# Supplementary material for: CLAUDIO: automated structural analysis of cross-linking data
Source: Bioinformatics. 2024 Mar 18;40(4):btae146. doi: 10.1093/bioinformatics/btae146 (PMC10994719; doi:10.1093/bioinformatics/btae146)
Supplement: btae146_Supplementary_Data [file btae146_supplementary_data.zip]

Archive with 8 entries (8 files):
- supplement_figureS3_300.png
- supplement_figureS4_300.png
- supplementary_data_01.pdf
- supplementary_data_02.csv
- supplementary_data_03.csv
- supplementary_data_04.csv
- supplement_figureS1_300.png
- supplement_figureS2_300.png
