# Supplementary material for: CLAUDIO: automated structural analysis of cross-linking data
Source: Bioinformatics. 2024 Mar 18;40(4):btae146. doi: 10.1093/bioinformatics/btae146 (PMC10994719; doi:10.1093/bioinformatics/btae146)
Supplement: btae146_Supplementary_Data [file btae146_supplementary_data.zip › supplementary_data_02.csv]

entry1	entry2	Organ	position1	position2	peptide1	peptide2	k_pos1	k_pos2	Organism	Publication	FDR	gene1	gene2	xl_type	uid1	organism1	seq1_len	Pfam_domain1	uid2	organism2	seq2_len	Pfam_domain2
Q9CQ75	Q9CQ75	Heart	13	98	AVGAKLGLR	AMQNVLSGKA			Mus musculus (Mouse)	Schweppe et al. 2017	5	NDUFA2	NDUFA2	intra	NDUA2_MOUSE	Mus musculus (Mouse)	99	PF05047;	NDUA2_MOUSE	Mus musculus (Mouse)	99	PF05047;
Q9CQ62	Q9CQ62	Heart	110	97	TGNKVHAIR	NIDVLKATAEEISSK			Mus musculus (Mouse)	Schweppe et al. 2017	5	DECR1	DECR1	intra	DECR_MOUSE	Mus musculus (Mouse)	335	NA	DECR_MOUSE	Mus musculus (Mouse)	335	NA
Q99KI0	Q99KI0	Heart	401	517	SAAVAKQALAHGLK	FNPETDFLTGKDGK			Mus musculus (Mouse)	Schweppe et al. 2017	5	ACO2	ACO2	intra	ACON_MOUSE	Mus musculus (Mouse)	780	PF00330;PF00694;	ACON_MOUSE	Mus musculus (Mouse)	780	PF00330;PF00694;
Q925I1	Q925I1	Heart	59	59	AAKAAR	AAKAAR			Mus musculus (Mouse)	Schweppe et al. 2017	5	ATAD3A	ATAD3A	intra	ATAD3_MOUSE	Mus musculus (Mouse)	591	PF00004;PF12037;	ATAD3_MOUSE	Mus musculus (Mouse)	591	PF00004;PF12037;
P58281	P58281	Brain	245	241	KLVLQK	LEKENKELR			Mus musculus (Mouse)	Schweppe et al. 2017	5	NA	NA	intra	OPA1_MOUSE	Mus musculus (Mouse)	960	PF00350;	OPA1_MOUSE	Mus musculus (Mouse)	960	PF00350;
P54071	P54071	Heart	69	442	EKLILPHVDVQLK	LNEHFLNTTDFLDTIKSNLDR			Mus musculus (Mouse)	Schweppe et al. 2017	5	IDH2	IDH2	intra	IDHP_MOUSE	Mus musculus (Mouse)	452	PF00180;	IDHP_MOUSE	Mus musculus (Mouse)	452	PF00180;
O08749	O08749	Heart	430	143	AKTNADTDGMVK	ALTGGIAHLFKQNK			Mus musculus (Mouse)	Schweppe et al. 2017	5	DLD	DLD	intra	DLDH_MOUSE	Mus musculus (Mouse)	509	PF07992;PF02852;	DLDH_MOUSE	Mus musculus (Mouse)	509	PF07992;PF02852;
P08249	P08249	Heart	105	105	KPGMTR	KPGMTR			Mus musculus (Mouse)	Schweppe et al. 2017	5	MDH2	MDH2	intra	MDHM_MOUSE	Mus musculus (Mouse)	338	PF02866;PF00056;	MDHM_MOUSE	Mus musculus (Mouse)	338	PF02866;PF00056;
Q9DCX2	Q9DCX2	Heart	5	95	KLALK	YTALVDQEEKEDVK			Mus musculus (Mouse)	Schweppe et al. 2017	5	ATP5H	ATP5H	intra	ATP5H_MOUSE	Mus musculus (Mouse)	161	PF05873;	ATP5H_MOUSE	Mus musculus (Mouse)	161	PF05873;
P97450	P97450	Heart	51	46	EYKSK	LFVDKIR			Mus musculus (Mouse)	Schweppe et al. 2017	5	ATP5J	ATP5J	intra	ATP5J_MOUSE	Mus musculus (Mouse)	108	PF05511;	ATP5J_MOUSE	Mus musculus (Mouse)	108	PF05511;
Q9DCW4	Q9DCW4	Heart	205	114	KIEVVK	LAEKEKVDLLFLGK			Mus musculus (Mouse)	Schweppe et al. 2017	5	ETFB	ETFB	intra	ETFB_MOUSE	Mus musculus (Mouse)	255	PF01012;	ETFB_MOUSE	Mus musculus (Mouse)	255	PF01012;
Q9CPQ1	Q9CPQ1	Heart	68	61	KAGIFQSAK	NYDSMKDFEEMR			Mus musculus (Mouse)	Schweppe et al. 2017	5	COX6C	COX6C	intra	COX6C_MOUSE	Mus musculus (Mouse)	76	PF02937;	COX6C_MOUSE	Mus musculus (Mouse)	76	PF02937;
Q8QZT1	Q8QZT1	Heart	260	171	RVDFSKVPK	GATPYGGVKLEDLIVK			Mus musculus (Mouse)	Schweppe et al. 2017	5	ACAT1	ACAT1	intra	THIL_MOUSE	Mus musculus (Mouse)	424	PF02803;PF00108;	THIL_MOUSE	Mus musculus (Mouse)	424	PF02803;PF00108;
Q8CAQ8	Q8CAQ8	Heart	441	450	HKLEEKR	TFDSAVAKALEHHR			Mus musculus (Mouse)	Schweppe et al. 2017	5	IMMT	IMMT	intra	MIC60_MOUSE	Mus musculus (Mouse)	757	PF09731;	MIC60_MOUSE	Mus musculus (Mouse)	757	PF09731;
Q8BMS1	Q8BMS1	Heart	415	390	KALTSFER	TLLKDTTVTGLGR			Mus musculus (Mouse)	Schweppe et al. 2017	5	HADHA	HADHA	intra	ECHA_MOUSE	Mus musculus (Mouse)	763	PF00725;PF02737;PF00378;	ECHA_MOUSE	Mus musculus (Mouse)	763	PF00725;PF02737;PF00378;
P97807	P97807	Heart	260	260	IKAAMPR	IKAAMPR			Mus musculus (Mouse)	Schweppe et al. 2017	5	FH1	FH1	intra	FUMH_MOUSE	Mus musculus (Mouse)	507	PF10415;PF00206;	FUMH_MOUSE	Mus musculus (Mouse)	507	PF10415;PF00206;
Q91VD9	Q91VD9	Heart	467	499	HSFCEVLKDAK	DDGAAILVAVSNMVQKIR			Mus musculus (Mouse)	Schweppe et al. 2017	5	NDUFS1	NDUFS1	intra	NDUS1_MOUSE	Mus musculus (Mouse)	727	PF00384;PF10588;PF09326;	NDUS1_MOUSE	Mus musculus (Mouse)	727	PF00384;PF10588;PF09326;
P48962	P48962	Heart	147	43	LAADVGKGSSQR	LLLQVQHASKQISAEK			Mus musculus (Mouse)	Schweppe et al. 2017	5	SLC25A4	SLC25A4	intra	ADT1_MOUSE	Mus musculus (Mouse)	298	PF00153;	ADT1_MOUSE	Mus musculus (Mouse)	298	PF00153;
P38647	P38647	Heart	288	360	HIVKEFK	AQFEGIVTDLIKR			Mus musculus (Mouse)	Schweppe et al. 2017	5	HSPA9	HSPA9	intra	GRP75_MOUSE	Mus musculus (Mouse)	679	PF00012;	GRP75_MOUSE	Mus musculus (Mouse)	679	PF00012;
P08249	P08249	Heart	329	239	KGEDFVK	IQEAGTEVVKAK			Mus musculus (Mouse)	Schweppe et al. 2017	5	MDH2	MDH2	intra	MDHM_MOUSE	Mus musculus (Mouse)	338	PF02866;PF00056;	MDHM_MOUSE	Mus musculus (Mouse)	338	PF02866;PF00056;
P54071	P54071	Heart	130	199	KMWK	LVFTPKDGSSAK			Mus musculus (Mouse)	Schweppe et al. 2017	5	IDH2	IDH2	intra	IDHP_MOUSE	Mus musculus (Mouse)	452	PF00180;	IDHP_MOUSE	Mus musculus (Mouse)	452	PF00180;
Q9D0K2	Q9D0K2	Heart	296	473	SGKPGGDVR	IITEKGVFDVDKK			Mus musculus (Mouse)	Schweppe et al. 2017	5	OXCT1	OXCT1	intra	SCOT1_MOUSE	Mus musculus (Mouse)	520	PF01144;	SCOT1_MOUSE	Mus musculus (Mouse)	520	PF01144;
Q6P8J7	Q6P8J7	Heart	353	338	LQKR	LSKDPR			Mus musculus (Mouse)	Schweppe et al. 2017	5	CKMT2	CKMT2	intra	KCRS_MOUSE	Mus musculus (Mouse)	419	PF00217;PF02807;	KCRS_MOUSE	Mus musculus (Mouse)	419	PF00217;PF02807;
Q9D2G2	Q9D2G2	Heart	146	155	KTGAAPAK	AKPAETPAPAHK			Mus musculus (Mouse)	Schweppe et al. 2017	5	DLST	DLST	intra	ODO2_MOUSE	Mus musculus (Mouse)	454	PF00198;PF00364;	ODO2_MOUSE	Mus musculus (Mouse)	454	PF00198;PF00364;
Q9D172	Q9D172	Heart	155	162	VNKEVER	VLKEFHGAK			Mus musculus (Mouse)	Schweppe et al. 2017	5	D10JHU81E	D10JHU81E	intra	GAL3A_MOUSE	Mus musculus (Mouse)	266	NA	GAL3A_MOUSE	Mus musculus (Mouse)	266	NA
Q99NB1	Q99NB1	Heart	635	643	SGKVMR	KIITSR			Mus musculus (Mouse)	Schweppe et al. 2017-Liu et al. 2018	5	NA	NA	intra	ACS2L_MOUSE	Mus musculus (Mouse)	682	PF16177;PF00501;PF13193;	ACS2L_MOUSE	Mus musculus (Mouse)	682	PF16177;PF00501;PF13193;
Q99KI0	Q99KI0	Heart	305	401	KYLSK	SAAVAKQALAHGLK			Mus musculus (Mouse)	Schweppe et al. 2017	5	ACO2	ACO2	intra	ACON_MOUSE	Mus musculus (Mouse)	780	PF00330;PF00694;	ACON_MOUSE	Mus musculus (Mouse)	780	PF00330;PF00694;
Q8BMS1	Q8BMS1	Heart	351	60	KNKFGAPQK	INSPNSKVNTLNK			Mus musculus (Mouse)	Schweppe et al. 2017	5	HADHA	HADHA	intra	ECHA_MOUSE	Mus musculus (Mouse)	763	PF00725;PF02737;PF00378;	ECHA_MOUSE	Mus musculus (Mouse)	763	PF00725;PF02737;PF00378;
Q61425	Q61425	Heart	312	241	TGEGFYKYK	GDASKEDIDTAMK			Mus musculus (Mouse)	Schweppe et al. 2017	5	HADH	HADH	intra	HCDH_MOUSE	Mus musculus (Mouse)	314	PF00725;PF02737;	HCDH_MOUSE	Mus musculus (Mouse)	314	PF00725;PF02737;
Q03265	Q03265	Heart	240	531	FNDGTDEKKK	SDGKISEQSDAK			Mus musculus (Mouse)	Schweppe et al. 2017	5	ATP5A1	ATP5A1	intra	ATPA_MOUSE	Mus musculus (Mouse)	553	PF00006;PF00306;PF02874;	ATPA_MOUSE	Mus musculus (Mouse)	553	PF00006;PF00306;PF02874;
P99028	P99028	Heart	83	40	DHCVAHKLFK	EHCEQLEKCVK			Mus musculus (Mouse)	Schweppe et al. 2017	5	UQCRH	UQCRH	intra	QCR6_MOUSE	Mus musculus (Mouse)	89	PF02320;	QCR6_MOUSE	Mus musculus (Mouse)	89	PF02320;
P97807	P97807	Heart	260	220	IKAAMPR	SKEFAQVIK			Mus musculus (Mouse)	Schweppe et al. 2017	5	FH1	FH1	intra	FUMH_MOUSE	Mus musculus (Mouse)	507	PF10415;PF00206;	FUMH_MOUSE	Mus musculus (Mouse)	507	PF10415;PF00206;
P52825	P52825	Heart	418	305	LSFKLSSALK	QKLIHGGNEETLR			Mus musculus (Mouse)	Schweppe et al. 2017	5	CPT2	CPT2	intra	CPT2_MOUSE	Mus musculus (Mouse)	658	PF00755;	CPT2_MOUSE	Mus musculus (Mouse)	658	PF00755;
P50544	P50544	Heart	277	557	TPIKDAATGAVKEK	KGIVNEQFLLQR			Mus musculus (Mouse)	Schweppe et al. 2017	5	ACADVL	ACADVL	intra	ACADV_MOUSE	Mus musculus (Mouse)	656	PF00441;PF02770;PF02771;	ACADV_MOUSE	Mus musculus (Mouse)	656	PF00441;PF02770;PF02771;
Q9CQ62	Q9CQ62	Heart	260	316	FEKEMIDR	KVTKEEWDIIEGLIR			Mus musculus (Mouse)	Schweppe et al. 2017	5	DECR1	DECR1	intra	DECR_MOUSE	Mus musculus (Mouse)	335	NA	DECR_MOUSE	Mus musculus (Mouse)	335	NA
Q9CPQ8	Q9CPQ8	Heart	55	66	KIIQSAK	TGSFKHLTVK			Mus musculus (Mouse)	Schweppe et al. 2017	5	ATP5L	ATP5L	intra	ATP5L_MOUSE	Mus musculus (Mouse)	103	PF04718;	ATP5L_MOUSE	Mus musculus (Mouse)	103	PF04718;
Q8BMS1	Q8BMS1	Heart	289	295	TVEEKVK	KQTKGLYPAPLK			Mus musculus (Mouse)	Schweppe et al. 2017	5	HADHA	HADHA	intra	ECHA_MOUSE	Mus musculus (Mouse)	763	PF00725;PF02737;PF00378;	ECHA_MOUSE	Mus musculus (Mouse)	763	PF00725;PF02737;PF00378;
Q8BMS1	Q8BMS1	Heart	289	406	TVEEKVK	GQQQVFKGLNDK			Mus musculus (Mouse)	Schweppe et al. 2017	5	HADHA	HADHA	intra	ECHA_MOUSE	Mus musculus (Mouse)	763	PF00725;PF02737;PF00378;	ECHA_MOUSE	Mus musculus (Mouse)	763	PF00725;PF02737;PF00378;
P05202	P05202	Heart	302	396	DAEEAKR	LTKEFSVYMTK			Mus musculus (Mouse)	Schweppe et al. 2017	5	NA	NA	intra	AATM_MOUSE	Mus musculus (Mouse)	430	PF00155;	AATM_MOUSE	Mus musculus (Mouse)	430	PF00155;
P54071	P54071	Heart	280	166	TDFDKNK	LVPGWTKPITIGR			Mus musculus (Mouse)	Schweppe et al. 2017	5	IDH2	IDH2	intra	IDHP_MOUSE	Mus musculus (Mouse)	452	PF00180;	IDHP_MOUSE	Mus musculus (Mouse)	452	PF00180;
Q9DB15	Q9DB15	Heart	150	166	LIKEIK	KLVESLPQEIK			Mus musculus (Mouse)	Schweppe et al. 2017	5	MRPL12	MRPL12	intra	RM12_MOUSE	Mus musculus (Mouse)	201	PF00542;PF16320;	RM12_MOUSE	Mus musculus (Mouse)	201	PF00542;PF16320;
P50544	P50544	Heart	196	240	GILLYGTKAQR	SSAIPSPCGKYYTLNGSK			Mus musculus (Mouse)	Schweppe et al. 2017	5	ACADVL	ACADVL	intra	ACADV_MOUSE	Mus musculus (Mouse)	656	PF00441;PF02770;PF02771;	ACADV_MOUSE	Mus musculus (Mouse)	656	PF00441;PF02770;PF02771;
Q9DCX2	Q9DCX2	Heart	5	78	KLALK	KYNALKIPVPEDK			Mus musculus (Mouse)	Schweppe et al. 2017	5	ATP5H	ATP5H	intra	ATP5H_MOUSE	Mus musculus (Mouse)	161	PF05873;	ATP5H_MOUSE	Mus musculus (Mouse)	161	PF05873;
Q6P8J7	Q6P8J7	Heart	353	292	LQKR	GLKEVER			Mus musculus (Mouse)	Schweppe et al. 2017	5	CKMT2	CKMT2	intra	KCRS_MOUSE	Mus musculus (Mouse)	419	PF00217;PF02807;	KCRS_MOUSE	Mus musculus (Mouse)	419	PF00217;PF02807;
P47738	P47738	Heart	346	377	AKSR	ILGYIKSGQQEGAK			Mus musculus (Mouse)	Schweppe et al. 2017	5	ALDH2	ALDH2	intra	ALDH2_MOUSE	Mus musculus (Mouse)	519	PF00171;	ALDH2_MOUSE	Mus musculus (Mouse)	519	PF00171;
Q9D0K2	Q9D0K2	Heart	214	271	AWKADR	LIKGEKYEK			Mus musculus (Mouse)	Schweppe et al. 2017	5	OXCT1	OXCT1	intra	SCOT1_MOUSE	Mus musculus (Mouse)	520	PF01144;	SCOT1_MOUSE	Mus musculus (Mouse)	520	PF01144;
Q9CXJ4	Q9CXJ4	Heart	229	599	KTGQLVSR	GTTLSGGQKQR			Mus musculus (Mouse)	Schweppe et al. 2017	5	ABCB8	ABCB8	intra	MITOS_MOUSE	Mus musculus (Mouse)	717	PF00664;PF00005;	MITOS_MOUSE	Mus musculus (Mouse)	717	PF00664;PF00005;
Q9CRB9	Q9CRB9	Heart	86	86	LKQAR	LKQAR			Mus musculus (Mouse)	Schweppe et al. 2017	5	CHCHD3	CHCHD3	intra	MIC19_MOUSE	Mus musculus (Mouse)	227	NA	MIC19_MOUSE	Mus musculus (Mouse)	227	NA
Q9CRB9	Q9CRB9	Heart	121	136	AKHLAR	KQDAFYK			Mus musculus (Mouse)	Schweppe et al. 2017	5	CHCHD3	CHCHD3	intra	MIC19_MOUSE	Mus musculus (Mouse)	227	NA	MIC19_MOUSE	Mus musculus (Mouse)	227	NA
Q99MN9	Q99MN9	Heart	65	62	GKLTAR	RIDAQHKR			Mus musculus (Mouse)	Schweppe et al. 2017	5	PCCB	PCCB	intra	PCCB_MOUSE	Mus musculus (Mouse)	541	PF01039;	PCCB_MOUSE	Mus musculus (Mouse)	541	PF01039;
Q99KI0	Q99KI0	Heart	689	739	AIITKSFAR	DFAPGKPLKCVIK			Mus musculus (Mouse)	Schweppe et al. 2017	5	ACO2	ACO2	intra	ACON_MOUSE	Mus musculus (Mouse)	780	PF00330;PF00694;	ACON_MOUSE	Mus musculus (Mouse)	780	PF00330;PF00694;
Q8CAQ8	Q8CAQ8	Heart	269	281	KSAQWR	TVEGALKER			Mus musculus (Mouse)	Schweppe et al. 2017	5	IMMT	IMMT	intra	MIC60_MOUSE	Mus musculus (Mouse)	757	PF09731;	MIC60_MOUSE	Mus musculus (Mouse)	757	PF09731;
Q80XN0	Q80XN0	Heart	270	275	KDYGR	KYFDEK			Mus musculus (Mouse)	Schweppe et al. 2017	5	BDH1	BDH1	intra	BDH_MOUSE	Mus musculus (Mouse)	343	PF00106;	BDH_MOUSE	Mus musculus (Mouse)	343	PF00106;
Q8K2B3	Q8K2B3	Heart	167	179	TEDGKIYQR	AFGGQSLKFGK			Mus musculus (Mouse)	Schweppe et al. 2017	5	SDHA	SDHA	intra	SDHA_MOUSE	Mus musculus (Mouse)	664	PF00890;PF02910;	SDHA_MOUSE	Mus musculus (Mouse)	664	PF00890;PF02910;
Q6P8J7	Q6P8J7	Heart	344	276	FSKILENLR	VISMEKGGNMK			Mus musculus (Mouse)	Schweppe et al. 2017	5	CKMT2	CKMT2	intra	KCRS_MOUSE	Mus musculus (Mouse)	419	PF00217;PF02807;	KCRS_MOUSE	Mus musculus (Mouse)	419	PF00217;PF02807;
Q8C196	Q8C196	Liver	214	228	VFGKGNPTK	VVAVDCGIKNNVIR			Mus musculus (Mouse)	Schweppe et al. 2017	5	NA	NA	intra	CPSM_MOUSE	Mus musculus (Mouse)	1500	PF02786;PF02787;PF00988;PF00117;PF02142;	CPSM_MOUSE	Mus musculus (Mouse)	1500	PF02786;PF02787;PF00988;PF00117;PF02142;
Q9WTP7	Q9WTP7	Heart	29	20	ITKHFELK	AVIMGAPGSGKGTVSSR			Mus musculus (Mouse)	Schweppe et al. 2017	5	AK3	AK3	intra	KAD3_MOUSE	Mus musculus (Mouse)	227	PF05191;	KAD3_MOUSE	Mus musculus (Mouse)	227	PF05191;
Q99KI0	Q99KI0	Heart	309	401	YLSKTGR	SAAVAKQALAHGLK			Mus musculus (Mouse)	Schweppe et al. 2017	5	ACO2	ACO2	intra	ACON_MOUSE	Mus musculus (Mouse)	780	PF00330;PF00694;	ACON_MOUSE	Mus musculus (Mouse)	780	PF00330;PF00694;
Q8QZT1	Q8QZT1	Heart	265	171	LKTVFQK	GATPYGGVKLEDLIVK			Mus musculus (Mouse)	Schweppe et al. 2017	5	ACAT1	ACAT1	intra	THIL_MOUSE	Mus musculus (Mouse)	424	PF02803;PF00108;	THIL_MOUSE	Mus musculus (Mouse)	424	PF02803;PF00108;
Q8BMS1	Q8BMS1	Heart	415	406	KALTSFER	GQQQVFKGLNDK			Mus musculus (Mouse)	Schweppe et al. 2017	5	HADHA	HADHA	intra	ECHA_MOUSE	Mus musculus (Mouse)	763	PF00725;PF02737;PF00378;	ECHA_MOUSE	Mus musculus (Mouse)	763	PF00725;PF02737;PF00378;
Q03265	Q03265	Heart	498	531	GYLDKLEPSK	SDGKISEQSDAK			Mus musculus (Mouse)	Schweppe et al. 2017	5	ATP5A1	ATP5A1	intra	ATPA_MOUSE	Mus musculus (Mouse)	553	PF00006;PF00306;PF02874;	ATPA_MOUSE	Mus musculus (Mouse)	553	PF00006;PF00306;PF02874;
P41216	P41216	Heart	629	644	NKDINK	LGKEAGLKPFEQVK			Mus musculus (Mouse)	Schweppe et al. 2017	5	NA	NA	intra	ACSL1_MOUSE	Mus musculus (Mouse)	699	PF00501;PF13193;	ACSL1_MOUSE	Mus musculus (Mouse)	699	PF00501;PF13193;
P05202	P05202	Heart	150	296	FFKFSR	VGAFTVVCKDAEEAK			Mus musculus (Mouse)	Schweppe et al. 2017	5	NA	NA	intra	AATM_MOUSE	Mus musculus (Mouse)	430	PF00155;	AATM_MOUSE	Mus musculus (Mouse)	430	PF00155;
P03930	P03930	Heart	48	57	VKTPWELK	WTKIYLPHSLPQQ			Mus musculus (Mouse)	Schweppe et al. 2017	5	NA	NA	intra	ATP8_MOUSE	Mus musculus (Mouse)	67	PF00895;	ATP8_MOUSE	Mus musculus (Mouse)	67	PF00895;
Q03265	Q03265	Heart	531	434	SDGKISEQSDAK	QVAGTMKLELAQYR			Mus musculus (Mouse)	Schweppe et al. 2017	5	ATP5A1	ATP5A1	intra	ATPA_MOUSE	Mus musculus (Mouse)	553	PF00006;PF00306;PF02874;	ATPA_MOUSE	Mus musculus (Mouse)	553	PF00006;PF00306;PF02874;
P58281	P58281	Brain	579	568	FNLETEWKNNYPR	ESVEQQADSFKATR			Mus musculus (Mouse)	Schweppe et al. 2017	5	NA	NA	intra	OPA1_MOUSE	Mus musculus (Mouse)	960	PF00350;	OPA1_MOUSE	Mus musculus (Mouse)	960	PF00350;
P48962	P48962	Brain	147	272	LAADVGKGSSQR	DEGANAFFKGAWSNVLR			Mus musculus (Mouse)	Schweppe et al. 2017	5	SLC25A4	SLC25A4	intra	ADT1_MOUSE	Mus musculus (Mouse)	298	PF00153;	ADT1_MOUSE	Mus musculus (Mouse)	298	PF00153;
P30275	P30275	Brain	276	332	VISMEKGGNMK	AGVHIKLPLLSK			Mus musculus (Mouse)	Schweppe et al. 2017	5	NA	NA	intra	KCRU_MOUSE	Mus musculus (Mouse)	418	PF00217;PF02807;	KCRU_MOUSE	Mus musculus (Mouse)	418	PF00217;PF02807;
Q9DB77	Q9DB77	Heart	252	430	AKYR	KFVSGK			Mus musculus (Mouse)	Schweppe et al. 2017	5	UQCRC2	UQCRC2	intra	QCR2_MOUSE	Mus musculus (Mouse)	453	PF00675;PF05193;	QCR2_MOUSE	Mus musculus (Mouse)	453	PF00675;PF05193;
Q6P8J7	Q6P8J7	Heart	353	353	LQKR	LQKR			Mus musculus (Mouse)	Schweppe et al. 2017	5	CKMT2	CKMT2	intra	KCRS_MOUSE	Mus musculus (Mouse)	419	PF00217;PF02807;	KCRS_MOUSE	Mus musculus (Mouse)	419	PF00217;PF02807;
Q9DCM2	Q9DCM2	Heart	62	62	KGQYIFK	KGQYIFK			Mus musculus (Mouse)	Schweppe et al. 2017	5	GSTK1	GSTK1	intra	GSTK1_MOUSE	Mus musculus (Mouse)	226	PF01323;	GSTK1_MOUSE	Mus musculus (Mouse)	226	PF01323;
Q9DB20	Q9DB20	Heart	60	162	KLDQVEKELLR	TVLKSFLSPNQILK			Mus musculus (Mouse)	Schweppe et al. 2017	5	ATP5O	ATP5O	intra	ATPO_MOUSE	Mus musculus (Mouse)	213	PF00213;	ATPO_MOUSE	Mus musculus (Mouse)	213	PF00213;
Q9DB20	Q9DB20	Heart	207	192	LSKAMR	IGEKYVDMSAK			Mus musculus (Mouse)	Schweppe et al. 2017	5	ATP5O	ATP5O	intra	ATPO_MOUSE	Mus musculus (Mouse)	213	PF00213;	ATPO_MOUSE	Mus musculus (Mouse)	213	PF00213;
Q03265	Q03265	Heart	167	175	GPIGSKTR	RVGLKAPGIIPR			Mus musculus (Mouse)	Schweppe et al. 2017	5	ATP5A1	ATP5A1	intra	ATPA_MOUSE	Mus musculus (Mouse)	553	PF00006;PF00306;PF02874;	ATPA_MOUSE	Mus musculus (Mouse)	553	PF00006;PF00306;PF02874;
P50544	P50544	Heart	201	196	EKYLPR	GILLYGTKAQR			Mus musculus (Mouse)	Schweppe et al. 2017	5	ACADVL	ACADVL	intra	ACADV_MOUSE	Mus musculus (Mouse)	656	PF00441;PF02770;PF02771;	ACADV_MOUSE	Mus musculus (Mouse)	656	PF00441;PF02770;PF02771;
P47738	P47738	Heart	377	370	ILGYIKSGQQEGAK	TEQGPQVDETQFKK			Mus musculus (Mouse)	Schweppe et al. 2017	5	ALDH2	ALDH2	intra	ALDH2_MOUSE	Mus musculus (Mouse)	519	PF00171;	ALDH2_MOUSE	Mus musculus (Mouse)	519	PF00171;
P41216	P41216	Heart	420	357	LIFHKIQSSLGGK	LLMDDLKVLQPTIFPVVPR			Mus musculus (Mouse)	Schweppe et al. 2017	5	NA	NA	intra	ACSL1_MOUSE	Mus musculus (Mouse)	699	PF00501;PF13193;	ACSL1_MOUSE	Mus musculus (Mouse)	699	PF00501;PF13193;
Q60931	Q60931	Brain	15	274	AAKDVFNK	NFNAGGHKVGLGFELEA			Mus musculus (Mouse)	Schweppe et al. 2017	5	NA	NA	intra	VDAC3_MOUSE	Mus musculus (Mouse)	283	PF01459;	VDAC3_MOUSE	Mus musculus (Mouse)	283	PF01459;
Q03265	Q03265	Heart	427	531	AMKQVAGTMK	SDGKISEQSDAK			Mus musculus (Mouse)	Schweppe et al. 2017	5	ATP5A1	ATP5A1	intra	ATPA_MOUSE	Mus musculus (Mouse)	553	PF00006;PF00306;PF02874;	ATPA_MOUSE	Mus musculus (Mouse)	553	PF00006;PF00306;PF02874;
P63038	P63038	Heart	473	133	ALKIPAMTIAK	ISKGANPVEIR			Mus musculus (Mouse)	Schweppe et al. 2017-Liu et al. 2018	5	HSPD1	HSPD1	intra	CH60_MOUSE	Mus musculus (Mouse)	573	PF00118;	CH60_MOUSE	Mus musculus (Mouse)	573	PF00118;
Q9Z2I9	Q9Z2I9	Heart	368	139	LITSDKK	AVSSQMIGQKLITK			Mus musculus (Mouse)	Schweppe et al. 2017	5	SUCLA2	SUCLA2	intra	SUCB1_MOUSE	Mus musculus (Mouse)	463	PF08442;PF00549;	SUCB1_MOUSE	Mus musculus (Mouse)	463	PF08442;PF00549;
P62897	P62897	Heart	89	74	KGER	KYIPGTK			Mus musculus (Mouse)	Schweppe et al. 2017-Liu et al. 2018	5	CYCS	CYCS	intra	CYC_MOUSE	Mus musculus (Mouse)	105	PF00034;	CYC_MOUSE	Mus musculus (Mouse)	105	PF00034;
Q8BMS1	Q8BMS1	Heart	760	728	KFYQ	FVDLYGAQKVVDR			Mus musculus (Mouse)	Schweppe et al. 2017	5	HADHA	HADHA	intra	ECHA_MOUSE	Mus musculus (Mouse)	763	PF00725;PF02737;PF00378;	ECHA_MOUSE	Mus musculus (Mouse)	763	PF00725;PF02737;PF00378;
Q8BH59	Q8BH59	Brain	9	234	VHTTKR	KIYSTLAGTR			Mus musculus (Mouse)	Schweppe et al. 2017	5	SLC25A12	SLC25A12	intra	CMC1_MOUSE	Mus musculus (Mouse)	677	PF00153;	CMC1_MOUSE	Mus musculus (Mouse)	677	PF00153;
Q9CQ62	Q9CQ62	Heart	246	106	TKGAFSR	ATAEEISSKTGNK			Mus musculus (Mouse)	Schweppe et al. 2017-Liu et al. 2018	5	DECR1	DECR1	intra	DECR_MOUSE	Mus musculus (Mouse)	335	NA	DECR_MOUSE	Mus musculus (Mouse)	335	NA
Q99KI0	Q99KI0	Heart	652	723	KHGIR	IHPVDKLTIQGLK			Mus musculus (Mouse)	Schweppe et al. 2017	5	ACO2	ACO2	intra	ACON_MOUSE	Mus musculus (Mouse)	780	PF00330;PF00694;	ACON_MOUSE	Mus musculus (Mouse)	780	PF00330;PF00694;
Q8QZT1	Q8QZT1	Heart	265	260	LKTVFQK	RVDFSKVPK			Mus musculus (Mouse)	Schweppe et al. 2017	5	ACAT1	ACAT1	intra	THIL_MOUSE	Mus musculus (Mouse)	424	PF02803;PF00108;	THIL_MOUSE	Mus musculus (Mouse)	424	PF02803;PF00108;
Q8K2B3	Q8K2B3	Heart	179	335	AFGGQSLKFGK	YAPVAKDLASR			Mus musculus (Mouse)	Schweppe et al. 2017	5	SDHA	SDHA	intra	SDHA_MOUSE	Mus musculus (Mouse)	664	PF00890;PF02910;	SDHA_MOUSE	Mus musculus (Mouse)	664	PF00890;PF02910;
Q8BMS1	Q8BMS1	Heart	129	129	MFEKLEK	MFEKLEK			Mus musculus (Mouse)	Schweppe et al. 2017	5	HADHA	HADHA	intra	ECHA_MOUSE	Mus musculus (Mouse)	763	PF00725;PF02737;PF00378;	ECHA_MOUSE	Mus musculus (Mouse)	763	PF00725;PF02737;PF00378;
Q8BMS1	Q8BMS1	Heart	303	728	GLYPAPLKIIDAVK	FVDLYGAQKVVDR			Mus musculus (Mouse)	Schweppe et al. 2017	5	HADHA	HADHA	intra	ECHA_MOUSE	Mus musculus (Mouse)	763	PF00725;PF02737;PF00378;	ECHA_MOUSE	Mus musculus (Mouse)	763	PF00725;PF02737;PF00378;
Q6P8J7	Q6P8J7	Heart	292	140	GLKEVER	VMKHPTDLDASK			Mus musculus (Mouse)	Schweppe et al. 2017	5	CKMT2	CKMT2	intra	KCRS_MOUSE	Mus musculus (Mouse)	419	PF00217;PF02807;	KCRS_MOUSE	Mus musculus (Mouse)	419	PF00217;PF02807;
P50544	P50544	Heart	196	52	GILLYGTKAQR	EATQAVLDKPETLSSDASTR			Mus musculus (Mouse)	Schweppe et al. 2017	5	ACADVL	ACADVL	intra	ACADV_MOUSE	Mus musculus (Mouse)	656	PF00441;PF02770;PF02771;	ACADV_MOUSE	Mus musculus (Mouse)	656	PF00441;PF02770;PF02771;
Q9DBM2	Q9DBM2	Liver	605	676	ETHHIKQR	LQKYYR			Mus musculus (Mouse)	Schweppe et al. 2017	5	EHHADH	EHHADH	intra	ECHP_MOUSE	Mus musculus (Mouse)	718	PF00725;PF02737;PF00378;	ECHP_MOUSE	Mus musculus (Mouse)	718	PF00725;PF02737;PF00378;
Q9DB20	Q9DB20	Heart	70	60	VGQLLKDPK	KLDQVEKELLR			Mus musculus (Mouse)	Schweppe et al. 2017	5	ATP5O	ATP5O	intra	ATPO_MOUSE	Mus musculus (Mouse)	213	PF00213;	ATPO_MOUSE	Mus musculus (Mouse)	213	PF00213;
Q60932	Q60932	Heart	128	249	IKTGYK	YQVDPDACFSAKVNNSSLIGLGYTQTLKPGIK			Mus musculus (Mouse)	Schweppe et al. 2017	5	VDAC1	VDAC1	intra	VDAC1_MOUSE	Mus musculus (Mouse)	296	PF01459;	VDAC1_MOUSE	Mus musculus (Mouse)	296	PF01459;
P47934	P47934	Heart	268	186	AYNNLIKDK	VPGPKQDSVVNFLK			Mus musculus (Mouse)	Schweppe et al. 2017	5	CRAT	CRAT	intra	CACP_MOUSE	Mus musculus (Mouse)	626	PF00755;	CACP_MOUSE	Mus musculus (Mouse)	626	PF00755;
P42125	P42125	Heart	255	255	ATADNLIKQR	KATADNLIKQR			Mus musculus (Mouse)	Schweppe et al. 2017	5	ECI1	ECI1	intra	ECI1_MOUSE	Mus musculus (Mouse)	289	PF00378;	ECI1_MOUSE	Mus musculus (Mouse)	289	PF00378;
P34914	P34914	Liver	504	482	DIVLRPEMSKNMEK	KILVPALMVTAEK			Mus musculus (Mouse)	Schweppe et al. 2017	5	NA	NA	intra	HYES_MOUSE	Mus musculus (Mouse)	554	PF00561;PF13419;	HYES_MOUSE	Mus musculus (Mouse)	554	PF00561;PF13419;
P17710	P17710	Brain	402	485	FTTSDVAAIETDKEGVQNAK	RFHKTLR			Mus musculus (Mouse)	Schweppe et al. 2017	5	NA	NA	intra	HXK1_MOUSE	Mus musculus (Mouse)	974	PF00349;PF03727;	HXK1_MOUSE	Mus musculus (Mouse)	974	PF00349;PF03727;
P17710	P17710	Brain	884	936	TVCGVVSKR	IMHQTVKELSPK			Mus musculus (Mouse)	Schweppe et al. 2017	5	NA	NA	intra	HXK1_MOUSE	Mus musculus (Mouse)	974	PF00349;PF03727;	HXK1_MOUSE	Mus musculus (Mouse)	974	PF00349;PF03727;
Q8R1S0	Q8R1S0	Heart	82	219	KALEK	LLIGADGHKSGVR			Mus musculus (Mouse)	Schweppe et al. 2017	5	COQ6	COQ6	intra	COQ6_MOUSE	Mus musculus (Mouse)	476	PF01494;	COQ6_MOUSE	Mus musculus (Mouse)	476	PF01494;
P45952	P45952	Heart	175	212	TKAEK	SNPDPKVPASK			Mus musculus (Mouse)	Schweppe et al. 2017	5	ACADM	ACADM	intra	ACADM_MOUSE	Mus musculus (Mouse)	421	PF00441;PF02770;PF02771;	ACADM_MOUSE	Mus musculus (Mouse)	421	PF00441;PF02770;PF02771;
P08249	P08249	Brain	105	239	KPGMTR	IQEAGTEVVKAK			Mus musculus (Mouse)	Schweppe et al. 2017	5	MDH2	MDH2	intra	MDHM_MOUSE	Mus musculus (Mouse)	338	PF02866;PF00056;	MDHM_MOUSE	Mus musculus (Mouse)	338	PF02866;PF00056;
Q60597	Q60597	Heart	640	276	ILKTR	KWSSEKR			Mus musculus (Mouse)	Schweppe et al. 2017	5	OGDH	OGDH	intra	ODO1_MOUSE	Mus musculus (Mouse)	1023	PF16078;PF00676;PF16870;PF02779;	ODO1_MOUSE	Mus musculus (Mouse)	1023	PF16078;PF00676;PF16870;PF02779;
Q6P8J7	Q6P8J7	Heart	400	281	KLER	GGNMKR			Mus musculus (Mouse)	Schweppe et al. 2017	5	CKMT2	CKMT2	intra	KCRS_MOUSE	Mus musculus (Mouse)	419	PF00217;PF02807;	KCRS_MOUSE	Mus musculus (Mouse)	419	PF00217;PF02807;
Q9DB77	Q9DB77	Heart	429	250	AAKK	GGLGLAGAKAK			Mus musculus (Mouse)	Schweppe et al. 2017	5	UQCRC2	UQCRC2	intra	QCR2_MOUSE	Mus musculus (Mouse)	453	PF00675;PF05193;	QCR2_MOUSE	Mus musculus (Mouse)	453	PF00675;PF05193;
Q99KI0	Q99KI0	Heart	305	523	KYLSK	FKLEAPDADELPR			Mus musculus (Mouse)	Schweppe et al. 2017	5	ACO2	ACO2	intra	ACON_MOUSE	Mus musculus (Mouse)	780	PF00330;PF00694;	ACON_MOUSE	Mus musculus (Mouse)	780	PF00330;PF00694;
Q99KI0	Q99KI0	Heart	50	31	YDLLEKNINIVR	AKVAMSHFEPSEYIR			Mus musculus (Mouse)	Schweppe et al. 2017	5	ACO2	ACO2	intra	ACON_MOUSE	Mus musculus (Mouse)	780	PF00330;PF00694;	ACON_MOUSE	Mus musculus (Mouse)	780	PF00330;PF00694;
Q91VR2	Q91VR2	Heart	46	39	ITKSMK	SIKNIQK			Mus musculus (Mouse)	Schweppe et al. 2017	5	ATP5C1	ATP5C1	intra	ATPG_MOUSE	Mus musculus (Mouse)	298	PF00231;	ATPG_MOUSE	Mus musculus (Mouse)	298	PF00231;
Q8BMS1	Q8BMS1	Heart	415	289	KALTSFER	TVEEKVKK			Mus musculus (Mouse)	Schweppe et al. 2017	5	HADHA	HADHA	intra	ECHA_MOUSE	Mus musculus (Mouse)	763	PF00725;PF02737;PF00378;	ECHA_MOUSE	Mus musculus (Mouse)	763	PF00725;PF02737;PF00378;
P42125	P42125	Heart	247	270	KATADNLIK	EADIQNFTSFISKDSIQK			Mus musculus (Mouse)	Schweppe et al. 2017	5	ECI1	ECI1	intra	ECI1_MOUSE	Mus musculus (Mouse)	289	PF00378;	ECI1_MOUSE	Mus musculus (Mouse)	289	PF00378;
O35143	O35143	Heart	98	90	KIQQLK	LQKQIER			Mus musculus (Mouse)	Schweppe et al. 2017	5	ATPIF1	ATPIF1	intra	ATIF1_MOUSE	Mus musculus (Mouse)	106	PF04568;	ATIF1_MOUSE	Mus musculus (Mouse)	106	PF04568;
Q8BMS1	Q8BMS1	Heart	334	728	FGELALTKESK	FVDLYGAQKVVDR			Mus musculus (Mouse)	Schweppe et al. 2017	5	HADHA	HADHA	intra	ECHA_MOUSE	Mus musculus (Mouse)	763	PF00725;PF02737;PF00378;	ECHA_MOUSE	Mus musculus (Mouse)	763	PF00725;PF02737;PF00378;
Q03265	Q03265	Heart	239	531	FNDGTDEKK	SDGKISEQSDAK			Mus musculus (Mouse)	Schweppe et al. 2017-Liu et al. 2018	5	ATP5A1	ATP5A1	intra	ATPA_MOUSE	Mus musculus (Mouse)	553	PF00006;PF00306;PF02874;	ATPA_MOUSE	Mus musculus (Mouse)	553	PF00006;PF00306;PF02874;
Q9D6R2	Q9D6R2	Heart	343	100	SLTKDLGGNAK	GPLKTPIAAGHPSMNLLLR			Mus musculus (Mouse)	Schweppe et al. 2017	5	NA	NA	intra	IDH3A_MOUSE	Mus musculus (Mouse)	366	PF00180;	IDH3A_MOUSE	Mus musculus (Mouse)	366	PF00180;
Q9Z2I9	Q9Z2I9	Heart	93	88	LGSKDVVIK	SSDEAYAIAKK			Mus musculus (Mouse)	Schweppe et al. 2017	5	SUCLA2	SUCLA2	intra	SUCB1_MOUSE	Mus musculus (Mouse)	463	PF08442;PF00549;	SUCB1_MOUSE	Mus musculus (Mouse)	463	PF08442;PF00549;
Q99KI0	Q99KI0	Heart	86	689	GKTYLR	AIITKSFAR			Mus musculus (Mouse)	Schweppe et al. 2017	5	ACO2	ACO2	intra	ACON_MOUSE	Mus musculus (Mouse)	780	PF00330;PF00694;	ACON_MOUSE	Mus musculus (Mouse)	780	PF00330;PF00694;
Q9Z2I9	Q9Z2I9	Heart	143	120	LITKQTGEK	GGVKIVFSPEEAK			Mus musculus (Mouse)	Schweppe et al. 2017	5	SUCLA2	SUCLA2	intra	SUCB1_MOUSE	Mus musculus (Mouse)	463	PF08442;PF00549;	SUCB1_MOUSE	Mus musculus (Mouse)	463	PF08442;PF00549;
P05202	P05202	Heart	404	159	EFSVYMTKDGR	DVFLPKPSWGNHTPIFR			Mus musculus (Mouse)	Schweppe et al. 2017	5	NA	NA	intra	AATM_MOUSE	Mus musculus (Mouse)	430	PF00155;	AATM_MOUSE	Mus musculus (Mouse)	430	PF00155;
Q91VS7	Q91VS7	Liver	61	42	KFVR	ITNKVFANPEDCAGFGK			Mus musculus (Mouse)	Schweppe et al. 2017	5	NA	NA	intra	MGST1_MOUSE	Mus musculus (Mouse)	155	PF01124;	MGST1_MOUSE	Mus musculus (Mouse)	155	PF01124;
Q8QZT1	Q8QZT1	Heart	200	335	KMNISR	VLKYAGLK			Mus musculus (Mouse)	Schweppe et al. 2017	5	ACAT1	ACAT1	intra	THIL_MOUSE	Mus musculus (Mouse)	424	PF02803;PF00108;	THIL_MOUSE	Mus musculus (Mouse)	424	PF02803;PF00108;
Q8BW75	Q8BW75	Heart	351	363	KLVR	KLCELYAK			Mus musculus (Mouse)	Schweppe et al. 2017	5	NA	NA	intra	AOFB_MOUSE	Mus musculus (Mouse)	520	PF01593;	AOFB_MOUSE	Mus musculus (Mouse)	520	PF01593;
Q03265	Q03265	Heart	167	305	GPIGSKTR	DNGKHALIIYDDLSK			Mus musculus (Mouse)	Schweppe et al. 2017	5	ATP5A1	ATP5A1	intra	ATPA_MOUSE	Mus musculus (Mouse)	553	PF00006;PF00306;PF02874;	ATPA_MOUSE	Mus musculus (Mouse)	553	PF00006;PF00306;PF02874;
P41216	P41216	Heart	208	241	AKLLLEGVENK	GKKCGVEIISLK			Mus musculus (Mouse)	Schweppe et al. 2017	5	NA	NA	intra	ACSL1_MOUSE	Mus musculus (Mouse)	699	PF00501;PF13193;	ACSL1_MOUSE	Mus musculus (Mouse)	699	PF00501;PF13193;
P54071	P54071	Heart	130	127	KMWK	VEEFKLK			Mus musculus (Mouse)	Schweppe et al. 2017	5	IDH2	IDH2	intra	IDHP_MOUSE	Mus musculus (Mouse)	452	PF00180;	IDHP_MOUSE	Mus musculus (Mouse)	452	PF00180;
P45952	P45952	Heart	307	301	KTFGK	ALDEATKYALDR			Mus musculus (Mouse)	Schweppe et al. 2017	5	ACADM	ACADM	intra	ACADM_MOUSE	Mus musculus (Mouse)	421	PF00441;PF02770;PF02771;	ACADM_MOUSE	Mus musculus (Mouse)	421	PF00441;PF02770;PF02771;
Q6P8J7	Q6P8J7	Heart	353	335	LQKR	IPKLSKDPR			Mus musculus (Mouse)	Schweppe et al. 2017	5	CKMT2	CKMT2	intra	KCRS_MOUSE	Mus musculus (Mouse)	419	PF00217;PF02807;	KCRS_MOUSE	Mus musculus (Mouse)	419	PF00217;PF02807;
Q9DCX2	Q9DCX2	Liver	5	48	KLALK	LASLSEKPPAIDWAYYR			Mus musculus (Mouse)	Schweppe et al. 2017	5	ATP5H	ATP5H	intra	ATP5H_MOUSE	Mus musculus (Mouse)	161	PF05873;	ATP5H_MOUSE	Mus musculus (Mouse)	161	PF05873;
Q80XN0	Q80XN0	Heart	187	270	AKGR	KDYGR			Mus musculus (Mouse)	Schweppe et al. 2017	5	BDH1	BDH1	intra	BDH_MOUSE	Mus musculus (Mouse)	343	PF00106;	BDH_MOUSE	Mus musculus (Mouse)	343	PF00106;
Q99KI0	Q99KI0	Heart	462	458	KGEK	KDIK			Mus musculus (Mouse)	Schweppe et al. 2017	5	ACO2	ACO2	intra	ACON_MOUSE	Mus musculus (Mouse)	780	PF00330;PF00694;	ACON_MOUSE	Mus musculus (Mouse)	780	PF00330;PF00694;
Q9QXX4	Q9QXX4	Heart	235	245	KIYSTLAGNR	KDVEVTKEEFALAAQK			Mus musculus (Mouse)	Schweppe et al. 2017	5	SLC25A13	SLC25A13	intra	CMC2_MOUSE	Mus musculus (Mouse)	676	PF00153;	CMC2_MOUSE	Mus musculus (Mouse)	676	PF00153;
Q9D2G2	Q9D2G2	Heart	273	278	HKDAFLKK	HNLKLGFMSAFVK			Mus musculus (Mouse)	Schweppe et al. 2017	5	DLST	DLST	intra	ODO2_MOUSE	Mus musculus (Mouse)	454	PF00198;PF00364;	ODO2_MOUSE	Mus musculus (Mouse)	454	PF00198;PF00364;
Q99KI0	Q99KI0	Heart	86	228	GKTYLR	CPKVIGVK			Mus musculus (Mouse)	Schweppe et al. 2017-Liu et al. 2018	5	ACO2	ACO2	intra	ACON_MOUSE	Mus musculus (Mouse)	780	PF00330;PF00694;	ACON_MOUSE	Mus musculus (Mouse)	780	PF00330;PF00694;
Q91YT0	Q91YT0	Heart	401	375	FVKGDARPAEIDSLWEISK	LIEFYKHESCGQCTPCR			Mus musculus (Mouse)	Schweppe et al. 2017	5	NDUFV1	NDUFV1	intra	NDUV1_MOUSE	Mus musculus (Mouse)	464	PF01512;PF10589;PF10531;	NDUV1_MOUSE	Mus musculus (Mouse)	464	PF01512;PF10589;PF10531;
Q8BMS1	Q8BMS1	Heart	353	60	NKFGAPQK	INSPNSKVNTLNK			Mus musculus (Mouse)	Schweppe et al. 2017	5	HADHA	HADHA	intra	ECHA_MOUSE	Mus musculus (Mouse)	763	PF00725;PF02737;PF00378;	ECHA_MOUSE	Mus musculus (Mouse)	763	PF00725;PF02737;PF00378;
P54071	P54071	Heart	67	112	IIWQFIKEK	YSVAVKCATITPDEAR			Mus musculus (Mouse)	Schweppe et al. 2017	5	IDH2	IDH2	intra	IDHP_MOUSE	Mus musculus (Mouse)	452	PF00180;	IDHP_MOUSE	Mus musculus (Mouse)	452	PF00180;
P05202	P05202	Heart	82	338	KAEAQIAAK	KQWLQEVK			Mus musculus (Mouse)	Schweppe et al. 2017	5	NA	NA	intra	AATM_MOUSE	Mus musculus (Mouse)	430	PF00155;	AATM_MOUSE	Mus musculus (Mouse)	430	PF00155;
Q8BH95	Q8BH95	Heart	282	101	EGMTAFVEKR	AFAAGADIKEMQNR			Mus musculus (Mouse)	Schweppe et al. 2017	5	ECHS1	ECHS1	intra	ECHM_MOUSE	Mus musculus (Mouse)	290	PF00378;	ECHM_MOUSE	Mus musculus (Mouse)	290	PF00378;
Q9CZ13	Q9CZ13	Heart	138	111	ALSKDLPK	NRPGNALEKEVESIGAHLNAYSTR			Mus musculus (Mouse)	Schweppe et al. 2017	5	UQCRC1	UQCRC1	intra	QCR1_MOUSE	Mus musculus (Mouse)	480	PF00675;PF05193;	QCR1_MOUSE	Mus musculus (Mouse)	480	PF00675;PF05193;
P56480	P56480	Heart	350	133	ITTTKK	VLDSGAPIKIPVGPETLGR			Mus musculus (Mouse)	Schweppe et al. 2017	5	ATP5B	ATP5B	intra	ATPB_MOUSE	Mus musculus (Mouse)	529	PF00006;PF02874;	ATPB_MOUSE	Mus musculus (Mouse)	529	PF00006;PF02874;
Q99KI0	Q99KI0	Heart	700	689	IHETNLKK	AIITKSFAR			Mus musculus (Mouse)	Schweppe et al. 2017	5	ACO2	ACO2	intra	ACON_MOUSE	Mus musculus (Mouse)	780	PF00330;PF00694;	ACON_MOUSE	Mus musculus (Mouse)	780	PF00330;PF00694;
Q03265	Q03265	Heart	239	175	FNDGTDEKK	VGLKAPGIIPR			Mus musculus (Mouse)	Schweppe et al. 2017	5	ATP5A1	ATP5A1	intra	ATPA_MOUSE	Mus musculus (Mouse)	553	PF00006;PF00306;PF02874;	ATPA_MOUSE	Mus musculus (Mouse)	553	PF00006;PF00306;PF02874;
P48962	P48962	Heart	166	147	IFKSDGLK	LAADVGKGSSQR			Mus musculus (Mouse)	Schweppe et al. 2017	5	SLC25A4	SLC25A4	intra	ADT1_MOUSE	Mus musculus (Mouse)	298	PF00153;	ADT1_MOUSE	Mus musculus (Mouse)	298	PF00153;
P08249	P08249	Heart	185	78	ANTFVAELKGLDPAR	ANVKGYLGPEQLPDCLK			Mus musculus (Mouse)	Schweppe et al. 2017	5	MDH2	MDH2	intra	MDHM_MOUSE	Mus musculus (Mouse)	338	PF02866;PF00056;	MDHM_MOUSE	Mus musculus (Mouse)	338	PF02866;PF00056;
Q9DB77	Q9DB77	Heart	250	66	GGLGLAGAKAK	IGLFVKAGSR			Mus musculus (Mouse)	Schweppe et al. 2017	5	UQCRC2	UQCRC2	intra	QCR2_MOUSE	Mus musculus (Mouse)	453	PF00675;PF05193;	QCR2_MOUSE	Mus musculus (Mouse)	453	PF00675;PF05193;
Q9CR68	Q9CR68	Brain	182	163	KEIDQEAAVEVSQLRDPQHDLDR	LSDIPEGKNMAFK			Mus musculus (Mouse)	Schweppe et al. 2017	5	UQCRFS1	UQCRFS1	intra	UCRI_MOUSE	Mus musculus (Mouse)	274	PF00355;PF09165;PF02921;	UCRI_MOUSE	Mus musculus (Mouse)	274	PF00355;PF09165;PF02921;
Q9CQ75	Q9CQ75	Heart	98	46	AMQNVLSGKA	KAHPNLPILIR			Mus musculus (Mouse)	Schweppe et al. 2017	5	NDUFA2	NDUFA2	intra	NDUA2_MOUSE	Mus musculus (Mouse)	99	PF05047;	NDUA2_MOUSE	Mus musculus (Mouse)	99	PF05047;
Q99KI0	Q99KI0	Heart	401	523	SAAVAKQALAHGLK	FKLEAPDADELPR			Mus musculus (Mouse)	Schweppe et al. 2017	5	ACO2	ACO2	intra	ACON_MOUSE	Mus musculus (Mouse)	780	PF00330;PF00694;	ACON_MOUSE	Mus musculus (Mouse)	780	PF00330;PF00694;
Q91VR2	Q91VR2	Heart	39	49	SIKNIQK	SMKMVAAAK			Mus musculus (Mouse)	Schweppe et al. 2017	5	ATP5C1	ATP5C1	intra	ATPG_MOUSE	Mus musculus (Mouse)	298	PF00231;	ATPG_MOUSE	Mus musculus (Mouse)	298	PF00231;
Q8QZT1	Q8QZT1	Heart	260	242	VDFSKVPK	GKPDVVVKEDEEYK			Mus musculus (Mouse)	Schweppe et al. 2017	5	ACAT1	ACAT1	intra	THIL_MOUSE	Mus musculus (Mouse)	424	PF02803;PF00108;	THIL_MOUSE	Mus musculus (Mouse)	424	PF02803;PF00108;
Q8K1Z0	Q8K1Z0	Heart	172	170	KTDQFLR	LVQLGQAEKR			Mus musculus (Mouse)	Schweppe et al. 2017-Liu et al. 2018	5	COQ9	COQ9	intra	COQ9_MOUSE	Mus musculus (Mouse)	313	PF08511;	COQ9_MOUSE	Mus musculus (Mouse)	313	PF08511;
Q80XN0	Q80XN0	Heart	270	258	KDYGR	IQAIAKK			Mus musculus (Mouse)	Schweppe et al. 2017	5	BDH1	BDH1	intra	BDH_MOUSE	Mus musculus (Mouse)	343	PF00106;	BDH_MOUSE	Mus musculus (Mouse)	343	PF00106;
Q03265	Q03265	Heart	427	239	AMKQVAGTMK	FNDGTDEKKK			Mus musculus (Mouse)	Schweppe et al. 2017	5	ATP5A1	ATP5A1	intra	ATPA_MOUSE	Mus musculus (Mouse)	553	PF00006;PF00306;PF02874;	ATPA_MOUSE	Mus musculus (Mouse)	553	PF00006;PF00306;PF02874;
P50544	P50544	Heart	483	557	GKELTGLGNALK	KGIVNEQFLLQR			Mus musculus (Mouse)	Schweppe et al. 2017	5	ACADVL	ACADVL	intra	ACADV_MOUSE	Mus musculus (Mouse)	656	PF00441;PF02770;PF02771;	ACADV_MOUSE	Mus musculus (Mouse)	656	PF00441;PF02770;PF02771;
P40630	P40630	Heart	70	82	AKHPDAK	KIAALWR			Mus musculus (Mouse)	Schweppe et al. 2017	5	NA	NA	intra	TFAM_MOUSE	Mus musculus (Mouse)	243	PF00505;PF09011;	TFAM_MOUSE	Mus musculus (Mouse)	243	PF00505;PF09011;
P38647	P38647	Heart	288	300	HIVKEFKR	ETGVDLTKDNMALQR			Mus musculus (Mouse)	Schweppe et al. 2017	5	HSPA9	HSPA9	intra	GRP75_MOUSE	Mus musculus (Mouse)	679	PF00012;	GRP75_MOUSE	Mus musculus (Mouse)	679	PF00012;
Q9Z2I9	Q9Z2I9	Heart	89	129	KLGSK	IVFSPEEAKAVSSQMIGQK			Mus musculus (Mouse)	Schweppe et al. 2017	5	SUCLA2	SUCLA2	intra	SUCB1_MOUSE	Mus musculus (Mouse)	463	PF08442;PF00549;	SUCB1_MOUSE	Mus musculus (Mouse)	463	PF08442;PF00549;
Q91WN4	Q91WN4	Liver	47	135	VAKSAR	VHFGHKLSK			Mus musculus (Mouse)	Schweppe et al. 2017	5	NA	NA	intra	KMO_MOUSE	Mus musculus (Mouse)	479	PF01494;	KMO_MOUSE	Mus musculus (Mouse)	479	PF01494;
Q91VS7	Q91VS7	Liver	55	61	VFANPEDCAGFGKGENAK	KFVR			Mus musculus (Mouse)	Schweppe et al. 2017-Liu et al. 2018	5	NA	NA	intra	MGST1_MOUSE	Mus musculus (Mouse)	155	PF01124;	MGST1_MOUSE	Mus musculus (Mouse)	155	PF01124;
Q9DCW4	Q9DCW4	Heart	56	205	KLVK	KIEVVK			Mus musculus (Mouse)	Schweppe et al. 2017	5	ETFB	ETFB	intra	ETFB_MOUSE	Mus musculus (Mouse)	255	PF01012;	ETFB_MOUSE	Mus musculus (Mouse)	255	PF01012;
Q8R4N0	Q8R4N0	Heart	59	55	KIPSLK	RAVLYVPGNDEKK			Mus musculus (Mouse)	Schweppe et al. 2017	5	CLYBL	CLYBL	intra	CLYBL_MOUSE	Mus musculus (Mouse)	338	PF03328;	CLYBL_MOUSE	Mus musculus (Mouse)	338	PF03328;
P54071	P54071	Heart	127	256	VEEFKLK	NTILKAYDGR			Mus musculus (Mouse)	Schweppe et al. 2017	5	IDH2	IDH2	intra	IDHP_MOUSE	Mus musculus (Mouse)	452	PF00180;	IDHP_MOUSE	Mus musculus (Mouse)	452	PF00180;
Q9D0K2	Q9D0K2	Heart	296	451	SGKPGGDVR	GNAHKIMEK			Mus musculus (Mouse)	Schweppe et al. 2017	5	OXCT1	OXCT1	intra	SCOT1_MOUSE	Mus musculus (Mouse)	520	PF01144;	SCOT1_MOUSE	Mus musculus (Mouse)	520	PF01144;
Q6P8J7	Q6P8J7	Heart	400	335	KLER	IPKLSKDPR			Mus musculus (Mouse)	Schweppe et al. 2017	5	CKMT2	CKMT2	intra	KCRS_MOUSE	Mus musculus (Mouse)	419	PF00217;PF02807;	KCRS_MOUSE	Mus musculus (Mouse)	419	PF00217;PF02807;
P35486	P35486	Heart	85	77	QKIIR	MELKADQLYK			Mus musculus (Mouse)	Schweppe et al. 2017	5	PDHA1	PDHA1	intra	ODPA_MOUSE	Mus musculus (Mouse)	390	PF00676;	ODPA_MOUSE	Mus musculus (Mouse)	390	PF00676;
Q9Z2I9	Q9Z2I9	Heart	108	108	GKGTFTSGLK	GKGTFTSGLK			Mus musculus (Mouse)	Schweppe et al. 2017	5	SUCLA2	SUCLA2	intra	SUCB1_MOUSE	Mus musculus (Mouse)	463	PF08442;PF00549;	SUCB1_MOUSE	Mus musculus (Mouse)	463	PF08442;PF00549;
Q9WUM5	Q9WUM5	Heart	90	66	LVGGTTPGKGGQK	IICQGFTGKQGTFHSQQALEYGTK			Mus musculus (Mouse)	Schweppe et al. 2017	5	SUCLG1	SUCLG1	intra	SUCA_MOUSE	Mus musculus (Mouse)	346	PF02629;PF00549;	SUCA_MOUSE	Mus musculus (Mouse)	346	PF02629;PF00549;
Q99JY0	Q99JY0	Heart	191	202	AKTLGQR	LSLLSKFR			Mus musculus (Mouse)	Schweppe et al. 2017	5	NA	NA	intra	ECHB_MOUSE	Mus musculus (Mouse)	475	PF02803;PF00108;	ECHB_MOUSE	Mus musculus (Mouse)	475	PF02803;PF00108;
P54071	P54071	Heart	243	384	KWPLYLSTK	GKLDGNQDLIR			Mus musculus (Mouse)	Schweppe et al. 2017	5	IDH2	IDH2	intra	IDHP_MOUSE	Mus musculus (Mouse)	452	PF00180;	IDHP_MOUSE	Mus musculus (Mouse)	452	PF00180;
P45952	P45952	Heart	175	307	TKAEK	KTFGK			Mus musculus (Mouse)	Schweppe et al. 2017	5	ACADM	ACADM	intra	ACADM_MOUSE	Mus musculus (Mouse)	421	PF00441;PF02770;PF02771;	ACADM_MOUSE	Mus musculus (Mouse)	421	PF00441;PF02770;PF02771;
P41216	P41216	Heart	644	633	LGKEAGLKPFEQVK	NKDINKAILDDLLK			Mus musculus (Mouse)	Schweppe et al. 2017	5	NA	NA	intra	ACSL1_MOUSE	Mus musculus (Mouse)	699	PF00501;PF13193;	ACSL1_MOUSE	Mus musculus (Mouse)	699	PF00501;PF13193;
P08249	P08249	Heart	239	203	IQEAGTEVVKAK	VNVPVIGGHAGKTIIPLISQCTPK			Mus musculus (Mouse)	Schweppe et al. 2017	5	MDH2	MDH2	intra	MDHM_MOUSE	Mus musculus (Mouse)	338	PF02866;PF00056;	MDHM_MOUSE	Mus musculus (Mouse)	338	PF02866;PF00056;
O35459	O35459	Heart	316	76	SVQAAMEKR	HVLHVQLNRPEKR			Mus musculus (Mouse)	Schweppe et al. 2017	5	ECH1	ECH1	intra	ECH1_MOUSE	Mus musculus (Mouse)	327	PF00378;	ECH1_MOUSE	Mus musculus (Mouse)	327	PF00378;
Q99LC5	Q99LC5	Heart	206	232	LTKSDRPELTGAK	SGENFKLLYDLADQLHAAVGASR			Mus musculus (Mouse)	Schweppe et al. 2017	5	ETFA	ETFA	intra	ETFA_MOUSE	Mus musculus (Mouse)	333	PF01012;PF00766;	ETFA_MOUSE	Mus musculus (Mouse)	333	PF01012;PF00766;
Q8C196	Q8C196	Liver	841	831	KELSEPSSTR	LPMNKEWPANLDLK			Mus musculus (Mouse)	Schweppe et al. 2017	5	NA	NA	intra	CPSM_MOUSE	Mus musculus (Mouse)	1500	PF02786;PF02787;PF00988;PF00117;PF02142;	CPSM_MOUSE	Mus musculus (Mouse)	1500	PF02786;PF02787;PF00988;PF00117;PF02142;
Q6P8J7	Q6P8J7	Heart	353	400	LQKR	KLER			Mus musculus (Mouse)	Schweppe et al. 2017	5	CKMT2	CKMT2	intra	KCRS_MOUSE	Mus musculus (Mouse)	419	PF00217;PF02807;	KCRS_MOUSE	Mus musculus (Mouse)	419	PF00217;PF02807;
P05202	P05202	Heart	58	73	DTNSKK	MNLGVGAYRDDNGKPYVLPSVR			Mus musculus (Mouse)	Schweppe et al. 2017	5	NA	NA	intra	AATM_MOUSE	Mus musculus (Mouse)	430	PF00155;	AATM_MOUSE	Mus musculus (Mouse)	430	PF00155;
Q922Q1	Q922Q1	Liver	289	306	KEPLETLK	LCDPSVKSIYQSSPLFGMYFSVEK			Mus musculus (Mouse)	Schweppe et al. 2017	5	MARC2	MARC2	intra	MARC2_MOUSE	Mus musculus (Mouse)	338	PF03473;PF03476;	MARC2_MOUSE	Mus musculus (Mouse)	338	PF03473;PF03476;
Q9DB20	Q9DB20	Heart	204	192	IQKLSK	IGEKYVDMSAK			Mus musculus (Mouse)	Schweppe et al. 2017	5	ATP5O	ATP5O	intra	ATPO_MOUSE	Mus musculus (Mouse)	213	PF00213;	ATPO_MOUSE	Mus musculus (Mouse)	213	PF00213;
Q03265	Q03265	Heart	261	175	STVAQLVKR	VGLKAPGIIPR			Mus musculus (Mouse)	Schweppe et al. 2017	5	ATP5A1	ATP5A1	intra	ATPA_MOUSE	Mus musculus (Mouse)	553	PF00006;PF00306;PF02874;	ATPA_MOUSE	Mus musculus (Mouse)	553	PF00006;PF00306;PF02874;
Q8K2B3	Q8K2B3	Heart	547	498	ISQLYGDLKHLK	ANAGEESVMNLDKLR			Mus musculus (Mouse)	Schweppe et al. 2017	5	SDHA	SDHA	intra	SDHA_MOUSE	Mus musculus (Mouse)	664	PF00890;PF02910;	SDHA_MOUSE	Mus musculus (Mouse)	664	PF00890;PF02910;
Q8C196	Q8C196	Liver	831	793	LPMNKEWPANLDLK	IGSSMKSVGEVMAIGR			Mus musculus (Mouse)	Schweppe et al. 2017	5	NA	NA	intra	CPSM_MOUSE	Mus musculus (Mouse)	1500	PF02786;PF02787;PF00988;PF00117;PF02142;	CPSM_MOUSE	Mus musculus (Mouse)	1500	PF02786;PF02787;PF00988;PF00117;PF02142;
P56382	P56382	Heart	21	37	FSQICAKAVR	ANAEKTSGSSIK			Mus musculus (Mouse)	Schweppe et al. 2017-Liu et al. 2018	5	ATP5E	ATP5E	intra	ATP5E_MOUSE	Mus musculus (Mouse)	52	PF04627;	ATP5E_MOUSE	Mus musculus (Mouse)	52	PF04627;
P56391	P56391	Brain	28	85	FPNQNQTKNCWQNYLDFHR	IAEGTFPGKI			Mus musculus (Mouse)	Schweppe et al. 2017	5	COX6B1	COX6B1	intra	CX6B1_MOUSE	Mus musculus (Mouse)	86	PF02297;	CX6B1_MOUSE	Mus musculus (Mouse)	86	PF02297;
P54071	P54071	Heart	130	256	KMWK	NTILKAYDGR			Mus musculus (Mouse)	Schweppe et al. 2017	5	IDH2	IDH2	intra	IDHP_MOUSE	Mus musculus (Mouse)	452	PF00180;	IDHP_MOUSE	Mus musculus (Mouse)	452	PF00180;
Q9DCW4	Q9DCW4	Heart	56	53	KLVK	LKEK			Mus musculus (Mouse)	Schweppe et al. 2017	5	ETFB	ETFB	intra	ETFB_MOUSE	Mus musculus (Mouse)	255	PF01012;	ETFB_MOUSE	Mus musculus (Mouse)	255	PF01012;
Q9DB20	Q9DB20	Heart	88	70	TVKVK	VGQLLKDPK			Mus musculus (Mouse)	Schweppe et al. 2017	5	ATP5O	ATP5O	intra	ATPO_MOUSE	Mus musculus (Mouse)	213	PF00213;	ATPO_MOUSE	Mus musculus (Mouse)	213	PF00213;
Q9CR68	Q9CR68	Heart	172	168	GKPLFVR	NMAFKWR			Mus musculus (Mouse)	Schweppe et al. 2017	5	UQCRFS1	UQCRFS1	intra	UCRI_MOUSE	Mus musculus (Mouse)	274	PF00355;PF09165;PF02921;	UCRI_MOUSE	Mus musculus (Mouse)	274	PF00355;PF09165;PF02921;
Q9DB20	Q9DB20	Heart	70	162	VGQLLKDPK	TVLKSFLSPNQILK			Mus musculus (Mouse)	Schweppe et al. 2017	5	ATP5O	ATP5O	intra	ATPO_MOUSE	Mus musculus (Mouse)	213	PF00213;	ATPO_MOUSE	Mus musculus (Mouse)	213	PF00213;
Q9CQ62	Q9CQ62	Heart	333	246	KTKGS	TKGAFSR			Mus musculus (Mouse)	Schweppe et al. 2017	5	DECR1	DECR1	intra	DECR_MOUSE	Mus musculus (Mouse)	335	NA	DECR_MOUSE	Mus musculus (Mouse)	335	NA
Q99KR7	Q99KR7	Heart	85	72	ALCTGEKGFGYK	ADVVPKTAENFR			Mus musculus (Mouse)	Schweppe et al. 2017	5	PPIF	PPIF	intra	PPIF_MOUSE	Mus musculus (Mouse)	206	PF00160;	PPIF_MOUSE	Mus musculus (Mouse)	206	PF00160;
Q99KI0	Q99KI0	Heart	652	689	KHGIR	AIITKSFAR			Mus musculus (Mouse)	Schweppe et al. 2017	5	ACO2	ACO2	intra	ACON_MOUSE	Mus musculus (Mouse)	780	PF00330;PF00694;	ACON_MOUSE	Mus musculus (Mouse)	780	PF00330;PF00694;
Q91VR2	Q91VR2	Heart	138	115	IKGILYR	QMKNEVAALTAAGK			Mus musculus (Mouse)	Schweppe et al. 2017	5	ATP5C1	ATP5C1	intra	ATPG_MOUSE	Mus musculus (Mouse)	298	PF00231;	ATPG_MOUSE	Mus musculus (Mouse)	298	PF00231;
Q8BWT1	Q8BWT1	Heart	270	171	KHNFTPLAR	LPMGMTAENLAAKYNISR			Mus musculus (Mouse)	Schweppe et al. 2017	5	ACAA2	ACAA2	intra	THIM_MOUSE	Mus musculus (Mouse)	397	PF02803;PF00108;	THIM_MOUSE	Mus musculus (Mouse)	397	PF02803;PF00108;
Q8BMS1	Q8BMS1	Heart	303	326	GLYPAPLKIIDAVK	AGLEQGSDAGYLAESQKFGELALTK			Mus musculus (Mouse)	Schweppe et al. 2017	5	HADHA	HADHA	intra	ECHA_MOUSE	Mus musculus (Mouse)	763	PF00725;PF02737;PF00378;	ECHA_MOUSE	Mus musculus (Mouse)	763	PF00725;PF02737;PF00378;
P97807	P97807	Heart	470	170	IAKTAHK	KPVHPNDHVNK			Mus musculus (Mouse)	Schweppe et al. 2017	5	FH1	FH1	intra	FUMH_MOUSE	Mus musculus (Mouse)	507	PF10415;PF00206;	FUMH_MOUSE	Mus musculus (Mouse)	507	PF10415;PF00206;
P08249	P08249	Heart	297	239	KGLEK	IQEAGTEVVKAK			Mus musculus (Mouse)	Schweppe et al. 2017	5	MDH2	MDH2	intra	MDHM_MOUSE	Mus musculus (Mouse)	338	PF02866;PF00056;	MDHM_MOUSE	Mus musculus (Mouse)	338	PF02866;PF00056;
Q61425	Q61425	Heart	24	202	KILIK	TFESLVDFCKTLGK			Mus musculus (Mouse)	Schweppe et al. 2017	5	HADH	HADH	intra	HCDH_MOUSE	Mus musculus (Mouse)	314	PF00725;PF02737;	HCDH_MOUSE	Mus musculus (Mouse)	314	PF00725;PF02737;
Q8BMF4	Q8BMF4	Heart	457	468	KELNK	GKISVNDFIIK			Mus musculus (Mouse)	Schweppe et al. 2017	5	DLAT	DLAT	intra	ODP2_MOUSE	Mus musculus (Mouse)	642	PF00198;PF00364;PF02817;	ODP2_MOUSE	Mus musculus (Mouse)	642	PF00198;PF00364;PF02817;
Q9WUM5	Q9WUM5	Heart	48	57	KHIYIDK	NTKIICQGFTGK			Mus musculus (Mouse)	Schweppe et al. 2017	5	SUCLG1	SUCLG1	intra	SUCA_MOUSE	Mus musculus (Mouse)	346	PF02629;PF00549;	SUCA_MOUSE	Mus musculus (Mouse)	346	PF02629;PF00549;
Q9DCX2	Q9DCX2	Heart	78	48	KYNALKIPVPEDK	LASLSEKPPAIDWAYYR			Mus musculus (Mouse)	Schweppe et al. 2017	5	ATP5H	ATP5H	intra	ATP5H_MOUSE	Mus musculus (Mouse)	161	PF05873;	ATP5H_MOUSE	Mus musculus (Mouse)	161	PF05873;
Q9D2G2	Q9D2G2	Heart	268	278	HKDAFLKK	HNLKLGFMSAFVK			Mus musculus (Mouse)	Schweppe et al. 2017	5	DLST	DLST	intra	ODO2_MOUSE	Mus musculus (Mouse)	454	PF00198;PF00364;	ODO2_MOUSE	Mus musculus (Mouse)	454	PF00198;PF00364;
P56382	P56382	Heart	28	21	DALKTEFK	FSQICAKAVR			Mus musculus (Mouse)	Schweppe et al. 2017	5	ATP5E	ATP5E	intra	ATP5E_MOUSE	Mus musculus (Mouse)	52	PF04627;	ATP5E_MOUSE	Mus musculus (Mouse)	52	PF04627;
P50544	P50544	Heart	483	277	GKELTGLGNALK	TPIKDAATGAVKEK			Mus musculus (Mouse)	Schweppe et al. 2017	5	ACADVL	ACADVL	intra	ACADV_MOUSE	Mus musculus (Mouse)	656	PF00441;PF02770;PF02771;	ACADV_MOUSE	Mus musculus (Mouse)	656	PF00441;PF02770;PF02771;
P41216	P41216	Liver	114	208	KPNQPYEWISYK	AKLLLEGVENK			Mus musculus (Mouse)	Schweppe et al. 2017	5	NA	NA	intra	ACSL1_MOUSE	Mus musculus (Mouse)	699	PF00501;PF13193;	ACSL1_MOUSE	Mus musculus (Mouse)	699	PF00501;PF13193;
P03930	P03930	Heart	46	54	SLTTMKVK	TPWELKWTK			Mus musculus (Mouse)	Schweppe et al. 2017	5	NA	NA	intra	ATP8_MOUSE	Mus musculus (Mouse)	67	PF00895;	ATP8_MOUSE	Mus musculus (Mouse)	67	PF00895;
Q99KI0	Q99KI0	Heart	86	736	GKTYLR	DFAPGKPLK			Mus musculus (Mouse)	Schweppe et al. 2017	5	ACO2	ACO2	intra	ACON_MOUSE	Mus musculus (Mouse)	780	PF00330;PF00694;	ACON_MOUSE	Mus musculus (Mouse)	780	PF00330;PF00694;
Q9D0K2	Q9D0K2	Heart	214	214	AWKADR	AWKADR			Mus musculus (Mouse)	Schweppe et al. 2017	5	OXCT1	OXCT1	intra	SCOT1_MOUSE	Mus musculus (Mouse)	520	PF01144;	SCOT1_MOUSE	Mus musculus (Mouse)	520	PF01144;
Q60932	Q60932	Brain	128	109	IKTGYK	GLKLTFDSSFSPNTGK			Mus musculus (Mouse)	Schweppe et al. 2017	5	VDAC1	VDAC1	intra	VDAC1_MOUSE	Mus musculus (Mouse)	296	PF01459;	VDAC1_MOUSE	Mus musculus (Mouse)	296	PF01459;
Q9DB77	Q9DB77	Heart	429	435	AAKK	FVSGKK			Mus musculus (Mouse)	Schweppe et al. 2017	5	UQCRC2	UQCRC2	intra	QCR2_MOUSE	Mus musculus (Mouse)	453	PF00675;PF05193;	QCR2_MOUSE	Mus musculus (Mouse)	453	PF00675;PF05193;
Q9DB20	Q9DB20	Heart	201	192	SKIQK	IGEKYVDMSAK			Mus musculus (Mouse)	Schweppe et al. 2017	5	ATP5O	ATP5O	intra	ATPO_MOUSE	Mus musculus (Mouse)	213	PF00213;	ATPO_MOUSE	Mus musculus (Mouse)	213	PF00213;
Q60597	Q60597	Heart	276	999	KWSSEKR	DPAAAPATGNKK			Mus musculus (Mouse)	Schweppe et al. 2017	5	OGDH	OGDH	intra	ODO1_MOUSE	Mus musculus (Mouse)	1023	PF16078;PF00676;PF16870;PF02779;	ODO1_MOUSE	Mus musculus (Mouse)	1023	PF16078;PF00676;PF16870;PF02779;
P50544	P50544	Heart	279	52	EKITAFVVER	EATQAVLDKPETLSSDASTR			Mus musculus (Mouse)	Schweppe et al. 2017	5	ACADVL	ACADVL	intra	ACADV_MOUSE	Mus musculus (Mouse)	656	PF00441;PF02770;PF02771;	ACADV_MOUSE	Mus musculus (Mouse)	656	PF00441;PF02770;PF02771;
Q8K2B3	Q8K2B3	Heart	633	498	KHTLSYVDIKTGK	ANAGEESVMNLDKLR			Mus musculus (Mouse)	Schweppe et al. 2017	5	SDHA	SDHA	intra	SDHA_MOUSE	Mus musculus (Mouse)	664	PF00890;PF02910;	SDHA_MOUSE	Mus musculus (Mouse)	664	PF00890;PF02910;
Q8BMS1	Q8BMS1	Heart	411	415	GLNDKVKK	KALTSFER			Mus musculus (Mouse)	Schweppe et al. 2017	5	HADHA	HADHA	intra	ECHA_MOUSE	Mus musculus (Mouse)	763	PF00725;PF02737;PF00378;	ECHA_MOUSE	Mus musculus (Mouse)	763	PF00725;PF02737;PF00378;
Q8BMS1	Q8BMS1	Heart	163	259	IATKDR	VSAKQSK			Mus musculus (Mouse)	Schweppe et al. 2017	5	HADHA	HADHA	intra	ECHA_MOUSE	Mus musculus (Mouse)	763	PF00725;PF02737;PF00378;	ECHA_MOUSE	Mus musculus (Mouse)	763	PF00725;PF02737;PF00378;
P54071	P54071	Heart	384	280	GKLDGNQDLIR	TDFDKNKIWYEHR			Mus musculus (Mouse)	Schweppe et al. 2017	5	IDH2	IDH2	intra	IDHP_MOUSE	Mus musculus (Mouse)	452	PF00180;	IDHP_MOUSE	Mus musculus (Mouse)	452	PF00180;
P53395	P53395	Heart	170	202	GQKTLATPAVR	ILKEDILSFLEK			Mus musculus (Mouse)	Schweppe et al. 2017	5	DBT	DBT	intra	ODB2_MOUSE	Mus musculus (Mouse)	482	PF00198;PF00364;PF02817;	ODB2_MOUSE	Mus musculus (Mouse)	482	PF00198;PF00364;PF02817;
P08249	P08249	Heart	329	324	KGEDFVK	MIAEAIPELKASIK			Mus musculus (Mouse)	Schweppe et al. 2017	5	MDH2	MDH2	intra	MDHM_MOUSE	Mus musculus (Mouse)	338	PF02866;PF00056;	MDHM_MOUSE	Mus musculus (Mouse)	338	PF02866;PF00056;
Q99KI0	Q99KI0	Heart	144	138	AKDINQEVYNFLATAGAK	VAVPSTIHCDHLIEAQVGGEKDLR			Mus musculus (Mouse)	Schweppe et al. 2017	5	ACO2	ACO2	intra	ACON_MOUSE	Mus musculus (Mouse)	780	PF00330;PF00694;	ACON_MOUSE	Mus musculus (Mouse)	780	PF00330;PF00694;
Q8CGK3	Q8CGK3	Heart	375	382	EVEEKIK	KYLLQEQLK			Mus musculus (Mouse)	Schweppe et al. 2017-Liu et al. 2018	5	LONP1	LONP1	intra	LONM_MOUSE	Mus musculus (Mouse)	949	PF00004;PF05362;PF02190;	LONM_MOUSE	Mus musculus (Mouse)	949	PF00004;PF05362;PF02190;
P56382	P56382	Heart	47	37	IVKVSK	ANAEKTSGSSIK			Mus musculus (Mouse)	Schweppe et al. 2017	5	ATP5E	ATP5E	intra	ATP5E_MOUSE	Mus musculus (Mouse)	52	PF04627;	ATP5E_MOUSE	Mus musculus (Mouse)	52	PF04627;
Q9DB20	Q9DB20	Heart	201	172	SKIQK	SFLSPNQILKLEIK			Mus musculus (Mouse)	Schweppe et al. 2017	5	ATP5O	ATP5O	intra	ATPO_MOUSE	Mus musculus (Mouse)	213	PF00213;	ATPO_MOUSE	Mus musculus (Mouse)	213	PF00213;
P16332	P16332	Heart	600	604	EITSAIKR	VNKFMER			Mus musculus (Mouse)	Schweppe et al. 2017	5	MUT	MUT	intra	MUTA_MOUSE	Mus musculus (Mouse)	748	PF02310;PF01642;	MUTA_MOUSE	Mus musculus (Mouse)	748	PF02310;PF01642;
Q9DB77	Q9DB77	Heart	159	159	SQLKIDK	SQLKIDK			Mus musculus (Mouse)	Schweppe et al. 2017	5	UQCRC2	UQCRC2	intra	QCR2_MOUSE	Mus musculus (Mouse)	453	PF00675;PF05193;	QCR2_MOUSE	Mus musculus (Mouse)	453	PF00675;PF05193;
Q9DB20	Q9DB20	Heart	54	97	KLDQVEK	SLNDITKR			Mus musculus (Mouse)	Schweppe et al. 2017	5	ATP5O	ATP5O	intra	ATPO_MOUSE	Mus musculus (Mouse)	213	PF00213;	ATPO_MOUSE	Mus musculus (Mouse)	213	PF00213;
Q9D6M3	Q9D6M3	Liver	100	83	DGQKLTLPK	AIKLAANDFFR			Mus musculus (Mouse)	Schweppe et al. 2017	5	SLC25A22	SLC25A22	intra	GHC1_MOUSE	Mus musculus (Mouse)	323	PF00153;	GHC1_MOUSE	Mus musculus (Mouse)	323	PF00153;
Q925I1	Q925I1	Liver	134	134	AQYQDKLAR	AQYQDKLAR			Mus musculus (Mouse)	Schweppe et al. 2017	5	ATAD3A	ATAD3A	intra	ATAD3_MOUSE	Mus musculus (Mouse)	591	PF00004;PF12037;	ATAD3_MOUSE	Mus musculus (Mouse)	591	PF00004;PF12037;
Q91VS7	Q91VS7	Liver	61	61	KFVR	KFVR			Mus musculus (Mouse)	Schweppe et al. 2017	5	NA	NA	intra	MGST1_MOUSE	Mus musculus (Mouse)	155	PF01124;	MGST1_MOUSE	Mus musculus (Mouse)	155	PF01124;
Q6P8J7	Q6P8J7	Heart	408	408	GQDIKVPPPLPQFGR	GQDIKVPPPLPQFGR			Mus musculus (Mouse)	Schweppe et al. 2017	5	CKMT2	CKMT2	intra	KCRS_MOUSE	Mus musculus (Mouse)	419	PF00217;PF02807;	KCRS_MOUSE	Mus musculus (Mouse)	419	PF00217;PF02807;
P51881	P51881	Heart	147	33	LAADVGKAGAER	VKLLLQVQHASK			Mus musculus (Mouse)	Schweppe et al. 2017	5	SLC25A5	SLC25A5	intra	ADT2_MOUSE	Mus musculus (Mouse)	298	PF00153;	ADT2_MOUSE	Mus musculus (Mouse)	298	PF00153;
Q8C196	Q8C196	Liver	1224	1232	VKDATR	IAKAFAISGPFNVQFLVK			Mus musculus (Mouse)	Schweppe et al. 2017	5	NA	NA	intra	CPSM_MOUSE	Mus musculus (Mouse)	1500	PF02786;PF02787;PF00988;PF00117;PF02142;	CPSM_MOUSE	Mus musculus (Mouse)	1500	PF02786;PF02787;PF00988;PF00117;PF02142;
P54071	P54071	Heart	280	272	TDFDKNK	FKDIFQEIFDKHYK			Mus musculus (Mouse)	Schweppe et al. 2017	5	IDH2	IDH2	intra	IDHP_MOUSE	Mus musculus (Mouse)	452	PF00180;	IDHP_MOUSE	Mus musculus (Mouse)	452	PF00180;
Q9DCJ5	Q9DCJ5	Heart	58	132	CLKEGK	VKTDRPLPENPYHSR			Mus musculus (Mouse)	Schweppe et al. 2017	5	NDUFA8	NDUFA8	intra	NDUA8_MOUSE	Mus musculus (Mouse)	172	PF06747;	NDUA8_MOUSE	Mus musculus (Mouse)	172	PF06747;
Q8BMF4	Q8BMF4	Heart	457	466	KELNK	MLEGKGK			Mus musculus (Mouse)	Schweppe et al. 2017	5	DLAT	DLAT	intra	ODP2_MOUSE	Mus musculus (Mouse)	642	PF00198;PF00364;PF02817;	ODP2_MOUSE	Mus musculus (Mouse)	642	PF00198;PF00364;PF02817;
Q03265	Q03265	Heart	132	175	EGDVVKR	VGLKAPGIIPR			Mus musculus (Mouse)	Schweppe et al. 2017	5	ATP5A1	ATP5A1	intra	ATPA_MOUSE	Mus musculus (Mouse)	553	PF00006;PF00306;PF02874;	ATPA_MOUSE	Mus musculus (Mouse)	553	PF00006;PF00306;PF02874;
Q9DC69	Q9DC69	Heart	179	189	SSSKSLR	AVGEKEVR			Mus musculus (Mouse)	Schweppe et al. 2017	5	NDUFA9	NDUFA9	intra	NDUA9_MOUSE	Mus musculus (Mouse)	377	PF05368;	NDUA9_MOUSE	Mus musculus (Mouse)	377	PF05368;
P62897	P62897	Heart	89	100	KGER	ADLIAYLKK			Mus musculus (Mouse)	Schweppe et al. 2017	5	CYCS	CYCS	intra	CYC_MOUSE	Mus musculus (Mouse)	105	PF00034;	CYC_MOUSE	Mus musculus (Mouse)	105	PF00034;
Q9Z2I9	Q9Z2I9	Heart	143	143	LITKQTGEK	LITKQTGEK			Mus musculus (Mouse)	Schweppe et al. 2017	5	SUCLA2	SUCLA2	intra	SUCB1_MOUSE	Mus musculus (Mouse)	463	PF08442;PF00549;	SUCB1_MOUSE	Mus musculus (Mouse)	463	PF08442;PF00549;
Q9WUR2	Q9WUR2	Heart	90	49	AKWDAWNALGSLPK	ASQQDFENALNQVKLLK			Mus musculus (Mouse)	Schweppe et al. 2017	5	ECI2	ECI2	intra	ECI2_MOUSE	Mus musculus (Mouse)	391	PF00887;PF00378;	ECI2_MOUSE	Mus musculus (Mouse)	391	PF00887;PF00378;
Q9DB20	Q9DB20	Heart	90	84	VKSLNDITKR	VSLAVLNPYIKR			Mus musculus (Mouse)	Schweppe et al. 2017	5	ATP5O	ATP5O	intra	ATPO_MOUSE	Mus musculus (Mouse)	213	PF00213;	ATPO_MOUSE	Mus musculus (Mouse)	213	PF00213;
Q9CRB9	Q9CRB9	Heart	136	136	KQDAFYKEQLAR	KQDAFYKEQLAR			Mus musculus (Mouse)	Schweppe et al. 2017	5	CHCHD3	CHCHD3	intra	MIC19_MOUSE	Mus musculus (Mouse)	227	NA	MIC19_MOUSE	Mus musculus (Mouse)	227	NA
Q8K2B3	Q8K2B3	Heart	182	335	FGKGGQAHR	YAPVAKDLASR			Mus musculus (Mouse)	Schweppe et al. 2017	5	SDHA	SDHA	intra	SDHA_MOUSE	Mus musculus (Mouse)	664	PF00890;PF02910;	SDHA_MOUSE	Mus musculus (Mouse)	664	PF00890;PF02910;
Q8K2B3	Q8K2B3	Heart	547	633	ISQLYGDLKHLK	KHTLSYVDIKTGK			Mus musculus (Mouse)	Schweppe et al. 2017	5	SDHA	SDHA	intra	SDHA_MOUSE	Mus musculus (Mouse)	664	PF00890;PF02910;	SDHA_MOUSE	Mus musculus (Mouse)	664	PF00890;PF02910;
Q03265	Q03265	Heart	175	498	VGLKAPGIIPR	GYLDKLEPSK			Mus musculus (Mouse)	Schweppe et al. 2017	5	ATP5A1	ATP5A1	intra	ATPA_MOUSE	Mus musculus (Mouse)	553	PF00006;PF00306;PF02874;	ATPA_MOUSE	Mus musculus (Mouse)	553	PF00006;PF00306;PF02874;
P52825	P52825	Heart	164	189	FLKTLR	SDTDAFKR			Mus musculus (Mouse)	Schweppe et al. 2017	5	CPT2	CPT2	intra	CPT2_MOUSE	Mus musculus (Mouse)	658	PF00755;	CPT2_MOUSE	Mus musculus (Mouse)	658	PF00755;
Q99KI0	Q99KI0	Heart	517	521	FNPETDFLTGKDGK	KFKLEAPDADELPR			Mus musculus (Mouse)	Schweppe et al. 2017	5	ACO2	ACO2	intra	ACON_MOUSE	Mus musculus (Mouse)	780	PF00330;PF00694;	ACON_MOUSE	Mus musculus (Mouse)	780	PF00330;PF00694;
P35486	P35486	Heart	77	321	RMELKADQLYK	SKSDPIMLLKDR			Mus musculus (Mouse)	Schweppe et al. 2017	5	PDHA1	PDHA1	intra	ODPA_MOUSE	Mus musculus (Mouse)	390	PF00676;	ODPA_MOUSE	Mus musculus (Mouse)	390	PF00676;
P17710	P17710	Brain	389	389	GKFTTSDVAAIETDKEGVQNAK	GKFTTSDVAAIETDKEGVQNAK			Mus musculus (Mouse)	Schweppe et al. 2017	5	NA	NA	intra	HXK1_MOUSE	Mus musculus (Mouse)	974	PF00349;PF03727;	HXK1_MOUSE	Mus musculus (Mouse)	974	PF00349;PF03727;
P54071	P54071	Heart	127	112	VEEFKLK	YSVAVKCATITPDEAR			Mus musculus (Mouse)	Schweppe et al. 2017	5	IDH2	IDH2	intra	IDHP_MOUSE	Mus musculus (Mouse)	452	PF00180;	IDHP_MOUSE	Mus musculus (Mouse)	452	PF00180;
Q8BMS1	Q8BMS1	Heart	334	303	FGELALTKESK	GLYPAPLKIIDAVK			Mus musculus (Mouse)	Schweppe et al. 2017	5	HADHA	HADHA	intra	ECHA_MOUSE	Mus musculus (Mouse)	763	PF00725;PF02737;PF00378;	ECHA_MOUSE	Mus musculus (Mouse)	763	PF00725;PF02737;PF00378;
P08249	P08249	Heart	328	239	ASIKKGEDFVK	IQEAGTEVVKAK			Mus musculus (Mouse)	Schweppe et al. 2017	5	MDH2	MDH2	intra	MDHM_MOUSE	Mus musculus (Mouse)	338	PF02866;PF00056;	MDHM_MOUSE	Mus musculus (Mouse)	338	PF02866;PF00056;
Q99MR8	Q99MR8	Heart	307	297	AAKAVK	KLGEAAVR			Mus musculus (Mouse)	Schweppe et al. 2017	5	MCCC1	MCCC1	intra	MCCA_MOUSE	Mus musculus (Mouse)	717	PF02785;PF00289;PF00364;PF02786;	MCCA_MOUSE	Mus musculus (Mouse)	717	PF02785;PF00289;PF00364;PF02786;
Q99KI0	Q99KI0	Brain	689	701	AIITKSFAR	KQGLLPLTFADPSDYNK			Mus musculus (Mouse)	Schweppe et al. 2017	5	ACO2	ACO2	intra	ACON_MOUSE	Mus musculus (Mouse)	780	PF00330;PF00694;	ACON_MOUSE	Mus musculus (Mouse)	780	PF00330;PF00694;
P56382	P56382	Heart	47	21	IVKVSK	FSQICAKAVR			Mus musculus (Mouse)	Schweppe et al. 2017	5	ATP5E	ATP5E	intra	ATP5E_MOUSE	Mus musculus (Mouse)	52	PF04627;	ATP5E_MOUSE	Mus musculus (Mouse)	52	PF04627;
P17710	P17710	Brain	537	941	LSKQALMEVK	ELSPKCTVSFLLSEDGSGK			Mus musculus (Mouse)	Schweppe et al. 2017	5	NA	NA	intra	HXK1_MOUSE	Mus musculus (Mouse)	974	PF00349;PF03727;	HXK1_MOUSE	Mus musculus (Mouse)	974	PF00349;PF03727;
P05202	P05202	Heart	150	234	FFKFSR	EIASVVKK			Mus musculus (Mouse)	Schweppe et al. 2017	5	NA	NA	intra	AATM_MOUSE	Mus musculus (Mouse)	430	PF00155;	AATM_MOUSE	Mus musculus (Mouse)	430	PF00155;
P05202	P05202	Heart	338	90	KQWLQEVK	KAEAQIAAKNLDK			Mus musculus (Mouse)	Schweppe et al. 2017	5	NA	NA	intra	AATM_MOUSE	Mus musculus (Mouse)	430	PF00155;	AATM_MOUSE	Mus musculus (Mouse)	430	PF00155;
P56480	P56480	Heart	485	198	LVPLKETIK	VVDLLAPYAKGGK			Mus musculus (Mouse)	Schweppe et al. 2017	5	ATP5B	ATP5B	intra	ATPB_MOUSE	Mus musculus (Mouse)	529	PF00006;PF02874;	ATPB_MOUSE	Mus musculus (Mouse)	529	PF00006;PF02874;
Q9D0K2	Q9D0K2	Heart	286	293	KEGDGK	GKSGKPGGDVR			Mus musculus (Mouse)	Schweppe et al. 2017	5	OXCT1	OXCT1	intra	SCOT1_MOUSE	Mus musculus (Mouse)	520	PF01144;	SCOT1_MOUSE	Mus musculus (Mouse)	520	PF01144;
Q60932	Q60932	Heart	123	128	KNAK	IKTGYKR			Mus musculus (Mouse)	Schweppe et al. 2017	5	VDAC1	VDAC1	intra	VDAC1_MOUSE	Mus musculus (Mouse)	296	PF01459;	VDAC1_MOUSE	Mus musculus (Mouse)	296	PF01459;
Q8C196	Q8C196	Liver	237	214	LLVKR	VFGKGNPTK			Mus musculus (Mouse)	Schweppe et al. 2017	5	NA	NA	intra	CPSM_MOUSE	Mus musculus (Mouse)	1500	PF02786;PF02787;PF00988;PF00117;PF02142;	CPSM_MOUSE	Mus musculus (Mouse)	1500	PF02786;PF02787;PF00988;PF00117;PF02142;
Q91VR2	Q91VR2	Heart	64	49	ELKPAR	SMKMVAAAK			Mus musculus (Mouse)	Schweppe et al. 2017	5	ATP5C1	ATP5C1	intra	ATPG_MOUSE	Mus musculus (Mouse)	298	PF00231;	ATPG_MOUSE	Mus musculus (Mouse)	298	PF00231;
Q9DBM2	Q9DBM2	Liver	115	274	IANAKAR	ALQYAFFAEKSANK			Mus musculus (Mouse)	Schweppe et al. 2017	5	EHHADH	EHHADH	intra	ECHP_MOUSE	Mus musculus (Mouse)	718	PF00725;PF02737;PF00378;	ECHP_MOUSE	Mus musculus (Mouse)	718	PF00725;PF02737;PF00378;
Q9DB20	Q9DB20	Heart	90	73	VKSLNDITKR	VGQLLKDPKVSLAVLNPYIK			Mus musculus (Mouse)	Schweppe et al. 2017	5	ATP5O	ATP5O	intra	ATPO_MOUSE	Mus musculus (Mouse)	213	PF00213;	ATPO_MOUSE	Mus musculus (Mouse)	213	PF00213;
Q91VR2	Q91VR2	Heart	138	154	IKGILYR	THSDQFLVSFKDVGR			Mus musculus (Mouse)	Schweppe et al. 2017	5	ATP5C1	ATP5C1	intra	ATPG_MOUSE	Mus musculus (Mouse)	298	PF00231;	ATPG_MOUSE	Mus musculus (Mouse)	298	PF00231;
Q8BMS1	Q8BMS1	Heart	631	390	KSGK	TLLKDTTVTGLGR			Mus musculus (Mouse)	Schweppe et al. 2017	5	HADHA	HADHA	intra	ECHA_MOUSE	Mus musculus (Mouse)	763	PF00725;PF02737;PF00378;	ECHA_MOUSE	Mus musculus (Mouse)	763	PF00725;PF02737;PF00378;
Q6P8J7	Q6P8J7	Heart	335	344	IPKLSK	FSKILENLR			Mus musculus (Mouse)	Schweppe et al. 2017	5	CKMT2	CKMT2	intra	KCRS_MOUSE	Mus musculus (Mouse)	419	PF00217;PF02807;	KCRS_MOUSE	Mus musculus (Mouse)	419	PF00217;PF02807;
Q03265	Q03265	Heart	175	161	VGLKAPGIIPR	VVDALGNAIDGKGPIGSK			Mus musculus (Mouse)	Schweppe et al. 2017	5	ATP5A1	ATP5A1	intra	ATPA_MOUSE	Mus musculus (Mouse)	553	PF00006;PF00306;PF02874;	ATPA_MOUSE	Mus musculus (Mouse)	553	PF00006;PF00306;PF02874;
P48962	P48962	Heart	107	33	HKQFWR	VKLLLQVQHASK			Mus musculus (Mouse)	Schweppe et al. 2017	5	SLC25A4	SLC25A4	intra	ADT1_MOUSE	Mus musculus (Mouse)	298	PF00153;	ADT1_MOUSE	Mus musculus (Mouse)	298	PF00153;
P41216	P41216	Heart	512	533	GEGEVCVKGANVFK	TAEALDKDGWLHTGDIGK			Mus musculus (Mouse)	Schweppe et al. 2017	5	NA	NA	intra	ACSL1_MOUSE	Mus musculus (Mouse)	699	PF00501;PF13193;	ACSL1_MOUSE	Mus musculus (Mouse)	699	PF00501;PF13193;
O08749	O08749	Heart	159	346	ITGKNQVTATK	FQTKIPNIYAIGDVVAGPMLAHK			Mus musculus (Mouse)	Schweppe et al. 2017	5	DLD	DLD	intra	DLDH_MOUSE	Mus musculus (Mouse)	509	PF07992;PF02852;	DLDH_MOUSE	Mus musculus (Mouse)	509	PF07992;PF02852;
Q9CR68	Q9CR68	Liver	163	181	LSDIPEGKNMAFK	TKKEIDQEAAVEVSQLR			Mus musculus (Mouse)	Schweppe et al. 2017	5	UQCRFS1	UQCRFS1	intra	UCRI_MOUSE	Mus musculus (Mouse)	274	PF00355;PF09165;PF02921;	UCRI_MOUSE	Mus musculus (Mouse)	274	PF00355;PF09165;PF02921;
P54071	P54071	Heart	280	243	TDFDKNK	KWPLYLSTK			Mus musculus (Mouse)	Schweppe et al. 2017	5	IDH2	IDH2	intra	IDHP_MOUSE	Mus musculus (Mouse)	452	PF00180;	IDHP_MOUSE	Mus musculus (Mouse)	452	PF00180;
P45952	P45952	Heart	307	173	KTFGK	MTEQPMMCAYCVTEPSAGSDVAAIKTK			Mus musculus (Mouse)	Schweppe et al. 2017	5	ACADM	ACADM	intra	ACADM_MOUSE	Mus musculus (Mouse)	421	PF00441;PF02770;PF02771;	ACADM_MOUSE	Mus musculus (Mouse)	421	PF00441;PF02770;PF02771;
Q91WS0	Q91WS0	Brain	33	42	KFYAK	TKAMVNLQIQK			Mus musculus (Mouse)	Schweppe et al. 2017	5	CISD1	CISD1	intra	CISD1_MOUSE	Mus musculus (Mouse)	108	PF10660;PF09360;	CISD1_MOUSE	Mus musculus (Mouse)	108	PF10660;PF09360;
Q8QZT1	Q8QZT1	Heart	171	171	GATPYGGVKLEDLIVK	GATPYGGVKLEDLIVK			Mus musculus (Mouse)	Schweppe et al. 2017	5	ACAT1	ACAT1	intra	THIL_MOUSE	Mus musculus (Mouse)	424	PF02803;PF00108;	THIL_MOUSE	Mus musculus (Mouse)	424	PF02803;PF00108;
Q8BMS1	Q8BMS1	Heart	163	415	IATKDR	KALTSFER			Mus musculus (Mouse)	Schweppe et al. 2017	5	HADHA	HADHA	intra	ECHA_MOUSE	Mus musculus (Mouse)	763	PF00725;PF02737;PF00378;	ECHA_MOUSE	Mus musculus (Mouse)	763	PF00725;PF02737;PF00378;
P67778	P67778	Heart	202	202	FVVEKAEQQKK	FVVEKAEQQKK			Mus musculus (Mouse)	Schweppe et al. 2017	5	PHB	PHB	intra	PHB_MOUSE	Mus musculus (Mouse)	272	PF01145;	PHB_MOUSE	Mus musculus (Mouse)	272	PF01145;
P50544	P50544	Heart	279	483	EKITAFVVER	GKELTGLGNALK			Mus musculus (Mouse)	Schweppe et al. 2017	5	ACADVL	ACADVL	intra	ACADV_MOUSE	Mus musculus (Mouse)	656	PF00441;PF02770;PF02771;	ACADV_MOUSE	Mus musculus (Mouse)	656	PF00441;PF02770;PF02771;
P41216	P41216	Heart	641	649	AILDDLLKLGK	EAGLKPFEQVK			Mus musculus (Mouse)	Schweppe et al. 2017	5	NA	NA	intra	ACSL1_MOUSE	Mus musculus (Mouse)	699	PF00501;PF13193;	ACSL1_MOUSE	Mus musculus (Mouse)	699	PF00501;PF13193;
O35857	O35857	Heart	119	121	TSEAIKK	KLGELTGTVK			Mus musculus (Mouse)	Schweppe et al. 2017	5	TIMM44	TIMM44	intra	TIM44_MOUSE	Mus musculus (Mouse)	452	PF04280;	TIM44_MOUSE	Mus musculus (Mouse)	452	PF04280;
Q9D0K2	Q9D0K2	Heart	455	418	IMEKCTLPLTGK	YGDLANWMIPGKMVK			Mus musculus (Mouse)	Schweppe et al. 2017	5	OXCT1	OXCT1	intra	SCOT1_MOUSE	Mus musculus (Mouse)	520	PF01144;	SCOT1_MOUSE	Mus musculus (Mouse)	520	PF01144;
Q91VS7	Q91VS7	Liver	61	60	KFVR	GENAKK			Mus musculus (Mouse)	Schweppe et al. 2017	5	NA	NA	intra	MGST1_MOUSE	Mus musculus (Mouse)	155	PF01124;	MGST1_MOUSE	Mus musculus (Mouse)	155	PF01124;
Q91YT0	Q91YT0	Heart	54	64	LKGALR	RGDWYKTK			Mus musculus (Mouse)	Schweppe et al. 2017	5	NDUFV1	NDUFV1	intra	NDUV1_MOUSE	Mus musculus (Mouse)	464	PF01512;PF10589;PF10531;	NDUV1_MOUSE	Mus musculus (Mouse)	464	PF01512;PF10589;PF10531;
Q9CZU6	Q9CZU6	Heart	49	393	IKTFK	IVPNILLEQGKAK			Mus musculus (Mouse)	Schweppe et al. 2017	5	CS	CS	intra	CISY_MOUSE	Mus musculus (Mouse)	464	PF00285;	CISY_MOUSE	Mus musculus (Mouse)	464	PF00285;
Q8R4N0	Q8R4N0	Heart	59	215	KIPSLK	ASIGATSNKDTQDILYAR			Mus musculus (Mouse)	Schweppe et al. 2017	5	CLYBL	CLYBL	intra	CLYBL_MOUSE	Mus musculus (Mouse)	338	PF03328;	CLYBL_MOUSE	Mus musculus (Mouse)	338	PF03328;
Q9CQ62	Q9CQ62	Heart	331	244	KTKGS	FNIIQPGPIKTK			Mus musculus (Mouse)	Schweppe et al. 2017	5	DECR1	DECR1	intra	DECR_MOUSE	Mus musculus (Mouse)	335	NA	DECR_MOUSE	Mus musculus (Mouse)	335	NA
P47738	P47738	Heart	346	346	AKSR	AKSR			Mus musculus (Mouse)	Schweppe et al. 2017	5	ALDH2	ALDH2	intra	ALDH2_MOUSE	Mus musculus (Mouse)	519	PF00171;	ALDH2_MOUSE	Mus musculus (Mouse)	519	PF00171;
Q8C196	Q8C196	Liver	237	210	LLVKR	DVKVFGK			Mus musculus (Mouse)	Schweppe et al. 2017	5	NA	NA	intra	CPSM_MOUSE	Mus musculus (Mouse)	1500	PF02786;PF02787;PF00988;PF00117;PF02142;	CPSM_MOUSE	Mus musculus (Mouse)	1500	PF02786;PF02787;PF00988;PF00117;PF02142;
P62897	P62897	Heart	89	87	KGER	MIFAGIKK			Mus musculus (Mouse)	Schweppe et al. 2017-Liu et al. 2018	5	CYCS	CYCS	intra	CYC_MOUSE	Mus musculus (Mouse)	105	PF00034;	CYC_MOUSE	Mus musculus (Mouse)	105	PF00034;
Q9Z2I9	Q9Z2I9	Heart	143	116	LITKQTGEK	GKGTFTSGLKGGVK			Mus musculus (Mouse)	Schweppe et al. 2017	5	SUCLA2	SUCLA2	intra	SUCB1_MOUSE	Mus musculus (Mouse)	463	PF08442;PF00549;	SUCB1_MOUSE	Mus musculus (Mouse)	463	PF08442;PF00549;
Q8BMS1	Q8BMS1	Heart	163	214	IATKDRK	KMGLVDQLVEPLGPGIK			Mus musculus (Mouse)	Schweppe et al. 2017	5	HADHA	HADHA	intra	ECHA_MOUSE	Mus musculus (Mouse)	763	PF00725;PF02737;PF00378;	ECHA_MOUSE	Mus musculus (Mouse)	763	PF00725;PF02737;PF00378;
Q6P8J7	Q6P8J7	Heart	344	408	FSKILENLR	GQDIKVPPPLPQFGRK			Mus musculus (Mouse)	Schweppe et al. 2017	5	CKMT2	CKMT2	intra	KCRS_MOUSE	Mus musculus (Mouse)	419	PF00217;PF02807;	KCRS_MOUSE	Mus musculus (Mouse)	419	PF00217;PF02807;
P52825	P52825	Heart	424	305	LSSALKAGVTAAK	QKLIHGGNEETLR			Mus musculus (Mouse)	Schweppe et al. 2017	5	CPT2	CPT2	intra	CPT2_MOUSE	Mus musculus (Mouse)	658	PF00755;	CPT2_MOUSE	Mus musculus (Mouse)	658	PF00755;
Q9Z0X1	Q9Z0X1	Brain	294	188	ALEKISR	ELWFSDDPNVTKTLQFR			Mus musculus (Mouse)	Schweppe et al. 2017	5	AIFM1	AIFM1	intra	AIFM1_MOUSE	Mus musculus (Mouse)	612	PF14721;PF07992;	AIFM1_MOUSE	Mus musculus (Mouse)	612	PF14721;PF07992;
P30275	P30275	Brain	344	417	FPKILENLR	IPPPLVHSKH			Mus musculus (Mouse)	Schweppe et al. 2017	5	NA	NA	intra	KCRU_MOUSE	Mus musculus (Mouse)	418	PF00217;PF02807;	KCRU_MOUSE	Mus musculus (Mouse)	418	PF00217;PF02807;
Q6P8J7	Q6P8J7	Heart	292	276	GLKEVER	VISMEKGGNMK			Mus musculus (Mouse)	Schweppe et al. 2017	5	CKMT2	CKMT2	intra	KCRS_MOUSE	Mus musculus (Mouse)	419	PF00217;PF02807;	KCRS_MOUSE	Mus musculus (Mouse)	419	PF00217;PF02807;
P63038	P63038	Heart	125	133	SIAKEGFEK	ISKGANPVEIR			Mus musculus (Mouse)	Schweppe et al. 2017	5	HSPD1	HSPD1	intra	CH60_MOUSE	Mus musculus (Mouse)	573	PF00118;	CH60_MOUSE	Mus musculus (Mouse)	573	PF00118;
P48962	P48962	Heart	96	92	YKQIFLGGVDR	YFPTQALNFAFKDK			Mus musculus (Mouse)	Schweppe et al. 2017	5	SLC25A4	SLC25A4	intra	ADT1_MOUSE	Mus musculus (Mouse)	298	PF00153;	ADT1_MOUSE	Mus musculus (Mouse)	298	PF00153;
Q9D172	Q9D172	Heart	217	231	ALGAKHCVK	GVTEAHVDQKNK			Mus musculus (Mouse)	Schweppe et al. 2017	5	D10JHU81E	D10JHU81E	intra	GAL3A_MOUSE	Mus musculus (Mouse)	266	NA	GAL3A_MOUSE	Mus musculus (Mouse)	266	NA
Q9CQ75	Q9CQ75	Heart	13	46	AVGAKLGLR	KAHPNLPILIR			Mus musculus (Mouse)	Schweppe et al. 2017	5	NDUFA2	NDUFA2	intra	NDUA2_MOUSE	Mus musculus (Mouse)	99	PF05047;	NDUA2_MOUSE	Mus musculus (Mouse)	99	PF05047;
Q8CAQ8	Q8CAQ8	Heart	298	305	AKEELEK	MKTIIEDAK			Mus musculus (Mouse)	Schweppe et al. 2017	5	IMMT	IMMT	intra	MIC60_MOUSE	Mus musculus (Mouse)	757	PF09731;	MIC60_MOUSE	Mus musculus (Mouse)	757	PF09731;
P54071	P54071	Heart	243	282	KWPLYLSTK	TDFDKNKIWYEHR			Mus musculus (Mouse)	Schweppe et al. 2017	5	IDH2	IDH2	intra	IDHP_MOUSE	Mus musculus (Mouse)	452	PF00180;	IDHP_MOUSE	Mus musculus (Mouse)	452	PF00180;
P08228	P08228	Liver	123	137	TMVVHEKQDDLGK	GGNEESTKTGNAGSR			Mus musculus (Mouse)	Schweppe et al. 2017	5	NA	NA	intra	SODC_MOUSE	Mus musculus (Mouse)	154	PF00080;	SODC_MOUSE	Mus musculus (Mouse)	154	PF00080;
Q07417	Q07417	Liver	306	208	NAFGAPLTKLQNIQFK	QNKGISAFLVPMPTPGLTLGK			Mus musculus (Mouse)	Schweppe et al. 2017	5	ACADS	ACADS	intra	ACADS_MOUSE	Mus musculus (Mouse)	412	PF00441;PF02770;PF02771;	ACADS_MOUSE	Mus musculus (Mouse)	412	PF00441;PF02770;PF02771;
Q9CZW5	Q9CZW5	Brain	436	474	LRPKFALAQAQK	KFPR			Mus musculus (Mouse)	Schweppe et al. 2017	5	NA	NA	intra	TOM70_MOUSE	Mus musculus (Mouse)	611	PF00515;PF13174;PF13181;	TOM70_MOUSE	Mus musculus (Mouse)	611	PF00515;PF13174;PF13181;
Q8BIJ6	Q8BIJ6	Heart	645	222	SKAPFR	YEAKQLR			Mus musculus (Mouse)	Schweppe et al. 2017	5	IARS2	IARS2	intra	SYIM_MOUSE	Mus musculus (Mouse)	1012	PF08264;PF00133;	SYIM_MOUSE	Mus musculus (Mouse)	1012	PF08264;PF00133;
Q91VS7	Q91VS7	Liver	60	68	GENAKK	TDEKVER			Mus musculus (Mouse)	Schweppe et al. 2017	5	NA	NA	intra	MGST1_MOUSE	Mus musculus (Mouse)	155	PF01124;	MGST1_MOUSE	Mus musculus (Mouse)	155	PF01124;
Q91VD9	Q91VD9	Heart	157	163	FLEGKR	AVEDKNIGPLVK			Mus musculus (Mouse)	Schweppe et al. 2017	5	NDUFS1	NDUFS1	intra	NDUS1_MOUSE	Mus musculus (Mouse)	727	PF00384;PF10588;PF09326;	NDUS1_MOUSE	Mus musculus (Mouse)	727	PF00384;PF10588;PF09326;
P30275	P30275	Brain	296	200	EVEKLIQER	VVVDALSGLKGDLAGR			Mus musculus (Mouse)	Schweppe et al. 2017	5	NA	NA	intra	KCRU_MOUSE	Mus musculus (Mouse)	418	PF00217;PF02807;	KCRU_MOUSE	Mus musculus (Mouse)	418	PF00217;PF02807;
Q9CRB9	Q9CRB9	Liver	86	77	LKQAR	KESEHQR			Mus musculus (Mouse)	Schweppe et al. 2017	5	CHCHD3	CHCHD3	intra	MIC19_MOUSE	Mus musculus (Mouse)	227	NA	MIC19_MOUSE	Mus musculus (Mouse)	227	NA
P08249	P08249	Heart	105	329	KPGMTR	KGEDFVK			Mus musculus (Mouse)	Schweppe et al. 2017	5	MDH2	MDH2	intra	MDHM_MOUSE	Mus musculus (Mouse)	338	PF02866;PF00056;	MDHM_MOUSE	Mus musculus (Mouse)	338	PF02866;PF00056;
Q91VS7	Q91VS7	Liver	61	68	KFVR	TDEKVER			Mus musculus (Mouse)	Schweppe et al. 2017	5	NA	NA	intra	MGST1_MOUSE	Mus musculus (Mouse)	155	PF01124;	MGST1_MOUSE	Mus musculus (Mouse)	155	PF01124;
Q99KI0	Q99KI0	Heart	462	605	KGEK	CTTDHISAAGPWLKFR			Mus musculus (Mouse)	Schweppe et al. 2017	5	ACO2	ACO2	intra	ACON_MOUSE	Mus musculus (Mouse)	780	PF00330;PF00694;	ACON_MOUSE	Mus musculus (Mouse)	780	PF00330;PF00694;
Q64433	Q64433	Heart	56	56	GKSGEIEPVSVK	GKSGEIEPVSVK			Mus musculus (Mouse)	Schweppe et al. 2017	5	HSPE1	HSPE1	intra	CH10_MOUSE	Mus musculus (Mouse)	102	PF00166;	CH10_MOUSE	Mus musculus (Mouse)	102	PF00166;
P63038	P63038	Heart	125	473	SIAKEGFEK	ALKIPAMTIAK			Mus musculus (Mouse)	Schweppe et al. 2017	5	HSPD1	HSPD1	intra	CH60_MOUSE	Mus musculus (Mouse)	573	PF00118;	CH60_MOUSE	Mus musculus (Mouse)	573	PF00118;
P97807	P97807	Heart	170	112	KPVHPNDHVNK	AAAEVNQEYGLDPKIASAIMK			Mus musculus (Mouse)	Schweppe et al. 2017	5	FH1	FH1	intra	FUMH_MOUSE	Mus musculus (Mouse)	507	PF10415;PF00206;	FUMH_MOUSE	Mus musculus (Mouse)	507	PF10415;PF00206;
Q3UJU9	Q3UJU9	Brain	440	434	KWMK	ELGKNSEAR			Mus musculus (Mouse)	Schweppe et al. 2017	5	NA	NA	intra	RMD3_MOUSE	Mus musculus (Mouse)	470	NA	RMD3_MOUSE	Mus musculus (Mouse)	470	NA
Q6P8J7	Q6P8J7	Heart	400	408	KLER	GQDIKVPPPLPQFGR			Mus musculus (Mouse)	Schweppe et al. 2017	5	CKMT2	CKMT2	intra	KCRS_MOUSE	Mus musculus (Mouse)	419	PF00217;PF02807;	KCRS_MOUSE	Mus musculus (Mouse)	419	PF00217;PF02807;
Q8R1I1	Q8R1I1	Heart	54	59	LWKHIK	HKYENKE			Mus musculus (Mouse)	Schweppe et al. 2017	5	UQCR10	UQCR10	intra	QCR9_MOUSE	Mus musculus (Mouse)	64	PF05365;	QCR9_MOUSE	Mus musculus (Mouse)	64	PF05365;
Q91WN4	Q91WN4	Liver	47	180	VAKSAR	AHLMKKPR			Mus musculus (Mouse)	Schweppe et al. 2017	5	NA	NA	intra	KMO_MOUSE	Mus musculus (Mouse)	479	PF01494;	KMO_MOUSE	Mus musculus (Mouse)	479	PF01494;
Q8K2B3	Q8K2B3	Heart	517	538	LNMQKSMQNHAAVFR	VGSVLQEGCEKISQLYGDLK			Mus musculus (Mouse)	Schweppe et al. 2017	5	SDHA	SDHA	intra	SDHA_MOUSE	Mus musculus (Mouse)	664	PF00890;PF02910;	SDHA_MOUSE	Mus musculus (Mouse)	664	PF00890;PF02910;
P48962	P48962	Heart	147	33	LAADVGKGSSQR	VKLLLQVQHASK			Mus musculus (Mouse)	Schweppe et al. 2017	5	SLC25A4	SLC25A4	intra	ADT1_MOUSE	Mus musculus (Mouse)	298	PF00153;	ADT1_MOUSE	Mus musculus (Mouse)	298	PF00153;
P17710	P17710	Brain	819	833	NILIDFTKK	GQISEPLKTR			Mus musculus (Mouse)	Schweppe et al. 2017	5	NA	NA	intra	HXK1_MOUSE	Mus musculus (Mouse)	974	PF00349;PF03727;	HXK1_MOUSE	Mus musculus (Mouse)	974	PF00349;PF03727;
Q9CRB9	Q9CRB9	Heart	86	136	LKQAR	KQDAFYK			Mus musculus (Mouse)	Schweppe et al. 2017	5	CHCHD3	CHCHD3	intra	MIC19_MOUSE	Mus musculus (Mouse)	227	NA	MIC19_MOUSE	Mus musculus (Mouse)	227	NA
Q8BMF4	Q8BMF4	Brain	466	468	MLEGKGK	GKISVNDFIIK			Mus musculus (Mouse)	Schweppe et al. 2017	5	DLAT	DLAT	intra	ODP2_MOUSE	Mus musculus (Mouse)	642	PF00198;PF00364;PF02817;	ODP2_MOUSE	Mus musculus (Mouse)	642	PF00198;PF00364;PF02817;
P19783	P19783	Heart	67	60	EKEKADWSSLSR	DYPLPDVAHVTMLSASQKALK			Mus musculus (Mouse)	Schweppe et al. 2017	5	COX4I1	COX4I1	intra	COX41_MOUSE	Mus musculus (Mouse)	169	PF02936;	COX41_MOUSE	Mus musculus (Mouse)	169	PF02936;
P56382	P56382	Heart	51	44	VSKKE	TSGSSIKIVK			Mus musculus (Mouse)	Schweppe et al. 2017	5	ATP5E	ATP5E	intra	ATP5E_MOUSE	Mus musculus (Mouse)	52	PF04627;	ATP5E_MOUSE	Mus musculus (Mouse)	52	PF04627;
Q3ULD5	Q3ULD5	Heart	490	70	DQKAR	LGGSEKAR			Mus musculus (Mouse)	Schweppe et al. 2017	5	MCCC2	MCCC2	intra	MCCB_MOUSE	Mus musculus (Mouse)	563	PF01039;	MCCB_MOUSE	Mus musculus (Mouse)	563	PF01039;
Q8BMF4	Q8BMF4	Heart	357	371	VFVSPLAKK	GIDLTQVKGTGPEGR			Mus musculus (Mouse)	Schweppe et al. 2017	5	DLAT	DLAT	intra	ODP2_MOUSE	Mus musculus (Mouse)	642	PF00198;PF00364;PF02817;	ODP2_MOUSE	Mus musculus (Mouse)	642	PF00198;PF00364;PF02817;
Q60597	Q60597	Heart	640	532	ILKTR	KQKPVLQK			Mus musculus (Mouse)	Schweppe et al. 2017	5	OGDH	OGDH	intra	ODO1_MOUSE	Mus musculus (Mouse)	1023	PF16078;PF00676;PF16870;PF02779;	ODO1_MOUSE	Mus musculus (Mouse)	1023	PF16078;PF00676;PF16870;PF02779;
Q9DB77	Q9DB77	Heart	252	66	AKYR	IGLFVKAGSR			Mus musculus (Mouse)	Schweppe et al. 2017	5	UQCRC2	UQCRC2	intra	QCR2_MOUSE	Mus musculus (Mouse)	453	PF00675;PF05193;	QCR2_MOUSE	Mus musculus (Mouse)	453	PF00675;PF05193;
Q8BMS1	Q8BMS1	Heart	60	46	INSPNSKVNTLNK	THINYGVKGDVAVIR			Mus musculus (Mouse)	Schweppe et al. 2017	5	HADHA	HADHA	intra	ECHA_MOUSE	Mus musculus (Mouse)	763	PF00725;PF02737;PF00378;	ECHA_MOUSE	Mus musculus (Mouse)	763	PF00725;PF02737;PF00378;
P63038	P63038	Heart	91	133	YKNIGAK	ISKGANPVEIR			Mus musculus (Mouse)	Schweppe et al. 2017	5	HSPD1	HSPD1	intra	CH60_MOUSE	Mus musculus (Mouse)	573	PF00118;	CH60_MOUSE	Mus musculus (Mouse)	573	PF00118;
O35459	O35459	Heart	150	94	YQKTFTVIEK	ELVECFQKISK			Mus musculus (Mouse)	Schweppe et al. 2017	5	ECH1	ECH1	intra	ECH1_MOUSE	Mus musculus (Mouse)	327	PF00378;	ECH1_MOUSE	Mus musculus (Mouse)	327	PF00378;
Q99LB2	Q99LB2	Heart	66	217	KQQNVDR	VNCLAPGLIKTR			Mus musculus (Mouse)	Schweppe et al. 2017	5	DHRS4	DHRS4	intra	DHRS4_MOUSE	Mus musculus (Mouse)	279	NA	DHRS4_MOUSE	Mus musculus (Mouse)	279	NA
P08249	P08249	Heart	105	241	KPGMTR	AKAGAGSATLSMAYAGAR			Mus musculus (Mouse)	Schweppe et al. 2017	5	MDH2	MDH2	intra	MDHM_MOUSE	Mus musculus (Mouse)	338	PF02866;PF00056;	MDHM_MOUSE	Mus musculus (Mouse)	338	PF02866;PF00056;
Q6P8J7	Q6P8J7	Heart	338	344	LSKDPR	FSKILENLR			Mus musculus (Mouse)	Schweppe et al. 2017	5	CKMT2	CKMT2	intra	KCRS_MOUSE	Mus musculus (Mouse)	419	PF00217;PF02807;	KCRS_MOUSE	Mus musculus (Mouse)	419	PF00217;PF02807;
Q9CZU6	Q9CZU6	Heart	370	382	HLPKDPMFK	LVAQLYKIVPNILLEQGK			Mus musculus (Mouse)	Schweppe et al. 2017	5	CS	CS	intra	CISY_MOUSE	Mus musculus (Mouse)	464	PF00285;	CISY_MOUSE	Mus musculus (Mouse)	464	PF00285;
Q6P8J7	Q6P8J7	Heart	335	276	IPKLSK	VISMEKGGNMK			Mus musculus (Mouse)	Schweppe et al. 2017	5	CKMT2	CKMT2	intra	KCRS_MOUSE	Mus musculus (Mouse)	419	PF00217;PF02807;	KCRS_MOUSE	Mus musculus (Mouse)	419	PF00217;PF02807;
Q9DCX2	Q9DCX2	Brain	72	78	ANVAKPGLVDDFEKK	YNALKIPVPEDK			Mus musculus (Mouse)	Schweppe et al. 2017-Liu et al. 2018	5	ATP5H	ATP5H	intra	ATP5H_MOUSE	Mus musculus (Mouse)	161	PF05873;	ATP5H_MOUSE	Mus musculus (Mouse)	161	PF05873;
Q99KI0	Q99KI0	Heart	723	739	IHPVDKLTIQGLK	DFAPGKPLKCVIK			Mus musculus (Mouse)	Schweppe et al. 2017	5	ACO2	ACO2	intra	ACON_MOUSE	Mus musculus (Mouse)	780	PF00330;PF00694;	ACON_MOUSE	Mus musculus (Mouse)	780	PF00330;PF00694;
P54071	P54071	Heart	384	155	GKLDGNQDLIR	EPIICKNIPR			Mus musculus (Mouse)	Schweppe et al. 2017	5	IDH2	IDH2	intra	IDHP_MOUSE	Mus musculus (Mouse)	452	PF00180;	IDHP_MOUSE	Mus musculus (Mouse)	452	PF00180;
Q91YT0	Q91YT0	Heart	54	66	LKGALR	TKEILLK			Mus musculus (Mouse)	Schweppe et al. 2017	5	NDUFV1	NDUFV1	intra	NDUV1_MOUSE	Mus musculus (Mouse)	464	PF01512;PF10589;PF10531;	NDUV1_MOUSE	Mus musculus (Mouse)	464	PF01512;PF10589;PF10531;
Q99JY0	Q99JY0	Heart	191	73	AKTLGQR	IPFLLSGTSYKDLMPHDLAR			Mus musculus (Mouse)	Schweppe et al. 2017	5	NA	NA	intra	ECHB_MOUSE	Mus musculus (Mouse)	475	PF02803;PF00108;	ECHB_MOUSE	Mus musculus (Mouse)	475	PF02803;PF00108;
Q06185	Q06185	Heart	48	55	IAAEEKK	RLDELKR			Mus musculus (Mouse)	Schweppe et al. 2017	5	ATP5K	ATP5K	intra	ATP5I_MOUSE	Mus musculus (Mouse)	71	PF05680;	ATP5I_MOUSE	Mus musculus (Mouse)	71	PF05680;
Q9DBM2	Q9DBM2	Liver	220	348	KQYPGR	EASKSGQASAKPNLR			Mus musculus (Mouse)	Schweppe et al. 2017	5	EHHADH	EHHADH	intra	ECHP_MOUSE	Mus musculus (Mouse)	718	PF00725;PF02737;PF00378;	ECHP_MOUSE	Mus musculus (Mouse)	718	PF00725;PF02737;PF00378;
P70404	P70404	Heart	315	115	NTGKSIANK	VALKGNIETNHNLPPSHK			Mus musculus (Mouse)	Schweppe et al. 2017	5	IDH3G	IDH3G	intra	IDHG1_MOUSE	Mus musculus (Mouse)	393	PF00180;	IDHG1_MOUSE	Mus musculus (Mouse)	393	PF00180;
Q8CGK3	Q8CGK3	Heart	393	382	IIKK	KYLLQEQLK			Mus musculus (Mouse)	Schweppe et al. 2017	5	LONP1	LONP1	intra	LONM_MOUSE	Mus musculus (Mouse)	949	PF00004;PF05362;PF02190;	LONM_MOUSE	Mus musculus (Mouse)	949	PF00004;PF05362;PF02190;
P05202	P05202	Heart	58	363	DTNSKK	TQLVSNLKK			Mus musculus (Mouse)	Schweppe et al. 2017	5	NA	NA	intra	AATM_MOUSE	Mus musculus (Mouse)	430	PF00155;	AATM_MOUSE	Mus musculus (Mouse)	430	PF00155;
Q9CPP6	Q9CPP6	Heart	40	46	HFPKHAAYR	KYTEQITNEK			Mus musculus (Mouse)	Schweppe et al. 2017	5	NDUFA5	NDUFA5	intra	NDUA5_MOUSE	Mus musculus (Mouse)	116	PF04716;	NDUA5_MOUSE	Mus musculus (Mouse)	116	PF04716;
Q99KI0	Q99KI0	Heart	305	549	KYLSK	SDFDPGQDTYQHPPKDSSGQR			Mus musculus (Mouse)	Schweppe et al. 2017	5	ACO2	ACO2	intra	ACON_MOUSE	Mus musculus (Mouse)	780	PF00330;PF00694;	ACON_MOUSE	Mus musculus (Mouse)	780	PF00330;PF00694;
P08249	P08249	Heart	105	157	KPGMTR	KHGVYNPNK			Mus musculus (Mouse)	Schweppe et al. 2017	5	MDH2	MDH2	intra	MDHM_MOUSE	Mus musculus (Mouse)	338	PF02866;PF00056;	MDHM_MOUSE	Mus musculus (Mouse)	338	PF02866;PF00056;
P00015	P00015	Heart	74	87	KYIPGTK	MIFAGIKK			Mus musculus (Mouse)	Schweppe et al. 2017	5	CYCT	CYCT	intra	CYC2_MOUSE	Mus musculus (Mouse)	105	PF00034;	CYC2_MOUSE	Mus musculus (Mouse)	105	PF00034;
P48962	P48962	Heart	147	245	LAADVGKGSSQR	KGADIMYTGTLDCWR			Mus musculus (Mouse)	Schweppe et al. 2017	5	SLC25A4	SLC25A4	intra	ADT1_MOUSE	Mus musculus (Mouse)	298	PF00153;	ADT1_MOUSE	Mus musculus (Mouse)	298	PF00153;
P05202	P05202	Heart	150	235	FFKFSR	EIASVVKKK			Mus musculus (Mouse)	Schweppe et al. 2017	5	NA	NA	intra	AATM_MOUSE	Mus musculus (Mouse)	430	PF00155;	AATM_MOUSE	Mus musculus (Mouse)	430	PF00155;
Q8BMS1	Q8BMS1	Heart	415	644	KALTSFER	GFYIYQEGSKNK			Mus musculus (Mouse)	Schweppe et al. 2017	5	HADHA	HADHA	intra	ECHA_MOUSE	Mus musculus (Mouse)	763	PF00725;PF02737;PF00378;	ECHA_MOUSE	Mus musculus (Mouse)	763	PF00725;PF02737;PF00378;
Q8BMF4	Q8BMF4	Heart	357	363	VFVSPLAKK	LAAEKGIDLTQVK			Mus musculus (Mouse)	Schweppe et al. 2017	5	DLAT	DLAT	intra	ODP2_MOUSE	Mus musculus (Mouse)	642	PF00198;PF00364;PF02817;	ODP2_MOUSE	Mus musculus (Mouse)	642	PF00198;PF00364;PF02817;
O08749	O08749	Brain	420	430	IGKFPFAANSR	AKTNADTDGMVK			Mus musculus (Mouse)	Schweppe et al. 2017	5	DLD	DLD	intra	DLDH_MOUSE	Mus musculus (Mouse)	509	PF07992;PF02852;	DLDH_MOUSE	Mus musculus (Mouse)	509	PF07992;PF02852;
Q9WTP6	Q9WTP6	Liver	181	147	SDDNEKALK	LIHPKSGR			Mus musculus (Mouse)	Schweppe et al. 2017	5	AK2	AK2	intra	KAD2_MOUSE	Mus musculus (Mouse)	239	PF05191;	KAD2_MOUSE	Mus musculus (Mouse)	239	PF05191;
P54071	P54071	Heart	193	199	AGTFKLVFTPK	LVFTPKDGSSAK			Mus musculus (Mouse)	Schweppe et al. 2017	5	IDH2	IDH2	intra	IDHP_MOUSE	Mus musculus (Mouse)	452	PF00180;	IDHP_MOUSE	Mus musculus (Mouse)	452	PF00180;
Q03265	Q03265	Heart	132	167	EGDVVKR	GPIGSKTR			Mus musculus (Mouse)	Schweppe et al. 2017	5	ATP5A1	ATP5A1	intra	ATPA_MOUSE	Mus musculus (Mouse)	553	PF00006;PF00306;PF02874;	ATPA_MOUSE	Mus musculus (Mouse)	553	PF00006;PF00306;PF02874;
P63038	P63038	Heart	130	469	EGFEKISK	IGIEIIKR			Mus musculus (Mouse)	Schweppe et al. 2017	5	HSPD1	HSPD1	intra	CH60_MOUSE	Mus musculus (Mouse)	573	PF00118;	CH60_MOUSE	Mus musculus (Mouse)	573	PF00118;
Q9D0K2	Q9D0K2	Heart	296	418	SGKPGGDVR	YGDLANWMIPGKMVK			Mus musculus (Mouse)	Schweppe et al. 2017	5	OXCT1	OXCT1	intra	SCOT1_MOUSE	Mus musculus (Mouse)	520	PF01144;	SCOT1_MOUSE	Mus musculus (Mouse)	520	PF01144;
Q6P8J7	Q6P8J7	Heart	353	344	LQKR	FSKILENLR			Mus musculus (Mouse)	Schweppe et al. 2017	5	CKMT2	CKMT2	intra	KCRS_MOUSE	Mus musculus (Mouse)	419	PF00217;PF02807;	KCRS_MOUSE	Mus musculus (Mouse)	419	PF00217;PF02807;
Q9DCS9	Q9DCS9	Heart	111	137	LKACQQR	VTKAYQDR			Mus musculus (Mouse)	Schweppe et al. 2017	5	NDUFB10	NDUFB10	intra	NDUBA_MOUSE	Mus musculus (Mouse)	176	PF10249;	NDUBA_MOUSE	Mus musculus (Mouse)	176	PF10249;
Q9DC69	Q9DC69	Heart	113	118	DKDSIR	KAVQHSNVVINLIGR			Mus musculus (Mouse)	Schweppe et al. 2017	5	NDUFA9	NDUFA9	intra	NDUA9_MOUSE	Mus musculus (Mouse)	377	PF05368;	NDUA9_MOUSE	Mus musculus (Mouse)	377	PF05368;
Q8BMS1	Q8BMS1	Heart	415	214	KALTSFER	KMGLVDQLVEPLGPGIK			Mus musculus (Mouse)	Schweppe et al. 2017	5	HADHA	HADHA	intra	ECHA_MOUSE	Mus musculus (Mouse)	763	PF00725;PF02737;PF00378;	ECHA_MOUSE	Mus musculus (Mouse)	763	PF00725;PF02737;PF00378;
Q03265	Q03265	Heart	175	194	VGLKAPGIIPR	ISVREPMQTGIKAVDSLVPIGR			Mus musculus (Mouse)	Schweppe et al. 2017	5	ATP5A1	ATP5A1	intra	ATPA_MOUSE	Mus musculus (Mouse)	553	PF00006;PF00306;PF02874;	ATPA_MOUSE	Mus musculus (Mouse)	553	PF00006;PF00306;PF02874;
P56480	P56480	Heart	198	124	VVDLLAPYAKGGK	GQKVLDSGAPIKIPVGPETLGR			Mus musculus (Mouse)	Schweppe et al. 2017	5	ATP5B	ATP5B	intra	ATPB_MOUSE	Mus musculus (Mouse)	529	PF00006;PF02874;	ATPB_MOUSE	Mus musculus (Mouse)	529	PF00006;PF02874;
P56382	P56382	Heart	50	44	VSKKE	TSGSSIKIVK			Mus musculus (Mouse)	Schweppe et al. 2017	5	ATP5E	ATP5E	intra	ATP5E_MOUSE	Mus musculus (Mouse)	52	PF04627;	ATP5E_MOUSE	Mus musculus (Mouse)	52	PF04627;
Q99KI0	Q99KI0	Heart	521	411	KFKLEAPDADELPR	CKSQFTITPGSEQIR			Mus musculus (Mouse)	Schweppe et al. 2017	5	ACO2	ACO2	intra	ACON_MOUSE	Mus musculus (Mouse)	780	PF00330;PF00694;	ACON_MOUSE	Mus musculus (Mouse)	780	PF00330;PF00694;
Q9CZU6	Q9CZU6	Heart	370	103	HLPKDPMFK	GYSIPECQKMLPK			Mus musculus (Mouse)	Schweppe et al. 2017	5	CS	CS	intra	CISY_MOUSE	Mus musculus (Mouse)	464	PF00285;	CISY_MOUSE	Mus musculus (Mouse)	464	PF00285;
Q60932	Q60932	Brain	128	122	IKTGYK	LTFDSSFSPNTGKK			Mus musculus (Mouse)	Schweppe et al. 2017	5	VDAC1	VDAC1	intra	VDAC1_MOUSE	Mus musculus (Mouse)	296	PF01459;	VDAC1_MOUSE	Mus musculus (Mouse)	296	PF01459;
P47934	P47934	Heart	261	186	NTWAKAYNNLIK	VPGPKQDSVVNFLK			Mus musculus (Mouse)	Schweppe et al. 2017	5	CRAT	CRAT	intra	CACP_MOUSE	Mus musculus (Mouse)	626	PF00755;	CACP_MOUSE	Mus musculus (Mouse)	626	PF00755;
Q8C196	Q8C196	Liver	811	831	TFEESFQKALR	LPMNKEWPANLDLK			Mus musculus (Mouse)	Schweppe et al. 2017	5	NA	NA	intra	CPSM_MOUSE	Mus musculus (Mouse)	1500	PF02786;PF02787;PF00988;PF00117;PF02142;	CPSM_MOUSE	Mus musculus (Mouse)	1500	PF02786;PF02787;PF00988;PF00117;PF02142;
Q91VR2	Q91VR2	Heart	43	49	NIQKITK	SMKMVAAAK			Mus musculus (Mouse)	Schweppe et al. 2017	5	ATP5C1	ATP5C1	intra	ATPG_MOUSE	Mus musculus (Mouse)	298	PF00231;	ATPG_MOUSE	Mus musculus (Mouse)	298	PF00231;
Q8BMS1	Q8BMS1	Heart	411	644	GLNDKVK	GFYIYQEGSKNK			Mus musculus (Mouse)	Schweppe et al. 2017	5	HADHA	HADHA	intra	ECHA_MOUSE	Mus musculus (Mouse)	763	PF00725;PF02737;PF00378;	ECHA_MOUSE	Mus musculus (Mouse)	763	PF00725;PF02737;PF00378;
Q8CAQ8	Q8CAQ8	Liver	269	384	KSAQWR	ELDSITPDITPGWKGMSISDLAGK			Mus musculus (Mouse)	Schweppe et al. 2017	5	IMMT	IMMT	intra	MIC60_MOUSE	Mus musculus (Mouse)	757	PF09731;	MIC60_MOUSE	Mus musculus (Mouse)	757	PF09731;
Q925I1	Q925I1	Liver	213	213	LKAAEHR	LKAAEHR			Mus musculus (Mouse)	Schweppe et al. 2017	5	ATAD3A	ATAD3A	intra	ATAD3_MOUSE	Mus musculus (Mouse)	591	PF00004;PF12037;	ATAD3_MOUSE	Mus musculus (Mouse)	591	PF00004;PF12037;
P16858	P16858	Brain	192	213	TVDGPSGKLWR	GAAQNIIPASTGAAKAVGK			Mus musculus (Mouse)	Schweppe et al. 2017	5	NA	NA	intra	G3P_MOUSE	Mus musculus (Mouse)	333	PF02800;PF00044;	G3P_MOUSE	Mus musculus (Mouse)	333	PF02800;PF00044;
P56391	P56391	Heart	10	47	IKNYK	AMTAKGGDVSVCEWYR			Mus musculus (Mouse)	Schweppe et al. 2017	5	COX6B1	COX6B1	intra	CX6B1_MOUSE	Mus musculus (Mouse)	86	PF02297;	CX6B1_MOUSE	Mus musculus (Mouse)	86	PF02297;
Q9DC69	Q9DC69	Heart	189	175	AVGEKEVR	FIHVSHLNASMKSSSK			Mus musculus (Mouse)	Schweppe et al. 2017	5	NDUFA9	NDUFA9	intra	NDUA9_MOUSE	Mus musculus (Mouse)	377	PF05368;	NDUA9_MOUSE	Mus musculus (Mouse)	377	PF05368;
Q9DB77	Q9DB77	Heart	430	250	KFVSGK	GGLGLAGAKAK			Mus musculus (Mouse)	Schweppe et al. 2017	5	UQCRC2	UQCRC2	intra	QCR2_MOUSE	Mus musculus (Mouse)	453	PF00675;PF05193;	QCR2_MOUSE	Mus musculus (Mouse)	453	PF00675;PF05193;
Q9DB77	Q9DB77	Heart	159	199	SQLKIDK	MGKITSEELHYFVQNHFTSAR			Mus musculus (Mouse)	Schweppe et al. 2017	5	UQCRC2	UQCRC2	intra	QCR2_MOUSE	Mus musculus (Mouse)	453	PF00675;PF05193;	QCR2_MOUSE	Mus musculus (Mouse)	453	PF00675;PF05193;
Q6P8J7	Q6P8J7	Heart	344	344	FSKILENLR	FSKILENLR			Mus musculus (Mouse)	Schweppe et al. 2017	5	CKMT2	CKMT2	intra	KCRS_MOUSE	Mus musculus (Mouse)	419	PF00217;PF02807;	KCRS_MOUSE	Mus musculus (Mouse)	419	PF00217;PF02807;
P97807	P97807	Heart	77	63	STMNFKIGGATER	VPTDKYYGAQTVR			Mus musculus (Mouse)	Schweppe et al. 2017	5	FH1	FH1	intra	FUMH_MOUSE	Mus musculus (Mouse)	507	PF10415;PF00206;	FUMH_MOUSE	Mus musculus (Mouse)	507	PF10415;PF00206;
P54071	P54071	Heart	384	282	GKLDGNQDLIR	TDFDKNKIWYEHR			Mus musculus (Mouse)	Schweppe et al. 2017	5	IDH2	IDH2	intra	IDHP_MOUSE	Mus musculus (Mouse)	452	PF00180;	IDHP_MOUSE	Mus musculus (Mouse)	452	PF00180;
P48962	P48962	Heart	33	272	VKLLLQVQHASK	IAKDEGANAFFKGAWSNVLR			Mus musculus (Mouse)	Schweppe et al. 2017	5	SLC25A4	SLC25A4	intra	ADT1_MOUSE	Mus musculus (Mouse)	298	PF00153;	ADT1_MOUSE	Mus musculus (Mouse)	298	PF00153;
P48962	P48962	Heart	147	63	LAADVGKGSSQR	IPKEQGFLSFWR			Mus musculus (Mouse)	Schweppe et al. 2017	5	SLC25A4	SLC25A4	intra	ADT1_MOUSE	Mus musculus (Mouse)	298	PF00153;	ADT1_MOUSE	Mus musculus (Mouse)	298	PF00153;
P56480	P56480	Heart	159	259	IMNVIGEPIDERGPIKTK	EGNDLYHEMIESGVINLKDATSK			Mus musculus (Mouse)	Schweppe et al. 2017	5	ATP5B	ATP5B	intra	ATPB_MOUSE	Mus musculus (Mouse)	529	PF00006;PF02874;	ATPB_MOUSE	Mus musculus (Mouse)	529	PF00006;PF02874;
Q9DCW4	Q9DCW4	Heart	205	116	KIEVVK	LAEKEKVDLLFLGK			Mus musculus (Mouse)	Schweppe et al. 2017	5	ETFB	ETFB	intra	ETFB_MOUSE	Mus musculus (Mouse)	255	PF01012;	ETFB_MOUSE	Mus musculus (Mouse)	255	PF01012;
Q9DB20	Q9DB20	Heart	70	84	VGQLLKDPK	VSLAVLNPYIKR			Mus musculus (Mouse)	Schweppe et al. 2017	5	ATP5O	ATP5O	intra	ATPO_MOUSE	Mus musculus (Mouse)	213	PF00213;	ATPO_MOUSE	Mus musculus (Mouse)	213	PF00213;
Q8BMS1	Q8BMS1	Heart	60	519	INSPNSKVNTLNK	TSKDTTASAVAVGLR			Mus musculus (Mouse)	Schweppe et al. 2017	5	HADHA	HADHA	intra	ECHA_MOUSE	Mus musculus (Mouse)	763	PF00725;PF02737;PF00378;	ECHA_MOUSE	Mus musculus (Mouse)	763	PF00725;PF02737;PF00378;
Q6P8J7	Q6P8J7	Heart	292	344	GLKEVER	FSKILENLR			Mus musculus (Mouse)	Schweppe et al. 2017	5	CKMT2	CKMT2	intra	KCRS_MOUSE	Mus musculus (Mouse)	419	PF00217;PF02807;	KCRS_MOUSE	Mus musculus (Mouse)	419	PF00217;PF02807;
P24270	P24270	Liver	476	480	DAQLFIQKK	AVKNFTDVHPDYGAR			Mus musculus (Mouse)	Schweppe et al. 2017	5	NA	NA	intra	CATA_MOUSE	Mus musculus (Mouse)	527	PF00199;PF06628;	CATA_MOUSE	Mus musculus (Mouse)	527	PF00199;PF06628;
P08228	P08228	Brain	137	71	GGNEESTKTGNAGSR	KHGGPADEER			Mus musculus (Mouse)	Schweppe et al. 2017	5	NA	NA	intra	SODC_MOUSE	Mus musculus (Mouse)	154	PF00080;	SODC_MOUSE	Mus musculus (Mouse)	154	PF00080;
Q8BMS1	Q8BMS1	Heart	411	289	GLNDKVK	TVEEKVK			Mus musculus (Mouse)	Schweppe et al. 2017	5	HADHA	HADHA	intra	ECHA_MOUSE	Mus musculus (Mouse)	763	PF00725;PF02737;PF00378;	ECHA_MOUSE	Mus musculus (Mouse)	763	PF00725;PF02737;PF00378;
P17710	P17710	Heart	247	232	LLNKAIK	FKASGVEGADVVK			Mus musculus (Mouse)	Schweppe et al. 2017	5	NA	NA	intra	HXK1_MOUSE	Mus musculus (Mouse)	974	PF00349;PF03727;	HXK1_MOUSE	Mus musculus (Mouse)	974	PF00349;PF03727;
Q60932	Q60932	Brain	126	132	NAKIK	TGYKR			Mus musculus (Mouse)	Schweppe et al. 2017	5	VDAC1	VDAC1	intra	VDAC1_MOUSE	Mus musculus (Mouse)	296	PF01459;	VDAC1_MOUSE	Mus musculus (Mouse)	296	PF01459;
Q8BMS1	Q8BMS1	Heart	631	457	KSGK	HKVLK			Mus musculus (Mouse)	Schweppe et al. 2017	5	HADHA	HADHA	intra	ECHA_MOUSE	Mus musculus (Mouse)	763	PF00725;PF02737;PF00378;	ECHA_MOUSE	Mus musculus (Mouse)	763	PF00725;PF02737;PF00378;
Q9DB20	Q9DB20	Brain	201	207	SKIQK	LSKAMR			Mus musculus (Mouse)	Schweppe et al. 2017	5	ATP5O	ATP5O	intra	ATPO_MOUSE	Mus musculus (Mouse)	213	PF00213;	ATPO_MOUSE	Mus musculus (Mouse)	213	PF00213;
Q91VS7	Q91VS7	Liver	60	60	GENAKK	GENAKK			Mus musculus (Mouse)	Schweppe et al. 2017	5	NA	NA	intra	MGST1_MOUSE	Mus musculus (Mouse)	155	PF01124;	MGST1_MOUSE	Mus musculus (Mouse)	155	PF01124;
Q9Z1P6	Q9Z1P6	Heart	10	23	VIQKLR	NWASGQDLQAKLQLR			Mus musculus (Mouse)	Schweppe et al. 2017	5	NDUFA7	NDUFA7	intra	NDUA7_MOUSE	Mus musculus (Mouse)	113	PF07347;	NDUA7_MOUSE	Mus musculus (Mouse)	113	PF07347;
Q9DCJ5	Q9DCJ5	Heart	38	132	AAAHHYGAQCDKTNK	VKTDRPLPENPYHSR			Mus musculus (Mouse)	Schweppe et al. 2017	5	NDUFA8	NDUFA8	intra	NDUA8_MOUSE	Mus musculus (Mouse)	172	PF06747;	NDUA8_MOUSE	Mus musculus (Mouse)	172	PF06747;
Q99LC5	Q99LC5	Heart	164	75	VKVFSVR	VAGVAKVLVAQHDAYK			Mus musculus (Mouse)	Schweppe et al. 2017	5	ETFA	ETFA	intra	ETFA_MOUSE	Mus musculus (Mouse)	333	PF01012;PF00766;	ETFA_MOUSE	Mus musculus (Mouse)	333	PF01012;PF00766;
Q06185	Q06185	Heart	48	34	IAAEEKK	YSYLKPR			Mus musculus (Mouse)	Schweppe et al. 2017	5	ATP5K	ATP5K	intra	ATP5I_MOUSE	Mus musculus (Mouse)	71	PF05680;	ATP5I_MOUSE	Mus musculus (Mouse)	71	PF05680;
Q03265	Q03265	Heart	261	261	STVAQLVKR	STVAQLVKR			Mus musculus (Mouse)	Schweppe et al. 2017	5	ATP5A1	ATP5A1	intra	ATPA_MOUSE	Mus musculus (Mouse)	553	PF00006;PF00306;PF02874;	ATPA_MOUSE	Mus musculus (Mouse)	553	PF00006;PF00306;PF02874;
P56480	P56480	Heart	201	133	GGKIGLFGGAGVGK	VLDSGAPIKIPVGPETLGR			Mus musculus (Mouse)	Schweppe et al. 2017	5	ATP5B	ATP5B	intra	ATPB_MOUSE	Mus musculus (Mouse)	529	PF00006;PF02874;	ATPB_MOUSE	Mus musculus (Mouse)	529	PF00006;PF02874;
Q9Z2I9	Q9Z2I9	Heart	108	116	GKGTFTSGLK	GTFTSGLKGGVK			Mus musculus (Mouse)	Schweppe et al. 2017	5	SUCLA2	SUCLA2	intra	SUCB1_MOUSE	Mus musculus (Mouse)	463	PF08442;PF00549;	SUCB1_MOUSE	Mus musculus (Mouse)	463	PF08442;PF00549;
Q9CR13	Q9CR13	Heart	40	51	YLVKAFR	VTSEKLCR			Mus musculus (Mouse)	Schweppe et al. 2017	5	1110001J03RIK	1110001J03RIK	intra	FMC1_MOUSE	Mus musculus (Mouse)	113	NA	FMC1_MOUSE	Mus musculus (Mouse)	113	NA
Q99JY0	Q99JY0	Heart	254	191	SHSLAKK	AKTLGQR			Mus musculus (Mouse)	Schweppe et al. 2017	5	NA	NA	intra	ECHB_MOUSE	Mus musculus (Mouse)	475	PF02803;PF00108;	ECHB_MOUSE	Mus musculus (Mouse)	475	PF02803;PF00108;
Q64433	Q64433	Heart	36	36	GGIMLPEKSQGK	GGIMLPEKSQGK			Mus musculus (Mouse)	Schweppe et al. 2017	5	HSPE1	HSPE1	intra	CH10_MOUSE	Mus musculus (Mouse)	102	PF00166;	CH10_MOUSE	Mus musculus (Mouse)	102	PF00166;
Q62425	Q62425	Heart	76	64	LKKEGPDF	LGPNEQYKFYSVNVDYSK			Mus musculus (Mouse)	Schweppe et al. 2017	5	NDUFA4	NDUFA4	intra	NDUA4_MOUSE	Mus musculus (Mouse)	82	PF06522;	NDUA4_MOUSE	Mus musculus (Mouse)	82	PF06522;
P56480	P56480	Heart	159	133	GPIKTK	VLDSGAPIKIPVGPETLGR			Mus musculus (Mouse)	Schweppe et al. 2017	5	ATP5B	ATP5B	intra	ATPB_MOUSE	Mus musculus (Mouse)	529	PF00006;PF02874;	ATPB_MOUSE	Mus musculus (Mouse)	529	PF00006;PF02874;
P56382	P56382	Heart	44	21	TSGSSIKIVK	FSQICAKAVR			Mus musculus (Mouse)	Schweppe et al. 2017	5	ATP5E	ATP5E	intra	ATP5E_MOUSE	Mus musculus (Mouse)	52	PF04627;	ATP5E_MOUSE	Mus musculus (Mouse)	52	PF04627;
Q9QXX4	Q9QXX4	Liver	10	18	VALTKR	ADPAELKAIFLK			Mus musculus (Mouse)	Schweppe et al. 2017	5	SLC25A13	SLC25A13	intra	CMC2_MOUSE	Mus musculus (Mouse)	676	PF00153;	CMC2_MOUSE	Mus musculus (Mouse)	676	PF00153;
Q8CAQ8	Q8CAQ8	Heart	281	285	TVEGALKER	RKAVDEAADALLK			Mus musculus (Mouse)	Schweppe et al. 2017	5	IMMT	IMMT	intra	MIC60_MOUSE	Mus musculus (Mouse)	757	PF09731;	MIC60_MOUSE	Mus musculus (Mouse)	757	PF09731;
Q99LB7	Q99LB7	Liver	167	174	LNEYKR	LMSLGKAYGIESHVLSPAETK			Mus musculus (Mouse)	Schweppe et al. 2017	5	SARDH	SARDH	intra	SARDH_MOUSE	Mus musculus (Mouse)	919	PF01266;PF16350;PF01571;PF08669;	SARDH_MOUSE	Mus musculus (Mouse)	919	PF01266;PF16350;PF01571;PF08669;
P47740	P47740	Liver	289	296	HFKR	LQSLLKGQK			Mus musculus (Mouse)	Schweppe et al. 2017	5	NA	NA	intra	AL3A2_MOUSE	Mus musculus (Mouse)	484	PF00171;	AL3A2_MOUSE	Mus musculus (Mouse)	484	PF00171;
P50544	P50544	Heart	65	483	EKPAR	GKELTGLGNALK			Mus musculus (Mouse)	Schweppe et al. 2017	5	ACADVL	ACADVL	intra	ACADV_MOUSE	Mus musculus (Mouse)	656	PF00441;PF02770;PF02771;	ACADV_MOUSE	Mus musculus (Mouse)	656	PF00441;PF02770;PF02771;
Q9DCW4	Q9DCW4	Heart	11	248	ALVAVKR	VETTEDLVAKLK			Mus musculus (Mouse)	Schweppe et al. 2017	5	ETFB	ETFB	intra	ETFB_MOUSE	Mus musculus (Mouse)	255	PF01012;	ETFB_MOUSE	Mus musculus (Mouse)	255	PF01012;
Q99KI0	Q99KI0	Heart	31	549	AKVAMSHFEPSEYIR	SDFDPGQDTYQHPPKDSSGQR			Mus musculus (Mouse)	Schweppe et al. 2017	5	ACO2	ACO2	intra	ACON_MOUSE	Mus musculus (Mouse)	780	PF00330;PF00694;	ACON_MOUSE	Mus musculus (Mouse)	780	PF00330;PF00694;
Q03265	Q03265	Heart	427	240	AMKQVAGTMK	FNDGTDEKKK			Mus musculus (Mouse)	Schweppe et al. 2017	5	ATP5A1	ATP5A1	intra	ATPA_MOUSE	Mus musculus (Mouse)	553	PF00006;PF00306;PF02874;	ATPA_MOUSE	Mus musculus (Mouse)	553	PF00006;PF00306;PF02874;
P54071	P54071	Heart	384	272	GKLDGNQDLIR	FKDIFQEIFDKHYK			Mus musculus (Mouse)	Schweppe et al. 2017	5	IDH2	IDH2	intra	IDHP_MOUSE	Mus musculus (Mouse)	452	PF00180;	IDHP_MOUSE	Mus musculus (Mouse)	452	PF00180;
P41216	P41216	Heart	398	387	KEAELR	IFGQANTSLKR			Mus musculus (Mouse)	Schweppe et al. 2017	5	NA	NA	intra	ACSL1_MOUSE	Mus musculus (Mouse)	699	PF00501;PF13193;	ACSL1_MOUSE	Mus musculus (Mouse)	699	PF00501;PF13193;
Q9DBM2	Q9DBM2	Liver	579	569	GWYQYDKPLGR	FGQKTGK			Mus musculus (Mouse)	Schweppe et al. 2017	5	EHHADH	EHHADH	intra	ECHP_MOUSE	Mus musculus (Mouse)	718	PF00725;PF02737;PF00378;	ECHP_MOUSE	Mus musculus (Mouse)	718	PF00725;PF02737;PF00378;
Q9CQ75	Q9CQ75	Brain	98	75	AMQNVLSGKA	YAFGQEKTVSLNNLSADEVTR			Mus musculus (Mouse)	Schweppe et al. 2017	5	NDUFA2	NDUFA2	intra	NDUA2_MOUSE	Mus musculus (Mouse)	99	PF05047;	NDUA2_MOUSE	Mus musculus (Mouse)	99	PF05047;
Q99LC5	Q99LC5	Heart	69	216	VVQDLCKVAGVAK	SDRPELTGAKVVVSGGR			Mus musculus (Mouse)	Schweppe et al. 2017	5	ETFA	ETFA	intra	ETFA_MOUSE	Mus musculus (Mouse)	333	PF01012;PF00766;	ETFA_MOUSE	Mus musculus (Mouse)	333	PF01012;PF00766;
Q91WS0	Q91WS0	Brain	37	42	FYAKENR	TKAMVNLQIQK			Mus musculus (Mouse)	Schweppe et al. 2017	5	CISD1	CISD1	intra	CISD1_MOUSE	Mus musculus (Mouse)	108	PF10660;PF09360;	CISD1_MOUSE	Mus musculus (Mouse)	108	PF10660;PF09360;
Q8C196	Q8C196	Liver	841	793	KELSEPSSTR	IGSSMKSVGEVMAIGR			Mus musculus (Mouse)	Schweppe et al. 2017	5	NA	NA	intra	CPSM_MOUSE	Mus musculus (Mouse)	1500	PF02786;PF02787;PF00988;PF00117;PF02142;	CPSM_MOUSE	Mus musculus (Mouse)	1500	PF02786;PF02787;PF00988;PF00117;PF02142;
Q8C196	Q8C196	Liver	811	793	TFEESFQKALR	IGSSMKSVGEVMAIGR			Mus musculus (Mouse)	Schweppe et al. 2017	5	NA	NA	intra	CPSM_MOUSE	Mus musculus (Mouse)	1500	PF02786;PF02787;PF00988;PF00117;PF02142;	CPSM_MOUSE	Mus musculus (Mouse)	1500	PF02786;PF02787;PF00988;PF00117;PF02142;
Q8BH59	Q8BH59	Heart	234	244	KIYSTLAGTR	KDIEVTKEEFAQSAIR			Mus musculus (Mouse)	Schweppe et al. 2017	5	SLC25A12	SLC25A12	intra	CMC1_MOUSE	Mus musculus (Mouse)	677	PF00153;	CMC1_MOUSE	Mus musculus (Mouse)	677	PF00153;
P56480	P56480	Heart	159	201	GPIKTK	GGKIGLFGGAGVGK			Mus musculus (Mouse)	Schweppe et al. 2017	5	ATP5B	ATP5B	intra	ATPB_MOUSE	Mus musculus (Mouse)	529	PF00006;PF02874;	ATPB_MOUSE	Mus musculus (Mouse)	529	PF00006;PF02874;
P54869	P54869	Liver	310	358	MVQKSLAR	ALLKASLDMFNQK			Mus musculus (Mouse)	Schweppe et al. 2017	5	HMGCS2	HMGCS2	intra	HMCS2_MOUSE	Mus musculus (Mouse)	508	PF08540;PF01154;	HMCS2_MOUSE	Mus musculus (Mouse)	508	PF08540;PF01154;
O35129	O35129	Heart	216	262	AQFLVEKAK	AAQNISKTIATSQNR			Mus musculus (Mouse)	Schweppe et al. 2017	5	PHB2	PHB2	intra	PHB2_MOUSE	Mus musculus (Mouse)	299	PF01145;	PHB2_MOUSE	Mus musculus (Mouse)	299	PF01145;
Q8CAQ8	Q8CAQ8	Brain	298	437	AKEELEK	HKLEEK			Mus musculus (Mouse)	Schweppe et al. 2017	5	IMMT	IMMT	intra	MIC60_MOUSE	Mus musculus (Mouse)	757	PF09731;	MIC60_MOUSE	Mus musculus (Mouse)	757	PF09731;
P99029	P99029	Heart	79	82	VNLAELFKGK	KGVLFGVPGAFTPGCSK			Mus musculus (Mouse)	Schweppe et al. 2017	5	NA	NA	intra	PRDX5_MOUSE	Mus musculus (Mouse)	210	PF08534;	PRDX5_MOUSE	Mus musculus (Mouse)	210	PF08534;
P24270	P24270	Liver	476	16	DAQLFIQKK	QWKEQR			Mus musculus (Mouse)	Schweppe et al. 2017	5	NA	NA	intra	CATA_MOUSE	Mus musculus (Mouse)	527	PF00199;PF06628;	CATA_MOUSE	Mus musculus (Mouse)	527	PF00199;PF06628;
Q8BMS1	Q8BMS1	Heart	292	289	KQTK	TVEEKVK			Mus musculus (Mouse)	Schweppe et al. 2017	5	HADHA	HADHA	intra	ECHA_MOUSE	Mus musculus (Mouse)	763	PF00725;PF02737;PF00378;	ECHA_MOUSE	Mus musculus (Mouse)	763	PF00725;PF02737;PF00378;
Q60597	Q60597	Heart	276	1000	WSSEKR	KTHLTELQR			Mus musculus (Mouse)	Schweppe et al. 2017	5	OGDH	OGDH	intra	ODO1_MOUSE	Mus musculus (Mouse)	1023	PF16078;PF00676;PF16870;PF02779;	ODO1_MOUSE	Mus musculus (Mouse)	1023	PF16078;PF00676;PF16870;PF02779;
Q62425	Q62425	Heart	74	56	FYSVNVDYSKLKK	KNNPEPWNKLGPNEQYK			Mus musculus (Mouse)	Schweppe et al. 2017	5	NDUFA4	NDUFA4	intra	NDUA4_MOUSE	Mus musculus (Mouse)	82	PF06522;	NDUA4_MOUSE	Mus musculus (Mouse)	82	PF06522;
Q3ULD5	Q3ULD5	Heart	80	70	GKLLPR	LGGSEKAR			Mus musculus (Mouse)	Schweppe et al. 2017	5	MCCC2	MCCC2	intra	MCCB_MOUSE	Mus musculus (Mouse)	563	PF01039;	MCCB_MOUSE	Mus musculus (Mouse)	563	PF01039;
P05202	P05202	Heart	150	150	FFKFSR	FFKFSR			Mus musculus (Mouse)	Schweppe et al. 2017	5	NA	NA	intra	AATM_MOUSE	Mus musculus (Mouse)	430	PF00155;	AATM_MOUSE	Mus musculus (Mouse)	430	PF00155;
O35459	O35459	Heart	97	150	ISKDSDCR	YQKTFTVIEK			Mus musculus (Mouse)	Schweppe et al. 2017	5	ECH1	ECH1	intra	ECH1_MOUSE	Mus musculus (Mouse)	327	PF00378;	ECH1_MOUSE	Mus musculus (Mouse)	327	PF00378;
P54071	P54071	Heart	133	180	MWKSPNGTIR	HAHGDQYKATDFVVDR			Mus musculus (Mouse)	Schweppe et al. 2017	5	IDH2	IDH2	intra	IDHP_MOUSE	Mus musculus (Mouse)	452	PF00180;	IDHP_MOUSE	Mus musculus (Mouse)	452	PF00180;
Q91WN4	Q91WN4	Liver	47	179	VAKSAR	AHLMKKPR			Mus musculus (Mouse)	Schweppe et al. 2017	5	NA	NA	intra	KMO_MOUSE	Mus musculus (Mouse)	479	PF01494;	KMO_MOUSE	Mus musculus (Mouse)	479	PF01494;
Q8QZS1	Q8QZS1	Heart	352	91	AVLIDKDQTPK	GAGGKAFCAGGDIK			Mus musculus (Mouse)	Schweppe et al. 2017	5	HIBCH	HIBCH	intra	HIBCH_MOUSE	Mus musculus (Mouse)	385	NA	HIBCH_MOUSE	Mus musculus (Mouse)	385	NA
Q64521	Q64521	Brain	504	504	TYGDKAFEVAK	TYGDKAFEVAK			Mus musculus (Mouse)	Schweppe et al. 2017	5	NA	NA	intra	GPDM_MOUSE	Mus musculus (Mouse)	727	PF01266;PF16901;PF13499;	GPDM_MOUSE	Mus musculus (Mouse)	727	PF01266;PF16901;PF13499;
P30275	P30275	Brain	140	417	TMKHTTDLDASK	IPPPLVHSKH			Mus musculus (Mouse)	Schweppe et al. 2017	5	NA	NA	intra	KCRU_MOUSE	Mus musculus (Mouse)	418	PF00217;PF02807;	KCRU_MOUSE	Mus musculus (Mouse)	418	PF00217;PF02807;
P51881	P51881	Heart	166	155	IYKSDGIK	EFKGLGDCLVK			Mus musculus (Mouse)	Schweppe et al. 2017	5	SLC25A5	SLC25A5	intra	ADT2_MOUSE	Mus musculus (Mouse)	298	PF00153;	ADT2_MOUSE	Mus musculus (Mouse)	298	PF00153;
P54071	P54071	Heart	199	180	LVFTPKDGSSAK	HAHGDQYKATDFVVDR			Mus musculus (Mouse)	Schweppe et al. 2017	5	IDH2	IDH2	intra	IDHP_MOUSE	Mus musculus (Mouse)	452	PF00180;	IDHP_MOUSE	Mus musculus (Mouse)	452	PF00180;
P05202	P05202	Liver	363	185	TQLVSNLKK	YYDPKTCGFDFSGALEDISK			Mus musculus (Mouse)	Schweppe et al. 2017	5	NA	NA	intra	AATM_MOUSE	Mus musculus (Mouse)	430	PF00155;	AATM_MOUSE	Mus musculus (Mouse)	430	PF00155;
Q9WTP6	Q9WTP6	Liver	28	147	AVLLGPPGAGKGTQAPK	LIHPKSGR			Mus musculus (Mouse)	Schweppe et al. 2017	5	AK2	AK2	intra	KAD2_MOUSE	Mus musculus (Mouse)	239	PF05191;	KAD2_MOUSE	Mus musculus (Mouse)	239	PF05191;
Q8CAQ8	Q8CAQ8	Heart	298	352	AKEELEK	VQAAQSEAKVVSQYHELVVQAR			Mus musculus (Mouse)	Schweppe et al. 2017	5	IMMT	IMMT	intra	MIC60_MOUSE	Mus musculus (Mouse)	757	PF09731;	MIC60_MOUSE	Mus musculus (Mouse)	757	PF09731;
Q8BMF4	Q8BMF4	Heart	357	382	VFVSPLAKK	KDIDSFVPSK			Mus musculus (Mouse)	Schweppe et al. 2017	5	DLAT	DLAT	intra	ODP2_MOUSE	Mus musculus (Mouse)	642	PF00198;PF00364;PF02817;	ODP2_MOUSE	Mus musculus (Mouse)	642	PF00198;PF00364;PF02817;
Q60932	Q60932	Heart	128	287	IKTGYK	NVNAGGHKLGLGLEFQA			Mus musculus (Mouse)	Schweppe et al. 2017	5	VDAC1	VDAC1	intra	VDAC1_MOUSE	Mus musculus (Mouse)	296	PF01459;	VDAC1_MOUSE	Mus musculus (Mouse)	296	PF01459;
P52825	P52825	Heart	424	414	LSSALKAGVTAAK	DSTQTPAIAPQSQPAATDSSVSVQKLSFK			Mus musculus (Mouse)	Schweppe et al. 2017	5	CPT2	CPT2	intra	CPT2_MOUSE	Mus musculus (Mouse)	658	PF00755;	CPT2_MOUSE	Mus musculus (Mouse)	658	PF00755;
P48962	P48962	Heart	107	147	HKQFWR	LAADVGKGSSQR			Mus musculus (Mouse)	Schweppe et al. 2017	5	SLC25A4	SLC25A4	intra	ADT1_MOUSE	Mus musculus (Mouse)	298	PF00153;	ADT1_MOUSE	Mus musculus (Mouse)	298	PF00153;
P05202	P05202	Heart	150	159	FFKFSR	DVFLPKPSWGNHTPIFR			Mus musculus (Mouse)	Schweppe et al. 2017	5	NA	NA	intra	AATM_MOUSE	Mus musculus (Mouse)	430	PF00155;	AATM_MOUSE	Mus musculus (Mouse)	430	PF00155;
P47738	P47738	Heart	430	409	FKTIEEVVGR	GYFIQPTVFGDVKDGMTIAK			Mus musculus (Mouse)	Schweppe et al. 2017	5	ALDH2	ALDH2	intra	ALDH2_MOUSE	Mus musculus (Mouse)	519	PF00171;	ALDH2_MOUSE	Mus musculus (Mouse)	519	PF00171;
Q03265	Q03265	Heart	427	175	AMKQVAGTMK	VGLKAPGIIPR			Mus musculus (Mouse)	Schweppe et al. 2017	5	ATP5A1	ATP5A1	intra	ATPA_MOUSE	Mus musculus (Mouse)	553	PF00006;PF00306;PF02874;	ATPA_MOUSE	Mus musculus (Mouse)	553	PF00006;PF00306;PF02874;
Q9JK42	Q9JK42	Heart	376	376	LPVYNKSAWR	LPVYNKSAWR			Mus musculus (Mouse)	Schweppe et al. 2017	5	PDK2	PDK2	intra	PDK2_MOUSE	Mus musculus (Mouse)	407	PF10436;PF02518;	PDK2_MOUSE	Mus musculus (Mouse)	407	PF10436;PF02518;
Q91VD9	Q91VD9	Heart	298	311	FAYDGLKR	NEKGLLTYTSWEDALSR			Mus musculus (Mouse)	Schweppe et al. 2017	5	NDUFS1	NDUFS1	intra	NDUS1_MOUSE	Mus musculus (Mouse)	727	PF00384;PF10588;PF09326;	NDUS1_MOUSE	Mus musculus (Mouse)	727	PF00384;PF10588;PF09326;
P41216	P41216	Heart	208	240	AKLLLEGVENK	GKKCGVEIISLK			Mus musculus (Mouse)	Schweppe et al. 2017	5	NA	NA	intra	ACSL1_MOUSE	Mus musculus (Mouse)	699	PF00501;PF13193;	ACSL1_MOUSE	Mus musculus (Mouse)	699	PF00501;PF13193;
P54071	P54071	Heart	193	166	AGTFKLVFTPK	LVPGWTKPITIGR			Mus musculus (Mouse)	Schweppe et al. 2017	5	IDH2	IDH2	intra	IDHP_MOUSE	Mus musculus (Mouse)	452	PF00180;	IDHP_MOUSE	Mus musculus (Mouse)	452	PF00180;
P48962	P48962	Brain	272	260	DEGANAFFKGAWSNVLR	KIAK			Mus musculus (Mouse)	Schweppe et al. 2017	5	SLC25A4	SLC25A4	intra	ADT1_MOUSE	Mus musculus (Mouse)	298	PF00153;	ADT1_MOUSE	Mus musculus (Mouse)	298	PF00153;
Q9CQ92	Q9CQ92	Heart	92	67	ALKYVR	GSKEEQR			Mus musculus (Mouse)	Schweppe et al. 2017	5	NA	NA	intra	FIS1_MOUSE	Mus musculus (Mouse)	152	PF14853;PF14852;	FIS1_MOUSE	Mus musculus (Mouse)	152	PF14853;PF14852;
P30275	P30275	Brain	281	417	GGNMKR	IPPPLVHSKH			Mus musculus (Mouse)	Schweppe et al. 2017	5	NA	NA	intra	KCRU_MOUSE	Mus musculus (Mouse)	418	PF00217;PF02807;	KCRU_MOUSE	Mus musculus (Mouse)	418	PF00217;PF02807;
Q9DCX2	Q9DCX2	Heart	5	32	KLALK	AIGNALKSWNETFHAR			Mus musculus (Mouse)	Schweppe et al. 2017	5	ATP5H	ATP5H	intra	ATP5H_MOUSE	Mus musculus (Mouse)	161	PF05873;	ATP5H_MOUSE	Mus musculus (Mouse)	161	PF05873;
Q8QZS1	Q8QZS1	Heart	202	100	LKGR	AFCAGGDIKALSEAK			Mus musculus (Mouse)	Schweppe et al. 2017	5	HIBCH	HIBCH	intra	HIBCH_MOUSE	Mus musculus (Mouse)	385	NA	HIBCH_MOUSE	Mus musculus (Mouse)	385	NA
Q9DCN2	Q9DCN2	Liver	295	120	VGHPKER	DTHPKFPAGGK			Mus musculus (Mouse)	Schweppe et al. 2017	5	NA	NA	intra	NB5R3_MOUSE	Mus musculus (Mouse)	301	PF00970;PF00175;	NB5R3_MOUSE	Mus musculus (Mouse)	301	PF00970;PF00175;
Q8BWT1	Q8BWT1	Liver	137	209	FGTKFGLDLK	AANEAGYFNEEMAPIEVKTK			Mus musculus (Mouse)	Schweppe et al. 2017	5	ACAA2	ACAA2	intra	THIM_MOUSE	Mus musculus (Mouse)	397	PF02803;PF00108;	THIM_MOUSE	Mus musculus (Mouse)	397	PF02803;PF00108;
Q8BW75	Q8BW75	Liver	49	357	NKNVK	LTKEER			Mus musculus (Mouse)	Schweppe et al. 2017	5	NA	NA	intra	AOFB_MOUSE	Mus musculus (Mouse)	520	PF01593;	AOFB_MOUSE	Mus musculus (Mouse)	520	PF01593;
Q8C196	Q8C196	Liver	237	176	LLVKR	DKGTMLGK			Mus musculus (Mouse)	Schweppe et al. 2017	5	NA	NA	intra	CPSM_MOUSE	Mus musculus (Mouse)	1500	PF02786;PF02787;PF00988;PF00117;PF02142;	CPSM_MOUSE	Mus musculus (Mouse)	1500	PF02786;PF02787;PF00988;PF00117;PF02142;
Q9DCW4	Q9DCW4	Heart	205	110	KIEVVK	VLAKLAEKEK			Mus musculus (Mouse)	Schweppe et al. 2017	5	ETFB	ETFB	intra	ETFB_MOUSE	Mus musculus (Mouse)	255	PF01012;	ETFB_MOUSE	Mus musculus (Mouse)	255	PF01012;
Q9DB15	Q9DB15	Heart	145	166	LTEAKPVDKVK	KLVESLPQEIK			Mus musculus (Mouse)	Schweppe et al. 2017	5	MRPL12	MRPL12	intra	RM12_MOUSE	Mus musculus (Mouse)	201	PF00542;PF16320;	RM12_MOUSE	Mus musculus (Mouse)	201	PF00542;PF16320;
Q9CRB9	Q9CRB9	Heart	77	77	KESEHQR	KESEHQR			Mus musculus (Mouse)	Schweppe et al. 2017	5	CHCHD3	CHCHD3	intra	MIC19_MOUSE	Mus musculus (Mouse)	227	NA	MIC19_MOUSE	Mus musculus (Mouse)	227	NA
Q9CQA3	Q9CQA3	Heart	43	57	KFAIYR	WDPDKTGDKPR			Mus musculus (Mouse)	Schweppe et al. 2017	5	SDHB	SDHB	intra	SDHB_MOUSE	Mus musculus (Mouse)	282	PF13085;	SDHB_MOUSE	Mus musculus (Mouse)	282	PF13085;
Q99JY0	Q99JY0	Heart	333	45	ALAMGYKPK	KTLAKPNMK			Mus musculus (Mouse)	Schweppe et al. 2017	5	NA	NA	intra	ECHB_MOUSE	Mus musculus (Mouse)	475	PF02803;PF00108;	ECHB_MOUSE	Mus musculus (Mouse)	475	PF02803;PF00108;
Q8BMS1	Q8BMS1	Heart	289	644	TVEEKVK	GFYIYQEGSKNK			Mus musculus (Mouse)	Schweppe et al. 2017	5	HADHA	HADHA	intra	ECHA_MOUSE	Mus musculus (Mouse)	763	PF00725;PF02737;PF00378;	ECHA_MOUSE	Mus musculus (Mouse)	763	PF00725;PF02737;PF00378;
O35459	O35459	Heart	147	150	DLISKYQK	YQKTFTVIEK			Mus musculus (Mouse)	Schweppe et al. 2017	5	ECH1	ECH1	intra	ECH1_MOUSE	Mus musculus (Mouse)	327	PF00378;	ECH1_MOUSE	Mus musculus (Mouse)	327	PF00378;
Q7TMF3	Q7TMF3	Heart	107	43	KFIWTNHK	IGTLVGEDKYGNK			Mus musculus (Mouse)	Schweppe et al. 2017	5	NA	NA	intra	NDUAC_MOUSE	Mus musculus (Mouse)	145	PF05071;	NDUAC_MOUSE	Mus musculus (Mouse)	145	PF05071;
Q9D6R2	Q9D6R2	Heart	200	116	SNVTAVHKANIMR	KTFDLYANVRPCVSIEGYK			Mus musculus (Mouse)	Schweppe et al. 2017	5	NA	NA	intra	IDH3A_MOUSE	Mus musculus (Mouse)	366	PF00180;	IDH3A_MOUSE	Mus musculus (Mouse)	366	PF00180;
Q64433	Q64433	Heart	8	70	KFLPLFDR	VGDKVLLPEYGGTK			Mus musculus (Mouse)	Schweppe et al. 2017	5	HSPE1	HSPE1	intra	CH10_MOUSE	Mus musculus (Mouse)	102	PF00166;	CH10_MOUSE	Mus musculus (Mouse)	102	PF00166;
Q9D0K2	Q9D0K2	Heart	286	418	KEGDGK	YGDLANWMIPGKMVK			Mus musculus (Mouse)	Schweppe et al. 2017	5	OXCT1	OXCT1	intra	SCOT1_MOUSE	Mus musculus (Mouse)	520	PF01144;	SCOT1_MOUSE	Mus musculus (Mouse)	520	PF01144;
Q922B1	Q922B1	Heart	146	131	DKQLNEK	ETAKGLAVK			Mus musculus (Mouse)	Schweppe et al. 2017	5	NA	NA	intra	MACD1_MOUSE	Mus musculus (Mouse)	323	PF01661;	MACD1_MOUSE	Mus musculus (Mouse)	323	PF01661;
P19783	P19783	Brain	78	67	DEKVQLYR	EKADWSSLSR			Mus musculus (Mouse)	Schweppe et al. 2017	5	COX4I1	COX4I1	intra	COX41_MOUSE	Mus musculus (Mouse)	169	PF02936;	COX41_MOUSE	Mus musculus (Mouse)	169	PF02936;
O08749	O08749	Brain	445	430	ILGHKSTDR	AKTNADTDGMVK			Mus musculus (Mouse)	Schweppe et al. 2017	5	DLD	DLD	intra	DLDH_MOUSE	Mus musculus (Mouse)	509	PF07992;PF02852;	DLDH_MOUSE	Mus musculus (Mouse)	509	PF07992;PF02852;
Q6PCP5	Q6PCP5	Brain	251	251	QIIKLNR	QIIKLNR			Mus musculus (Mouse)	Schweppe et al. 2017	5	NA	NA	intra	MFF_MOUSE	Mus musculus (Mouse)	291	PF05644;	MFF_MOUSE	Mus musculus (Mouse)	291	PF05644;
P54071	P54071	Heart	199	272	LVFTPKDGSSAK	FKDIFQEIFDKHYK			Mus musculus (Mouse)	Schweppe et al. 2017	5	IDH2	IDH2	intra	IDHP_MOUSE	Mus musculus (Mouse)	452	PF00180;	IDHP_MOUSE	Mus musculus (Mouse)	452	PF00180;
P61922	P61922	Brain	56	452	SKELMK	NKLILIAR			Mus musculus (Mouse)	Schweppe et al. 2017	5	NA	NA	intra	GABT_MOUSE	Mus musculus (Mouse)	500	PF00202;	GABT_MOUSE	Mus musculus (Mouse)	500	PF00202;
Q9EQ20	Q9EQ20	Heart	389	341	IKVK	AKNLR			Mus musculus (Mouse)	Schweppe et al. 2017	5	ALDH6A1	ALDH6A1	intra	MMSA_MOUSE	Mus musculus (Mouse)	535	PF00171;	MMSA_MOUSE	Mus musculus (Mouse)	535	PF00171;
P97450	P97450	Heart	51	79	EYKSK	LKQMYGK			Mus musculus (Mouse)	Schweppe et al. 2017-Liu et al. 2018	5	ATP5J	ATP5J	intra	ATP5J_MOUSE	Mus musculus (Mouse)	108	PF05511;	ATP5J_MOUSE	Mus musculus (Mouse)	108	PF05511;
Q62425	Q62425	Heart	77	77	LKKEGPDF	LKKEGPDF			Mus musculus (Mouse)	Schweppe et al. 2017	5	NDUFA4	NDUFA4	intra	NDUA4_MOUSE	Mus musculus (Mouse)	82	PF06522;	NDUA4_MOUSE	Mus musculus (Mouse)	82	PF06522;
Q03265	Q03265	Heart	531	503	SDGKISEQSDAK	GYLDKLEPSKITK			Mus musculus (Mouse)	Schweppe et al. 2017-Liu et al. 2018	5	ATP5A1	ATP5A1	intra	ATPA_MOUSE	Mus musculus (Mouse)	553	PF00006;PF00306;PF02874;	ATPA_MOUSE	Mus musculus (Mouse)	553	PF00006;PF00306;PF02874;
P05202	P05202	Heart	150	404	FFKFSR	EFSVYMTKDGR			Mus musculus (Mouse)	Schweppe et al. 2017	5	NA	NA	intra	AATM_MOUSE	Mus musculus (Mouse)	430	PF00155;	AATM_MOUSE	Mus musculus (Mouse)	430	PF00155;
P56480	P56480	Heart	485	264	LVPLKETIK	DATSKVALVYGQMNEPPGAR			Mus musculus (Mouse)	Schweppe et al. 2017	5	ATP5B	ATP5B	intra	ATPB_MOUSE	Mus musculus (Mouse)	529	PF00006;PF02874;	ATPB_MOUSE	Mus musculus (Mouse)	529	PF00006;PF02874;
Q9CRB9	Q9CRB9	Leg	76	86	VAEELALEQAKKESEHQR	RLKQAR			Mus musculus (Mouse)	Schweppe et al. 2017	5	CHCHD3	CHCHD3	intra	MIC19_MOUSE	Mus musculus (Mouse)	227	NA	MIC19_MOUSE	Mus musculus (Mouse)	227	NA
Q925I1	Q925I1	Brain	59	43	AAKAAR	GAGDRPSPKDK			Mus musculus (Mouse)	Schweppe et al. 2017	5	ATAD3A	ATAD3A	intra	ATAD3_MOUSE	Mus musculus (Mouse)	591	PF00004;PF12037;	ATAD3_MOUSE	Mus musculus (Mouse)	591	PF00004;PF12037;
Q8CAQ8	Q8CAQ8	Brain	298	441	AKEELEK	HKLEEKR			Mus musculus (Mouse)	Schweppe et al. 2017	5	IMMT	IMMT	intra	MIC60_MOUSE	Mus musculus (Mouse)	757	PF09731;	MIC60_MOUSE	Mus musculus (Mouse)	757	PF09731;
Q80U63	Q80U63	Brain	84	357	GYLSKVR	TKFEQHTVR			Mus musculus (Mouse)	Schweppe et al. 2017	5	MFN2	MFN2	intra	MFN2_MOUSE	Mus musculus (Mouse)	757	PF00350;PF04799;	MFN2_MOUSE	Mus musculus (Mouse)	757	PF00350;PF04799;
P51660	P51660	Liver	184	140	KNNIHCNTIAPNAGSR	KQNYGR			Mus musculus (Mouse)	Schweppe et al. 2017	5	NA	NA	intra	DHB4_MOUSE	Mus musculus (Mouse)	735	PF00106;PF01575;PF02036;	DHB4_MOUSE	Mus musculus (Mouse)	735	PF00106;PF01575;PF02036;
P62897	P62897	Brain	74	88	KYIPGTK	KKGER			Mus musculus (Mouse)	Schweppe et al. 2017	5	CYCS	CYCS	intra	CYC_MOUSE	Mus musculus (Mouse)	105	PF00034;	CYC_MOUSE	Mus musculus (Mouse)	105	PF00034;
P62897	P62897	Brain	9	89	KIFVQK	KKGER			Mus musculus (Mouse)	Schweppe et al. 2017	5	CYCS	CYCS	intra	CYC_MOUSE	Mus musculus (Mouse)	105	PF00034;	CYC_MOUSE	Mus musculus (Mouse)	105	PF00034;
Q9CQR4	Q9CQR4	Heart	17	27	VMFKVPGFDR	VLEKVTLVSAAPEK			Mus musculus (Mouse)	Schweppe et al. 2017	5	ACOT13	ACOT13	intra	ACO13_MOUSE	Mus musculus (Mouse)	140	PF03061;	ACO13_MOUSE	Mus musculus (Mouse)	140	PF03061;
P08249	P08249	Heart	297	307	KGLEK	NLGIGKITPFEEK			Mus musculus (Mouse)	Schweppe et al. 2017	5	MDH2	MDH2	intra	MDHM_MOUSE	Mus musculus (Mouse)	338	PF02866;PF00056;	MDHM_MOUSE	Mus musculus (Mouse)	338	PF02866;PF00056;
P48962	P48962	Liver	23	92	DFLAGGIAAAVSKTAVAPIER	YFPTQALNFAFKDK			Mus musculus (Mouse)	Schweppe et al. 2017	5	SLC25A4	SLC25A4	intra	ADT1_MOUSE	Mus musculus (Mouse)	298	PF00153;	ADT1_MOUSE	Mus musculus (Mouse)	298	PF00153;
Q03265	Q03265	Heart	167	218	GPIGSKTR	QTGKTSIAIDTIINQK			Mus musculus (Mouse)	Schweppe et al. 2017	5	ATP5A1	ATP5A1	intra	ATPA_MOUSE	Mus musculus (Mouse)	553	PF00006;PF00306;PF02874;	ATPA_MOUSE	Mus musculus (Mouse)	553	PF00006;PF00306;PF02874;
P54071	P54071	Heart	130	180	KMWK	HAHGDQYKATDFVVDR			Mus musculus (Mouse)	Schweppe et al. 2017	5	IDH2	IDH2	intra	IDHP_MOUSE	Mus musculus (Mouse)	452	PF00180;	IDHP_MOUSE	Mus musculus (Mouse)	452	PF00180;
O88696	O88696	Heart	199	199	KQLYNIYAK	KQLYNIYAK			Mus musculus (Mouse)	Schweppe et al. 2017	5	CLPP	CLPP	intra	CLPP_MOUSE	Mus musculus (Mouse)	272	PF00574;	CLPP_MOUSE	Mus musculus (Mouse)	272	PF00574;
Q9QYR9	Q9QYR9	Heart	83	274	SALRDEKGALFR	GPGIGLLGISKGGELGLAMASFLK			Mus musculus (Mouse)	Schweppe et al. 2017	5	NA	NA	intra	ACOT2_MOUSE	Mus musculus (Mouse)	453	PF08840;PF04775;	ACOT2_MOUSE	Mus musculus (Mouse)	453	PF08840;PF04775;
P08249	P08249	Heart	307	215	NLGIGKITPFEEK	TIIPLISQCTPKVDFPQDQLATLTGR			Mus musculus (Mouse)	Schweppe et al. 2017	5	MDH2	MDH2	intra	MDHM_MOUSE	Mus musculus (Mouse)	338	PF02866;PF00056;	MDHM_MOUSE	Mus musculus (Mouse)	338	PF02866;PF00056;
Q8BMS1	Q8BMS1	Heart	129	728	MFEKLEK	FVDLYGAQKVVDR			Mus musculus (Mouse)	Schweppe et al. 2017	5	HADHA	HADHA	intra	ECHA_MOUSE	Mus musculus (Mouse)	763	PF00725;PF02737;PF00378;	ECHA_MOUSE	Mus musculus (Mouse)	763	PF00725;PF02737;PF00378;
P70404	P70404	Heart	196	206	AKSLR	IAEYAFKLAQESGR			Mus musculus (Mouse)	Schweppe et al. 2017	5	IDH3G	IDH3G	intra	IDHG1_MOUSE	Mus musculus (Mouse)	393	PF00180;	IDHG1_MOUSE	Mus musculus (Mouse)	393	PF00180;
Q91ZA3	Q91ZA3	Heart	181	184	LLAKR	AKVNTIPGFDGVVK			Mus musculus (Mouse)	Schweppe et al. 2017	5	PCCA	PCCA	intra	PCCA_MOUSE	Mus musculus (Mouse)	724	PF02785;PF00289;PF00364;PF02786;PF18140;	PCCA_MOUSE	Mus musculus (Mouse)	724	PF02785;PF00289;PF00364;PF02786;PF18140;
Q9Z2I9	Q9Z2I9	Heart	108	143	GKGTFTSGLK	LITKQTGEK			Mus musculus (Mouse)	Schweppe et al. 2017	5	SUCLA2	SUCLA2	intra	SUCB1_MOUSE	Mus musculus (Mouse)	463	PF08442;PF00549;	SUCB1_MOUSE	Mus musculus (Mouse)	463	PF08442;PF00549;
Q9D172	Q9D172	Heart	162	231	VLKEFHGAK	GVTEAHVDQKNK			Mus musculus (Mouse)	Schweppe et al. 2017	5	D10JHU81E	D10JHU81E	intra	GAL3A_MOUSE	Mus musculus (Mouse)	266	NA	GAL3A_MOUSE	Mus musculus (Mouse)	266	NA
Q925I1	Q925I1	Heart	116	134	KTLTEETR	AQYQDKLAR			Mus musculus (Mouse)	Schweppe et al. 2017	5	ATAD3A	ATAD3A	intra	ATAD3_MOUSE	Mus musculus (Mouse)	591	PF00004;PF12037;	ATAD3_MOUSE	Mus musculus (Mouse)	591	PF00004;PF12037;
Q8CAQ8	Q8CAQ8	Heart	281	281	TVEGALKER	TVEGALKER			Mus musculus (Mouse)	Schweppe et al. 2017	5	IMMT	IMMT	intra	MIC60_MOUSE	Mus musculus (Mouse)	757	PF09731;	MIC60_MOUSE	Mus musculus (Mouse)	757	PF09731;
Q8BWM0	Q8BWM0	Brain	232	224	TEEMKWR	EAQQMYGGKEAR			Mus musculus (Mouse)	Schweppe et al. 2017	5	PTGES2	PTGES2	intra	PGES2_MOUSE	Mus musculus (Mouse)	384	PF13417;	PGES2_MOUSE	Mus musculus (Mouse)	384	PF13417;
Q8BMS1	Q8BMS1	Heart	353	519	NKFGAPQK	TSKDTTASAVAVGLR			Mus musculus (Mouse)	Schweppe et al. 2017	5	HADHA	HADHA	intra	ECHA_MOUSE	Mus musculus (Mouse)	763	PF00725;PF02737;PF00378;	ECHA_MOUSE	Mus musculus (Mouse)	763	PF00725;PF02737;PF00378;
P54071	P54071	Heart	256	180	NTILKAYDGR	HAHGDQYKATDFVVDR			Mus musculus (Mouse)	Schweppe et al. 2017	5	IDH2	IDH2	intra	IDHP_MOUSE	Mus musculus (Mouse)	452	PF00180;	IDHP_MOUSE	Mus musculus (Mouse)	452	PF00180;
P42125	P42125	Heart	247	255	KATADNLIK	KATADNLIKQR			Mus musculus (Mouse)	Schweppe et al. 2017	5	ECI1	ECI1	intra	ECI1_MOUSE	Mus musculus (Mouse)	289	PF00378;	ECI1_MOUSE	Mus musculus (Mouse)	289	PF00378;
P08249	P08249	Heart	239	78	IQEAGTEVVKAK	ANVKGYLGPEQLPDCLK			Mus musculus (Mouse)	Schweppe et al. 2017	5	MDH2	MDH2	intra	MDHM_MOUSE	Mus musculus (Mouse)	338	PF02866;PF00056;	MDHM_MOUSE	Mus musculus (Mouse)	338	PF02866;PF00056;
P08249	P08249	Heart	296	91	ETECTYFSTPLLLGKK	GYLGPEQLPDCLKGCDVVVIPAGVPR			Mus musculus (Mouse)	Schweppe et al. 2017	5	MDH2	MDH2	intra	MDHM_MOUSE	Mus musculus (Mouse)	338	PF02866;PF00056;	MDHM_MOUSE	Mus musculus (Mouse)	338	PF02866;PF00056;
O88967	O88967	Brain	533	679	SVEIDNKNK	HILKTHAK			Mus musculus (Mouse)	Schweppe et al. 2017	5	NA	NA	intra	YMEL1_MOUSE	Mus musculus (Mouse)	715	PF00004;PF17862;PF01434;	YMEL1_MOUSE	Mus musculus (Mouse)	715	PF00004;PF17862;PF01434;
Q9CZW5	Q9CZW5	Brain	240	202	LLGKENAK	AHEKLDNKK			Mus musculus (Mouse)	Schweppe et al. 2017	5	NA	NA	intra	TOM70_MOUSE	Mus musculus (Mouse)	611	PF00515;PF13174;PF13181;	TOM70_MOUSE	Mus musculus (Mouse)	611	PF00515;PF13174;PF13181;
Q99KI0	Q99KI0	Heart	689	591	AIITKSFAR	GKCTTDHISAAGPWLK			Mus musculus (Mouse)	Schweppe et al. 2017	5	ACO2	ACO2	intra	ACON_MOUSE	Mus musculus (Mouse)	780	PF00330;PF00694;	ACON_MOUSE	Mus musculus (Mouse)	780	PF00330;PF00694;
Q62425	Q62425	Heart	48	48	KNNPEPWNK	KNNPEPWNK			Mus musculus (Mouse)	Schweppe et al. 2017	5	NDUFA4	NDUFA4	intra	NDUA4_MOUSE	Mus musculus (Mouse)	82	PF06522;	NDUA4_MOUSE	Mus musculus (Mouse)	82	PF06522;
Q03265	Q03265	Heart	261	305	STVAQLVKR	DNGKHALIIYDDLSK			Mus musculus (Mouse)	Schweppe et al. 2017	5	ATP5A1	ATP5A1	intra	ATPA_MOUSE	Mus musculus (Mouse)	553	PF00006;PF00306;PF02874;	ATPA_MOUSE	Mus musculus (Mouse)	553	PF00006;PF00306;PF02874;
P54071	P54071	Heart	130	193	KMWK	AGTFKLVFTPK			Mus musculus (Mouse)	Schweppe et al. 2017	5	IDH2	IDH2	intra	IDHP_MOUSE	Mus musculus (Mouse)	452	PF00180;	IDHP_MOUSE	Mus musculus (Mouse)	452	PF00180;
Q9DBM2	Q9DBM2	Liver	344	579	IITSTLEKEASK	GWYQYDKPLGR			Mus musculus (Mouse)	Schweppe et al. 2017	5	EHHADH	EHHADH	intra	ECHP_MOUSE	Mus musculus (Mouse)	718	PF00725;PF02737;PF00378;	ECHP_MOUSE	Mus musculus (Mouse)	718	PF00725;PF02737;PF00378;
Q9DBM2	Q9DBM2	Liver	329	527	VGIPVVAVESDPKQLDTAK	VSDLAGLDVGWKVR			Mus musculus (Mouse)	Schweppe et al. 2017	5	EHHADH	EHHADH	intra	ECHP_MOUSE	Mus musculus (Mouse)	718	PF00725;PF02737;PF00378;	ECHP_MOUSE	Mus musculus (Mouse)	718	PF00725;PF02737;PF00378;
Q9CZW5	Q9CZW5	Brain	129	191	YFKAGK	YVKALFR			Mus musculus (Mouse)	Schweppe et al. 2017	5	NA	NA	intra	TOM70_MOUSE	Mus musculus (Mouse)	611	PF00515;PF13174;PF13181;	TOM70_MOUSE	Mus musculus (Mouse)	611	PF00515;PF13174;PF13181;
Q78PY7	Q78PY7	Liver	541	386	LKLYLPK	LEGDNIQDKNK			Mus musculus (Mouse)	Schweppe et al. 2017	5	NA	NA	intra	SND1_MOUSE	Mus musculus (Mouse)	910	PF00565;PF00567;	SND1_MOUSE	Mus musculus (Mouse)	910	PF00565;PF00567;
P56379	P56379	Leg	49	49	ALKGPAPAHGHH	ALKGPAPAHGHH			Mus musculus (Mouse)	Schweppe et al. 2017	5	NA	NA	intra	ATP68_MOUSE	Mus musculus (Mouse)	58	PF08039;	ATP68_MOUSE	Mus musculus (Mouse)	58	PF08039;
P40630	P40630	Heart	82	66	KIAALWR	FSTEQLPKFK			Mus musculus (Mouse)	Schweppe et al. 2017	5	NA	NA	intra	TFAM_MOUSE	Mus musculus (Mouse)	243	PF00505;PF09011;	TFAM_MOUSE	Mus musculus (Mouse)	243	PF00505;PF09011;
P09671	P09671	Heart	122	130	GELLEAIKR	DFGSFEKFKEK			Mus musculus (Mouse)	Schweppe et al. 2017	5	SOD2	SOD2	intra	SODM_MOUSE	Mus musculus (Mouse)	222	PF02777;PF00081;	SODM_MOUSE	Mus musculus (Mouse)	222	PF02777;PF00081;
P14152	P14152	Brain	236	239	GAAVIKAR	KLSSAMSAAK			Mus musculus (Mouse)	Schweppe et al. 2017	5	NA	NA	intra	MDHC_MOUSE	Mus musculus (Mouse)	334	PF02866;PF00056;	MDHC_MOUSE	Mus musculus (Mouse)	334	PF02866;PF00056;
Q925I1	Q925I1	Brain	197	182	AKADR	HKNEMLR			Mus musculus (Mouse)	Schweppe et al. 2017	5	ATAD3A	ATAD3A	intra	ATAD3_MOUSE	Mus musculus (Mouse)	591	PF00004;PF12037;	ATAD3_MOUSE	Mus musculus (Mouse)	591	PF00004;PF12037;
P56480	P56480	Heart	459	485	KIQR	LVPLKETIK			Mus musculus (Mouse)	Schweppe et al. 2017	5	ATP5B	ATP5B	intra	ATPB_MOUSE	Mus musculus (Mouse)	529	PF00006;PF02874;	ATPB_MOUSE	Mus musculus (Mouse)	529	PF00006;PF02874;
Q8BMS1	Q8BMS1	Heart	411	60	GLNDKVK	INSPNSKVNTLNK			Mus musculus (Mouse)	Schweppe et al. 2017	5	HADHA	HADHA	intra	ECHA_MOUSE	Mus musculus (Mouse)	763	PF00725;PF02737;PF00378;	ECHA_MOUSE	Mus musculus (Mouse)	763	PF00725;PF02737;PF00378;
P54071	P54071	Heart	133	199	MWKSPNGTIR	LVFTPKDGSSAK			Mus musculus (Mouse)	Schweppe et al. 2017	5	IDH2	IDH2	intra	IDHP_MOUSE	Mus musculus (Mouse)	452	PF00180;	IDHP_MOUSE	Mus musculus (Mouse)	452	PF00180;
O08749	O08749	Heart	132	166	HSAVKALTGGIAHLFK	NQVTATKADGSTQVIDTK			Mus musculus (Mouse)	Schweppe et al. 2017	5	DLD	DLD	intra	DLDH_MOUSE	Mus musculus (Mouse)	509	PF07992;PF02852;	DLDH_MOUSE	Mus musculus (Mouse)	509	PF07992;PF02852;
P62897	P62897	Heart	100	40	ADLIAYLKK	KTGQAAGFSYTDANK			Mus musculus (Mouse)	Schweppe et al. 2017	5	CYCS	CYCS	intra	CYC_MOUSE	Mus musculus (Mouse)	105	PF00034;	CYC_MOUSE	Mus musculus (Mouse)	105	PF00034;
Q8C196	Q8C196	Liver	1224	1183	VKDATR	EVEMDAVGKEGR			Mus musculus (Mouse)	Schweppe et al. 2017	5	NA	NA	intra	CPSM_MOUSE	Mus musculus (Mouse)	1500	PF02786;PF02787;PF00988;PF00117;PF02142;	CPSM_MOUSE	Mus musculus (Mouse)	1500	PF02786;PF02787;PF00988;PF00117;PF02142;
P41216	P41216	Heart	241	217	KCGVEIISLK	LLLEGVENKLTPCLK			Mus musculus (Mouse)	Schweppe et al. 2017	5	NA	NA	intra	ACSL1_MOUSE	Mus musculus (Mouse)	699	PF00501;PF13193;	ACSL1_MOUSE	Mus musculus (Mouse)	699	PF00501;PF13193;
P24270	P24270	Liver	430	480	SALEHSVQCAVDVKR	AVKNFTDVHPDYGAR			Mus musculus (Mouse)	Schweppe et al. 2017	5	NA	NA	intra	CATA_MOUSE	Mus musculus (Mouse)	527	PF00199;PF06628;	CATA_MOUSE	Mus musculus (Mouse)	527	PF00199;PF06628;
P16858	P16858	Brain	213	225	GAAQNIIPASTGAAKAVGK	VIPELNGKLTGMAFR			Mus musculus (Mouse)	Schweppe et al. 2017	5	NA	NA	intra	G3P_MOUSE	Mus musculus (Mouse)	333	PF02800;PF00044;	G3P_MOUSE	Mus musculus (Mouse)	333	PF02800;PF00044;
Q9DCJ5	Q9DCJ5	Brain	38	58	AAAHHYGAQCDKTNK	CLKEGK			Mus musculus (Mouse)	Schweppe et al. 2017-Liu et al. 2018	5	NDUFA8	NDUFA8	intra	NDUA8_MOUSE	Mus musculus (Mouse)	172	PF06747;	NDUA8_MOUSE	Mus musculus (Mouse)	172	PF06747;
Q03265	Q03265	Heart	261	230	STVAQLVKR	TSIAIDTIINQKR			Mus musculus (Mouse)	Schweppe et al. 2017	5	ATP5A1	ATP5A1	intra	ATPA_MOUSE	Mus musculus (Mouse)	553	PF00006;PF00306;PF02874;	ATPA_MOUSE	Mus musculus (Mouse)	553	PF00006;PF00306;PF02874;
Q8C196	Q8C196	Liver	171	214	MLTKIIR	VFGKGNPTK			Mus musculus (Mouse)	Schweppe et al. 2017	5	NA	NA	intra	CPSM_MOUSE	Mus musculus (Mouse)	1500	PF02786;PF02787;PF00988;PF00117;PF02142;	CPSM_MOUSE	Mus musculus (Mouse)	1500	PF02786;PF02787;PF00988;PF00117;PF02142;
P30275	P30275	Brain	292	417	GLKEVEK	IPPPLVHSKH			Mus musculus (Mouse)	Schweppe et al. 2017	5	NA	NA	intra	KCRU_MOUSE	Mus musculus (Mouse)	418	PF00217;PF02807;	KCRU_MOUSE	Mus musculus (Mouse)	418	PF00217;PF02807;
P54071	P54071	Heart	166	282	LVPGWTKPITIGR	TDFDKNKIWYEHR			Mus musculus (Mouse)	Schweppe et al. 2017-Liu et al. 2018	5	IDH2	IDH2	intra	IDHP_MOUSE	Mus musculus (Mouse)	452	PF00180;	IDHP_MOUSE	Mus musculus (Mouse)	452	PF00180;
Q9DC50	Q9DC50	Liver	64	69	FQEGAGKR	LHQKLLER			Mus musculus (Mouse)	Schweppe et al. 2017	5	NA	NA	intra	OCTC_MOUSE	Mus musculus (Mouse)	612	PF00755;	OCTC_MOUSE	Mus musculus (Mouse)	612	PF00755;
Q8BMS1	Q8BMS1	Heart	411	390	GLNDKVK	TLLKDTTVTGLGR			Mus musculus (Mouse)	Schweppe et al. 2017	5	HADHA	HADHA	intra	ECHA_MOUSE	Mus musculus (Mouse)	763	PF00725;PF02737;PF00378;	ECHA_MOUSE	Mus musculus (Mouse)	763	PF00725;PF02737;PF00378;
Q9D172	Q9D172	Heart	162	152	VLKEFHGAK	DCKVNKEVER			Mus musculus (Mouse)	Schweppe et al. 2017-Liu et al. 2018	5	D10JHU81E	D10JHU81E	intra	GAL3A_MOUSE	Mus musculus (Mouse)	266	NA	GAL3A_MOUSE	Mus musculus (Mouse)	266	NA
Q9DBM2	Q9DBM2	Liver	579	220	GWYQYDKPLGR	KQYPGR			Mus musculus (Mouse)	Schweppe et al. 2017	5	EHHADH	EHHADH	intra	ECHP_MOUSE	Mus musculus (Mouse)	718	PF00725;PF02737;PF00378;	ECHP_MOUSE	Mus musculus (Mouse)	718	PF00725;PF02737;PF00378;
Q62425	Q62425	Brain	77	74	KEGPDF	FYSVNVDYSKLK			Mus musculus (Mouse)	Schweppe et al. 2017	5	NDUFA4	NDUFA4	intra	NDUA4_MOUSE	Mus musculus (Mouse)	82	PF06522;	NDUA4_MOUSE	Mus musculus (Mouse)	82	PF06522;
Q06185	Q06185	Heart	55	49	LDELKRIER	IAAEEKKR			Mus musculus (Mouse)	Schweppe et al. 2017-Liu et al. 2018	5	ATP5K	ATP5K	intra	ATP5I_MOUSE	Mus musculus (Mouse)	71	PF05680;	ATP5I_MOUSE	Mus musculus (Mouse)	71	PF05680;
P58281	P58281	Brain	204	208	ATDHGSESDKHYR	KVSDKEK			Mus musculus (Mouse)	Schweppe et al. 2017	5	NA	NA	intra	OPA1_MOUSE	Mus musculus (Mouse)	960	PF00350;	OPA1_MOUSE	Mus musculus (Mouse)	960	PF00350;
P32020	P32020	Liver	454	544	KIGGIFAFK	LQNLQLQPGKAK			Mus musculus (Mouse)	Schweppe et al. 2017	5	NA	NA	intra	SCP2_MOUSE	Mus musculus (Mouse)	547	PF02036;PF02803;PF00108;	SCP2_MOUSE	Mus musculus (Mouse)	547	PF02036;PF02803;PF00108;
Q8C196	Q8C196	Liver	176	171	DKGTMLGK	MLTKIIR			Mus musculus (Mouse)	Schweppe et al. 2017	5	NA	NA	intra	CPSM_MOUSE	Mus musculus (Mouse)	1500	PF02786;PF02787;PF00988;PF00117;PF02142;	CPSM_MOUSE	Mus musculus (Mouse)	1500	PF02786;PF02787;PF00988;PF00117;PF02142;
Q8C196	Q8C196	Liver	237	228	LLVKR	VVAVDCGIKNNVIR			Mus musculus (Mouse)	Schweppe et al. 2017	5	NA	NA	intra	CPSM_MOUSE	Mus musculus (Mouse)	1500	PF02786;PF02787;PF00988;PF00117;PF02142;	CPSM_MOUSE	Mus musculus (Mouse)	1500	PF02786;PF02787;PF00988;PF00117;PF02142;
P31786	P31786	Brain	14	55	AAEEVKR	AKWDSWNK			Mus musculus (Mouse)	Schweppe et al. 2017	5	NA	NA	intra	ACBP_MOUSE	Mus musculus (Mouse)	87	PF00887;	ACBP_MOUSE	Mus musculus (Mouse)	87	PF00887;
Q8C196	Q8C196	Liver	237	119	LLVKR	DELGLNKYMESDGIK			Mus musculus (Mouse)	Schweppe et al. 2017	5	NA	NA	intra	CPSM_MOUSE	Mus musculus (Mouse)	1500	PF02786;PF02787;PF00988;PF00117;PF02142;	CPSM_MOUSE	Mus musculus (Mouse)	1500	PF02786;PF02787;PF00988;PF00117;PF02142;
P32020	P32020	Liver	491	534	GSVLPNSDKK	IAGNMGLAMKLQNLQLQPGK			Mus musculus (Mouse)	Schweppe et al. 2017	5	NA	NA	intra	SCP2_MOUSE	Mus musculus (Mouse)	547	PF02036;PF02803;PF00108;	SCP2_MOUSE	Mus musculus (Mouse)	547	PF02036;PF02803;PF00108;
Q8BMS1	Q8BMS1	Heart	406	390	GQQQVFKGLNDK	TLLKDTTVTGLGR			Mus musculus (Mouse)	Schweppe et al. 2017	5	HADHA	HADHA	intra	ECHA_MOUSE	Mus musculus (Mouse)	763	PF00725;PF02737;PF00378;	ECHA_MOUSE	Mus musculus (Mouse)	763	PF00725;PF02737;PF00378;
Q9EQ20	Q9EQ20	Heart	76	55	VPQSTKAEMDAAVESCKR	SDKWIDIHNPATNEVVGR			Mus musculus (Mouse)	Schweppe et al. 2017	5	ALDH6A1	ALDH6A1	intra	MMSA_MOUSE	Mus musculus (Mouse)	535	PF00171;	MMSA_MOUSE	Mus musculus (Mouse)	535	PF00171;
P08249	P08249	Heart	301	215	GLEKNLGIGK	TIIPLISQCTPKVDFPQDQLATLTGR			Mus musculus (Mouse)	Schweppe et al. 2017	5	MDH2	MDH2	intra	MDHM_MOUSE	Mus musculus (Mouse)	338	PF02866;PF00056;	MDHM_MOUSE	Mus musculus (Mouse)	338	PF02866;PF00056;
Q9R0H0	Q9R0H0	Liver	542	349	VFADKLPK	YIKETYMR			Mus musculus (Mouse)	Schweppe et al. 2017	5	NA	NA	intra	ACOX1_MOUSE	Mus musculus (Mouse)	661	PF01756;PF02770;PF14749;	ACOX1_MOUSE	Mus musculus (Mouse)	661	PF01756;PF02770;PF14749;
Q8BMF4	Q8BMF4	Heart	382	371	KDIDSFVPSK	GIDLTQVKGTGPEGR			Mus musculus (Mouse)	Schweppe et al. 2017	5	DLAT	DLAT	intra	ODP2_MOUSE	Mus musculus (Mouse)	642	PF00198;PF00364;PF02817;	ODP2_MOUSE	Mus musculus (Mouse)	642	PF00198;PF00364;PF02817;
O08749	O08749	Heart	277	334	LNTKVTGATK	RPFTQNLGLEELGIELDPKGR			Mus musculus (Mouse)	Schweppe et al. 2017	5	DLD	DLD	intra	DLDH_MOUSE	Mus musculus (Mouse)	509	PF07992;PF02852;	DLDH_MOUSE	Mus musculus (Mouse)	509	PF07992;PF02852;
P63038	P63038	Heart	130	473	EGFEKISK	ALKIPAMTIAK			Mus musculus (Mouse)	Schweppe et al. 2017	5	HSPD1	HSPD1	intra	CH60_MOUSE	Mus musculus (Mouse)	573	PF00118;	CH60_MOUSE	Mus musculus (Mouse)	573	PF00118;
P56391	P56391	Liver	85	47	IAEGTFPGKI	AMTAKGGDVSVCEWYR			Mus musculus (Mouse)	Schweppe et al. 2017	5	COX6B1	COX6B1	intra	CX6B1_MOUSE	Mus musculus (Mouse)	86	PF02297;	CX6B1_MOUSE	Mus musculus (Mouse)	86	PF02297;
P56480	P56480	Heart	459	426	KIQR	GVQKILQDYK			Mus musculus (Mouse)	Schweppe et al. 2017	5	ATP5B	ATP5B	intra	ATPB_MOUSE	Mus musculus (Mouse)	529	PF00006;PF02874;	ATPB_MOUSE	Mus musculus (Mouse)	529	PF00006;PF02874;
Q9Z1P6	Q9Z1P6	Heart	108	102	WELSKDQPYL	KAVTPAPPMKR			Mus musculus (Mouse)	Schweppe et al. 2017	5	NDUFA7	NDUFA7	intra	NDUA7_MOUSE	Mus musculus (Mouse)	113	PF07347;	NDUA7_MOUSE	Mus musculus (Mouse)	113	PF07347;
P24270	P24270	Liver	477	13	KAVK	DPASDQMKQWK			Mus musculus (Mouse)	Schweppe et al. 2017	5	NA	NA	intra	CATA_MOUSE	Mus musculus (Mouse)	527	PF00199;PF06628;	CATA_MOUSE	Mus musculus (Mouse)	527	PF00199;PF06628;
Q99LC5	Q99LC5	Heart	226	301	GLKSGENFK	TIVAINKDPEAPIFQVADYGIVADLFK			Mus musculus (Mouse)	Schweppe et al. 2017	5	ETFA	ETFA	intra	ETFA_MOUSE	Mus musculus (Mouse)	333	PF01012;PF00766;	ETFA_MOUSE	Mus musculus (Mouse)	333	PF01012;PF00766;
Q9Z2I9	Q9Z2I9	Heart	108	120	GKGTFTSGLK	GGVKIVFSPEEAK			Mus musculus (Mouse)	Schweppe et al. 2017	5	SUCLA2	SUCLA2	intra	SUCB1_MOUSE	Mus musculus (Mouse)	463	PF08442;PF00549;	SUCB1_MOUSE	Mus musculus (Mouse)	463	PF08442;PF00549;
Q9QXX4	Q9QXX4	Heart	177	104	TGKVSAIDFR	AGKGEVTFEDVK			Mus musculus (Mouse)	Schweppe et al. 2017	5	SLC25A13	SLC25A13	intra	CMC2_MOUSE	Mus musculus (Mouse)	676	PF00153;	CMC2_MOUSE	Mus musculus (Mouse)	676	PF00153;
Q9CZW5	Q9CZW5	Liver	81	87	EAGGRGDASGLKR	NSERKTPEGR			Mus musculus (Mouse)	Schweppe et al. 2017-Liu et al. 2018	5	NA	NA	intra	TOM70_MOUSE	Mus musculus (Mouse)	611	PF00515;PF13174;PF13181;	TOM70_MOUSE	Mus musculus (Mouse)	611	PF00515;PF13174;PF13181;
P19783	P19783	Brain	78	78	DEKVQLYR	DEKVQLYR			Mus musculus (Mouse)	Schweppe et al. 2017	5	COX4I1	COX4I1	intra	COX41_MOUSE	Mus musculus (Mouse)	169	PF02936;	COX41_MOUSE	Mus musculus (Mouse)	169	PF02936;
P17710	P17710	Brain	680	794	GFKATDCVGHDVATLLR	VVDEYSLNSGKQR			Mus musculus (Mouse)	Schweppe et al. 2017	5	NA	NA	intra	HXK1_MOUSE	Mus musculus (Mouse)	974	PF00349;PF03727;	HXK1_MOUSE	Mus musculus (Mouse)	974	PF00349;PF03727;
P14152	P14152	Brain	107	239	ANVKIFK	KLSSAMSAAK			Mus musculus (Mouse)	Schweppe et al. 2017	5	NA	NA	intra	MDHC_MOUSE	Mus musculus (Mouse)	334	PF02866;PF00056;	MDHC_MOUSE	Mus musculus (Mouse)	334	PF02866;PF00056;
Q80XN0	Q80XN0	Heart	258	275	IQAIAKK	KYFDEK			Mus musculus (Mouse)	Schweppe et al. 2017	5	BDH1	BDH1	intra	BDH_MOUSE	Mus musculus (Mouse)	343	PF00106;	BDH_MOUSE	Mus musculus (Mouse)	343	PF00106;
Q9EQ20	Q9EQ20	Heart	341	331	AKNLR	KWLPELVDR			Mus musculus (Mouse)	Schweppe et al. 2017	5	ALDH6A1	ALDH6A1	intra	MMSA_MOUSE	Mus musculus (Mouse)	535	PF00171;	MMSA_MOUSE	Mus musculus (Mouse)	535	PF00171;
Q9CZU6	Q9CZU6	Heart	459	103	SMSTDGLMKFVDSK	GYSIPECQKMLPK			Mus musculus (Mouse)	Schweppe et al. 2017	5	CS	CS	intra	CISY_MOUSE	Mus musculus (Mouse)	464	PF00285;	CISY_MOUSE	Mus musculus (Mouse)	464	PF00285;
Q99NB1	Q99NB1	Heart	397	389	KYDR	LLLKYGDAWVK			Mus musculus (Mouse)	Schweppe et al. 2017	5	NA	NA	intra	ACS2L_MOUSE	Mus musculus (Mouse)	682	PF16177;PF00501;PF13193;	ACS2L_MOUSE	Mus musculus (Mouse)	682	PF16177;PF00501;PF13193;
Q99KI0	Q99KI0	Heart	305	233	KYLSK	VIGVKLTGSLSGWTSPK			Mus musculus (Mouse)	Schweppe et al. 2017	5	ACO2	ACO2	intra	ACON_MOUSE	Mus musculus (Mouse)	780	PF00330;PF00694;	ACON_MOUSE	Mus musculus (Mouse)	780	PF00330;PF00694;
Q99KI0	Q99KI0	Heart	689	50	AIITKSFAR	YDLLEKNINIVR			Mus musculus (Mouse)	Schweppe et al. 2017	5	ACO2	ACO2	intra	ACON_MOUSE	Mus musculus (Mouse)	780	PF00330;PF00694;	ACON_MOUSE	Mus musculus (Mouse)	780	PF00330;PF00694;
Q8CAQ8	Q8CAQ8	Heart	437	450	HKLEEK	TFDSAVAKALEHHR			Mus musculus (Mouse)	Schweppe et al. 2017	5	IMMT	IMMT	intra	MIC60_MOUSE	Mus musculus (Mouse)	757	PF09731;	MIC60_MOUSE	Mus musculus (Mouse)	757	PF09731;
Q8BWT1	Q8BWT1	Heart	240	137	LPSVFKK	FGTKFGLDLK			Mus musculus (Mouse)	Schweppe et al. 2017	5	ACAA2	ACAA2	intra	THIM_MOUSE	Mus musculus (Mouse)	397	PF02803;PF00108;	THIM_MOUSE	Mus musculus (Mouse)	397	PF02803;PF00108;
Q62425	Q62425	Heart	77	64	LKKEGPDF	LGPNEQYKFYSVNVDYSK			Mus musculus (Mouse)	Schweppe et al. 2017	5	NDUFA4	NDUFA4	intra	NDUA4_MOUSE	Mus musculus (Mouse)	82	PF06522;	NDUA4_MOUSE	Mus musculus (Mouse)	82	PF06522;
P08249	P08249	Heart	239	314	IQEAGTEVVKAK	ITPFEEKMIAEAIPELK			Mus musculus (Mouse)	Schweppe et al. 2017	5	MDH2	MDH2	intra	MDHM_MOUSE	Mus musculus (Mouse)	338	PF02866;PF00056;	MDHM_MOUSE	Mus musculus (Mouse)	338	PF02866;PF00056;
P38647	P38647	Brain	138	288	DTKNVPFK	HIVKEFK			Mus musculus (Mouse)	Schweppe et al. 2017	5	HSPA9	HSPA9	intra	GRP75_MOUSE	Mus musculus (Mouse)	679	PF00012;	GRP75_MOUSE	Mus musculus (Mouse)	679	PF00012;
P17710	P17710	Brain	936	537	IMHQTVKELSPK	LSKQALMEVK			Mus musculus (Mouse)	Schweppe et al. 2017	5	NA	NA	intra	HXK1_MOUSE	Mus musculus (Mouse)	974	PF00349;PF03727;	HXK1_MOUSE	Mus musculus (Mouse)	974	PF00349;PF03727;
P24270	P24270	Liver	476	449	DAQLFIQKK	TFYTKVLNEEER			Mus musculus (Mouse)	Schweppe et al. 2017	5	NA	NA	intra	CATA_MOUSE	Mus musculus (Mouse)	527	PF00199;PF06628;	CATA_MOUSE	Mus musculus (Mouse)	527	PF00199;PF06628;
P45952	P45952	Heart	307	212	KTFGK	SNPDPKVPASK			Mus musculus (Mouse)	Schweppe et al. 2017-Liu et al. 2018	5	ACADM	ACADM	intra	ACADM_MOUSE	Mus musculus (Mouse)	421	PF00441;PF02770;PF02771;	ACADM_MOUSE	Mus musculus (Mouse)	421	PF00441;PF02770;PF02771;
Q9CRB9	Q9CRB9	Brain	86	45	LKQAR	MKESSPSGSKSQR			Mus musculus (Mouse)	Schweppe et al. 2017	5	CHCHD3	CHCHD3	intra	MIC19_MOUSE	Mus musculus (Mouse)	227	NA	MIC19_MOUSE	Mus musculus (Mouse)	227	NA
Q9DB20	Q9DB20	Liver	70	158	VGQLLKDPK	GEVPCTVTTASPLDDAVLSELKTVLK			Mus musculus (Mouse)	Schweppe et al. 2017	5	ATP5O	ATP5O	intra	ATPO_MOUSE	Mus musculus (Mouse)	213	PF00213;	ATPO_MOUSE	Mus musculus (Mouse)	213	PF00213;
Q9DB77	Q9DB77	Heart	159	98	SQLKIDK	GASSFKITR			Mus musculus (Mouse)	Schweppe et al. 2017	5	UQCRC2	UQCRC2	intra	QCR2_MOUSE	Mus musculus (Mouse)	453	PF00675;PF05193;	QCR2_MOUSE	Mus musculus (Mouse)	453	PF00675;PF05193;
Q9DB20	Q9DB20	Heart	60	73	KLDQVEKELLR	VGQLLKDPKVSLAVLNPYIK			Mus musculus (Mouse)	Schweppe et al. 2017	5	ATP5O	ATP5O	intra	ATPO_MOUSE	Mus musculus (Mouse)	213	PF00213;	ATPO_MOUSE	Mus musculus (Mouse)	213	PF00213;
Q99LC3	Q99LC3	Heart	243	191	KTFLPK	KQCVDHYNEIKR			Mus musculus (Mouse)	Schweppe et al. 2017	5	NDUFA10	NDUFA10	intra	NDUAA_MOUSE	Mus musculus (Mouse)	355	PF01712;	NDUAA_MOUSE	Mus musculus (Mouse)	355	PF01712;
Q99KI0	Q99KI0	Heart	689	723	AIITKSFAR	IHPVDKLTIQGLK			Mus musculus (Mouse)	Schweppe et al. 2017	5	ACO2	ACO2	intra	ACON_MOUSE	Mus musculus (Mouse)	780	PF00330;PF00694;	ACON_MOUSE	Mus musculus (Mouse)	780	PF00330;PF00694;
Q03265	Q03265	Heart	261	506	STVAQLVKR	ITKFENAFLSHVISQHQSLLGNIR			Mus musculus (Mouse)	Schweppe et al. 2017	5	ATP5A1	ATP5A1	intra	ATPA_MOUSE	Mus musculus (Mouse)	553	PF00006;PF00306;PF02874;	ATPA_MOUSE	Mus musculus (Mouse)	553	PF00006;PF00306;PF02874;
Q03265	Q03265	Heart	539	503	ISEQSDAKLK	GYLDKLEPSKITK			Mus musculus (Mouse)	Schweppe et al. 2017-Liu et al. 2018	5	ATP5A1	ATP5A1	intra	ATPA_MOUSE	Mus musculus (Mouse)	553	PF00006;PF00306;PF02874;	ATPA_MOUSE	Mus musculus (Mouse)	553	PF00006;PF00306;PF02874;
P56480	P56480	Heart	426	198	GVQKILQDYK	VVDLLAPYAKGGK			Mus musculus (Mouse)	Schweppe et al. 2017	5	ATP5B	ATP5B	intra	ATPB_MOUSE	Mus musculus (Mouse)	529	PF00006;PF02874;	ATPB_MOUSE	Mus musculus (Mouse)	529	PF00006;PF02874;
P50544	P50544	Heart	279	557	EKITAFVVER	KGIVNEQFLLQR			Mus musculus (Mouse)	Schweppe et al. 2017	5	ACADVL	ACADVL	intra	ACADV_MOUSE	Mus musculus (Mouse)	656	PF00441;PF02770;PF02771;	ACADV_MOUSE	Mus musculus (Mouse)	656	PF00441;PF02770;PF02771;
P19783	P19783	Brain	143	149	DWVAMQTKR	MLDMKANPIQGFSAK			Mus musculus (Mouse)	Schweppe et al. 2017	5	COX4I1	COX4I1	intra	COX41_MOUSE	Mus musculus (Mouse)	169	PF02936;	COX41_MOUSE	Mus musculus (Mouse)	169	PF02936;
P62897	P62897	Brain	9	88	KIFVQK	KKGER			Mus musculus (Mouse)	Schweppe et al. 2017	5	CYCS	CYCS	intra	CYC_MOUSE	Mus musculus (Mouse)	105	PF00034;	CYC_MOUSE	Mus musculus (Mouse)	105	PF00034;
Q9DBM2	Q9DBM2	Liver	336	579	KIITSTLEK	GWYQYDKPLGR			Mus musculus (Mouse)	Schweppe et al. 2017	5	EHHADH	EHHADH	intra	ECHP_MOUSE	Mus musculus (Mouse)	718	PF00725;PF02737;PF00378;	ECHP_MOUSE	Mus musculus (Mouse)	718	PF00725;PF02737;PF00378;
Q8CAQ8	Q8CAQ8	Heart	281	268	TVEGALKER	TAMDNSEIAGEKK			Mus musculus (Mouse)	Schweppe et al. 2017	5	IMMT	IMMT	intra	MIC60_MOUSE	Mus musculus (Mouse)	757	PF09731;	MIC60_MOUSE	Mus musculus (Mouse)	757	PF09731;
Q9CZU6	Q9CZU6	Heart	370	321	HLPKDPMFK	EVGKDVSDEKLR			Mus musculus (Mouse)	Schweppe et al. 2017	5	CS	CS	intra	CISY_MOUSE	Mus musculus (Mouse)	464	PF00285;	CISY_MOUSE	Mus musculus (Mouse)	464	PF00285;
O55125	O55125	Brain	209	65	AIKYR	KDAHSTLLSKK			Mus musculus (Mouse)	Schweppe et al. 2017	5	NA	NA	intra	NIPS1_MOUSE	Mus musculus (Mouse)	284	PF07978;	NIPS1_MOUSE	Mus musculus (Mouse)	284	PF07978;
P63038	P63038	Heart	75	292	VTKDGVTVAK	LKVGLQVVAVK			Mus musculus (Mouse)	Schweppe et al. 2017	5	HSPD1	HSPD1	intra	CH60_MOUSE	Mus musculus (Mouse)	573	PF00118;	CH60_MOUSE	Mus musculus (Mouse)	573	PF00118;
P54071	P54071	Heart	384	400	GKLDGNQDLIR	FAQTLEKVCVQTVESGAMTK			Mus musculus (Mouse)	Schweppe et al. 2017	5	IDH2	IDH2	intra	IDHP_MOUSE	Mus musculus (Mouse)	452	PF00180;	IDHP_MOUSE	Mus musculus (Mouse)	452	PF00180;
P30275	P30275	Brain	140	292	TMKHTTDLDASK	GLKEVEK			Mus musculus (Mouse)	Schweppe et al. 2017	5	NA	NA	intra	KCRU_MOUSE	Mus musculus (Mouse)	418	PF00217;PF02807;	KCRU_MOUSE	Mus musculus (Mouse)	418	PF00217;PF02807;
P11725	P11725	Liver	88	144	SLGMIFEKR	VYKQSDLDTLAK			Mus musculus (Mouse)	Schweppe et al. 2017	5	NA	NA	intra	OTC_MOUSE	Mus musculus (Mouse)	354	PF00185;PF02729;	OTC_MOUSE	Mus musculus (Mouse)	354	PF00185;PF02729;
P30275	P30275	Brain	353	417	LQKR	IPPPLVHSKH			Mus musculus (Mouse)	Schweppe et al. 2017	5	NA	NA	intra	KCRU_MOUSE	Mus musculus (Mouse)	418	PF00217;PF02807;	KCRU_MOUSE	Mus musculus (Mouse)	418	PF00217;PF02807;
Q9DCW4	Q9DCW4	Heart	11	110	ALVAVKR	VLAKLAEK			Mus musculus (Mouse)	Schweppe et al. 2017	5	ETFB	ETFB	intra	ETFB_MOUSE	Mus musculus (Mouse)	255	PF01012;	ETFB_MOUSE	Mus musculus (Mouse)	255	PF01012;
P54071	P54071	Heart	243	256	KWPLYLSTK	NTILKAYDGR			Mus musculus (Mouse)	Schweppe et al. 2017	5	IDH2	IDH2	intra	IDHP_MOUSE	Mus musculus (Mouse)	452	PF00180;	IDHP_MOUSE	Mus musculus (Mouse)	452	PF00180;
Q9CZW5	Q9CZW5	Brain	436	473	LRPKFALAQAQK	GFEEIIKK			Mus musculus (Mouse)	Schweppe et al. 2017	5	NA	NA	intra	TOM70_MOUSE	Mus musculus (Mouse)	611	PF00515;PF13174;PF13181;	TOM70_MOUSE	Mus musculus (Mouse)	611	PF00515;PF13174;PF13181;
Q9CZW5	Q9CZW5	Brain	240	248	LLGKENAK	YKNREPLMPSPQFIK			Mus musculus (Mouse)	Schweppe et al. 2017	5	NA	NA	intra	TOM70_MOUSE	Mus musculus (Mouse)	611	PF00515;PF13174;PF13181;	TOM70_MOUSE	Mus musculus (Mouse)	611	PF00515;PF13174;PF13181;
P24270	P24270	Liver	449	499	TFYTKVLNEEER	IQALLDKYNAEKPK			Mus musculus (Mouse)	Schweppe et al. 2017	5	NA	NA	intra	CATA_MOUSE	Mus musculus (Mouse)	527	PF00199;PF06628;	CATA_MOUSE	Mus musculus (Mouse)	527	PF00199;PF06628;
Q99KI0	Q99KI0	Heart	461	605	DIKKGEK	CTTDHISAAGPWLKFR			Mus musculus (Mouse)	Schweppe et al. 2017	5	ACO2	ACO2	intra	ACON_MOUSE	Mus musculus (Mouse)	780	PF00330;PF00694;	ACON_MOUSE	Mus musculus (Mouse)	780	PF00330;PF00694;
Q9R0H0	Q9R0H0	Liver	72	655	SATMVKK	HLKPLQSK			Mus musculus (Mouse)	Schweppe et al. 2017	5	NA	NA	intra	ACOX1_MOUSE	Mus musculus (Mouse)	661	PF01756;PF02770;PF14749;	ACOX1_MOUSE	Mus musculus (Mouse)	661	PF01756;PF02770;PF14749;
Q8BMS1	Q8BMS1	Heart	406	644	GQQQVFKGLNDK	GFYIYQEGSKNK			Mus musculus (Mouse)	Schweppe et al. 2017	5	HADHA	HADHA	intra	ECHA_MOUSE	Mus musculus (Mouse)	763	PF00725;PF02737;PF00378;	ECHA_MOUSE	Mus musculus (Mouse)	763	PF00725;PF02737;PF00378;
Q03265	Q03265	Heart	261	498	STVAQLVKR	GYLDKLEPSK			Mus musculus (Mouse)	Schweppe et al. 2017	5	ATP5A1	ATP5A1	intra	ATPA_MOUSE	Mus musculus (Mouse)	553	PF00006;PF00306;PF02874;	ATPA_MOUSE	Mus musculus (Mouse)	553	PF00006;PF00306;PF02874;
O08749	O08749	Heart	420	143	IGKFPFAANSR	ALTGGIAHLFKQNK			Mus musculus (Mouse)	Schweppe et al. 2017	5	DLD	DLD	intra	DLDH_MOUSE	Mus musculus (Mouse)	509	PF07992;PF02852;	DLDH_MOUSE	Mus musculus (Mouse)	509	PF07992;PF02852;
P08249	P08249	Heart	307	185	NLGIGKITPFEEK	ANTFVAELKGLDPAR			Mus musculus (Mouse)	Schweppe et al. 2017	5	MDH2	MDH2	intra	MDHM_MOUSE	Mus musculus (Mouse)	338	PF02866;PF00056;	MDHM_MOUSE	Mus musculus (Mouse)	338	PF02866;PF00056;
P32020	P32020	Liver	454	443	KIGGIFAFK	KLEEEGEQFVK			Mus musculus (Mouse)	Schweppe et al. 2017	5	NA	NA	intra	SCP2_MOUSE	Mus musculus (Mouse)	547	PF02036;PF02803;PF00108;	SCP2_MOUSE	Mus musculus (Mouse)	547	PF02036;PF02803;PF00108;
P34914	P34914	Liver	473	371	NWKWSCK	AVASLNTPFMPPDPDVSPMKVIR			Mus musculus (Mouse)	Schweppe et al. 2017	5	NA	NA	intra	HYES_MOUSE	Mus musculus (Mouse)	554	PF00561;PF13419;	HYES_MOUSE	Mus musculus (Mouse)	554	PF00561;PF13419;
P47934	P47934	Heart	395	186	NDIEKAK	VPGPKQDSVVNFLK			Mus musculus (Mouse)	Schweppe et al. 2017	5	CRAT	CRAT	intra	CACP_MOUSE	Mus musculus (Mouse)	626	PF00755;	CACP_MOUSE	Mus musculus (Mouse)	626	PF00755;
P30275	P30275	Brain	281	292	GGNMKR	GLKEVEK			Mus musculus (Mouse)	Schweppe et al. 2017	5	NA	NA	intra	KCRU_MOUSE	Mus musculus (Mouse)	418	PF00217;PF02807;	KCRU_MOUSE	Mus musculus (Mouse)	418	PF00217;PF02807;
Q60931	Q60931	Brain	115	109	LKASYR	LTLDTIFVPNTGKK			Mus musculus (Mouse)	Schweppe et al. 2017	5	NA	NA	intra	VDAC3_MOUSE	Mus musculus (Mouse)	283	PF01459;	VDAC3_MOUSE	Mus musculus (Mouse)	283	PF01459;
Q9CRB9	Q9CRB9	Heart	130	136	QLEEKDR	KQDAFYKEQLAR			Mus musculus (Mouse)	Schweppe et al. 2017	5	CHCHD3	CHCHD3	intra	MIC19_MOUSE	Mus musculus (Mouse)	227	NA	MIC19_MOUSE	Mus musculus (Mouse)	227	NA
P54071	P54071	Heart	384	166	GKLDGNQDLIR	LVPGWTKPITIGR			Mus musculus (Mouse)	Schweppe et al. 2017	5	IDH2	IDH2	intra	IDHP_MOUSE	Mus musculus (Mouse)	452	PF00180;	IDHP_MOUSE	Mus musculus (Mouse)	452	PF00180;
Q9DCX2	Q9DCX2	Heart	117	149	IQEYEKQLEK	KYPYWPHQPIENL			Mus musculus (Mouse)	Schweppe et al. 2017	5	ATP5H	ATP5H	intra	ATP5H_MOUSE	Mus musculus (Mouse)	161	PF05873;	ATP5H_MOUSE	Mus musculus (Mouse)	161	PF05873;
Q9D0K2	Q9D0K2	Heart	446	418	VVVTMEHSAKGNAHK	YGDLANWMIPGKMVK			Mus musculus (Mouse)	Schweppe et al. 2017	5	OXCT1	OXCT1	intra	SCOT1_MOUSE	Mus musculus (Mouse)	520	PF01144;	SCOT1_MOUSE	Mus musculus (Mouse)	520	PF01144;
Q9CRB9	Q9CRB9	Brain	77	45	KESEHQR	ESSPSGSKSQR			Mus musculus (Mouse)	Schweppe et al. 2017	5	CHCHD3	CHCHD3	intra	MIC19_MOUSE	Mus musculus (Mouse)	227	NA	MIC19_MOUSE	Mus musculus (Mouse)	227	NA
Q64133	Q64133	Brain	363	372	LAKLHK	KICELYAK			Mus musculus (Mouse)	Schweppe et al. 2017	5	NA	NA	intra	AOFA_MOUSE	Mus musculus (Mouse)	526	PF01593;	AOFA_MOUSE	Mus musculus (Mouse)	526	PF01593;
Q07417	Q07417	Heart	306	306	NAFGAPLTKLQNIQFK	NAFGAPLTKLQNIQFK			Mus musculus (Mouse)	Schweppe et al. 2017	5	ACADS	ACADS	intra	ACADS_MOUSE	Mus musculus (Mouse)	412	PF00441;PF02770;PF02771;	ACADS_MOUSE	Mus musculus (Mouse)	412	PF00441;PF02770;PF02771;
P97807	P97807	Heart	289	220	IGFAEKVAAK	SKEFAQVIK			Mus musculus (Mouse)	Schweppe et al. 2017	5	FH1	FH1	intra	FUMH_MOUSE	Mus musculus (Mouse)	507	PF10415;PF00206;	FUMH_MOUSE	Mus musculus (Mouse)	507	PF10415;PF00206;
P51881	P51881	Brain	92	23	YFPTQALNFAFKDK	DFLAGGVAAAISKTAVAPIER			Mus musculus (Mouse)	Schweppe et al. 2017	5	SLC25A5	SLC25A5	intra	ADT2_MOUSE	Mus musculus (Mouse)	298	PF00153;	ADT2_MOUSE	Mus musculus (Mouse)	298	PF00153;
P20108	P20108	Heart	254	150	EYFEKVHQ	KNGGLGHMNITLLSDITK			Mus musculus (Mouse)	Schweppe et al. 2017	5	PRDX3	PRDX3	intra	PRDX3_MOUSE	Mus musculus (Mouse)	257	PF10417;PF00578;	PRDX3_MOUSE	Mus musculus (Mouse)	257	PF10417;PF00578;
P08249	P08249	Brain	335	157	KGEDFVKNMK	KHGVYNPNK			Mus musculus (Mouse)	Schweppe et al. 2017-Liu et al. 2018	5	MDH2	MDH2	intra	MDHM_MOUSE	Mus musculus (Mouse)	338	PF02866;PF00056;	MDHM_MOUSE	Mus musculus (Mouse)	338	PF02866;PF00056;
P05202	P05202	Liver	82	59	KAEAQIAAK	KMNLGVGAYR			Mus musculus (Mouse)	Schweppe et al. 2017	5	NA	NA	intra	AATM_MOUSE	Mus musculus (Mouse)	430	PF00155;	AATM_MOUSE	Mus musculus (Mouse)	430	PF00155;
Q9CR68	Q9CR68	Heart	172	163	GKPLFVR	LSDIPEGKNMAFK			Mus musculus (Mouse)	Schweppe et al. 2017	5	UQCRFS1	UQCRFS1	intra	UCRI_MOUSE	Mus musculus (Mouse)	274	PF00355;PF09165;PF02921;	UCRI_MOUSE	Mus musculus (Mouse)	274	PF00355;PF09165;PF02921;
Q8C196	Q8C196	Liver	1498	1486	QYSAGKAA	TVDSKSLFHYR			Mus musculus (Mouse)	Schweppe et al. 2017	5	NA	NA	intra	CPSM_MOUSE	Mus musculus (Mouse)	1500	PF02786;PF02787;PF00988;PF00117;PF02142;	CPSM_MOUSE	Mus musculus (Mouse)	1500	PF02786;PF02787;PF00988;PF00117;PF02142;
P19783	P19783	Heart	29	60	AHGSVVKSEDYAFPTYADRR	DYPLPDVAHVTMLSASQKALK			Mus musculus (Mouse)	Schweppe et al. 2017	5	COX4I1	COX4I1	intra	COX41_MOUSE	Mus musculus (Mouse)	169	PF02936;	COX41_MOUSE	Mus musculus (Mouse)	169	PF02936;
Q99NB1	Q99NB1	Heart	643	389	KIITSR	LLLKYGDAWVK			Mus musculus (Mouse)	Schweppe et al. 2017	5	NA	NA	intra	ACS2L_MOUSE	Mus musculus (Mouse)	682	PF16177;PF00501;PF13193;	ACS2L_MOUSE	Mus musculus (Mouse)	682	PF16177;PF00501;PF13193;
Q8K2B3	Q8K2B3	Heart	182	608	FGKGGQAHR	VDEYDYSKPIQGQQK			Mus musculus (Mouse)	Schweppe et al. 2017	5	SDHA	SDHA	intra	SDHA_MOUSE	Mus musculus (Mouse)	664	PF00890;PF02910;	SDHA_MOUSE	Mus musculus (Mouse)	664	PF00890;PF02910;
Q03265	Q03265	Heart	261	161	STVAQLVKR	VVDALGNAIDGKGPIGSK			Mus musculus (Mouse)	Schweppe et al. 2017	5	ATP5A1	ATP5A1	intra	ATPA_MOUSE	Mus musculus (Mouse)	553	PF00006;PF00306;PF02874;	ATPA_MOUSE	Mus musculus (Mouse)	553	PF00006;PF00306;PF02874;
Q9D5T0	Q9D5T0	Brain	274	263	LILKNENVDR	FHINQPALKQR			Mus musculus (Mouse)	Schweppe et al. 2017	5	ATAD1	ATAD1	intra	ATAD1_MOUSE	Mus musculus (Mouse)	361	PF00004;PF17862;	ATAD1_MOUSE	Mus musculus (Mouse)	361	PF00004;PF17862;
Q9CRB9	Q9CRB9	Brain	77	63	KESEHQR	YSSVYGASVSDEDLKR			Mus musculus (Mouse)	Schweppe et al. 2017	5	CHCHD3	CHCHD3	intra	MIC19_MOUSE	Mus musculus (Mouse)	227	NA	MIC19_MOUSE	Mus musculus (Mouse)	227	NA
Q9CZU6	Q9CZU6	Brain	450	49	ALGFPLERPKSMSTDGLMK	IKTFK			Mus musculus (Mouse)	Schweppe et al. 2017	5	CS	CS	intra	CISY_MOUSE	Mus musculus (Mouse)	464	PF00285;	CISY_MOUSE	Mus musculus (Mouse)	464	PF00285;
Q8C196	Q8C196	Liver	527	1356	GVLKEYGVK	AMLSTGFKIPQK			Mus musculus (Mouse)	Schweppe et al. 2017	5	NA	NA	intra	CPSM_MOUSE	Mus musculus (Mouse)	1500	PF02786;PF02787;PF00988;PF00117;PF02142;	CPSM_MOUSE	Mus musculus (Mouse)	1500	PF02786;PF02787;PF00988;PF00117;PF02142;
Q9R0H0	Q9R0H0	Liver	638	216	KSPLNK	EIGTHKPLPGITVGDIGPK			Mus musculus (Mouse)	Schweppe et al. 2017	5	NA	NA	intra	ACOX1_MOUSE	Mus musculus (Mouse)	661	PF01756;PF02770;PF14749;	ACOX1_MOUSE	Mus musculus (Mouse)	661	PF01756;PF02770;PF14749;
P54071	P54071	Heart	193	180	AGTFKLVFTPK	HAHGDQYKATDFVVDR			Mus musculus (Mouse)	Schweppe et al. 2017	5	IDH2	IDH2	intra	IDHP_MOUSE	Mus musculus (Mouse)	452	PF00180;	IDHP_MOUSE	Mus musculus (Mouse)	452	PF00180;
Q91YT0	Q91YT0	Heart	104	81	WSFMNKPSDGRPK	GPDWILGEMKTSGLR			Mus musculus (Mouse)	Schweppe et al. 2017	5	NDUFV1	NDUFV1	intra	NDUV1_MOUSE	Mus musculus (Mouse)	464	PF01512;PF10589;PF10531;	NDUV1_MOUSE	Mus musculus (Mouse)	464	PF01512;PF10589;PF10531;
Q8CAQ8	Q8CAQ8	Heart	639	639	FYAVQKLAR	FYAVQKLAR			Mus musculus (Mouse)	Schweppe et al. 2017	5	IMMT	IMMT	intra	MIC60_MOUSE	Mus musculus (Mouse)	757	PF09731;	MIC60_MOUSE	Mus musculus (Mouse)	757	PF09731;
P51881	P51881	Brain	147	63	LAADVGKAGAER	IPKEQGVLSFWR			Mus musculus (Mouse)	Schweppe et al. 2017	5	SLC25A5	SLC25A5	intra	ADT2_MOUSE	Mus musculus (Mouse)	298	PF00153;	ADT2_MOUSE	Mus musculus (Mouse)	298	PF00153;
P30275	P30275	Brain	276	338	VISMEKGGNMK	LPLLSKDNR			Mus musculus (Mouse)	Schweppe et al. 2017	5	NA	NA	intra	KCRU_MOUSE	Mus musculus (Mouse)	418	PF00217;PF02807;	KCRU_MOUSE	Mus musculus (Mouse)	418	PF00217;PF02807;
P17710	P17710	Brain	884	537	TVCGVVSKR	LSKQALMEVK			Mus musculus (Mouse)	Schweppe et al. 2017	5	NA	NA	intra	HXK1_MOUSE	Mus musculus (Mouse)	974	PF00349;PF03727;	HXK1_MOUSE	Mus musculus (Mouse)	974	PF00349;PF03727;
Q9D0K2	Q9D0K2	Brain	446	296	VVVTMEHSAKGNAHK	SGKPGGDVR			Mus musculus (Mouse)	Schweppe et al. 2017-Liu et al. 2018	5	OXCT1	OXCT1	intra	SCOT1_MOUSE	Mus musculus (Mouse)	520	PF01144;	SCOT1_MOUSE	Mus musculus (Mouse)	520	PF01144;
Q62425	Q62425	Heart	77	56	LKKEGPDF	NNPEPWNKLGPNEQYK			Mus musculus (Mouse)	Schweppe et al. 2017	5	NDUFA4	NDUFA4	intra	NDUA4_MOUSE	Mus musculus (Mouse)	82	PF06522;	NDUA4_MOUSE	Mus musculus (Mouse)	82	PF06522;
Q9DBM2	Q9DBM2	Liver	344	220	IITSTLEKEASK	KQYPGR			Mus musculus (Mouse)	Schweppe et al. 2017	5	EHHADH	EHHADH	intra	ECHP_MOUSE	Mus musculus (Mouse)	718	PF00725;PF02737;PF00378;	ECHP_MOUSE	Mus musculus (Mouse)	718	PF00725;PF02737;PF00378;
P35486	P35486	Brain	63	77	EDGLKYYR	MELKADQLYK			Mus musculus (Mouse)	Schweppe et al. 2017	5	PDHA1	PDHA1	intra	ODPA_MOUSE	Mus musculus (Mouse)	390	PF00676;	ODPA_MOUSE	Mus musculus (Mouse)	390	PF00676;
Q9DB20	Q9DB20	Heart	97	73	SLNDITKR	VGQLLKDPKVSLAVLNPYIK			Mus musculus (Mouse)	Schweppe et al. 2017	5	ATP5O	ATP5O	intra	ATPO_MOUSE	Mus musculus (Mouse)	213	PF00213;	ATPO_MOUSE	Mus musculus (Mouse)	213	PF00213;
Q9DB20	Q9DB20	Heart	97	53	SLNDITKR	EKKLDQVEK			Mus musculus (Mouse)	Schweppe et al. 2017	5	ATP5O	ATP5O	intra	ATPO_MOUSE	Mus musculus (Mouse)	213	PF00213;	ATPO_MOUSE	Mus musculus (Mouse)	213	PF00213;
Q8CAQ8	Q8CAQ8	Heart	343	249	KVQAAQSEAK	TSSVTLQTITAQNAAVQAVKAHSNILK			Mus musculus (Mouse)	Schweppe et al. 2017	5	IMMT	IMMT	intra	MIC60_MOUSE	Mus musculus (Mouse)	757	PF09731;	MIC60_MOUSE	Mus musculus (Mouse)	757	PF09731;
P40630	P40630	Heart	82	68	KIAALWR	FKAKHPDAK			Mus musculus (Mouse)	Schweppe et al. 2017	5	NA	NA	intra	TFAM_MOUSE	Mus musculus (Mouse)	243	PF00505;PF09011;	TFAM_MOUSE	Mus musculus (Mouse)	243	PF00505;PF09011;
P36552	P36552	Liver	393	393	GTKFGLFTPGSR	GTKFGLFTPGSR			Mus musculus (Mouse)	Schweppe et al. 2017	5	CPOX	CPOX	intra	HEM6_MOUSE	Mus musculus (Mouse)	443	PF01218;	HEM6_MOUSE	Mus musculus (Mouse)	443	PF01218;
P05202	P05202	Heart	82	73	KAEAQIAAK	MNLGVGAYRDDNGKPYVLPSVR			Mus musculus (Mouse)	Schweppe et al. 2017	5	NA	NA	intra	AATM_MOUSE	Mus musculus (Mouse)	430	PF00155;	AATM_MOUSE	Mus musculus (Mouse)	430	PF00155;
P56480	P56480	Heart	485	485	LVPLKETIK	LVPLKETIK			Mus musculus (Mouse)	Schweppe et al. 2017	5	ATP5B	ATP5B	intra	ATPB_MOUSE	Mus musculus (Mouse)	529	PF00006;PF02874;	ATPB_MOUSE	Mus musculus (Mouse)	529	PF00006;PF02874;
P26443	P26443	Heart	90	171	LVEDLKTR	ALASLMTYKCAVVDVPFGGAK			Mus musculus (Mouse)	Schweppe et al. 2017	5	GLUD1	GLUD1	intra	DHE3_MOUSE	Mus musculus (Mouse)	558	PF00208;PF02812;	DHE3_MOUSE	Mus musculus (Mouse)	558	PF00208;PF02812;
Q61425	Q61425	Heart	312	212	TGEGFYKYK	HPVSCKDTPGFIVNR			Mus musculus (Mouse)	Schweppe et al. 2017	5	HADH	HADH	intra	HCDH_MOUSE	Mus musculus (Mouse)	314	PF00725;PF02737;	HCDH_MOUSE	Mus musculus (Mouse)	314	PF00725;PF02737;
Q03265	Q03265	Heart	305	161	DNGKHALIIYDDLSK	VVDALGNAIDGKGPIGSK			Mus musculus (Mouse)	Schweppe et al. 2017	5	ATP5A1	ATP5A1	intra	ATPA_MOUSE	Mus musculus (Mouse)	553	PF00006;PF00306;PF02874;	ATPA_MOUSE	Mus musculus (Mouse)	553	PF00006;PF00306;PF02874;
P40142	P40142	Brain	353	319	KEHPDR	KAYGLALAK			Mus musculus (Mouse)	Schweppe et al. 2017	5	NA	NA	intra	TKT_MOUSE	Mus musculus (Mouse)	623	PF02779;PF02780;PF00456;	TKT_MOUSE	Mus musculus (Mouse)	623	PF02779;PF02780;PF00456;
Q8BH59	Q8BH59	Brain	55	661	YLGLYNDPNSNPKIVQLLAGVADQTK	FKSPSVAVAQPK			Mus musculus (Mouse)	Schweppe et al. 2017	5	SLC25A12	SLC25A12	intra	CMC1_MOUSE	Mus musculus (Mouse)	677	PF00153;	CMC1_MOUSE	Mus musculus (Mouse)	677	PF00153;
Q8QZT1	Q8QZT1	Liver	187	200	DGLTDVYNKIHMGNCAENTAK	KMNISR			Mus musculus (Mouse)	Schweppe et al. 2017	5	ACAT1	ACAT1	intra	THIL_MOUSE	Mus musculus (Mouse)	424	PF02803;PF00108;	THIL_MOUSE	Mus musculus (Mouse)	424	PF02803;PF00108;
Q8QZT1	Q8QZT1	Heart	265	242	LKTVFQK	GKPDVVVKEDEEYKR			Mus musculus (Mouse)	Schweppe et al. 2017	5	ACAT1	ACAT1	intra	THIL_MOUSE	Mus musculus (Mouse)	424	PF02803;PF00108;	THIL_MOUSE	Mus musculus (Mouse)	424	PF02803;PF00108;
Q8BFR5	Q8BFR5	Heart	88	91	ILAEGGGAKFK	KYEEIDNAPEER			Mus musculus (Mouse)	Schweppe et al. 2017	5	TUFM	TUFM	intra	EFTU_MOUSE	Mus musculus (Mouse)	452	PF00009;PF03144;PF03143;	EFTU_MOUSE	Mus musculus (Mouse)	452	PF00009;PF03144;PF03143;
Q64433	Q64433	Heart	70	28	VGDKVLLPEYGGTK	SAAETVTKGGIMLPEK			Mus musculus (Mouse)	Schweppe et al. 2017	5	HSPE1	HSPE1	intra	CH10_MOUSE	Mus musculus (Mouse)	102	PF00166;	CH10_MOUSE	Mus musculus (Mouse)	102	PF00166;
Q03265	Q03265	Heart	167	194	GPIGSKTR	EPMQTGIKAVDSLVPIGR			Mus musculus (Mouse)	Schweppe et al. 2017	5	ATP5A1	ATP5A1	intra	ATPA_MOUSE	Mus musculus (Mouse)	553	PF00006;PF00306;PF02874;	ATPA_MOUSE	Mus musculus (Mouse)	553	PF00006;PF00306;PF02874;
Q03265	Q03265	Heart	175	230	VGLKAPGIIPR	TSIAIDTIINQKR			Mus musculus (Mouse)	Schweppe et al. 2017	5	ATP5A1	ATP5A1	intra	ATPA_MOUSE	Mus musculus (Mouse)	553	PF00006;PF00306;PF02874;	ATPA_MOUSE	Mus musculus (Mouse)	553	PF00006;PF00306;PF02874;
O35129	O35129	Heart	89	142	KISSPTGSK	VLPSIVNEVLKSVVAK			Mus musculus (Mouse)	Schweppe et al. 2017	5	PHB2	PHB2	intra	PHB2_MOUSE	Mus musculus (Mouse)	299	PF01145;	PHB2_MOUSE	Mus musculus (Mouse)	299	PF01145;
P56480	P56480	Heart	159	124	GPIKTK	GQKVLDSGAPIK			Mus musculus (Mouse)	Schweppe et al. 2017-Liu et al. 2018	5	ATP5B	ATP5B	intra	ATPB_MOUSE	Mus musculus (Mouse)	529	PF00006;PF02874;	ATPB_MOUSE	Mus musculus (Mouse)	529	PF00006;PF02874;
P24270	P24270	Liver	480	449	AVKNFTDVHPDYGAR	TFYTKVLNEEER			Mus musculus (Mouse)	Schweppe et al. 2017	5	NA	NA	intra	CATA_MOUSE	Mus musculus (Mouse)	527	PF00199;PF06628;	CATA_MOUSE	Mus musculus (Mouse)	527	PF00199;PF06628;
Q9R0H0	Q9R0H0	Liver	216	655	EIGTHKPLPGITVGDIGPK	HLKPLQSK			Mus musculus (Mouse)	Schweppe et al. 2017	5	NA	NA	intra	ACOX1_MOUSE	Mus musculus (Mouse)	661	PF01756;PF02770;PF14749;	ACOX1_MOUSE	Mus musculus (Mouse)	661	PF01756;PF02770;PF14749;
Q99LY9	Q99LY9	Brain	91	85	EGKYTPPPHHSGR	EKLMK			Mus musculus (Mouse)	Schweppe et al. 2017	5	NDUFS5	NDUFS5	intra	NDUS5_MOUSE	Mus musculus (Mouse)	106	PF10200;	NDUS5_MOUSE	Mus musculus (Mouse)	106	PF10200;
P42125	P42125	Heart	229	222	SVMTKWLAIPDHSR	VGVVDEVVPEDQVHSKAR			Mus musculus (Mouse)	Schweppe et al. 2017	5	ECI1	ECI1	intra	ECI1_MOUSE	Mus musculus (Mouse)	289	PF00378;	ECI1_MOUSE	Mus musculus (Mouse)	289	PF00378;
P51881	P51881	Heart	147	245	LAADVGKAGAER	KGTDIMYTGTLDCWR			Mus musculus (Mouse)	Schweppe et al. 2017	5	SLC25A5	SLC25A5	intra	ADT2_MOUSE	Mus musculus (Mouse)	298	PF00153;	ADT2_MOUSE	Mus musculus (Mouse)	298	PF00153;
Q99KI0	Q99KI0	Heart	401	411	SAAVAKQALAHGLK	CKSQFTITPGSEQIR			Mus musculus (Mouse)	Schweppe et al. 2017	5	ACO2	ACO2	intra	ACON_MOUSE	Mus musculus (Mouse)	780	PF00330;PF00694;	ACON_MOUSE	Mus musculus (Mouse)	780	PF00330;PF00694;
Q9DBM2	Q9DBM2	Liver	336	348	KIITSTLEK	EASKSGQASAKPNLR			Mus musculus (Mouse)	Schweppe et al. 2017	5	EHHADH	EHHADH	intra	ECHP_MOUSE	Mus musculus (Mouse)	718	PF00725;PF02737;PF00378;	ECHP_MOUSE	Mus musculus (Mouse)	718	PF00725;PF02737;PF00378;
Q8JZQ2	Q8JZQ2	Heart	558	600	KTQVLQPEEK	GKGLGYAQYLPK			Mus musculus (Mouse)	Schweppe et al. 2017	5	AFG3L2	AFG3L2	intra	AFG32_MOUSE	Mus musculus (Mouse)	802	PF00004;PF17862;PF06480;PF01434;	AFG32_MOUSE	Mus musculus (Mouse)	802	PF00004;PF17862;PF06480;PF01434;
Q8BMS1	Q8BMS1	Heart	620	664	FGGGSVELLKQMVSK	LPAKPEVSSDEDVQYR			Mus musculus (Mouse)	Schweppe et al. 2017	5	HADHA	HADHA	intra	ECHA_MOUSE	Mus musculus (Mouse)	763	PF00725;PF02737;PF00378;	ECHA_MOUSE	Mus musculus (Mouse)	763	PF00725;PF02737;PF00378;
Q61102	Q61102	Heart	608	511	GLKLSGGEK	VAIVGGSGSGKSTIVR			Mus musculus (Mouse)	Schweppe et al. 2017	5	ABCB7	ABCB7	intra	ABCB7_MOUSE	Mus musculus (Mouse)	752	PF00664;PF00005;	ABCB7_MOUSE	Mus musculus (Mouse)	752	PF00664;PF00005;
P40142	P40142	Brain	314	319	VGDKIATR	KAYGLALAK			Mus musculus (Mouse)	Schweppe et al. 2017	5	NA	NA	intra	TKT_MOUSE	Mus musculus (Mouse)	623	PF02779;PF02780;PF00456;	TKT_MOUSE	Mus musculus (Mouse)	623	PF02779;PF02780;PF00456;
P17710	P17710	Heart	371	389	MAKESLLFEGR	GKFTTSDVAAIETDKEGVQNAK			Mus musculus (Mouse)	Schweppe et al. 2017	5	NA	NA	intra	HXK1_MOUSE	Mus musculus (Mouse)	974	PF00349;PF03727;	HXK1_MOUSE	Mus musculus (Mouse)	974	PF00349;PF03727;
Q9Z2I9	Q9Z2I9	Heart	368	451	LITSDKK	LSEIVTLAKEAHVDVK			Mus musculus (Mouse)	Schweppe et al. 2017	5	SUCLA2	SUCLA2	intra	SUCB1_MOUSE	Mus musculus (Mouse)	463	PF08442;PF00549;	SUCB1_MOUSE	Mus musculus (Mouse)	463	PF08442;PF00549;
Q99LC5	Q99LC5	Heart	226	216	GLKSGENFK	SDRPELTGAKVVVSGGR			Mus musculus (Mouse)	Schweppe et al. 2017	5	ETFA	ETFA	intra	ETFA_MOUSE	Mus musculus (Mouse)	333	PF01012;PF00766;	ETFA_MOUSE	Mus musculus (Mouse)	333	PF01012;PF00766;
Q8K2C6	Q8K2C6	Heart	203	187	IPVDKLPR	SPICPALAGKGAPEPETQDAR			Mus musculus (Mouse)	Schweppe et al. 2017	5	NA	NA	intra	SIR5_MOUSE	Mus musculus (Mouse)	310	PF02146;	SIR5_MOUSE	Mus musculus (Mouse)	310	PF02146;
Q9DB77	Q9DB77	Heart	98	66	GASSFKITR	IGLFVKAGSR			Mus musculus (Mouse)	Schweppe et al. 2017	5	UQCRC2	UQCRC2	intra	QCR2_MOUSE	Mus musculus (Mouse)	453	PF00675;PF05193;	QCR2_MOUSE	Mus musculus (Mouse)	453	PF00675;PF05193;
P54071	P54071	Heart	299	413	LIDDMVAQVLKSSGGFVWACK	VCVQTVESGAMTKDLAGCIHGLSNVK			Mus musculus (Mouse)	Schweppe et al. 2017	5	IDH2	IDH2	intra	IDHP_MOUSE	Mus musculus (Mouse)	452	PF00180;	IDHP_MOUSE	Mus musculus (Mouse)	452	PF00180;
Q9CQ54	Q9CQ54	Brain	107	104	KTYAEILEPFHPVR	LHPEDFPEKEK			Mus musculus (Mouse)	Schweppe et al. 2017-Liu et al. 2018	5	NDUFC2	NDUFC2	intra	NDUC2_MOUSE	Mus musculus (Mouse)	120	PF06374;	NDUC2_MOUSE	Mus musculus (Mouse)	120	PF06374;
P41216	P41216	Heart	387	420	IFGQANTSLKR	LIFHKIQSSLGGK			Mus musculus (Mouse)	Schweppe et al. 2017	5	NA	NA	intra	ACSL1_MOUSE	Mus musculus (Mouse)	699	PF00501;PF13193;	ACSL1_MOUSE	Mus musculus (Mouse)	699	PF00501;PF13193;
P30275	P30275	Brain	200	292	VVVDALSGLKGDLAGR	GLKEVEK			Mus musculus (Mouse)	Schweppe et al. 2017	5	NA	NA	intra	KCRU_MOUSE	Mus musculus (Mouse)	418	PF00217;PF02807;	KCRU_MOUSE	Mus musculus (Mouse)	418	PF00217;PF02807;
Q9CRB9	Q9CRB9	Heart	136	157	KQDAFYK	SSEFYKVTTEEYQK			Mus musculus (Mouse)	Schweppe et al. 2017	5	CHCHD3	CHCHD3	intra	MIC19_MOUSE	Mus musculus (Mouse)	227	NA	MIC19_MOUSE	Mus musculus (Mouse)	227	NA
P63038	P63038	Heart	469	473	IGIEIIKR	ALKIPAMTIAK			Mus musculus (Mouse)	Schweppe et al. 2017	5	HSPD1	HSPD1	intra	CH60_MOUSE	Mus musculus (Mouse)	573	PF00118;	CH60_MOUSE	Mus musculus (Mouse)	573	PF00118;
P56480	P56480	Heart	522	201	ADKLAEEHGS	GGKIGLFGGAGVGK			Mus musculus (Mouse)	Schweppe et al. 2017	5	ATP5B	ATP5B	intra	ATPB_MOUSE	Mus musculus (Mouse)	529	PF00006;PF02874;	ATPB_MOUSE	Mus musculus (Mouse)	529	PF00006;PF02874;
Q62425	Q62425	Heart	76	56	LKKEGPDF	NNPEPWNKLGPNEQYK			Mus musculus (Mouse)	Schweppe et al. 2017	5	NDUFA4	NDUFA4	intra	NDUA4_MOUSE	Mus musculus (Mouse)	82	PF06522;	NDUA4_MOUSE	Mus musculus (Mouse)	82	PF06522;
Q99LC5	Q99LC5	Heart	206	59	LTKSDRPELTGAK	LGGEVSCLVAGTKCDK			Mus musculus (Mouse)	Schweppe et al. 2017	5	ETFA	ETFA	intra	ETFA_MOUSE	Mus musculus (Mouse)	333	PF01012;PF00766;	ETFA_MOUSE	Mus musculus (Mouse)	333	PF01012;PF00766;
Q8K2B3	Q8K2B3	Heart	547	636	ISQLYGDLKHLK	TGKVTLEYRPVIDK			Mus musculus (Mouse)	Schweppe et al. 2017	5	SDHA	SDHA	intra	SDHA_MOUSE	Mus musculus (Mouse)	664	PF00890;PF02910;	SDHA_MOUSE	Mus musculus (Mouse)	664	PF00890;PF02910;
Q8C196	Q8C196	Liver	1168	1183	VSQEHPVVLTKFVEGAR	EVEMDAVGKEGR			Mus musculus (Mouse)	Schweppe et al. 2017	5	NA	NA	intra	CPSM_MOUSE	Mus musculus (Mouse)	1500	PF02786;PF02787;PF00988;PF00117;PF02142;	CPSM_MOUSE	Mus musculus (Mouse)	1500	PF02786;PF02787;PF00988;PF00117;PF02142;
P08249	P08249	Brain	157	91	KHGVYNPNK	GYLGPEQLPDCLKGCDVVVIPAGVPR			Mus musculus (Mouse)	Schweppe et al. 2017	5	MDH2	MDH2	intra	MDHM_MOUSE	Mus musculus (Mouse)	338	PF02866;PF00056;	MDHM_MOUSE	Mus musculus (Mouse)	338	PF02866;PF00056;
P32020	P32020	Liver	132	26	GSIGTKFSDR	FMKPGGENSR			Mus musculus (Mouse)	Schweppe et al. 2017	5	NA	NA	intra	SCP2_MOUSE	Mus musculus (Mouse)	547	PF02036;PF02803;PF00108;	SCP2_MOUSE	Mus musculus (Mouse)	547	PF02036;PF02803;PF00108;
Q9CQA3	Q9CQA3	Heart	162	160	KDESQEGK	SIEPYLKK			Mus musculus (Mouse)	Schweppe et al. 2017	5	SDHB	SDHB	intra	SDHB_MOUSE	Mus musculus (Mouse)	282	PF13085;	SDHB_MOUSE	Mus musculus (Mouse)	282	PF13085;
Q99LC5	Q99LC5	Heart	164	158	VKVFSVR	TIYAGNALCTVKCDEK			Mus musculus (Mouse)	Schweppe et al. 2017	5	ETFA	ETFA	intra	ETFA_MOUSE	Mus musculus (Mouse)	333	PF01012;PF00766;	ETFA_MOUSE	Mus musculus (Mouse)	333	PF01012;PF00766;
Q8BGH2	Q8BGH2	Brain	248	417	KESGHSLK	KLAECIR			Mus musculus (Mouse)	Schweppe et al. 2017	5	SAMM50	SAMM50	intra	SAM50_MOUSE	Mus musculus (Mouse)	469	PF01103;	SAM50_MOUSE	Mus musculus (Mouse)	469	PF01103;
D3Z7P3	D3Z7P3	Brain	284	169	HSIGDTKVPFCLQSCVKPLK	FITALKSTGLR			Mus musculus (Mouse)	Schweppe et al. 2017-Liu et al. 2018	5	GLS	GLS	intra	GLSK_MOUSE	Mus musculus (Mouse)	674	PF12796;PF17959;PF04960;	GLSK_MOUSE	Mus musculus (Mouse)	674	PF12796;PF17959;PF04960;
O35143	O35143	Brain	49	52	EAGGAFGKR	EKAEEDRYFR			Mus musculus (Mouse)	Schweppe et al. 2017	5	ATPIF1	ATPIF1	intra	ATIF1_MOUSE	Mus musculus (Mouse)	106	PF04568;	ATIF1_MOUSE	Mus musculus (Mouse)	106	PF04568;
Q03265	Q03265	Heart	175	531	VGLKAPGIIPR	SDGKISEQSDAK			Mus musculus (Mouse)	Schweppe et al. 2017	5	ATP5A1	ATP5A1	intra	ATPA_MOUSE	Mus musculus (Mouse)	553	PF00006;PF00306;PF02874;	ATPA_MOUSE	Mus musculus (Mouse)	553	PF00006;PF00306;PF02874;
O08749	O08749	Heart	143	166	ALTGGIAHLFKQNK	NQVTATKADGSTQVIDTK			Mus musculus (Mouse)	Schweppe et al. 2017	5	DLD	DLD	intra	DLDH_MOUSE	Mus musculus (Mouse)	509	PF07992;PF02852;	DLDH_MOUSE	Mus musculus (Mouse)	509	PF07992;PF02852;
P20108	P20108	Heart	150	150	KNGGLGHMNITLLSDITK	KNGGLGHMNITLLSDITK			Mus musculus (Mouse)	Schweppe et al. 2017	5	PRDX3	PRDX3	intra	PRDX3_MOUSE	Mus musculus (Mouse)	257	PF10417;PF00578;	PRDX3_MOUSE	Mus musculus (Mouse)	257	PF10417;PF00578;
Q8BMF4	Q8BMF4	Heart	461	468	ELNKMLEGK	GKISVNDFIIK			Mus musculus (Mouse)	Schweppe et al. 2017	5	DLAT	DLAT	intra	ODP2_MOUSE	Mus musculus (Mouse)	642	PF00198;PF00364;PF02817;	ODP2_MOUSE	Mus musculus (Mouse)	642	PF00198;PF00364;PF02817;
Q6P8J7	Q6P8J7	Heart	400	344	KLER	FSKILENLR			Mus musculus (Mouse)	Schweppe et al. 2017	5	CKMT2	CKMT2	intra	KCRS_MOUSE	Mus musculus (Mouse)	419	PF00217;PF02807;	KCRS_MOUSE	Mus musculus (Mouse)	419	PF00217;PF02807;
Q91VS7	Q91VS7	Liver	60	42	GENAKK	ITNKVFANPEDCAGFGK			Mus musculus (Mouse)	Schweppe et al. 2017	5	NA	NA	intra	MGST1_MOUSE	Mus musculus (Mouse)	155	PF01124;	MGST1_MOUSE	Mus musculus (Mouse)	155	PF01124;
P50544	P50544	Heart	65	279	EKPAR	EKITAFVVER			Mus musculus (Mouse)	Schweppe et al. 2017	5	ACADVL	ACADVL	intra	ACADV_MOUSE	Mus musculus (Mouse)	656	PF00441;PF02770;PF02771;	ACADV_MOUSE	Mus musculus (Mouse)	656	PF00441;PF02770;PF02771;
Q03265	Q03265	Heart	240	230	FNDGTDEKKK	TSIAIDTIINQKR			Mus musculus (Mouse)	Schweppe et al. 2017	5	ATP5A1	ATP5A1	intra	ATPA_MOUSE	Mus musculus (Mouse)	553	PF00006;PF00306;PF02874;	ATPA_MOUSE	Mus musculus (Mouse)	553	PF00006;PF00306;PF02874;
Q9R112	Q9R112	Heart	180	173	TWKALQGFK	IGSNYSVKTVEK			Mus musculus (Mouse)	Schweppe et al. 2017	5	NA	NA	intra	SQOR_MOUSE	Mus musculus (Mouse)	450	PF07992;	SQOR_MOUSE	Mus musculus (Mouse)	450	PF07992;
Q8BH59	Q8BH59	Brain	234	234	KIYSTLAGTR	KIYSTLAGTR			Mus musculus (Mouse)	Schweppe et al. 2017	5	SLC25A12	SLC25A12	intra	CMC1_MOUSE	Mus musculus (Mouse)	677	PF00153;	CMC1_MOUSE	Mus musculus (Mouse)	677	PF00153;
Q62425	Q62425	Brain	64	48	LGPNEQYKFYSVNVDYSK	KNNPEPWNK			Mus musculus (Mouse)	Schweppe et al. 2017	5	NDUFA4	NDUFA4	intra	NDUA4_MOUSE	Mus musculus (Mouse)	82	PF06522;	NDUA4_MOUSE	Mus musculus (Mouse)	82	PF06522;
P08249	P08249	Heart	329	241	KGEDFVK	AKAGAGSATLSMAYAGAR			Mus musculus (Mouse)	Schweppe et al. 2017	5	MDH2	MDH2	intra	MDHM_MOUSE	Mus musculus (Mouse)	338	PF02866;PF00056;	MDHM_MOUSE	Mus musculus (Mouse)	338	PF02866;PF00056;
Q8QZT1	Q8QZT1	Heart	171	242	GATPYGGVKLEDLIVK	GKPDVVVKEDEEYKR			Mus musculus (Mouse)	Schweppe et al. 2017	5	ACAT1	ACAT1	intra	THIL_MOUSE	Mus musculus (Mouse)	424	PF02803;PF00108;	THIL_MOUSE	Mus musculus (Mouse)	424	PF02803;PF00108;
Q99NB1	Q99NB1	Heart	635	389	SGKVMR	LLLKYGDAWVK			Mus musculus (Mouse)	Schweppe et al. 2017	5	NA	NA	intra	ACS2L_MOUSE	Mus musculus (Mouse)	682	PF16177;PF00501;PF13193;	ACS2L_MOUSE	Mus musculus (Mouse)	682	PF16177;PF00501;PF13193;
Q91VD9	Q91VD9	Heart	621	607	EDWKIIR	AQQTKVAVTPPGLAR			Mus musculus (Mouse)	Schweppe et al. 2017	5	NDUFS1	NDUFS1	intra	NDUS1_MOUSE	Mus musculus (Mouse)	727	PF00384;PF10588;PF09326;	NDUS1_MOUSE	Mus musculus (Mouse)	727	PF00384;PF10588;PF09326;
Q9CQ62	Q9CQ62	Heart	106	244	ATAEEISSKTGNK	FNIIQPGPIKTK			Mus musculus (Mouse)	Schweppe et al. 2017	5	DECR1	DECR1	intra	DECR_MOUSE	Mus musculus (Mouse)	335	NA	DECR_MOUSE	Mus musculus (Mouse)	335	NA
Q8CAQ8	Q8CAQ8	Brain	298	342	AKEELEK	LHNMIVDLDNVVKK			Mus musculus (Mouse)	Schweppe et al. 2017	5	IMMT	IMMT	intra	MIC60_MOUSE	Mus musculus (Mouse)	757	PF09731;	MIC60_MOUSE	Mus musculus (Mouse)	757	PF09731;
P26443	P26443	Brain	480	480	FGKHGGTIPVVPTAEFQDR	FGKHGGTIPVVPTAEFQDR			Mus musculus (Mouse)	Schweppe et al. 2017	5	GLUD1	GLUD1	intra	DHE3_MOUSE	Mus musculus (Mouse)	558	PF00208;PF02812;	DHE3_MOUSE	Mus musculus (Mouse)	558	PF00208;PF02812;
P17710	P17710	Brain	833	133	GQISEPLKTR	SIPDGSEKGDFIALDLGGSSFR			Mus musculus (Mouse)	Schweppe et al. 2017	5	NA	NA	intra	HXK1_MOUSE	Mus musculus (Mouse)	974	PF00349;PF03727;	HXK1_MOUSE	Mus musculus (Mouse)	974	PF00349;PF03727;
P08249	P08249	Brain	203	329	VNVPVIGGHAGKTIIPLISQCTPK	KGEDFVK			Mus musculus (Mouse)	Schweppe et al. 2017	5	MDH2	MDH2	intra	MDHM_MOUSE	Mus musculus (Mouse)	338	PF02866;PF00056;	MDHM_MOUSE	Mus musculus (Mouse)	338	PF02866;PF00056;
Q3ULD5	Q3ULD5	Heart	151	151	GGTYYPVTVKK	GGTYYPVTVKK			Mus musculus (Mouse)	Schweppe et al. 2017	5	MCCC2	MCCC2	intra	MCCB_MOUSE	Mus musculus (Mouse)	563	PF01039;	MCCB_MOUSE	Mus musculus (Mouse)	563	PF01039;
Q9CQR4	Q9CQR4	Heart	136	127	HTKHLGN	TTGKLIAQGR			Mus musculus (Mouse)	Schweppe et al. 2017	5	ACOT13	ACOT13	intra	ACO13_MOUSE	Mus musculus (Mouse)	140	PF03061;	ACO13_MOUSE	Mus musculus (Mouse)	140	PF03061;
P36552	P36552	Liver	224	393	DSKLPFTAMGVSSVIHPK	GTKFGLFTPGSR			Mus musculus (Mouse)	Schweppe et al. 2017	5	CPOX	CPOX	intra	HEM6_MOUSE	Mus musculus (Mouse)	443	PF01218;	HEM6_MOUSE	Mus musculus (Mouse)	443	PF01218;
Q8C196	Q8C196	Liver	176	307	DKGTMLGK	EPLFGISTGNIITGLAAGAKSYK			Mus musculus (Mouse)	Schweppe et al. 2017	5	NA	NA	intra	CPSM_MOUSE	Mus musculus (Mouse)	1500	PF02786;PF02787;PF00988;PF00117;PF02142;	CPSM_MOUSE	Mus musculus (Mouse)	1500	PF02786;PF02787;PF00988;PF00117;PF02142;
Q8C196	Q8C196	Liver	1479	1486	LFAEAVQKSR	TVDSKSLFHYR			Mus musculus (Mouse)	Schweppe et al. 2017	5	NA	NA	intra	CPSM_MOUSE	Mus musculus (Mouse)	1500	PF02786;PF02787;PF00988;PF00117;PF02142;	CPSM_MOUSE	Mus musculus (Mouse)	1500	PF02786;PF02787;PF00988;PF00117;PF02142;
Q9Z0X1	Q9Z0X1	Liver	383	341	LKDGR	GNMGKILPQYLSNWTMEK			Mus musculus (Mouse)	Schweppe et al. 2017	5	AIFM1	AIFM1	intra	AIFM1_MOUSE	Mus musculus (Mouse)	612	PF14721;PF07992;	AIFM1_MOUSE	Mus musculus (Mouse)	612	PF14721;PF07992;
Q9CXD6	Q9CXD6	Heart	264	253	VKELYSLNEK	TDTKLNFNLEK			Mus musculus (Mouse)	Schweppe et al. 2017	5	NA	NA	intra	MCUR1_MOUSE	Mus musculus (Mouse)	340	PF07798;	MCUR1_MOUSE	Mus musculus (Mouse)	340	PF07798;
Q03265	Q03265	Heart	261	539	STVAQLVKR	ISEQSDAKLK			Mus musculus (Mouse)	Schweppe et al. 2017	5	ATP5A1	ATP5A1	intra	ATPA_MOUSE	Mus musculus (Mouse)	553	PF00006;PF00306;PF02874;	ATPA_MOUSE	Mus musculus (Mouse)	553	PF00006;PF00306;PF02874;
Q9CZ13	Q9CZ13	Heart	138	248	ALSKDLPK	MVLAAAGGVEHQQLLDLAQKHLSSVSR			Mus musculus (Mouse)	Schweppe et al. 2017	5	UQCRC1	UQCRC1	intra	QCR1_MOUSE	Mus musculus (Mouse)	480	PF00675;PF05193;	QCR1_MOUSE	Mus musculus (Mouse)	480	PF00675;PF05193;
O08749	O08749	Heart	430	104	AKTNADTDGMVK	ALLNNSHYYHMAHGKDFASR			Mus musculus (Mouse)	Schweppe et al. 2017	5	DLD	DLD	intra	DLDH_MOUSE	Mus musculus (Mouse)	509	PF07992;PF02852;	DLDH_MOUSE	Mus musculus (Mouse)	509	PF07992;PF02852;
Q921G7	Q921G7	Heart	87	104	LKQLAAEQGK	VCLVEKAAQIGAHTLSGACLDPAAFK			Mus musculus (Mouse)	Schweppe et al. 2017	5	ETFDH	ETFDH	intra	ETFD_MOUSE	Mus musculus (Mouse)	616	NA	ETFD_MOUSE	Mus musculus (Mouse)	616	NA
Q9CZW5	Q9CZW5	Brain	171	181	AAAFEQLQKWK	EVAQDCTKAVELNPK			Mus musculus (Mouse)	Schweppe et al. 2017	5	NA	NA	intra	TOM70_MOUSE	Mus musculus (Mouse)	611	PF00515;PF13174;PF13181;	TOM70_MOUSE	Mus musculus (Mouse)	611	PF00515;PF13174;PF13181;
Q8BMS1	Q8BMS1	Heart	390	390	TLLKDTTVTGLGR	TLLKDTTVTGLGR			Mus musculus (Mouse)	Schweppe et al. 2017	5	HADHA	HADHA	intra	ECHA_MOUSE	Mus musculus (Mouse)	763	PF00725;PF02737;PF00378;	ECHA_MOUSE	Mus musculus (Mouse)	763	PF00725;PF02737;PF00378;
P50544	P50544	Heart	269	317	TPIKDAATGAVK	ASNTSEVYFDGVKVPSENVLGEVGDGFK			Mus musculus (Mouse)	Schweppe et al. 2017	5	ACADVL	ACADVL	intra	ACADV_MOUSE	Mus musculus (Mouse)	656	PF00441;PF02770;PF02771;	ACADV_MOUSE	Mus musculus (Mouse)	656	PF00441;PF02770;PF02771;
Q9DB20	Q9DB20	Heart	204	199	IQKLSK	YVDMSAKSK			Mus musculus (Mouse)	Schweppe et al. 2017	5	ATP5O	ATP5O	intra	ATPO_MOUSE	Mus musculus (Mouse)	213	PF00213;	ATPO_MOUSE	Mus musculus (Mouse)	213	PF00213;
Q8BMS1	Q8BMS1	Heart	289	214	TVEEKVK	KMGLVDQLVEPLGPGIK			Mus musculus (Mouse)	Schweppe et al. 2017	5	HADHA	HADHA	intra	ECHA_MOUSE	Mus musculus (Mouse)	763	PF00725;PF02737;PF00378;	ECHA_MOUSE	Mus musculus (Mouse)	763	PF00725;PF02737;PF00378;
P56480	P56480	Heart	522	480	ADKLAEEHGS	FLSQPFQVAEVFTGHMGKLVPLK			Mus musculus (Mouse)	Schweppe et al. 2017	5	ATP5B	ATP5B	intra	ATPB_MOUSE	Mus musculus (Mouse)	529	PF00006;PF02874;	ATPB_MOUSE	Mus musculus (Mouse)	529	PF00006;PF02874;
P36552	P36552	Liver	173	224	KEGGGGITCVLQDGR	DSKLPFTAMGVSSVIHPK			Mus musculus (Mouse)	Schweppe et al. 2017	5	CPOX	CPOX	intra	HEM6_MOUSE	Mus musculus (Mouse)	443	PF01218;	HEM6_MOUSE	Mus musculus (Mouse)	443	PF01218;
Q9DCT2	Q9DCT2	Heart	42	55	ESAAADKRPTVRPR	SDVTHKQLSAFGEYVAEILPK			Mus musculus (Mouse)	Schweppe et al. 2017	5	NDUFS3	NDUFS3	intra	NDUS3_MOUSE	Mus musculus (Mouse)	263	PF00329;	NDUS3_MOUSE	Mus musculus (Mouse)	263	PF00329;
P17710	P17710	Brain	557	566	KETNSR	ATVKMLPSYVR			Mus musculus (Mouse)	Schweppe et al. 2017	5	NA	NA	intra	HXK1_MOUSE	Mus musculus (Mouse)	974	PF00349;PF03727;	HXK1_MOUSE	Mus musculus (Mouse)	974	PF00349;PF03727;
Q9DCX2	Q9DCX2	Brain	72	48	ANVAKPGLVDDFEKK	LASLSEKPPAIDWAYYR			Mus musculus (Mouse)	Schweppe et al. 2017	5	ATP5H	ATP5H	intra	ATP5H_MOUSE	Mus musculus (Mouse)	161	PF05873;	ATP5H_MOUSE	Mus musculus (Mouse)	161	PF05873;
Q921H9	Q921H9	Brain	64	32	FNCEKYGHGDSCYK	EKDPEGCYR			Mus musculus (Mouse)	Schweppe et al. 2017-Liu et al. 2018	5	NA	NA	intra	COA7_MOUSE	Mus musculus (Mouse)	231	PF08238;	COA7_MOUSE	Mus musculus (Mouse)	231	PF08238;
P48962	P48962	Heart	147	147	LAADVGKGSSQR	LAADVGKGSSQR			Mus musculus (Mouse)	Schweppe et al. 2017	5	SLC25A4	SLC25A4	intra	ADT1_MOUSE	Mus musculus (Mouse)	298	PF00153;	ADT1_MOUSE	Mus musculus (Mouse)	298	PF00153;
P05202	P05202	Brain	90	73	KAEAQIAAKNLDK	DDNGKPYVLPSVR			Mus musculus (Mouse)	Schweppe et al. 2017	5	NA	NA	intra	AATM_MOUSE	Mus musculus (Mouse)	430	PF00155;	AATM_MOUSE	Mus musculus (Mouse)	430	PF00155;
Q61425	Q61425	Heart	241	206	GDASKEDIDTAMK	TLGKHPVSCKDTPGFIVNR			Mus musculus (Mouse)	Schweppe et al. 2017	5	HADH	HADH	intra	HCDH_MOUSE	Mus musculus (Mouse)	314	PF00725;PF02737;	HCDH_MOUSE	Mus musculus (Mouse)	314	PF00725;PF02737;
P97450	P97450	Heart	99	84	FDDPKFEVIDKPQS	QMYGKGEMDTFPTFK			Mus musculus (Mouse)	Schweppe et al. 2017	5	ATP5J	ATP5J	intra	ATP5J_MOUSE	Mus musculus (Mouse)	108	PF05511;	ATP5J_MOUSE	Mus musculus (Mouse)	108	PF05511;
P16858	P16858	Brain	192	217	TVDGPSGKLWR	AVGKVIPELNGK			Mus musculus (Mouse)	Schweppe et al. 2017	5	NA	NA	intra	G3P_MOUSE	Mus musculus (Mouse)	333	PF02800;PF00044;	G3P_MOUSE	Mus musculus (Mouse)	333	PF02800;PF00044;
P54869	P54869	Liver	118	437	TKLPWDAVGR	DASPGSPLEKLVSSVSDLPK			Mus musculus (Mouse)	Schweppe et al. 2017	5	HMGCS2	HMGCS2	intra	HMCS2_MOUSE	Mus musculus (Mouse)	508	PF08540;PF01154;	HMCS2_MOUSE	Mus musculus (Mouse)	508	PF08540;PF01154;
Q9R0H0	Q9R0H0	Liver	260	159	YAQVKPDGTYVKPLSNK	GLETTATYDPKTQEFILNSPTVTSIK			Mus musculus (Mouse)	Schweppe et al. 2017	5	NA	NA	intra	ACOX1_MOUSE	Mus musculus (Mouse)	661	PF01756;PF02770;PF14749;	ACOX1_MOUSE	Mus musculus (Mouse)	661	PF01756;PF02770;PF14749;
Q99M87	Q99M87	Heart	107	111	NASQKDIK	KAYYQLAK			Mus musculus (Mouse)	Schweppe et al. 2017	5	DNAJA3	DNAJA3	intra	DNJA3_MOUSE	Mus musculus (Mouse)	480	PF00226;PF01556;PF00684;	DNJA3_MOUSE	Mus musculus (Mouse)	480	PF00226;PF01556;PF00684;
Q9DB20	Q9DB20	Heart	97	100	SLNDITKR	EKFSPLTANLMNLLAENGR			Mus musculus (Mouse)	Schweppe et al. 2017	5	ATP5O	ATP5O	intra	ATPO_MOUSE	Mus musculus (Mouse)	213	PF00213;	ATPO_MOUSE	Mus musculus (Mouse)	213	PF00213;
P51881	P51881	Brain	92	105	YFPTQALNFAFKDK	QIFLGGVDKR			Mus musculus (Mouse)	Schweppe et al. 2017	5	SLC25A5	SLC25A5	intra	ADT2_MOUSE	Mus musculus (Mouse)	298	PF00153;	ADT2_MOUSE	Mus musculus (Mouse)	298	PF00153;
Q9CRB9	Q9CRB9	Brain	189	225	YEYHPVCADLQTKILQCYR	QSMLEKGG			Mus musculus (Mouse)	Schweppe et al. 2017-Liu et al. 2018	5	CHCHD3	CHCHD3	intra	MIC19_MOUSE	Mus musculus (Mouse)	227	NA	MIC19_MOUSE	Mus musculus (Mouse)	227	NA
Q9DCX2	Q9DCX2	Heart	63	48	ANVAKPGLVDDFEK	LASLSEKPPAIDWAYYR			Mus musculus (Mouse)	Schweppe et al. 2017	5	ATP5H	ATP5H	intra	ATP5H_MOUSE	Mus musculus (Mouse)	161	PF05873;	ATP5H_MOUSE	Mus musculus (Mouse)	161	PF05873;
Q6P8J7	Q6P8J7	Heart	292	128	GLKEVER	TVGMVAGDEESYEVFADLFDPVIKLR			Mus musculus (Mouse)	Schweppe et al. 2017	5	CKMT2	CKMT2	intra	KCRS_MOUSE	Mus musculus (Mouse)	419	PF00217;PF02807;	KCRS_MOUSE	Mus musculus (Mouse)	419	PF00217;PF02807;
Q9DBM2	Q9DBM2	Liver	527	530	VSDLAGLDVGWKVR	KGQGLTGPSLPPGTPTR			Mus musculus (Mouse)	Schweppe et al. 2017	5	EHHADH	EHHADH	intra	ECHP_MOUSE	Mus musculus (Mouse)	718	PF00725;PF02737;PF00378;	ECHP_MOUSE	Mus musculus (Mouse)	718	PF00725;PF02737;PF00378;
Q8CAQ8	Q8CAQ8	Brain	305	342	MKTIIEDAK	LHNMIVDLDNVVKK			Mus musculus (Mouse)	Schweppe et al. 2017	5	IMMT	IMMT	intra	MIC60_MOUSE	Mus musculus (Mouse)	757	PF09731;	MIC60_MOUSE	Mus musculus (Mouse)	757	PF09731;
P30275	P30275	Brain	59	292	KHNNCMASHLTPAVYAR	GLKEVEK			Mus musculus (Mouse)	Schweppe et al. 2017	5	NA	NA	intra	KCRU_MOUSE	Mus musculus (Mouse)	418	PF00217;PF02807;	KCRU_MOUSE	Mus musculus (Mouse)	418	PF00217;PF02807;
P17710	P17710	Brain	680	833	GFKATDCVGHDVATLLR	GQISEPLKTR			Mus musculus (Mouse)	Schweppe et al. 2017	5	NA	NA	intra	HXK1_MOUSE	Mus musculus (Mouse)	974	PF00349;PF03727;	HXK1_MOUSE	Mus musculus (Mouse)	974	PF00349;PF03727;
Q9R0H0	Q9R0H0	Liver	545	349	LPKIQDR	YIKETYMR			Mus musculus (Mouse)	Schweppe et al. 2017	5	NA	NA	intra	ACOX1_MOUSE	Mus musculus (Mouse)	661	PF01756;PF02770;PF14749;	ACOX1_MOUSE	Mus musculus (Mouse)	661	PF01756;PF02770;PF14749;
Q03265	Q03265	Heart	498	506	GYLDKLEPSK	ITKFENAFLSHVISQHQSLLGNIR			Mus musculus (Mouse)	Schweppe et al. 2017	5	ATP5A1	ATP5A1	intra	ATPA_MOUSE	Mus musculus (Mouse)	553	PF00006;PF00306;PF02874;	ATPA_MOUSE	Mus musculus (Mouse)	553	PF00006;PF00306;PF02874;
Q91VN4	Q91VN4	Brain	221	203	LSSQQFHEAASKAESTIKPR	IQEKNAELYK			Mus musculus (Mouse)	Schweppe et al. 2017	5	NA	NA	intra	MIC25_MOUSE	Mus musculus (Mouse)	273	NA	MIC25_MOUSE	Mus musculus (Mouse)	273	NA
Q9CPQ8	Q9CPQ8	Brain	54	61	VELVPPTPAEIPTAIQSVKK	IIQSAKTGSFK			Mus musculus (Mouse)	Schweppe et al. 2017	5	ATP5L	ATP5L	intra	ATP5L_MOUSE	Mus musculus (Mouse)	103	PF04718;	ATP5L_MOUSE	Mus musculus (Mouse)	103	PF04718;
P54869	P54869	Liver	310	83	MVQKSLAR	FNNVEAGKYTVGLGQTR			Mus musculus (Mouse)	Schweppe et al. 2017	5	HMGCS2	HMGCS2	intra	HMCS2_MOUSE	Mus musculus (Mouse)	508	PF08540;PF01154;	HMCS2_MOUSE	Mus musculus (Mouse)	508	PF08540;PF01154;
Q9DCW4	Q9DCW4	Heart	110	59	VLAKLAEK	KLVKEIIAVSCGPSQCQETIR			Mus musculus (Mouse)	Schweppe et al. 2017	5	ETFB	ETFB	intra	ETFB_MOUSE	Mus musculus (Mouse)	255	PF01012;	ETFB_MOUSE	Mus musculus (Mouse)	255	PF01012;
A2ASZ8	A2ASZ8	Brain	329	312	ILAKEGVAAFYK	KTGQYSGMLDCAR			Mus musculus (Mouse)	Schweppe et al. 2017	5	SLC25A25	SLC25A25	intra	SCMC2_MOUSE	Mus musculus (Mouse)	469	PF13499;PF13833;PF00153;	SCMC2_MOUSE	Mus musculus (Mouse)	469	PF13499;PF13833;PF00153;
Q5U458	Q5U458	Brain	476	476	FVNDKSR	FVNDKSR			Mus musculus (Mouse)	Schweppe et al. 2017	5	DNAJC11	DNAJC11	intra	DJC11_MOUSE	Mus musculus (Mouse)	559	PF00226;PF11875;	DJC11_MOUSE	Mus musculus (Mouse)	559	PF00226;PF11875;
P56480	P56480	Heart	133	133	VLDSGAPIKIPVGPETLGR	VLDSGAPIKIPVGPETLGR			Mus musculus (Mouse)	Schweppe et al. 2017	5	ATP5B	ATP5B	intra	ATPB_MOUSE	Mus musculus (Mouse)	529	PF00006;PF02874;	ATPB_MOUSE	Mus musculus (Mouse)	529	PF00006;PF02874;
Q9DBM2	Q9DBM2	Liver	329	579	VGIPVVAVESDPKQLDTAK	GWYQYDKPLGR			Mus musculus (Mouse)	Schweppe et al. 2017	5	EHHADH	EHHADH	intra	ECHP_MOUSE	Mus musculus (Mouse)	718	PF00725;PF02737;PF00378;	ECHP_MOUSE	Mus musculus (Mouse)	718	PF00725;PF02737;PF00378;
Q8BMF4	Q8BMF4	Heart	468	632	GKISVNDFIIK	KYLEKPITMLL			Mus musculus (Mouse)	Schweppe et al. 2017	5	DLAT	DLAT	intra	ODP2_MOUSE	Mus musculus (Mouse)	642	PF00198;PF00364;PF02817;	ODP2_MOUSE	Mus musculus (Mouse)	642	PF00198;PF00364;PF02817;
P54071	P54071	Heart	256	272	NTILKAYDGR	FKDIFQEIFDKHYK			Mus musculus (Mouse)	Schweppe et al. 2017	5	IDH2	IDH2	intra	IDHP_MOUSE	Mus musculus (Mouse)	452	PF00180;	IDHP_MOUSE	Mus musculus (Mouse)	452	PF00180;
P05202	P05202	Heart	338	122	KQWLQEVK	ASAELALGENNEVLKSGR			Mus musculus (Mouse)	Schweppe et al. 2017	5	NA	NA	intra	AATM_MOUSE	Mus musculus (Mouse)	430	PF00155;	AATM_MOUSE	Mus musculus (Mouse)	430	PF00155;
Q91WS0	Q91WS0	Brain	104	79	HNEETGDNVGPLIIKK	KFPFCDGAHIK			Mus musculus (Mouse)	Schweppe et al. 2017	5	CISD1	CISD1	intra	CISD1_MOUSE	Mus musculus (Mouse)	108	PF10660;PF09360;	CISD1_MOUSE	Mus musculus (Mouse)	108	PF10660;PF09360;
Q8K2B3	Q8K2B3	Heart	636	498	TGKVTLEYRPVIDK	ANAGEESVMNLDKLR			Mus musculus (Mouse)	Schweppe et al. 2017	5	SDHA	SDHA	intra	SDHA_MOUSE	Mus musculus (Mouse)	664	PF00890;PF02910;	SDHA_MOUSE	Mus musculus (Mouse)	664	PF00890;PF02910;
Q9CPQ8	Q9CPQ8	Brain	54	66	VELVPPTPAEIPTAIQSVKK	TGSFKHLTVK			Mus musculus (Mouse)	Schweppe et al. 2017	5	ATP5L	ATP5L	intra	ATP5L_MOUSE	Mus musculus (Mouse)	103	PF04718;	ATP5L_MOUSE	Mus musculus (Mouse)	103	PF04718;
Q9CZW5	Q9CZW5	Brain	436	504	LRPKFALAQAQK	ADEMYDKCIDLEPDNATTYVHK			Mus musculus (Mouse)	Schweppe et al. 2017	5	NA	NA	intra	TOM70_MOUSE	Mus musculus (Mouse)	611	PF00515;PF13174;PF13181;	TOM70_MOUSE	Mus musculus (Mouse)	611	PF00515;PF13174;PF13181;
Q921H8	Q921H8	Liver	292	79	SKAEELGLPILGVLR	LKPEQLGDISVGNVLEPGAGAVMAR			Mus musculus (Mouse)	Schweppe et al. 2017	5	ACAA1A	ACAA1A	intra	THIKA_MOUSE	Mus musculus (Mouse)	424	PF02803;PF00108;	THIKA_MOUSE	Mus musculus (Mouse)	424	PF02803;PF00108;
P09671	P09671	Heart	130	68	DFGSFEKFKEK	HHAAYVNNLNATEEKYHEALAK			Mus musculus (Mouse)	Schweppe et al. 2017	5	SOD2	SOD2	intra	SODM_MOUSE	Mus musculus (Mouse)	222	PF02777;PF00081;	SODM_MOUSE	Mus musculus (Mouse)	222	PF02777;PF00081;
Q9Z0X1	Q9Z0X1	Liver	277	243	AGAEVKSR	GNMVKLNDGSQITFEK			Mus musculus (Mouse)	Schweppe et al. 2017	5	AIFM1	AIFM1	intra	AIFM1_MOUSE	Mus musculus (Mouse)	612	PF14721;PF07992;	AIFM1_MOUSE	Mus musculus (Mouse)	612	PF14721;PF07992;
P08249	P08249	Heart	314	203	ITPFEEKMIAEAIPELK	VNVPVIGGHAGKTIIPLISQCTPK			Mus musculus (Mouse)	Schweppe et al. 2017	5	MDH2	MDH2	intra	MDHM_MOUSE	Mus musculus (Mouse)	338	PF02866;PF00056;	MDHM_MOUSE	Mus musculus (Mouse)	338	PF02866;PF00056;
Q9DBL1	Q9DBL1	Heart	284	426	IGHGYKYAIGSLNEGR	IGTIYEGASNIQLNTIAKHIDAEY			Mus musculus (Mouse)	Schweppe et al. 2017	5	NA	NA	intra	ACDSB_MOUSE	Mus musculus (Mouse)	432	PF00441;PF02770;PF02771;	ACDSB_MOUSE	Mus musculus (Mouse)	432	PF00441;PF02770;PF02771;
P16858	P16858	Brain	111	143	AGAHLKGGAK	YDNSLKIVSNASCTTNCLAPLAK			Mus musculus (Mouse)	Schweppe et al. 2017	5	NA	NA	intra	G3P_MOUSE	Mus musculus (Mouse)	333	PF02800;PF00044;	G3P_MOUSE	Mus musculus (Mouse)	333	PF02800;PF00044;
P56391	P56391	Brain	85	62	IAEGTFPGKI	VYKSLCPVSWVSAWDDR			Mus musculus (Mouse)	Schweppe et al. 2017	5	COX6B1	COX6B1	intra	CX6B1_MOUSE	Mus musculus (Mouse)	86	PF02297;	CX6B1_MOUSE	Mus musculus (Mouse)	86	PF02297;
P08249	P08249	Heart	297	91	KGLEK	GYLGPEQLPDCLKGCDVVVIPAGVPR			Mus musculus (Mouse)	Schweppe et al. 2017	5	MDH2	MDH2	intra	MDHM_MOUSE	Mus musculus (Mouse)	338	PF02866;PF00056;	MDHM_MOUSE	Mus musculus (Mouse)	338	PF02866;PF00056;
Q61425	Q61425	Heart	81	202	KFTENPK	TFESLVDFCKTLGK			Mus musculus (Mouse)	Schweppe et al. 2017	5	HADH	HADH	intra	HCDH_MOUSE	Mus musculus (Mouse)	314	PF00725;PF02737;	HCDH_MOUSE	Mus musculus (Mouse)	314	PF00725;PF02737;
Q99KI0	Q99KI0	Heart	309	245	YLSKTGR	LTGSLSGWTSPKDVILK			Mus musculus (Mouse)	Schweppe et al. 2017	5	ACO2	ACO2	intra	ACON_MOUSE	Mus musculus (Mouse)	780	PF00330;PF00694;	ACON_MOUSE	Mus musculus (Mouse)	780	PF00330;PF00694;
Q8K2B3	Q8K2B3	Heart	182	598	FGKGGQAHR	EDYKVRVDEYDYSKPIQGQQK			Mus musculus (Mouse)	Schweppe et al. 2017	5	SDHA	SDHA	intra	SDHA_MOUSE	Mus musculus (Mouse)	664	PF00890;PF02910;	SDHA_MOUSE	Mus musculus (Mouse)	664	PF00890;PF02910;
P58281	P58281	Brain	834	819	GVEVDPSLIKDTWHQVYR	KNLESR			Mus musculus (Mouse)	Schweppe et al. 2017	5	NA	NA	intra	OPA1_MOUSE	Mus musculus (Mouse)	960	PF00350;	OPA1_MOUSE	Mus musculus (Mouse)	960	PF00350;
Q8BMS1	Q8BMS1	Heart	334	390	FGELALTKESK	TLLKDTTVTGLGR			Mus musculus (Mouse)	Schweppe et al. 2017	5	HADHA	HADHA	intra	ECHA_MOUSE	Mus musculus (Mouse)	763	PF00725;PF02737;PF00378;	ECHA_MOUSE	Mus musculus (Mouse)	763	PF00725;PF02737;PF00378;
Q8VCH0	Q8VCH0	Liver	292	79	SKAEELGLPILGVLR	LKPEQLGDISVGNVLQPGAGAIMAR			Mus musculus (Mouse)	Schweppe et al. 2017	5	NA	NA	intra	THIKB_MOUSE	Mus musculus (Mouse)	424	PF02803;PF00108;	THIKB_MOUSE	Mus musculus (Mouse)	424	PF02803;PF00108;
Q8CAQ8	Q8CAQ8	Brain	268	249	TAMDNSEIAGEKK	TSSVTLQTITAQNAAVQAVKAHSNILK			Mus musculus (Mouse)	Schweppe et al. 2017	5	IMMT	IMMT	intra	MIC60_MOUSE	Mus musculus (Mouse)	757	PF09731;	MIC60_MOUSE	Mus musculus (Mouse)	757	PF09731;
P17751	P17751	Brain	238	244	TATPQQAQEVHEKLR	GWLKSNVNDGVAQSTR			Mus musculus (Mouse)	Schweppe et al. 2017	5	NA	NA	intra	TPIS_MOUSE	Mus musculus (Mouse)	249	PF00121;	TPIS_MOUSE	Mus musculus (Mouse)	249	PF00121;
P08249	P08249	Heart	297	78	KGLEK	ANVKGYLGPEQLPDCLK			Mus musculus (Mouse)	Schweppe et al. 2017	5	MDH2	MDH2	intra	MDHM_MOUSE	Mus musculus (Mouse)	338	PF02866;PF00056;	MDHM_MOUSE	Mus musculus (Mouse)	338	PF02866;PF00056;
P17710	P17710	Brain	680	566	GFKATDCVGHDVATLLR	ATVKMLPSYVR			Mus musculus (Mouse)	Schweppe et al. 2017	5	NA	NA	intra	HXK1_MOUSE	Mus musculus (Mouse)	974	PF00349;PF03727;	HXK1_MOUSE	Mus musculus (Mouse)	974	PF00349;PF03727;
Q8CAQ8	Q8CAQ8	Brain	394	298	GMSISDLAGKLSTDDLNSLIAHAHR	AKEELEK			Mus musculus (Mouse)	Schweppe et al. 2017	5	IMMT	IMMT	intra	MIC60_MOUSE	Mus musculus (Mouse)	757	PF09731;	MIC60_MOUSE	Mus musculus (Mouse)	757	PF09731;
P26443	P26443	Heart	191	171	INPKNYTDNELEK	ALASLMTYKCAVVDVPFGGAK			Mus musculus (Mouse)	Schweppe et al. 2017	5	GLUD1	GLUD1	intra	DHE3_MOUSE	Mus musculus (Mouse)	558	PF00208;PF02812;	DHE3_MOUSE	Mus musculus (Mouse)	558	PF00208;PF02812;
P24270	P24270	Liver	476	499	DAQLFIQKK	IQALLDKYNAEKPK			Mus musculus (Mouse)	Schweppe et al. 2017	5	NA	NA	intra	CATA_MOUSE	Mus musculus (Mouse)	527	PF00199;PF06628;	CATA_MOUSE	Mus musculus (Mouse)	527	PF00199;PF06628;
P08249	P08249	Heart	78	45	ANVKGYLGPEQLPDCLK	VAVLGASGGIGQPLSLLLKNSPLVSR			Mus musculus (Mouse)	Schweppe et al. 2017	5	MDH2	MDH2	intra	MDHM_MOUSE	Mus musculus (Mouse)	338	PF02866;PF00056;	MDHM_MOUSE	Mus musculus (Mouse)	338	PF02866;PF00056;
Q8VDC0	Q8VDC0	Heart	723	719	TKAQNLWEYK	TSGTVPQPQLLNSKEK			Mus musculus (Mouse)	Schweppe et al. 2017	5	LARS2	LARS2	intra	SYLM_MOUSE	Mus musculus (Mouse)	902	PF08264;PF00133;	SYLM_MOUSE	Mus musculus (Mouse)	902	PF08264;PF00133;
P54071	P54071	Heart	166	400	LVPGWTKPITIGR	FAQTLEKVCVQTVESGAMTK			Mus musculus (Mouse)	Schweppe et al. 2017	5	IDH2	IDH2	intra	IDHP_MOUSE	Mus musculus (Mouse)	452	PF00180;	IDHP_MOUSE	Mus musculus (Mouse)	452	PF00180;
P54869	P54869	Liver	118	447	TKLPWDAVGR	LVSSVSDLPKR			Mus musculus (Mouse)	Schweppe et al. 2017	5	HMGCS2	HMGCS2	intra	HMCS2_MOUSE	Mus musculus (Mouse)	508	PF08540;PF01154;	HMCS2_MOUSE	Mus musculus (Mouse)	508	PF08540;PF01154;
Q03265	Q03265	Heart	261	531	STVAQLVKR	SDGKISEQSDAK			Mus musculus (Mouse)	Schweppe et al. 2017	5	ATP5A1	ATP5A1	intra	ATPA_MOUSE	Mus musculus (Mouse)	553	PF00006;PF00306;PF02874;	ATPA_MOUSE	Mus musculus (Mouse)	553	PF00006;PF00306;PF02874;
Q9CYH2	Q9CYH2	Brain	90	206	AEAADLMSLKPKLDELGVPLYAVVK	VNPLSVLEAVKK			Mus musculus (Mouse)	Schweppe et al. 2017	5	NA	NA	intra	PXL2A_MOUSE	Mus musculus (Mouse)	218	PF13911;	PXL2A_MOUSE	Mus musculus (Mouse)	218	PF13911;
Q8CAQ8	Q8CAQ8	Brain	268	384	TAMDNSEIAGEKK	ELDSITPDITPGWKGMSISDLAGK			Mus musculus (Mouse)	Schweppe et al. 2017	5	IMMT	IMMT	intra	MIC60_MOUSE	Mus musculus (Mouse)	757	PF09731;	MIC60_MOUSE	Mus musculus (Mouse)	757	PF09731;
P54071	P54071	Heart	166	413	LVPGWTKPITIGR	VCVQTVESGAMTKDLAGCIHGLSNVK			Mus musculus (Mouse)	Schweppe et al. 2017	5	IDH2	IDH2	intra	IDHP_MOUSE	Mus musculus (Mouse)	452	PF00180;	IDHP_MOUSE	Mus musculus (Mouse)	452	PF00180;
Q8BMS1	Q8BMS1	Heart	411	214	GLNDKVK	KMGLVDQLVEPLGPGIK			Mus musculus (Mouse)	Schweppe et al. 2017	5	HADHA	HADHA	intra	ECHA_MOUSE	Mus musculus (Mouse)	763	PF00725;PF02737;PF00378;	ECHA_MOUSE	Mus musculus (Mouse)	763	PF00725;PF02737;PF00378;
P52825	P52825	Heart	79	69	KTEVLCK	YLSAQKPLLNDSQFR			Mus musculus (Mouse)	Schweppe et al. 2017	5	CPT2	CPT2	intra	CPT2_MOUSE	Mus musculus (Mouse)	658	PF00755;	CPT2_MOUSE	Mus musculus (Mouse)	658	PF00755;
Q8BKZ9	Q8BKZ9	Brain	194	213	NILEKHSLDASQGTATGPR	GIFTKEDALK			Mus musculus (Mouse)	Schweppe et al. 2017-Liu et al. 2018	5	PDHX	PDHX	intra	ODPX_MOUSE	Mus musculus (Mouse)	501	PF00198;PF00364;PF02817;	ODPX_MOUSE	Mus musculus (Mouse)	501	PF00198;PF00364;PF02817;
Q8BMS1	Q8BMS1	Heart	390	436	TLLKDTTVTGLGR	DSIFSNLIGQLDYKGFEK			Mus musculus (Mouse)	Schweppe et al. 2017	5	HADHA	HADHA	intra	ECHA_MOUSE	Mus musculus (Mouse)	763	PF00725;PF02737;PF00378;	ECHA_MOUSE	Mus musculus (Mouse)	763	PF00725;PF02737;PF00378;
Q9CZW5	Q9CZW5	Brain	607	566	KYGLKPPTL	GNMEKAIDMFNK			Mus musculus (Mouse)	Schweppe et al. 2017	5	NA	NA	intra	TOM70_MOUSE	Mus musculus (Mouse)	611	PF00515;PF13174;PF13181;	TOM70_MOUSE	Mus musculus (Mouse)	611	PF00515;PF13174;PF13181;
P17710	P17710	Brain	389	474	GKFTTSDVAAIETDKEGVQNAK	TTVGVDGSLYKMHPQYSR			Mus musculus (Mouse)	Schweppe et al. 2017	5	NA	NA	intra	HXK1_MOUSE	Mus musculus (Mouse)	974	PF00349;PF03727;	HXK1_MOUSE	Mus musculus (Mouse)	974	PF00349;PF03727;
P32020	P32020	Liver	453	534	KLEEEGEQFVKK	IAGNMGLAMKLQNLQLQPGK			Mus musculus (Mouse)	Schweppe et al. 2017	5	NA	NA	intra	SCP2_MOUSE	Mus musculus (Mouse)	547	PF02036;PF02803;PF00108;	SCP2_MOUSE	Mus musculus (Mouse)	547	PF02036;PF02803;PF00108;
P53395	P53395	Heart	295	304	LREELKPVALAR	GIKLSFMPFFLK			Mus musculus (Mouse)	Schweppe et al. 2017	5	DBT	DBT	intra	ODB2_MOUSE	Mus musculus (Mouse)	482	PF00198;PF00364;PF02817;	ODB2_MOUSE	Mus musculus (Mouse)	482	PF00198;PF00364;PF02817;
Q8C196	Q8C196	Liver	171	310	MLTKIIR	SYKMSMANR			Mus musculus (Mouse)	Schweppe et al. 2017	5	NA	NA	intra	CPSM_MOUSE	Mus musculus (Mouse)	1500	PF02786;PF02787;PF00988;PF00117;PF02142;	CPSM_MOUSE	Mus musculus (Mouse)	1500	PF02786;PF02787;PF00988;PF00117;PF02142;
Q9CQ75	Q9CQ75	Brain	13	75	AVGAKLGLR	YAFGQEKTVSLNNLSADEVTR			Mus musculus (Mouse)	Schweppe et al. 2017	5	NDUFA2	NDUFA2	intra	NDUA2_MOUSE	Mus musculus (Mouse)	99	PF05047;	NDUA2_MOUSE	Mus musculus (Mouse)	99	PF05047;
Q99LC5	Q99LC5	Heart	158	139	TIYAGNALCTVKCDEK	LNVAPVSDIIEIKSPDTFVR			Mus musculus (Mouse)	Schweppe et al. 2017	5	ETFA	ETFA	intra	ETFA_MOUSE	Mus musculus (Mouse)	333	PF01012;PF00766;	ETFA_MOUSE	Mus musculus (Mouse)	333	PF01012;PF00766;
Q8BMS1	Q8BMS1	Heart	728	735	FVDLYGAQKVVDR	KYESAYGTQFTPCQLLLDHANNSSK			Mus musculus (Mouse)	Schweppe et al. 2017	5	HADHA	HADHA	intra	ECHA_MOUSE	Mus musculus (Mouse)	763	PF00725;PF02737;PF00378;	ECHA_MOUSE	Mus musculus (Mouse)	763	PF00725;PF02737;PF00378;
P08249	P08249	Heart	301	296	GLEKNLGIGK	ETECTYFSTPLLLGKK			Mus musculus (Mouse)	Schweppe et al. 2017	5	MDH2	MDH2	intra	MDHM_MOUSE	Mus musculus (Mouse)	338	PF02866;PF00056;	MDHM_MOUSE	Mus musculus (Mouse)	338	PF02866;PF00056;
P08249	P08249	Heart	301	281	GLEKNLGIGK	EGVVECSFVQSKETECTYFSTPLLLGK			Mus musculus (Mouse)	Schweppe et al. 2017	5	MDH2	MDH2	intra	MDHM_MOUSE	Mus musculus (Mouse)	338	PF02866;PF00056;	MDHM_MOUSE	Mus musculus (Mouse)	338	PF02866;PF00056;
P50544	P50544	Heart	240	317	SSAIPSPCGKYYTLNGSK	ASNTSEVYFDGVKVPSENVLGEVGDGFK			Mus musculus (Mouse)	Schweppe et al. 2017	5	ACADVL	ACADVL	intra	ACADV_MOUSE	Mus musculus (Mouse)	656	PF00441;PF02770;PF02771;	ACADV_MOUSE	Mus musculus (Mouse)	656	PF00441;PF02770;PF02771;
Q925N0	Q925N0	Brain	158	73	NATKPSPASK	EAVQLLEDYKHGTLRPGVTNEQLWSAQK			Mus musculus (Mouse)	Schweppe et al. 2017	5	NA	NA	intra	SFXN5_MOUSE	Mus musculus (Mouse)	342	PF03820;	SFXN5_MOUSE	Mus musculus (Mouse)	342	PF03820;
Q99KI0	Q99KI0	Heart	689	628	AIITKSFAR	GHLDNISNNLLIGAINIENGKANSVR			Mus musculus (Mouse)	Schweppe et al. 2017	5	ACO2	ACO2	intra	ACON_MOUSE	Mus musculus (Mouse)	780	PF00330;PF00694;	ACON_MOUSE	Mus musculus (Mouse)	780	PF00330;PF00694;
P08249	P08249	Heart	239	91	IQEAGTEVVKAK	GYLGPEQLPDCLKGCDVVVIPAGVPR			Mus musculus (Mouse)	Schweppe et al. 2017	5	MDH2	MDH2	intra	MDHM_MOUSE	Mus musculus (Mouse)	338	PF02866;PF00056;	MDHM_MOUSE	Mus musculus (Mouse)	338	PF02866;PF00056;
Q03265	Q03265	Heart	175	123	VGLKAPGIIPR	GMSLNLEPDNVGVVVFGNDKLIK			Mus musculus (Mouse)	Schweppe et al. 2017	5	ATP5A1	ATP5A1	intra	ATPA_MOUSE	Mus musculus (Mouse)	553	PF00006;PF00306;PF02874;	ATPA_MOUSE	Mus musculus (Mouse)	553	PF00006;PF00306;PF02874;
P97807	P97807	Heart	77	58	STMNFKIGGATER	VEFDTFGELKVPTDK			Mus musculus (Mouse)	Schweppe et al. 2017	5	FH1	FH1	intra	FUMH_MOUSE	Mus musculus (Mouse)	507	PF10415;PF00206;	FUMH_MOUSE	Mus musculus (Mouse)	507	PF10415;PF00206;
Q3KNM2	Q3KNM2	Brain	40	268	GSTKWVHQACLQR	KILNYPEQEEA			Mus musculus (Mouse)	Schweppe et al. 2017	5	NA	NA	intra	MARH5_MOUSE	Mus musculus (Mouse)	278	PF12906;	MARH5_MOUSE	Mus musculus (Mouse)	278	PF12906;
Q07417	Q07417	Heart	208	262	QNKGISAFLVPMPTPGLTLGK	ENLLGEPGMGFKIAMQTLDMGR			Mus musculus (Mouse)	Schweppe et al. 2017	5	ACADS	ACADS	intra	ACADS_MOUSE	Mus musculus (Mouse)	412	PF00441;PF02770;PF02771;	ACADS_MOUSE	Mus musculus (Mouse)	412	PF00441;PF02770;PF02771;
Q99KI0	Q99KI0	Brain	776	701	MKELQQ	KQGLLPLTFADPSDYNK			Mus musculus (Mouse)	Schweppe et al. 2017	5	ACO2	ACO2	intra	ACON_MOUSE	Mus musculus (Mouse)	780	PF00330;PF00694;	ACON_MOUSE	Mus musculus (Mouse)	780	PF00330;PF00694;
Q9D2G2	Q9D2G2	Heart	227	308	EKMNR	ASAFALQEQPVVNAVIDDATKEVVYR			Mus musculus (Mouse)	Schweppe et al. 2017	5	DLST	DLST	intra	ODO2_MOUSE	Mus musculus (Mouse)	454	PF00198;PF00364;	ODO2_MOUSE	Mus musculus (Mouse)	454	PF00198;PF00364;
Q8QZT1	Q8QZT1	Liver	80	63	AGIPKEEVK	TPIGSFLGSLASQPATKLGTAAIQGAIEK			Mus musculus (Mouse)	Schweppe et al. 2017	5	ACAT1	ACAT1	intra	THIL_MOUSE	Mus musculus (Mouse)	424	PF02803;PF00108;	THIL_MOUSE	Mus musculus (Mouse)	424	PF02803;PF00108;
O08749	O08749	Heart	66	143	SAQLGFKTVCIEK	ALTGGIAHLFKQNK			Mus musculus (Mouse)	Schweppe et al. 2017	5	DLD	DLD	intra	DLDH_MOUSE	Mus musculus (Mouse)	509	PF07992;PF02852;	DLDH_MOUSE	Mus musculus (Mouse)	509	PF07992;PF02852;
P56480	P56480	Heart	485	522	LVPLKETIK	ADKLAEEHGS			Mus musculus (Mouse)	Schweppe et al. 2017	5	ATP5B	ATP5B	intra	ATPB_MOUSE	Mus musculus (Mouse)	529	PF00006;PF02874;	ATPB_MOUSE	Mus musculus (Mouse)	529	PF00006;PF02874;
Q8BK30	Q8BK30	Heart	46	57	EKELHPK	TQSVLKEPEPTDTTTYK			Mus musculus (Mouse)	Schweppe et al. 2017	5	NA	NA	intra	NDUV3_MOUSE	Mus musculus (Mouse)	104	PF15880;	NDUV3_MOUSE	Mus musculus (Mouse)	104	PF15880;
Q8C196	Q8C196	Liver	772	728	TSACFEPSLDYMVTKIPR	SSALASKATGYPLAFIAAK			Mus musculus (Mouse)	Schweppe et al. 2017	5	NA	NA	intra	CPSM_MOUSE	Mus musculus (Mouse)	1500	PF02786;PF02787;PF00988;PF00117;PF02142;	CPSM_MOUSE	Mus musculus (Mouse)	1500	PF02786;PF02787;PF00988;PF00117;PF02142;
Q61425	Q61425	Heart	202	212	TFESLVDFCKTLGK	HPVSCKDTPGFIVNR			Mus musculus (Mouse)	Schweppe et al. 2017	5	HADH	HADH	intra	HCDH_MOUSE	Mus musculus (Mouse)	314	PF00725;PF02737;	HCDH_MOUSE	Mus musculus (Mouse)	314	PF00725;PF02737;
P48962	P48962	Heart	96	23	DKYKQIFLGGVDR	DFLAGGIAAAVSKTAVAPIER			Mus musculus (Mouse)	Schweppe et al. 2017	5	SLC25A4	SLC25A4	intra	ADT1_MOUSE	Mus musculus (Mouse)	298	PF00153;	ADT1_MOUSE	Mus musculus (Mouse)	298	PF00153;
Q8BH59	Q8BH59	Brain	55	671	YLGLYNDPNSNPKIVQLLAGVADQTK	SPSVAVAQPKAAAAAQ			Mus musculus (Mouse)	Schweppe et al. 2017	5	SLC25A12	SLC25A12	intra	CMC1_MOUSE	Mus musculus (Mouse)	677	PF00153;	CMC1_MOUSE	Mus musculus (Mouse)	677	PF00153;
P26443	P26443	Liver	352	191	ELEDFKLQHGSILGFPK	INPKNYTDNELEK			Mus musculus (Mouse)	Schweppe et al. 2017-Liu et al. 2018	5	GLUD1	GLUD1	intra	DHE3_MOUSE	Mus musculus (Mouse)	558	PF00208;PF02812;	DHE3_MOUSE	Mus musculus (Mouse)	558	PF00208;PF02812;
Q99LC5	Q99LC5	Heart	226	187	GLKSGENFK	GTSFEAAATSGGSASSEKAPSSSSVGISEWLDQK			Mus musculus (Mouse)	Schweppe et al. 2017	5	ETFA	ETFA	intra	ETFA_MOUSE	Mus musculus (Mouse)	333	PF01012;PF00766;	ETFA_MOUSE	Mus musculus (Mouse)	333	PF01012;PF00766;
Q6P8J7	Q6P8J7	Heart	292	200	GLKEVER	EVENVAITALEGLKGDLAGR			Mus musculus (Mouse)	Schweppe et al. 2017	5	CKMT2	CKMT2	intra	KCRS_MOUSE	Mus musculus (Mouse)	419	PF00217;PF02807;	KCRS_MOUSE	Mus musculus (Mouse)	419	PF00217;PF02807;
Q60932	Q60932	Brain	265	265	VNNSSLIGLGYTQTLKPGIK	VNNSSLIGLGYTQTLKPGIK			Mus musculus (Mouse)	Schweppe et al. 2017	5	VDAC1	VDAC1	intra	VDAC1_MOUSE	Mus musculus (Mouse)	296	PF01459;	VDAC1_MOUSE	Mus musculus (Mouse)	296	PF01459;
P35486	P35486	Heart	77	336	RMELKADQLYK	MVNSNLASVEELKEIDVEVR			Mus musculus (Mouse)	Schweppe et al. 2017	5	PDHA1	PDHA1	intra	ODPA_MOUSE	Mus musculus (Mouse)	390	PF00676;	ODPA_MOUSE	Mus musculus (Mouse)	390	PF00676;
P48962	P48962	Heart	33	23	VKLLLQVQHASK	DFLAGGIAAAVSKTAVAPIER			Mus musculus (Mouse)	Schweppe et al. 2017	5	SLC25A4	SLC25A4	intra	ADT1_MOUSE	Mus musculus (Mouse)	298	PF00153;	ADT1_MOUSE	Mus musculus (Mouse)	298	PF00153;
P08249	P08249	Heart	185	314	ANTFVAELKGLDPAR	ITPFEEKMIAEAIPELK			Mus musculus (Mouse)	Schweppe et al. 2017	5	MDH2	MDH2	intra	MDHM_MOUSE	Mus musculus (Mouse)	338	PF02866;PF00056;	MDHM_MOUSE	Mus musculus (Mouse)	338	PF02866;PF00056;
Q60932	Q60932	Brain	249	126	YQVDPDACFSAKVNNSSLIGLGYTQTLKPGIK	NAKIK			Mus musculus (Mouse)	Schweppe et al. 2017	5	VDAC1	VDAC1	intra	VDAC1_MOUSE	Mus musculus (Mouse)	296	PF01459;	VDAC1_MOUSE	Mus musculus (Mouse)	296	PF01459;
P50544	P50544	Heart	557	493	KGIVNEQFLLQR	ELTGLGNALKNPFGNVGLLMGEAGK			Mus musculus (Mouse)	Schweppe et al. 2017	5	ACADVL	ACADVL	intra	ACADV_MOUSE	Mus musculus (Mouse)	656	PF00441;PF02770;PF02771;	ACADV_MOUSE	Mus musculus (Mouse)	656	PF00441;PF02770;PF02771;
Q64433	Q64433	Heart	28	40	SAAETVTKGGIMLPEK	SQGKVLQATVVAVGSGGK			Mus musculus (Mouse)	Schweppe et al. 2017	5	HSPE1	HSPE1	intra	CH10_MOUSE	Mus musculus (Mouse)	102	PF00166;	CH10_MOUSE	Mus musculus (Mouse)	102	PF00166;
P08249	P08249	Brain	297	215	KGLEKNLGIGK	TIIPLISQCTPKVDFPQDQLATLTGR			Mus musculus (Mouse)	Schweppe et al. 2017	5	MDH2	MDH2	intra	MDHM_MOUSE	Mus musculus (Mouse)	338	PF02866;PF00056;	MDHM_MOUSE	Mus musculus (Mouse)	338	PF02866;PF00056;
P47740	P47740	Liver	296	326	LQSLLKGQK	YLAPTILTDVDPNSKVMQEEIFGPILPIVSVK			Mus musculus (Mouse)	Schweppe et al. 2017	5	NA	NA	intra	AL3A2_MOUSE	Mus musculus (Mouse)	484	PF00171;	AL3A2_MOUSE	Mus musculus (Mouse)	484	PF00171;
Q8C196	Q8C196	Liver	728	751	SSALASKATGYPLAFIAAK	IALGIPLPEIKNVVSGK			Mus musculus (Mouse)	Schweppe et al. 2017	5	NA	NA	intra	CPSM_MOUSE	Mus musculus (Mouse)	1500	PF02786;PF02787;PF00988;PF00117;PF02142;	CPSM_MOUSE	Mus musculus (Mouse)	1500	PF02786;PF02787;PF00988;PF00117;PF02142;
Q9EQ20	Q9EQ20	Heart	117	517	ENLKEIAR	TITSQWKEEDATLSSPAVVMPTMGR			Mus musculus (Mouse)	Schweppe et al. 2017	5	ALDH6A1	ALDH6A1	intra	MMSA_MOUSE	Mus musculus (Mouse)	535	PF00171;	MMSA_MOUSE	Mus musculus (Mouse)	535	PF00171;
P30275	P30275	Brain	276	230	VISMEKGGNMK	LSEMTEAEQQQLIDDHFLFDKPVSPLLTAAGMAR			Mus musculus (Mouse)	Schweppe et al. 2017	5	NA	NA	intra	KCRU_MOUSE	Mus musculus (Mouse)	418	PF00217;PF02807;	KCRU_MOUSE	Mus musculus (Mouse)	418	PF00217;PF02807;
P20108	P20108	Heart	254	218	EYFEKVHQ	LVKAFQFVETHGEVCPANWTPESPTIKPSPTASK			Mus musculus (Mouse)	Schweppe et al. 2017	5	PRDX3	PRDX3	intra	PRDX3_MOUSE	Mus musculus (Mouse)	257	PF10417;PF00578;	PRDX3_MOUSE	Mus musculus (Mouse)	257	PF10417;PF00578;
Q9CZU6	Q9CZU6	Heart	393	76	IVPNILLEQGKAK	GMKGLVYETSVLDPDEGIR			Mus musculus (Mouse)	Schweppe et al. 2017	5	CS	CS	intra	CISY_MOUSE	Mus musculus (Mouse)	464	PF00285;	CISY_MOUSE	Mus musculus (Mouse)	464	PF00285;
Q6P8J7	Q6P8J7	Heart	79	79	NKMTPSGYTLDQCIQTGVDNPGHPFIK	NKMTPSGYTLDQCIQTGVDNPGHPFIK			Mus musculus (Mouse)	Schweppe et al. 2017	5	CKMT2	CKMT2	intra	KCRS_MOUSE	Mus musculus (Mouse)	419	PF00217;PF02807;	KCRS_MOUSE	Mus musculus (Mouse)	419	PF00217;PF02807;
Q8BMS1	Q8BMS1	Heart	728	337	FVDLYGAQKVVDR	ESKALMGLYNGQVLCK			Mus musculus (Mouse)	Schweppe et al. 2017	5	HADHA	HADHA	intra	ECHA_MOUSE	Mus musculus (Mouse)	763	PF00725;PF02737;PF00378;	ECHA_MOUSE	Mus musculus (Mouse)	763	PF00725;PF02737;PF00378;
Q9CRD0	Q9CRD0	Brain	197	195	KGVTYEELR	YEPIPFSASMNESTPTGITDHIAQGPEPNLEESPKR			Mus musculus (Mouse)	Schweppe et al. 2017	5	NA	NA	intra	OCAD1_MOUSE	Mus musculus (Mouse)	247	PF07051;	OCAD1_MOUSE	Mus musculus (Mouse)	247	PF07051;
Q9DB20	Q9DB20	Heart	60	158	KLDQVEKELLR	GEVPCTVTTASPLDDAVLSELKTVLK			Mus musculus (Mouse)	Schweppe et al. 2017	5	ATP5O	ATP5O	intra	ATPO_MOUSE	Mus musculus (Mouse)	213	PF00213;	ATPO_MOUSE	Mus musculus (Mouse)	213	PF00213;
P63038	P63038	Heart	125	96	SIAKEGFEK	NIGAKLVQDVANNTNEEAGDGTTTATVLAR			Mus musculus (Mouse)	Schweppe et al. 2017	5	HSPD1	HSPD1	intra	CH60_MOUSE	Mus musculus (Mouse)	573	PF00118;	CH60_MOUSE	Mus musculus (Mouse)	573	PF00118;
Q925I1	Q925I1	Brain	45	45	DKWSNFDPTGLER	DKWSNFDPTGLER			Mus musculus (Mouse)	Schweppe et al. 2017	5	ATAD3A	ATAD3A	intra	ATAD3_MOUSE	Mus musculus (Mouse)	591	PF00004;PF12037;	ATAD3_MOUSE	Mus musculus (Mouse)	591	PF00004;PF12037;
P50544	P50544	Heart	299	122	SFGGVTHGLPEKK	FFEEVNDPAKNDALEKVEDDTLQGLK			Mus musculus (Mouse)	Schweppe et al. 2017	5	ACADVL	ACADVL	intra	ACADV_MOUSE	Mus musculus (Mouse)	656	PF00441;PF02770;PF02771;	ACADV_MOUSE	Mus musculus (Mouse)	656	PF00441;PF02770;PF02771;
Q64433	Q64433	Heart	86	28	VVLDDKDYFLFR	SAAETVTKGGIMLPEK			Mus musculus (Mouse)	Schweppe et al. 2017	5	HSPE1	HSPE1	intra	CH10_MOUSE	Mus musculus (Mouse)	102	PF00166;	CH10_MOUSE	Mus musculus (Mouse)	102	PF00166;
Q8BW75	Q8BW75	Liver	363	136	KLCELYAK	TMDEMGQEIPSDAPWKAPLAEEWDYMTMK			Mus musculus (Mouse)	Schweppe et al. 2017	5	NA	NA	intra	AOFB_MOUSE	Mus musculus (Mouse)	520	PF01593;	AOFB_MOUSE	Mus musculus (Mouse)	520	PF01593;
Q99MN9	Q99MN9	Heart	65	103	GKLTAR	CADFGMAADKNKFPGDSVVTGR			Mus musculus (Mouse)	Schweppe et al. 2017	5	PCCB	PCCB	intra	PCCB_MOUSE	Mus musculus (Mouse)	541	PF01039;	PCCB_MOUSE	Mus musculus (Mouse)	541	PF01039;
Q2TPA8	Q2TPA8	Heart	390	376	IVKDSLSDEVVR	QQPQPFVQSMLPQKPHFGAVEETFR			Mus musculus (Mouse)	Schweppe et al. 2017	5	HSDL2	HSDL2	intra	HSDL2_MOUSE	Mus musculus (Mouse)	490	PF00106;PF02036;	HSDL2_MOUSE	Mus musculus (Mouse)	490	PF00106;PF02036;
Q99MN9	Q99MN9	Heart	65	101	GKLTAR	CADFGMAADKNKFPGDSVVTGR			Mus musculus (Mouse)	Schweppe et al. 2017	5	PCCB	PCCB	intra	PCCB_MOUSE	Mus musculus (Mouse)	541	PF01039;	PCCB_MOUSE	Mus musculus (Mouse)	541	PF01039;
Q8BMS1	Q8BMS1	Heart	289	505	TVEEKVK	VIGMHYFSPVDKMQLLEIITTDK			Mus musculus (Mouse)	Schweppe et al. 2017	5	HADHA	HADHA	intra	ECHA_MOUSE	Mus musculus (Mouse)	763	PF00725;PF02737;PF00378;	ECHA_MOUSE	Mus musculus (Mouse)	763	PF00725;PF02737;PF00378;
Q60649	Q60649	Heart	559	559	ELNFWAKR	ELNFWAKR			Mus musculus (Mouse)	Schweppe et al. 2017	5	NA	NA	intra	CLPB_MOUSE	Mus musculus (Mouse)	677	PF07724;PF12796;PF10431;	CLPB_MOUSE	Mus musculus (Mouse)	677	PF07724;PF12796;PF10431;
Q8BWT1	Q8BWT1	Heart	270	332	KHNFTPLAR	DMDLIDVNEAFAPQFLSVQKALDLDPSK			Mus musculus (Mouse)	Schweppe et al. 2017	5	ACAA2	ACAA2	intra	THIM_MOUSE	Mus musculus (Mouse)	397	PF02803;PF00108;	THIM_MOUSE	Mus musculus (Mouse)	397	PF02803;PF00108;
Q9CZU6	Q9CZU6	Heart	76	450	GMKGLVYETSVLDPDEGIR	ALGFPLERPKSMSTDGLMK			Mus musculus (Mouse)	Schweppe et al. 2017	5	CS	CS	intra	CISY_MOUSE	Mus musculus (Mouse)	464	PF00285;	CISY_MOUSE	Mus musculus (Mouse)	464	PF00285;
P48962	P48962	Brain	52	147	QISAEKQYKGIIDCVVR	LAADVGKGSSQR			Mus musculus (Mouse)	Schweppe et al. 2017	5	SLC25A4	SLC25A4	intra	ADT1_MOUSE	Mus musculus (Mouse)	298	PF00153;	ADT1_MOUSE	Mus musculus (Mouse)	298	PF00153;
P51881	P51881	Brain	49	147	QITADKQYKGIIDCVVR	LAADVGKAGAER			Mus musculus (Mouse)	Schweppe et al. 2017	5	SLC25A5	SLC25A5	intra	ADT2_MOUSE	Mus musculus (Mouse)	298	PF00153;	ADT2_MOUSE	Mus musculus (Mouse)	298	PF00153;
P48962	P48962	Brain	147	49	LAADVGKGSSQR	QISAEKQYKGIIDCVVR			Mus musculus (Mouse)	Schweppe et al. 2017-Liu et al. 2018	5	SLC25A4	SLC25A4	intra	ADT1_MOUSE	Mus musculus (Mouse)	298	PF00153;	ADT1_MOUSE	Mus musculus (Mouse)	298	PF00153;
Q8BWT1	Q8BWT1	Heart	171	312	LPMGMTAENLAAKYNISR	AGLSLKDMDLIDVNEAFAPQFLSVQK			Mus musculus (Mouse)	Schweppe et al. 2017	5	ACAA2	ACAA2	intra	THIM_MOUSE	Mus musculus (Mouse)	397	PF02803;PF00108;	THIM_MOUSE	Mus musculus (Mouse)	397	PF02803;PF00108;
P20108	P20108	Heart	150	242	KNGGLGHMNITLLSDITK	AFQFVETHGEVCPANWTPESPTIKPSPTASK			Mus musculus (Mouse)	Schweppe et al. 2017	5	PRDX3	PRDX3	intra	PRDX3_MOUSE	Mus musculus (Mouse)	257	PF10417;PF00578;	PRDX3_MOUSE	Mus musculus (Mouse)	257	PF10417;PF00578;
Q8BWT1	Q8BWT1	Heart	137	234	FGTKFGLDLK	QTMQVDEHARPQTTLEQLQKLPSVFK			Mus musculus (Mouse)	Schweppe et al. 2017	5	ACAA2	ACAA2	intra	THIM_MOUSE	Mus musculus (Mouse)	397	PF02803;PF00108;	THIM_MOUSE	Mus musculus (Mouse)	397	PF02803;PF00108;
Q99LB7	Q99LB7	Liver	885	803	DPSGGPVSLDFVKNGEYALER	LKTSVPFLGR			Mus musculus (Mouse)	Schweppe et al. 2017	5	SARDH	SARDH	intra	SARDH_MOUSE	Mus musculus (Mouse)	919	PF01266;PF16350;PF01571;PF08669;	SARDH_MOUSE	Mus musculus (Mouse)	919	PF01266;PF16350;PF01571;PF08669;
P05202	P05202	Heart	159	387	DVFLPKPSWGNHTPIFR	EGSSHNWQHITDQIGMFCFTGLKPEQVER			Mus musculus (Mouse)	Schweppe et al. 2017	5	NA	NA	intra	AATM_MOUSE	Mus musculus (Mouse)	430	PF00155;	AATM_MOUSE	Mus musculus (Mouse)	430	PF00155;
Q9CQ62	Q9CQ62	Heart	110	133	TGNKVHAIR	CDVRDPDMVHNTVLELIKVAGHPDVVINNAAGNFISPSER			Mus musculus (Mouse)	Schweppe et al. 2017	5	DECR1	DECR1	intra	DECR_MOUSE	Mus musculus (Mouse)	335	NA	DECR_MOUSE	Mus musculus (Mouse)	335	NA
P97807	P97807	Heart	467	474	AAKIAK	TAHKNGSTLK			Mus musculus (Mouse)	Schweppe et al. 2017	5	FH1	FH1	intra	FUMH_MOUSE	Mus musculus (Mouse)	507	PF10415;PF00206;	FUMH_MOUSE	Mus musculus (Mouse)	507	PF10415;PF00206;
Q9DCW4	Q9DCW4	Heart	205	176	KIEVVK	LKLPAVVTADLR			Mus musculus (Mouse)	Schweppe et al. 2017	5	ETFB	ETFB	intra	ETFB_MOUSE	Mus musculus (Mouse)	255	PF01012;	ETFB_MOUSE	Mus musculus (Mouse)	255	PF01012;
P48962	P48962	Heart	147	163	LAADVGKGSSQR	EFNGLGDCLTKIFK			Mus musculus (Mouse)	Schweppe et al. 2017	5	SLC25A4	SLC25A4	intra	ADT1_MOUSE	Mus musculus (Mouse)	298	PF00153;	ADT1_MOUSE	Mus musculus (Mouse)	298	PF00153;
Q99MN9	Q99MN9	Heart	340	250	EFFEIMPSYAKNIVVGFAR	SVTNEDVTQEQLGGAKTHTTVSGVAHR			Mus musculus (Mouse)	Schweppe et al. 2017	5	PCCB	PCCB	intra	PCCB_MOUSE	Mus musculus (Mouse)	541	PF01039;	PCCB_MOUSE	Mus musculus (Mouse)	541	PF01039;
Q9DB20	Q9DB20	Heart	54	100	KLDQVEK	EKFSPLTANLMNLLAENGR			Mus musculus (Mouse)	Schweppe et al. 2017	5	ATP5O	ATP5O	intra	ATPO_MOUSE	Mus musculus (Mouse)	213	PF00213;	ATPO_MOUSE	Mus musculus (Mouse)	213	PF00213;
P05202	P05202	Heart	404	302	EFSVYMTKDGR	DAEEAKRVESQLK			Mus musculus (Mouse)	Schweppe et al. 2017	5	NA	NA	intra	AATM_MOUSE	Mus musculus (Mouse)	430	PF00155;	AATM_MOUSE	Mus musculus (Mouse)	430	PF00155;
Q99KI0	Q99KI0	Heart	589	628	VKGK	GHLDNISNNLLIGAINIENGKANSVR			Mus musculus (Mouse)	Schweppe et al. 2017	5	ACO2	ACO2	intra	ACON_MOUSE	Mus musculus (Mouse)	780	PF00330;PF00694;	ACON_MOUSE	Mus musculus (Mouse)	780	PF00330;PF00694;
Q8BMS1	Q8BMS1	Heart	390	460	TLLKDTTVTGLGR	HKVLKEVESVTPEHCIFASNTSALPINQIAAVSK			Mus musculus (Mouse)	Schweppe et al. 2017	5	HADHA	HADHA	intra	ECHA_MOUSE	Mus musculus (Mouse)	763	PF00725;PF02737;PF00378;	ECHA_MOUSE	Mus musculus (Mouse)	763	PF00725;PF02737;PF00378;
P97450	P97450	Heart	79	94	LKQMYGK	GEMDTFPTFKFDDPKFEVIDKPQS			Mus musculus (Mouse)	Schweppe et al. 2017	5	ATP5J	ATP5J	intra	ATP5J_MOUSE	Mus musculus (Mouse)	108	PF05511;	ATP5J_MOUSE	Mus musculus (Mouse)	108	PF05511;
P41216	P41216	Heart	240	217	GKKCGVEIISLK	LLLEGVENKLTPCLK			Mus musculus (Mouse)	Schweppe et al. 2017	5	NA	NA	intra	ACSL1_MOUSE	Mus musculus (Mouse)	699	PF00501;PF13193;	ACSL1_MOUSE	Mus musculus (Mouse)	699	PF00501;PF13193;
Q9CQ62	Q9CQ62	Heart	97	133	NIDVLKATAEEISSK	CDVRDPDMVHNTVLELIKVAGHPDVVINNAAGNFISPSER			Mus musculus (Mouse)	Schweppe et al. 2017	5	DECR1	DECR1	intra	DECR_MOUSE	Mus musculus (Mouse)	335	NA	DECR_MOUSE	Mus musculus (Mouse)	335	NA
Q9D6J6	Q9D6J6	Heart	60	67	DTPENNPDTPFDFTPENYKR	IEAIVKNYPEGHQAAAVLPVLDLAQR			Mus musculus (Mouse)	Schweppe et al. 2017	5	NDUFV2	NDUFV2	intra	NDUV2_MOUSE	Mus musculus (Mouse)	248	NA	NDUV2_MOUSE	Mus musculus (Mouse)	248	NA
P08249	P08249	Heart	239	307	IQEAGTEVVKAK	NLGIGKITPFEEK			Mus musculus (Mouse)	Schweppe et al. 2017	5	MDH2	MDH2	intra	MDHM_MOUSE	Mus musculus (Mouse)	338	PF02866;PF00056;	MDHM_MOUSE	Mus musculus (Mouse)	338	PF02866;PF00056;
P56480	P56480	Heart	485	225	LVPLKETIK	TVLIMELINNVAKAHGGYSVFAGVGER			Mus musculus (Mouse)	Schweppe et al. 2017	5	ATP5B	ATP5B	intra	ATPB_MOUSE	Mus musculus (Mouse)	529	PF00006;PF02874;	ATPB_MOUSE	Mus musculus (Mouse)	529	PF00006;PF02874;
Q07417	Q07417	Heart	306	262	NAFGAPLTKLQNIQFK	ENLLGEPGMGFKIAMQTLDMGR			Mus musculus (Mouse)	Schweppe et al. 2017	5	ACADS	ACADS	intra	ACADS_MOUSE	Mus musculus (Mouse)	412	PF00441;PF02770;PF02771;	ACADS_MOUSE	Mus musculus (Mouse)	412	PF00441;PF02770;PF02771;
Q64433	Q64433	Heart	8	28	KFLPLFDR	SAAETVTKGGIMLPEK			Mus musculus (Mouse)	Schweppe et al. 2017	5	HSPE1	HSPE1	intra	CH10_MOUSE	Mus musculus (Mouse)	102	PF00166;	CH10_MOUSE	Mus musculus (Mouse)	102	PF00166;
Q8C196	Q8C196	Liver	1183	1232	EVEMDAVGKEGR	IAKAFAISGPFNVQFLVK			Mus musculus (Mouse)	Schweppe et al. 2017	5	NA	NA	intra	CPSM_MOUSE	Mus musculus (Mouse)	1500	PF02786;PF02787;PF00988;PF00117;PF02142;	CPSM_MOUSE	Mus musculus (Mouse)	1500	PF02786;PF02787;PF00988;PF00117;PF02142;
Q99KI0	Q99KI0	Heart	605	628	CTTDHISAAGPWLKFR	GHLDNISNNLLIGAINIENGKANSVR			Mus musculus (Mouse)	Schweppe et al. 2017	5	ACO2	ACO2	intra	ACON_MOUSE	Mus musculus (Mouse)	780	PF00330;PF00694;	ACON_MOUSE	Mus musculus (Mouse)	780	PF00330;PF00694;
Q8BWF0	Q8BWF0	Brain	375	74	VGNGFEEGTTQGPLINEKAVEK	WLPAPATFPVYDPASGAKLGTVADCGVPEAR			Mus musculus (Mouse)	Schweppe et al. 2017	5	NA	NA	intra	SSDH_MOUSE	Mus musculus (Mouse)	523	PF00171;	SSDH_MOUSE	Mus musculus (Mouse)	523	PF00171;
Q60597	Q60597	Heart	276	336	KWSSEKR	ELEQIFCQFDSKLEAADEGSGDMK			Mus musculus (Mouse)	Schweppe et al. 2017	5	OGDH	OGDH	intra	ODO1_MOUSE	Mus musculus (Mouse)	1023	PF16078;PF00676;PF16870;PF02779;	ODO1_MOUSE	Mus musculus (Mouse)	1023	PF16078;PF00676;PF16870;PF02779;
Q8BMS1	Q8BMS1	Heart	519	759	TSKDTTASAVAVGLR	KYESAYGTQFTPCQLLLDHANNSSKK			Mus musculus (Mouse)	Schweppe et al. 2017	5	HADHA	HADHA	intra	ECHA_MOUSE	Mus musculus (Mouse)	763	PF00725;PF02737;PF00378;	ECHA_MOUSE	Mus musculus (Mouse)	763	PF00725;PF02737;PF00378;
Q9CZU6	Q9CZU6	Heart	459	76	SMSTDGLMKFVDSK	GMKGLVYETSVLDPDEGIR			Mus musculus (Mouse)	Schweppe et al. 2017	5	CS	CS	intra	CISY_MOUSE	Mus musculus (Mouse)	464	PF00285;	CISY_MOUSE	Mus musculus (Mouse)	464	PF00285;
Q9Z2I9	Q9Z2I9	Heart	88	129	SSDEAYAIAKK	IVFSPEEAKAVSSQMIGQK			Mus musculus (Mouse)	Schweppe et al. 2017	5	SUCLA2	SUCLA2	intra	SUCB1_MOUSE	Mus musculus (Mouse)	463	PF08442;PF00549;	SUCB1_MOUSE	Mus musculus (Mouse)	463	PF08442;PF00549;
P54071	P54071	Heart	282	299	TDFDKNKIWYEHR	LIDDMVAQVLKSSGGFVWACK			Mus musculus (Mouse)	Schweppe et al. 2017	5	IDH2	IDH2	intra	IDHP_MOUSE	Mus musculus (Mouse)	452	PF00180;	IDHP_MOUSE	Mus musculus (Mouse)	452	PF00180;
Q9CQR4	Q9CQR4	Heart	37	37	VTLVSAAPEKLICEMK	VTLVSAAPEKLICEMK			Mus musculus (Mouse)	Schweppe et al. 2017	5	ACOT13	ACOT13	intra	ACO13_MOUSE	Mus musculus (Mouse)	140	PF03061;	ACO13_MOUSE	Mus musculus (Mouse)	140	PF03061;
Q6P8J7	Q6P8J7	Heart	335	408	IPKLSK	GQDIKVPPPLPQFGR			Mus musculus (Mouse)	Schweppe et al. 2017	5	CKMT2	CKMT2	intra	KCRS_MOUSE	Mus musculus (Mouse)	419	PF00217;PF02807;	KCRS_MOUSE	Mus musculus (Mouse)	419	PF00217;PF02807;
Q9CZU6	Q9CZU6	Heart	52	76	IKTFKQQHGK	GMKGLVYETSVLDPDEGIR			Mus musculus (Mouse)	Schweppe et al. 2017	5	CS	CS	intra	CISY_MOUSE	Mus musculus (Mouse)	464	PF00285;	CISY_MOUSE	Mus musculus (Mouse)	464	PF00285;
Q61425	Q61425	Heart	24	192	KILIK	TPMTSQKTFESLVDFCK			Mus musculus (Mouse)	Schweppe et al. 2017	5	HADH	HADH	intra	HCDH_MOUSE	Mus musculus (Mouse)	314	PF00725;PF02737;	HCDH_MOUSE	Mus musculus (Mouse)	314	PF00725;PF02737;
P54071	P54071	Heart	282	413	TDFDKNKIWYEHR	VCVQTVESGAMTKDLAGCIHGLSNVK			Mus musculus (Mouse)	Schweppe et al. 2017	5	IDH2	IDH2	intra	IDHP_MOUSE	Mus musculus (Mouse)	452	PF00180;	IDHP_MOUSE	Mus musculus (Mouse)	452	PF00180;
Q8CGK3	Q8CGK3	Heart	375	357	EVEEKIK	KEFELSK			Mus musculus (Mouse)	Schweppe et al. 2017	5	LONP1	LONP1	intra	LONM_MOUSE	Mus musculus (Mouse)	949	PF00004;PF05362;PF02190;	LONM_MOUSE	Mus musculus (Mouse)	949	PF00004;PF05362;PF02190;
Q9CZU6	Q9CZU6	Heart	52	393	TFKQQHGK	IVPNILLEQGKAK			Mus musculus (Mouse)	Schweppe et al. 2017	5	CS	CS	intra	CISY_MOUSE	Mus musculus (Mouse)	464	PF00285;	CISY_MOUSE	Mus musculus (Mouse)	464	PF00285;
Q9CZU6	Q9CZU6	Heart	49	76	IKTFK	GMKGLVYETSVLDPDEGIR			Mus musculus (Mouse)	Schweppe et al. 2017	5	CS	CS	intra	CISY_MOUSE	Mus musculus (Mouse)	464	PF00285;	CISY_MOUSE	Mus musculus (Mouse)	464	PF00285;
Q9DCW4	Q9DCW4	Heart	19	26	VIDFAVKIR	VKPDKSGVVTDGVK			Mus musculus (Mouse)	Schweppe et al. 2017	5	ETFB	ETFB	intra	ETFB_MOUSE	Mus musculus (Mouse)	255	PF01012;	ETFB_MOUSE	Mus musculus (Mouse)	255	PF01012;
Q9DCW4	Q9DCW4	Heart	205	59	KIEVVK	LVKEIIAVSCGPSQCQETIR			Mus musculus (Mouse)	Schweppe et al. 2017	5	ETFB	ETFB	intra	ETFB_MOUSE	Mus musculus (Mouse)	255	PF01012;	ETFB_MOUSE	Mus musculus (Mouse)	255	PF01012;
P38647	P38647	Heart	360	368	AQFEGIVTDLIKR	TIAPCQKAMQDAEVSK			Mus musculus (Mouse)	Schweppe et al. 2017	5	HSPA9	HSPA9	intra	GRP75_MOUSE	Mus musculus (Mouse)	679	PF00012;	GRP75_MOUSE	Mus musculus (Mouse)	679	PF00012;
Q8K411	Q8K411	Heart	945	550	SGKFTQQDIDEAK	GLELQTQQSKHQDASCLPALK			Mus musculus (Mouse)	Schweppe et al. 2017	5	PITRM1	PITRM1	intra	PREP_MOUSE	Mus musculus (Mouse)	1036	PF08367;PF00675;PF05193;	PREP_MOUSE	Mus musculus (Mouse)	1036	PF08367;PF00675;PF05193;
Q9CQR4	Q9CQR4	Heart	127	108	TTGKLIAQGR	IGEEIVITAHILKQGK			Mus musculus (Mouse)	Schweppe et al. 2017	5	ACOT13	ACOT13	intra	ACO13_MOUSE	Mus musculus (Mouse)	140	PF03061;	ACO13_MOUSE	Mus musculus (Mouse)	140	PF03061;
Q61425	Q61425	Heart	241	185	GDASKEDIDTAMK	LVEVIKTPMTSQK			Mus musculus (Mouse)	Schweppe et al. 2017	5	HADH	HADH	intra	HCDH_MOUSE	Mus musculus (Mouse)	314	PF00725;PF02737;	HCDH_MOUSE	Mus musculus (Mouse)	314	PF00725;PF02737;
P35486	P35486	Heart	244	244	AAASTDYYKR	AAASTDYYKR			Mus musculus (Mouse)	Schweppe et al. 2017	5	PDHA1	PDHA1	intra	ODPA_MOUSE	Mus musculus (Mouse)	390	PF00676;	ODPA_MOUSE	Mus musculus (Mouse)	390	PF00676;
Q91VD9	Q91VD9	Heart	84	98	MCLVEIEKAPK	VVAACAMPVMKGWNILTNSEK			Mus musculus (Mouse)	Schweppe et al. 2017	5	NDUFS1	NDUFS1	intra	NDUS1_MOUSE	Mus musculus (Mouse)	727	PF00384;PF10588;PF09326;	NDUS1_MOUSE	Mus musculus (Mouse)	727	PF00384;PF10588;PF09326;
Q99KI0	Q99KI0	Heart	523	520	FKLEAPDADELPR	FNPETDFLTGKDGKK			Mus musculus (Mouse)	Schweppe et al. 2017	5	ACO2	ACO2	intra	ACON_MOUSE	Mus musculus (Mouse)	780	PF00330;PF00694;	ACON_MOUSE	Mus musculus (Mouse)	780	PF00330;PF00694;
P12787	P12787	Heart	68	58	KGMNTLVGYDLVPEPK	WVTYFNKPDIDAWELR			Mus musculus (Mouse)	Schweppe et al. 2017	5	COX5A	COX5A	intra	COX5A_MOUSE	Mus musculus (Mouse)	146	PF02284;	COX5A_MOUSE	Mus musculus (Mouse)	146	PF02284;
Q8BMS1	Q8BMS1	Heart	406	214	GQQQVFKGLNDK	KMGLVDQLVEPLGPGIK			Mus musculus (Mouse)	Schweppe et al. 2017	5	HADHA	HADHA	intra	ECHA_MOUSE	Mus musculus (Mouse)	763	PF00725;PF02737;PF00378;	ECHA_MOUSE	Mus musculus (Mouse)	763	PF00725;PF02737;PF00378;
Q9D0K2	Q9D0K2	Heart	286	296	KEGDGKGK	SGKPGGDVR			Mus musculus (Mouse)	Schweppe et al. 2017-Liu et al. 2018	5	OXCT1	OXCT1	intra	SCOT1_MOUSE	Mus musculus (Mouse)	520	PF01144;	SCOT1_MOUSE	Mus musculus (Mouse)	520	PF01144;
Q64433	Q64433	Heart	70	86	VGDKVLLPEYGGTK	VVLDDKDYFLFR			Mus musculus (Mouse)	Schweppe et al. 2017	5	HSPE1	HSPE1	intra	CH10_MOUSE	Mus musculus (Mouse)	102	PF00166;	CH10_MOUSE	Mus musculus (Mouse)	102	PF00166;
Q99KI0	Q99KI0	Heart	31	144	AKVAMSHFEPSEYIR	AKDINQEVYNFLATAGAK			Mus musculus (Mouse)	Schweppe et al. 2017	5	ACO2	ACO2	intra	ACON_MOUSE	Mus musculus (Mouse)	780	PF00330;PF00694;	ACON_MOUSE	Mus musculus (Mouse)	780	PF00330;PF00694;
Q9WUR9	Q9WUR9	Heart	45	18	ENLKTGTEVGDVAK	AVILGPPGSGKGTVCER			Mus musculus (Mouse)	Schweppe et al. 2017	5	AK4	AK4	intra	KAD4_MOUSE	Mus musculus (Mouse)	223	PF05191;	KAD4_MOUSE	Mus musculus (Mouse)	223	PF05191;
Q9CZ13	Q9CZ13	Heart	225	248	HYKAPR	MVLAAAGGVEHQQLLDLAQKHLSSVSR			Mus musculus (Mouse)	Schweppe et al. 2017	5	UQCRC1	UQCRC1	intra	QCR1_MOUSE	Mus musculus (Mouse)	480	PF00675;PF05193;	QCR1_MOUSE	Mus musculus (Mouse)	480	PF00675;PF05193;
Q6P8J7	Q6P8J7	Heart	140	128	VMKHPTDLDASK	TVGMVAGDEESYEVFADLFDPVIKLR			Mus musculus (Mouse)	Schweppe et al. 2017	5	CKMT2	CKMT2	intra	KCRS_MOUSE	Mus musculus (Mouse)	419	PF00217;PF02807;	KCRS_MOUSE	Mus musculus (Mouse)	419	PF00217;PF02807;
P54071	P54071	Heart	384	426	GKLDGNQDLIR	DLAGCIHGLSNVKLNEHFLNTTDFLDTIK			Mus musculus (Mouse)	Schweppe et al. 2017	5	IDH2	IDH2	intra	IDHP_MOUSE	Mus musculus (Mouse)	452	PF00180;	IDHP_MOUSE	Mus musculus (Mouse)	452	PF00180;
Q6P8J7	Q6P8J7	Heart	200	59	EVENVAITALEGLKGDLAGR	KHNNCMAECLTPTIYAK			Mus musculus (Mouse)	Schweppe et al. 2017	5	CKMT2	CKMT2	intra	KCRS_MOUSE	Mus musculus (Mouse)	419	PF00217;PF02807;	KCRS_MOUSE	Mus musculus (Mouse)	419	PF00217;PF02807;
Q8BMS1	Q8BMS1	Heart	386	60	GLKTLLK	INSPNSKVNTLNK			Mus musculus (Mouse)	Schweppe et al. 2017	5	HADHA	HADHA	intra	ECHA_MOUSE	Mus musculus (Mouse)	763	PF00725;PF02737;PF00378;	ECHA_MOUSE	Mus musculus (Mouse)	763	PF00725;PF02737;PF00378;
Q03265	Q03265	Heart	167	239	GPIGSKTR	FNDGTDEKK			Mus musculus (Mouse)	Schweppe et al. 2017	5	ATP5A1	ATP5A1	intra	ATPA_MOUSE	Mus musculus (Mouse)	553	PF00006;PF00306;PF02874;	ATPA_MOUSE	Mus musculus (Mouse)	553	PF00006;PF00306;PF02874;
Q9DB77	Q9DB77	Heart	66	92	IGLFVKAGSR	LASSLTTKGASSFK			Mus musculus (Mouse)	Schweppe et al. 2017	5	UQCRC2	UQCRC2	intra	QCR2_MOUSE	Mus musculus (Mouse)	453	PF00675;PF05193;	QCR2_MOUSE	Mus musculus (Mouse)	453	PF00675;PF05193;
Q99KI0	Q99KI0	Heart	245	144	LTGSLSGWTSPKDVILK	RAKDINQEVYNFLATAGAK			Mus musculus (Mouse)	Schweppe et al. 2017	5	ACO2	ACO2	intra	ACON_MOUSE	Mus musculus (Mouse)	780	PF00330;PF00694;	ACON_MOUSE	Mus musculus (Mouse)	780	PF00330;PF00694;
Q9WTP7	Q9WTP7	Heart	64	174	TFIDQGKLIPDDVMTR	LKAYEAQTEPVLQYYQK			Mus musculus (Mouse)	Schweppe et al. 2017	5	AK3	AK3	intra	KAD3_MOUSE	Mus musculus (Mouse)	227	PF05191;	KAD3_MOUSE	Mus musculus (Mouse)	227	PF05191;
Q99LB2	Q99LB2	Heart	217	228	VNCLAPGLIKTR	FSSVLWEEKAR			Mus musculus (Mouse)	Schweppe et al. 2017	5	DHRS4	DHRS4	intra	DHRS4_MOUSE	Mus musculus (Mouse)	279	NA	DHRS4_MOUSE	Mus musculus (Mouse)	279	NA
P70404	P70404	Heart	315	129	NTGKSIANK	GNIETNHNLPPSHKSR			Mus musculus (Mouse)	Schweppe et al. 2017	5	IDH3G	IDH3G	intra	IDHG1_MOUSE	Mus musculus (Mouse)	393	PF00180;	IDHG1_MOUSE	Mus musculus (Mouse)	393	PF00180;
Q9DB77	Q9DB77	Heart	435	250	FVSGKK	GGLGLAGAKAK			Mus musculus (Mouse)	Schweppe et al. 2017	5	UQCRC2	UQCRC2	intra	QCR2_MOUSE	Mus musculus (Mouse)	453	PF00675;PF05193;	QCR2_MOUSE	Mus musculus (Mouse)	453	PF00675;PF05193;
P63038	P63038	Heart	75	89	VTKDGVTVAK	SIDLKDKYK			Mus musculus (Mouse)	Schweppe et al. 2017	5	HSPD1	HSPD1	intra	CH60_MOUSE	Mus musculus (Mouse)	573	PF00118;	CH60_MOUSE	Mus musculus (Mouse)	573	PF00118;
Q8QZT1	Q8QZT1	Heart	304	227	LNVKPLAR	SKEAWDAGKFASEITPITISVK			Mus musculus (Mouse)	Schweppe et al. 2017	5	ACAT1	ACAT1	intra	THIL_MOUSE	Mus musculus (Mouse)	424	PF02803;PF00108;	THIL_MOUSE	Mus musculus (Mouse)	424	PF02803;PF00108;
P54071	P54071	Heart	155	112	EPIICKNIPR	YSVAVKCATITPDEAR			Mus musculus (Mouse)	Schweppe et al. 2017	5	IDH2	IDH2	intra	IDHP_MOUSE	Mus musculus (Mouse)	452	PF00180;	IDHP_MOUSE	Mus musculus (Mouse)	452	PF00180;
P54071	P54071	Heart	256	166	NTILKAYDGR	LVPGWTKPITIGR			Mus musculus (Mouse)	Schweppe et al. 2017	5	IDH2	IDH2	intra	IDHP_MOUSE	Mus musculus (Mouse)	452	PF00180;	IDHP_MOUSE	Mus musculus (Mouse)	452	PF00180;
Q64433	Q64433	Heart	36	40	GGIMLPEKSQGK	SQGKVLQATVVAVGSGGK			Mus musculus (Mouse)	Schweppe et al. 2017	5	HSPE1	HSPE1	intra	CH10_MOUSE	Mus musculus (Mouse)	102	PF00166;	CH10_MOUSE	Mus musculus (Mouse)	102	PF00166;
Q8BMS1	Q8BMS1	Heart	129	390	MFEKLEK	TLLKDTTVTGLGR			Mus musculus (Mouse)	Schweppe et al. 2017	5	HADHA	HADHA	intra	ECHA_MOUSE	Mus musculus (Mouse)	763	PF00725;PF02737;PF00378;	ECHA_MOUSE	Mus musculus (Mouse)	763	PF00725;PF02737;PF00378;
P08249	P08249	Heart	105	78	KPGMTR	ANVKGYLGPEQLPDCLK			Mus musculus (Mouse)	Schweppe et al. 2017	5	MDH2	MDH2	intra	MDHM_MOUSE	Mus musculus (Mouse)	338	PF02866;PF00056;	MDHM_MOUSE	Mus musculus (Mouse)	338	PF02866;PF00056;
Q9CQ75	Q9CQ75	Heart	45	13	YVELKK	AVGAKLGLR			Mus musculus (Mouse)	Schweppe et al. 2017	5	NDUFA2	NDUFA2	intra	NDUA2_MOUSE	Mus musculus (Mouse)	99	PF05047;	NDUA2_MOUSE	Mus musculus (Mouse)	99	PF05047;
Q99LC5	Q99LC5	Heart	75	59	VAGVAKVLVAQHDAYK	LGGEVSCLVAGTKCDK			Mus musculus (Mouse)	Schweppe et al. 2017	5	ETFA	ETFA	intra	ETFA_MOUSE	Mus musculus (Mouse)	333	PF01012;PF00766;	ETFA_MOUSE	Mus musculus (Mouse)	333	PF01012;PF00766;
Q6P8J7	Q6P8J7	Heart	276	230	VISMEKGGNMK	LIDDHFLFDKPVSPLLTCAGMAR			Mus musculus (Mouse)	Schweppe et al. 2017	5	CKMT2	CKMT2	intra	KCRS_MOUSE	Mus musculus (Mouse)	419	PF00217;PF02807;	KCRS_MOUSE	Mus musculus (Mouse)	419	PF00217;PF02807;
P97807	P97807	Heart	218	227	LHDALSAKSK	EFAQVIKIGR			Mus musculus (Mouse)	Schweppe et al. 2017	5	FH1	FH1	intra	FUMH_MOUSE	Mus musculus (Mouse)	507	PF10415;PF00206;	FUMH_MOUSE	Mus musculus (Mouse)	507	PF10415;PF00206;
P08249	P08249	Heart	297	281	KGLEK	EGVVECSFVQSKETECTYFSTPLLLGK			Mus musculus (Mouse)	Schweppe et al. 2017	5	MDH2	MDH2	intra	MDHM_MOUSE	Mus musculus (Mouse)	338	PF02866;PF00056;	MDHM_MOUSE	Mus musculus (Mouse)	338	PF02866;PF00056;
P05202	P05202	Heart	82	94	KAEAQIAAK	NLDKEYLPIGGLAEFCK			Mus musculus (Mouse)	Schweppe et al. 2017	5	NA	NA	intra	AATM_MOUSE	Mus musculus (Mouse)	430	PF00155;	AATM_MOUSE	Mus musculus (Mouse)	430	PF00155;
Q8BIJ6	Q8BIJ6	Heart	645	775	SKAPFR	ITDSYKQYDFGK			Mus musculus (Mouse)	Schweppe et al. 2017	5	IARS2	IARS2	intra	SYIM_MOUSE	Mus musculus (Mouse)	1012	PF08264;PF00133;	SYIM_MOUSE	Mus musculus (Mouse)	1012	PF08264;PF00133;
Q99NB1	Q99NB1	Heart	226	250	KIVDEAVK	TDTKVPMGSLDIPLEQEMAK			Mus musculus (Mouse)	Schweppe et al. 2017	5	NA	NA	intra	ACS2L_MOUSE	Mus musculus (Mouse)	682	PF16177;PF00501;PF13193;	ACS2L_MOUSE	Mus musculus (Mouse)	682	PF16177;PF00501;PF13193;
Q8K2B3	Q8K2B3	Heart	250	480	AKNTVIATGGYGR	ACALSIAESCRPGDKVPSIK			Mus musculus (Mouse)	Schweppe et al. 2017	5	SDHA	SDHA	intra	SDHA_MOUSE	Mus musculus (Mouse)	664	PF00890;PF02910;	SDHA_MOUSE	Mus musculus (Mouse)	664	PF00890;PF02910;
Q91VR2	Q91VR2	Heart	88	90	ADIKAPEDKK	KHLIIGVSSDR			Mus musculus (Mouse)	Schweppe et al. 2017	5	ATP5C1	ATP5C1	intra	ATPG_MOUSE	Mus musculus (Mouse)	298	PF00231;	ATPG_MOUSE	Mus musculus (Mouse)	298	PF00231;
Q8K2B3	Q8K2B3	Heart	616	624	KPFGEHWR	KHTLSYVDIK			Mus musculus (Mouse)	Schweppe et al. 2017	5	SDHA	SDHA	intra	SDHA_MOUSE	Mus musculus (Mouse)	664	PF00890;PF02910;	SDHA_MOUSE	Mus musculus (Mouse)	664	PF00890;PF02910;
P54071	P54071	Heart	243	166	KWPLYLSTK	LVPGWTKPITIGR			Mus musculus (Mouse)	Schweppe et al. 2017	5	IDH2	IDH2	intra	IDHP_MOUSE	Mus musculus (Mouse)	452	PF00180;	IDHP_MOUSE	Mus musculus (Mouse)	452	PF00180;
Q8BMS1	Q8BMS1	Heart	457	620	HKVLK	FGGGSVELLKQMVSK			Mus musculus (Mouse)	Schweppe et al. 2017	5	HADHA	HADHA	intra	ECHA_MOUSE	Mus musculus (Mouse)	763	PF00725;PF02737;PF00378;	ECHA_MOUSE	Mus musculus (Mouse)	763	PF00725;PF02737;PF00378;
Q60932	Q60932	Heart	126	122	NAKIK	LTFDSSFSPNTGKK			Mus musculus (Mouse)	Schweppe et al. 2017	5	VDAC1	VDAC1	intra	VDAC1_MOUSE	Mus musculus (Mouse)	296	PF01459;	VDAC1_MOUSE	Mus musculus (Mouse)	296	PF01459;
P47934	P47934	Heart	395	261	NDIEKAK	NTWAKAYNNLIK			Mus musculus (Mouse)	Schweppe et al. 2017	5	CRAT	CRAT	intra	CACP_MOUSE	Mus musculus (Mouse)	626	PF00755;	CACP_MOUSE	Mus musculus (Mouse)	626	PF00755;
O35459	O35459	Heart	316	230	SVQAAMEKR	KMMADEALDSGLVSR			Mus musculus (Mouse)	Schweppe et al. 2017	5	ECH1	ECH1	intra	ECH1_MOUSE	Mus musculus (Mouse)	327	PF00378;	ECH1_MOUSE	Mus musculus (Mouse)	327	PF00378;
P56391	P56391	Heart	8	47	TKIK	AMTAKGGDVSVCEWYR			Mus musculus (Mouse)	Schweppe et al. 2017	5	COX6B1	COX6B1	intra	CX6B1_MOUSE	Mus musculus (Mouse)	86	PF02297;	CX6B1_MOUSE	Mus musculus (Mouse)	86	PF02297;
Q9CZ13	Q9CZ13	Heart	225	102	HYKAPR	GTKNRPGNALEK			Mus musculus (Mouse)	Schweppe et al. 2017	5	UQCRC1	UQCRC1	intra	QCR1_MOUSE	Mus musculus (Mouse)	480	PF00675;PF05193;	QCR1_MOUSE	Mus musculus (Mouse)	480	PF00675;PF05193;
P41216	P41216	Heart	208	644	AKLLLEGVENK	LGKEAGLKPFEQVK			Mus musculus (Mouse)	Schweppe et al. 2017	5	NA	NA	intra	ACSL1_MOUSE	Mus musculus (Mouse)	699	PF00501;PF13193;	ACSL1_MOUSE	Mus musculus (Mouse)	699	PF00501;PF13193;
Q2TPA8	Q2TPA8	Heart	424	390	SKGGK	IVKDSLSDEVVR			Mus musculus (Mouse)	Schweppe et al. 2017	5	HSDL2	HSDL2	intra	HSDL2_MOUSE	Mus musculus (Mouse)	490	PF00106;PF02036;	HSDL2_MOUSE	Mus musculus (Mouse)	490	PF00106;PF02036;
P08249	P08249	Heart	329	157	KGEDFVK	KHGVYNPNK			Mus musculus (Mouse)	Schweppe et al. 2017	5	MDH2	MDH2	intra	MDHM_MOUSE	Mus musculus (Mouse)	338	PF02866;PF00056;	MDHM_MOUSE	Mus musculus (Mouse)	338	PF02866;PF00056;
Q9DB77	Q9DB77	Heart	250	183	GGLGLAGAKAK	IIENLHDVAYKNALANPLYCPDYR			Mus musculus (Mouse)	Schweppe et al. 2017	5	UQCRC2	UQCRC2	intra	QCR2_MOUSE	Mus musculus (Mouse)	453	PF00675;PF05193;	QCR2_MOUSE	Mus musculus (Mouse)	453	PF00675;PF05193;
Q99LC5	Q99LC5	Heart	59	85	LGGEVSCLVAGTKCDK	VLVAQHDAYKGLLPEELTPLILETQK			Mus musculus (Mouse)	Schweppe et al. 2017	5	ETFA	ETFA	intra	ETFA_MOUSE	Mus musculus (Mouse)	333	PF01012;PF00766;	ETFA_MOUSE	Mus musculus (Mouse)	333	PF01012;PF00766;
Q8BMS1	Q8BMS1	Heart	255	46	KVSAK	THINYGVKGDVAVIR			Mus musculus (Mouse)	Schweppe et al. 2017	5	HADHA	HADHA	intra	ECHA_MOUSE	Mus musculus (Mouse)	763	PF00725;PF02737;PF00378;	ECHA_MOUSE	Mus musculus (Mouse)	763	PF00725;PF02737;PF00378;
Q62425	Q62425	Heart	56	64	NNPEPWNKLGPNEQYK	LGPNEQYKFYSVNVDYSK			Mus musculus (Mouse)	Schweppe et al. 2017	5	NDUFA4	NDUFA4	intra	NDUA4_MOUSE	Mus musculus (Mouse)	82	PF06522;	NDUA4_MOUSE	Mus musculus (Mouse)	82	PF06522;
P29758	P29758	Heart	358	374	KELMK	GKGLLNAIVIR			Mus musculus (Mouse)	Schweppe et al. 2017	5	NA	NA	intra	OAT_MOUSE	Mus musculus (Mouse)	439	PF00202;	OAT_MOUSE	Mus musculus (Mouse)	439	PF00202;
Q8BMS1	Q8BMS1	Heart	292	303	KQTK	GLYPAPLKIIDAVK			Mus musculus (Mouse)	Schweppe et al. 2017	5	HADHA	HADHA	intra	ECHA_MOUSE	Mus musculus (Mouse)	763	PF00725;PF02737;PF00378;	ECHA_MOUSE	Mus musculus (Mouse)	763	PF00725;PF02737;PF00378;
P50544	P50544	Heart	557	557	KGIVNEQFLLQR	KGIVNEQFLLQR			Mus musculus (Mouse)	Schweppe et al. 2017	5	ACADVL	ACADVL	intra	ACADV_MOUSE	Mus musculus (Mouse)	656	PF00441;PF02770;PF02771;	ACADV_MOUSE	Mus musculus (Mouse)	656	PF00441;PF02770;PF02771;
Q9JHI5	Q9JHI5	Heart	239	76	GMPGFSTSKK	AQEIDQTNDFKNLR			Mus musculus (Mouse)	Schweppe et al. 2017	5	IVD	IVD	intra	IVD_MOUSE	Mus musculus (Mouse)	424	PF00441;PF02770;PF02771;	IVD_MOUSE	Mus musculus (Mouse)	424	PF00441;PF02770;PF02771;
Q9CRB9	Q9CRB9	Heart	121	121	AKHLAR	AKHLAR			Mus musculus (Mouse)	Schweppe et al. 2017	5	CHCHD3	CHCHD3	intra	MIC19_MOUSE	Mus musculus (Mouse)	227	NA	MIC19_MOUSE	Mus musculus (Mouse)	227	NA
Q61425	Q61425	Heart	241	212	GDASKEDIDTAMK	TLGKHPVSCKDTPGFIVNR			Mus musculus (Mouse)	Schweppe et al. 2017	5	HADH	HADH	intra	HCDH_MOUSE	Mus musculus (Mouse)	314	PF00725;PF02737;	HCDH_MOUSE	Mus musculus (Mouse)	314	PF00725;PF02737;
Q60930	Q60930	Heart	125	121	SGKIK	LTFDTTFSPNTGKK			Mus musculus (Mouse)	Schweppe et al. 2017	5	VDAC2	VDAC2	intra	VDAC2_MOUSE	Mus musculus (Mouse)	295	PF01459;	VDAC2_MOUSE	Mus musculus (Mouse)	295	PF01459;
Q9Z0X1	Q9Z0X1	Heart	285	277	KIGDFR	AGAEVKSR			Mus musculus (Mouse)	Schweppe et al. 2017	5	AIFM1	AIFM1	intra	AIFM1_MOUSE	Mus musculus (Mouse)	612	PF14721;PF07992;	AIFM1_MOUSE	Mus musculus (Mouse)	612	PF14721;PF07992;
Q9CZU6	Q9CZU6	Heart	366	375	EFALKHLPK	DPMFKLVAQLYK			Mus musculus (Mouse)	Schweppe et al. 2017	5	CS	CS	intra	CISY_MOUSE	Mus musculus (Mouse)	464	PF00285;	CISY_MOUSE	Mus musculus (Mouse)	464	PF00285;
P50544	P50544	Heart	557	52	KGIVNEQFLLQR	EATQAVLDKPETLSSDASTR			Mus musculus (Mouse)	Schweppe et al. 2017	5	ACADVL	ACADVL	intra	ACADV_MOUSE	Mus musculus (Mouse)	656	PF00441;PF02770;PF02771;	ACADV_MOUSE	Mus musculus (Mouse)	656	PF00441;PF02770;PF02771;
Q8BMS1	Q8BMS1	Heart	334	60	FGELALTKESK	INSPNSKVNTLNK			Mus musculus (Mouse)	Schweppe et al. 2017	5	HADHA	HADHA	intra	ECHA_MOUSE	Mus musculus (Mouse)	763	PF00725;PF02737;PF00378;	ECHA_MOUSE	Mus musculus (Mouse)	763	PF00725;PF02737;PF00378;
Q9CRB9	Q9CRB9	Heart	136	142	KQDAFYK	KQDAFYKEQLAR			Mus musculus (Mouse)	Schweppe et al. 2017	5	CHCHD3	CHCHD3	intra	MIC19_MOUSE	Mus musculus (Mouse)	227	NA	MIC19_MOUSE	Mus musculus (Mouse)	227	NA
Q03265	Q03265	Heart	261	239	STVAQLVKR	FNDGTDEKK			Mus musculus (Mouse)	Schweppe et al. 2017	5	ATP5A1	ATP5A1	intra	ATPA_MOUSE	Mus musculus (Mouse)	553	PF00006;PF00306;PF02874;	ATPA_MOUSE	Mus musculus (Mouse)	553	PF00006;PF00306;PF02874;
Q9DCX2	Q9DCX2	Heart	73	48	KYNALK	LASLSEKPPAIDWAYYR			Mus musculus (Mouse)	Schweppe et al. 2017	5	ATP5H	ATP5H	intra	ATP5H_MOUSE	Mus musculus (Mouse)	161	PF05873;	ATP5H_MOUSE	Mus musculus (Mouse)	161	PF05873;
Q99KI0	Q99KI0	Heart	776	549	MKELQQ	SDFDPGQDTYQHPPKDSSGQR			Mus musculus (Mouse)	Schweppe et al. 2017	5	ACO2	ACO2	intra	ACON_MOUSE	Mus musculus (Mouse)	780	PF00330;PF00694;	ACON_MOUSE	Mus musculus (Mouse)	780	PF00330;PF00694;
O35143	O35143	Heart	49	64	EAGGAFGKR	TKEQLAALR			Mus musculus (Mouse)	Schweppe et al. 2017	5	ATPIF1	ATPIF1	intra	ATIF1_MOUSE	Mus musculus (Mouse)	106	PF04568;	ATIF1_MOUSE	Mus musculus (Mouse)	106	PF04568;
Q6P8J7	Q6P8J7	Heart	281	200	GGNMKR	EVENVAITALEGLKGDLAGR			Mus musculus (Mouse)	Schweppe et al. 2017	5	CKMT2	CKMT2	intra	KCRS_MOUSE	Mus musculus (Mouse)	419	PF00217;PF02807;	KCRS_MOUSE	Mus musculus (Mouse)	419	PF00217;PF02807;
Q03265	Q03265	Heart	167	240	GPIGSKTR	FNDGTDEKKK			Mus musculus (Mouse)	Schweppe et al. 2017	5	ATP5A1	ATP5A1	intra	ATPA_MOUSE	Mus musculus (Mouse)	553	PF00006;PF00306;PF02874;	ATPA_MOUSE	Mus musculus (Mouse)	553	PF00006;PF00306;PF02874;
P26443	P26443	Heart	480	477	FGKHGGTIPVVPTAEFQDR	KFGKHGGTIPVVPTAEFQDR			Mus musculus (Mouse)	Schweppe et al. 2017	5	GLUD1	GLUD1	intra	DHE3_MOUSE	Mus musculus (Mouse)	558	PF00208;PF02812;	DHE3_MOUSE	Mus musculus (Mouse)	558	PF00208;PF02812;
O35459	O35459	Heart	94	94	ELVECFQKISK	ELVECFQKISK			Mus musculus (Mouse)	Schweppe et al. 2017	5	ECH1	ECH1	intra	ECH1_MOUSE	Mus musculus (Mouse)	327	PF00378;	ECH1_MOUSE	Mus musculus (Mouse)	327	PF00378;
P08249	P08249	Heart	329	307	KGEDFVK	NLGIGKITPFEEK			Mus musculus (Mouse)	Schweppe et al. 2017	5	MDH2	MDH2	intra	MDHM_MOUSE	Mus musculus (Mouse)	338	PF02866;PF00056;	MDHM_MOUSE	Mus musculus (Mouse)	338	PF02866;PF00056;
Q99LC5	Q99LC5	Heart	164	216	VKVFSVR	SDRPELTGAKVVVSGGR			Mus musculus (Mouse)	Schweppe et al. 2017	5	ETFA	ETFA	intra	ETFA_MOUSE	Mus musculus (Mouse)	333	PF01012;PF00766;	ETFA_MOUSE	Mus musculus (Mouse)	333	PF01012;PF00766;
O08749	O08749	Heart	430	132	AKTNADTDGMVK	HSAVKALTGGIAHLFK			Mus musculus (Mouse)	Schweppe et al. 2017	5	DLD	DLD	intra	DLDH_MOUSE	Mus musculus (Mouse)	509	PF07992;PF02852;	DLDH_MOUSE	Mus musculus (Mouse)	509	PF07992;PF02852;
Q9DB20	Q9DB20	Heart	70	51	VGQLLKDPK	YATALYSAASKEK			Mus musculus (Mouse)	Schweppe et al. 2017	5	ATP5O	ATP5O	intra	ATPO_MOUSE	Mus musculus (Mouse)	213	PF00213;	ATPO_MOUSE	Mus musculus (Mouse)	213	PF00213;
P35486	P35486	Heart	83	321	ADQLYKQK	SKSDPIMLLKDR			Mus musculus (Mouse)	Schweppe et al. 2017	5	PDHA1	PDHA1	intra	ODPA_MOUSE	Mus musculus (Mouse)	390	PF00676;	ODPA_MOUSE	Mus musculus (Mouse)	390	PF00676;
Q9DB20	Q9DB20	Heart	70	172	VGQLLKDPK	SFLSPNQILKLEIK			Mus musculus (Mouse)	Schweppe et al. 2017	5	ATP5O	ATP5O	intra	ATPO_MOUSE	Mus musculus (Mouse)	213	PF00213;	ATPO_MOUSE	Mus musculus (Mouse)	213	PF00213;
Q99KI0	Q99KI0	Heart	523	549	FKLEAPDADELPR	SDFDPGQDTYQHPPKDSSGQR			Mus musculus (Mouse)	Schweppe et al. 2017	5	ACO2	ACO2	intra	ACON_MOUSE	Mus musculus (Mouse)	780	PF00330;PF00694;	ACON_MOUSE	Mus musculus (Mouse)	780	PF00330;PF00694;
P41216	P41216	Heart	558	573	KHIFK	LAQGEYIAPEKIENIYLR			Mus musculus (Mouse)	Schweppe et al. 2017	5	NA	NA	intra	ACSL1_MOUSE	Mus musculus (Mouse)	699	PF00501;PF13193;	ACSL1_MOUSE	Mus musculus (Mouse)	699	PF00501;PF13193;
Q6P8J7	Q6P8J7	Heart	292	59	GLKEVER	KHNNCMAECLTPTIYAK			Mus musculus (Mouse)	Schweppe et al. 2017	5	CKMT2	CKMT2	intra	KCRS_MOUSE	Mus musculus (Mouse)	419	PF00217;PF02807;	KCRS_MOUSE	Mus musculus (Mouse)	419	PF00217;PF02807;
Q9DCW4	Q9DCW4	Heart	250	238	LKEVGR	SAGVKVETTEDLVAK			Mus musculus (Mouse)	Schweppe et al. 2017	5	ETFB	ETFB	intra	ETFB_MOUSE	Mus musculus (Mouse)	255	PF01012;	ETFB_MOUSE	Mus musculus (Mouse)	255	PF01012;
Q9DB20	Q9DB20	Heart	192	172	IGEKYVDMSAK	SFLSPNQILKLEIK			Mus musculus (Mouse)	Schweppe et al. 2017	5	ATP5O	ATP5O	intra	ATPO_MOUSE	Mus musculus (Mouse)	213	PF00213;	ATPO_MOUSE	Mus musculus (Mouse)	213	PF00213;
Q9Z2I9	Q9Z2I9	Heart	108	274	GKGTFTSGLK	VLCMDAKINFDSNSAYR			Mus musculus (Mouse)	Schweppe et al. 2017	5	SUCLA2	SUCLA2	intra	SUCB1_MOUSE	Mus musculus (Mouse)	463	PF08442;PF00549;	SUCB1_MOUSE	Mus musculus (Mouse)	463	PF08442;PF00549;
Q9DB77	Q9DB77	Heart	250	92	GGLGLAGAKAK	LASSLTTKGASSFK			Mus musculus (Mouse)	Schweppe et al. 2017	5	UQCRC2	UQCRC2	intra	QCR2_MOUSE	Mus musculus (Mouse)	453	PF00675;PF05193;	QCR2_MOUSE	Mus musculus (Mouse)	453	PF00675;PF05193;
Q9DB20	Q9DB20	Heart	60	51	KLDQVEKELLR	YATALYSAASKEK			Mus musculus (Mouse)	Schweppe et al. 2017	5	ATP5O	ATP5O	intra	ATPO_MOUSE	Mus musculus (Mouse)	213	PF00213;	ATPO_MOUSE	Mus musculus (Mouse)	213	PF00213;
Q80XN0	Q80XN0	Heart	91	259	DKGDAGVK	KMWDDLPEVVR			Mus musculus (Mouse)	Schweppe et al. 2017	5	BDH1	BDH1	intra	BDH_MOUSE	Mus musculus (Mouse)	343	PF00106;	BDH_MOUSE	Mus musculus (Mouse)	343	PF00106;
Q9DB15	Q9DB15	Heart	150	145	LIKEIK	LTEAKPVDKVK			Mus musculus (Mouse)	Schweppe et al. 2017	5	MRPL12	MRPL12	intra	RM12_MOUSE	Mus musculus (Mouse)	201	PF00542;PF16320;	RM12_MOUSE	Mus musculus (Mouse)	201	PF00542;PF16320;
Q6P8J7	Q6P8J7	Heart	292	209	GLKEVER	YYKLSEMTEQDQQR			Mus musculus (Mouse)	Schweppe et al. 2017	5	CKMT2	CKMT2	intra	KCRS_MOUSE	Mus musculus (Mouse)	419	PF00217;PF02807;	KCRS_MOUSE	Mus musculus (Mouse)	419	PF00217;PF02807;
Q9CZ13	Q9CZ13	Heart	102	248	GTKNRPGNALEK	MVLAAAGGVEHQQLLDLAQKHLSSVSR			Mus musculus (Mouse)	Schweppe et al. 2017	5	UQCRC1	UQCRC1	intra	QCR1_MOUSE	Mus musculus (Mouse)	480	PF00675;PF05193;	QCR1_MOUSE	Mus musculus (Mouse)	480	PF00675;PF05193;
P56480	P56480	Heart	159	350	GPIKTK	ITTTKK			Mus musculus (Mouse)	Schweppe et al. 2017-Liu et al. 2018	5	ATP5B	ATP5B	intra	ATPB_MOUSE	Mus musculus (Mouse)	529	PF00006;PF02874;	ATPB_MOUSE	Mus musculus (Mouse)	529	PF00006;PF02874;
P50544	P50544	Heart	65	52	EKPAR	EATQAVLDKPETLSSDASTR			Mus musculus (Mouse)	Schweppe et al. 2017	5	ACADVL	ACADVL	intra	ACADV_MOUSE	Mus musculus (Mouse)	656	PF00441;PF02770;PF02771;	ACADV_MOUSE	Mus musculus (Mouse)	656	PF00441;PF02770;PF02771;
Q8BMS1	Q8BMS1	Heart	644	214	GFYIYQEGSKNK	KMGLVDQLVEPLGPGIK			Mus musculus (Mouse)	Schweppe et al. 2017	5	HADHA	HADHA	intra	ECHA_MOUSE	Mus musculus (Mouse)	763	PF00725;PF02737;PF00378;	ECHA_MOUSE	Mus musculus (Mouse)	763	PF00725;PF02737;PF00378;
P54071	P54071	Heart	243	155	KWPLYLSTK	EPIICKNIPR			Mus musculus (Mouse)	Schweppe et al. 2017	5	IDH2	IDH2	intra	IDHP_MOUSE	Mus musculus (Mouse)	452	PF00180;	IDHP_MOUSE	Mus musculus (Mouse)	452	PF00180;
P09671	P09671	Heart	221	122	YTACKK	GELLEAIKR			Mus musculus (Mouse)	Schweppe et al. 2017	5	SOD2	SOD2	intra	SODM_MOUSE	Mus musculus (Mouse)	222	PF02777;PF00081;	SODM_MOUSE	Mus musculus (Mouse)	222	PF02777;PF00081;
Q8BMF4	Q8BMF4	Heart	382	363	KDIDSFVPSK	LAAEKGIDLTQVK			Mus musculus (Mouse)	Schweppe et al. 2017	5	DLAT	DLAT	intra	ODP2_MOUSE	Mus musculus (Mouse)	642	PF00198;PF00364;PF02817;	ODP2_MOUSE	Mus musculus (Mouse)	642	PF00198;PF00364;PF02817;
P67778	P67778	Heart	208	202	KAAIISAEGDSK	FVVEKAEQQK			Mus musculus (Mouse)	Schweppe et al. 2017	5	PHB	PHB	intra	PHB_MOUSE	Mus musculus (Mouse)	272	PF01145;	PHB_MOUSE	Mus musculus (Mouse)	272	PF01145;
P26443	P26443	Heart	90	191	LVEDLKTR	INPKNYTDNELEK			Mus musculus (Mouse)	Schweppe et al. 2017	5	GLUD1	GLUD1	intra	DHE3_MOUSE	Mus musculus (Mouse)	558	PF00208;PF02812;	DHE3_MOUSE	Mus musculus (Mouse)	558	PF00208;PF02812;
Q9DB20	Q9DB20	Heart	97	84	SLNDITKR	VSLAVLNPYIKR			Mus musculus (Mouse)	Schweppe et al. 2017	5	ATP5O	ATP5O	intra	ATPO_MOUSE	Mus musculus (Mouse)	213	PF00213;	ATPO_MOUSE	Mus musculus (Mouse)	213	PF00213;
Q60597	Q60597	Heart	640	999	ILKTR	AKPVWYAGRDPAAAPATGNKK			Mus musculus (Mouse)	Schweppe et al. 2017	5	OGDH	OGDH	intra	ODO1_MOUSE	Mus musculus (Mouse)	1023	PF16078;PF00676;PF16870;PF02779;	ODO1_MOUSE	Mus musculus (Mouse)	1023	PF16078;PF00676;PF16870;PF02779;
Q9DCW4	Q9DCW4	Heart	176	26	LKLPAVVTADLR	VKPDKSGVVTDGVK			Mus musculus (Mouse)	Schweppe et al. 2017	5	ETFB	ETFB	intra	ETFB_MOUSE	Mus musculus (Mouse)	255	PF01012;	ETFB_MOUSE	Mus musculus (Mouse)	255	PF01012;
P54071	P54071	Heart	193	155	AGTFKLVFTPK	NILGGTVFREPIICKNIPR			Mus musculus (Mouse)	Schweppe et al. 2017	5	IDH2	IDH2	intra	IDHP_MOUSE	Mus musculus (Mouse)	452	PF00180;	IDHP_MOUSE	Mus musculus (Mouse)	452	PF00180;
Q3ULD5	Q3ULD5	Heart	70	495	LGGSEKAR	EGKQFSSAEEAALKEPIIK			Mus musculus (Mouse)	Schweppe et al. 2017	5	MCCC2	MCCC2	intra	MCCB_MOUSE	Mus musculus (Mouse)	563	PF01039;	MCCB_MOUSE	Mus musculus (Mouse)	563	PF01039;
Q8BMS1	Q8BMS1	Heart	292	326	KQTK	AGLEQGSDAGYLAESQKFGELALTK			Mus musculus (Mouse)	Schweppe et al. 2017	5	HADHA	HADHA	intra	ECHA_MOUSE	Mus musculus (Mouse)	763	PF00725;PF02737;PF00378;	ECHA_MOUSE	Mus musculus (Mouse)	763	PF00725;PF02737;PF00378;
Q9CRD0	Q9CRD0	Heart	207	197	SKNR	KGVTYEELR			Mus musculus (Mouse)	Schweppe et al. 2017-Liu et al. 2018	5	NA	NA	intra	OCAD1_MOUSE	Mus musculus (Mouse)	247	PF07051;	OCAD1_MOUSE	Mus musculus (Mouse)	247	PF07051;
Q99KI0	Q99KI0	Heart	458	605	KDIK	CTTDHISAAGPWLKFR			Mus musculus (Mouse)	Schweppe et al. 2017	5	ACO2	ACO2	intra	ACON_MOUSE	Mus musculus (Mouse)	780	PF00330;PF00694;	ACON_MOUSE	Mus musculus (Mouse)	780	PF00330;PF00694;
Q03265	Q03265	Heart	175	175	VGLKAPGIIPR	VGLKAPGIIPR			Mus musculus (Mouse)	Schweppe et al. 2017	5	ATP5A1	ATP5A1	intra	ATPA_MOUSE	Mus musculus (Mouse)	553	PF00006;PF00306;PF02874;	ATPA_MOUSE	Mus musculus (Mouse)	553	PF00006;PF00306;PF02874;
P54071	P54071	Heart	180	106	HAHGDQYKATDFVVDR	DQTNDQVTIDSALATQKYSVAVK			Mus musculus (Mouse)	Schweppe et al. 2017	5	IDH2	IDH2	intra	IDHP_MOUSE	Mus musculus (Mouse)	452	PF00180;	IDHP_MOUSE	Mus musculus (Mouse)	452	PF00180;
P35486	P35486	Heart	244	277	AAASTDYYKR	SGKGPILMELQTYR			Mus musculus (Mouse)	Schweppe et al. 2017	5	PDHA1	PDHA1	intra	ODPA_MOUSE	Mus musculus (Mouse)	390	PF00676;	ODPA_MOUSE	Mus musculus (Mouse)	390	PF00676;
Q99KI0	Q99KI0	Heart	86	739	GKTYLR	DFAPGKPLKCVIK			Mus musculus (Mouse)	Schweppe et al. 2017	5	ACO2	ACO2	intra	ACON_MOUSE	Mus musculus (Mouse)	780	PF00330;PF00694;	ACON_MOUSE	Mus musculus (Mouse)	780	PF00330;PF00694;
Q9CQQ7	Q9CQQ7	Heart	191	162	AYKEVK	AQQALVQKR			Mus musculus (Mouse)	Schweppe et al. 2017	5	ATP5F1	ATP5F1	intra	AT5F1_MOUSE	Mus musculus (Mouse)	256	PF05405;	AT5F1_MOUSE	Mus musculus (Mouse)	256	PF05405;
P54071	P54071	Heart	67	45	IIWQFIKEK	IKVEKPVVEMDGDEMTR			Mus musculus (Mouse)	Schweppe et al. 2017	5	IDH2	IDH2	intra	IDHP_MOUSE	Mus musculus (Mouse)	452	PF00180;	IDHP_MOUSE	Mus musculus (Mouse)	452	PF00180;
Q9D172	Q9D172	Heart	217	201	ALGAKHCVK	GVEVTVGHEQEEGGKWPYAGTAEAIK			Mus musculus (Mouse)	Schweppe et al. 2017	5	D10JHU81E	D10JHU81E	intra	GAL3A_MOUSE	Mus musculus (Mouse)	266	NA	GAL3A_MOUSE	Mus musculus (Mouse)	266	NA
Q99MR8	Q99MR8	Heart	307	363	AAKAVK	IAAGEKIPLSQEEIPLQGHAFEAR			Mus musculus (Mouse)	Schweppe et al. 2017	5	MCCC1	MCCC1	intra	MCCA_MOUSE	Mus musculus (Mouse)	717	PF02785;PF00289;PF00364;PF02786;	MCCA_MOUSE	Mus musculus (Mouse)	717	PF02785;PF00289;PF00364;PF02786;
Q91VR2	Q91VR2	Heart	43	55	NIQKITK	MVAAAKYAR			Mus musculus (Mouse)	Schweppe et al. 2017	5	ATP5C1	ATP5C1	intra	ATPG_MOUSE	Mus musculus (Mouse)	298	PF00231;	ATPG_MOUSE	Mus musculus (Mouse)	298	PF00231;
P56480	P56480	Heart	485	124	LVPLKETIK	GQKVLDSGAPIKIPVGPETLGR			Mus musculus (Mouse)	Schweppe et al. 2017	5	ATP5B	ATP5B	intra	ATPB_MOUSE	Mus musculus (Mouse)	529	PF00006;PF02874;	ATPB_MOUSE	Mus musculus (Mouse)	529	PF00006;PF02874;
Q64433	Q64433	Heart	36	28	GGIMLPEKSQGK	SAAETVTKGGIMLPEK			Mus musculus (Mouse)	Schweppe et al. 2017	5	HSPE1	HSPE1	intra	CH10_MOUSE	Mus musculus (Mouse)	102	PF00166;	CH10_MOUSE	Mus musculus (Mouse)	102	PF00166;
Q9D051	Q9D051	Heart	75	68	GLWKK	VFLLGEEVAQYDGAYKVSR			Mus musculus (Mouse)	Schweppe et al. 2017	5	PDHB	PDHB	intra	ODPB_MOUSE	Mus musculus (Mouse)	359	PF02779;PF02780;	ODPB_MOUSE	Mus musculus (Mouse)	359	PF02779;PF02780;
Q99KI0	Q99KI0	Heart	689	549	AIITKSFAR	SDFDPGQDTYQHPPKDSSGQR			Mus musculus (Mouse)	Schweppe et al. 2017	5	ACO2	ACO2	intra	ACON_MOUSE	Mus musculus (Mouse)	780	PF00330;PF00694;	ACON_MOUSE	Mus musculus (Mouse)	780	PF00330;PF00694;
Q62425	Q62425	Heart	77	48	LKKEGPDF	KNNPEPWNK			Mus musculus (Mouse)	Schweppe et al. 2017	5	NDUFA4	NDUFA4	intra	NDUA4_MOUSE	Mus musculus (Mouse)	82	PF06522;	NDUA4_MOUSE	Mus musculus (Mouse)	82	PF06522;
P45952	P45952	Heart	307	217	KTFGK	VPASKAFTGFIVEADTPGIHIGKK			Mus musculus (Mouse)	Schweppe et al. 2017	5	ACADM	ACADM	intra	ACADM_MOUSE	Mus musculus (Mouse)	421	PF00441;PF02770;PF02771;	ACADM_MOUSE	Mus musculus (Mouse)	421	PF00441;PF02770;PF02771;
Q8BMS1	Q8BMS1	Heart	60	350	INSPNSKVNTLNK	ALMGLYNGQVLCKK			Mus musculus (Mouse)	Schweppe et al. 2017	5	HADHA	HADHA	intra	ECHA_MOUSE	Mus musculus (Mouse)	763	PF00725;PF02737;PF00378;	ECHA_MOUSE	Mus musculus (Mouse)	763	PF00725;PF02737;PF00378;
Q6P8J7	Q6P8J7	Heart	209	200	YYKLSEMTEQDQQR	EVENVAITALEGLKGDLAGR			Mus musculus (Mouse)	Schweppe et al. 2017	5	CKMT2	CKMT2	intra	KCRS_MOUSE	Mus musculus (Mouse)	419	PF00217;PF02807;	KCRS_MOUSE	Mus musculus (Mouse)	419	PF00217;PF02807;
P35486	P35486	Heart	313	77	SKSDPIMLLK	RMELKADQLYK			Mus musculus (Mouse)	Schweppe et al. 2017	5	PDHA1	PDHA1	intra	ODPA_MOUSE	Mus musculus (Mouse)	390	PF00676;	ODPA_MOUSE	Mus musculus (Mouse)	390	PF00676;
P50544	P50544	Heart	299	359	SFGGVTHGLPEKK	SLIAKAVDHATNR			Mus musculus (Mouse)	Schweppe et al. 2017	5	ACADVL	ACADVL	intra	ACADV_MOUSE	Mus musculus (Mouse)	656	PF00441;PF02770;PF02771;	ACADV_MOUSE	Mus musculus (Mouse)	656	PF00441;PF02770;PF02771;
P08249	P08249	Heart	329	314	KGEDFVK	ITPFEEKMIAEAIPELK			Mus musculus (Mouse)	Schweppe et al. 2017	5	MDH2	MDH2	intra	MDHM_MOUSE	Mus musculus (Mouse)	338	PF02866;PF00056;	MDHM_MOUSE	Mus musculus (Mouse)	338	PF02866;PF00056;
Q9CQA3	Q9CQA3	Heart	160	235	SIEPYLKK	LAKLQDPFSVYR			Mus musculus (Mouse)	Schweppe et al. 2017	5	SDHB	SDHB	intra	SDHB_MOUSE	Mus musculus (Mouse)	282	PF13085;	SDHB_MOUSE	Mus musculus (Mouse)	282	PF13085;
P54071	P54071	Heart	199	106	LVFTPKDGSSAK	DQTNDQVTIDSALATQKYSVAVK			Mus musculus (Mouse)	Schweppe et al. 2017	5	IDH2	IDH2	intra	IDHP_MOUSE	Mus musculus (Mouse)	452	PF00180;	IDHP_MOUSE	Mus musculus (Mouse)	452	PF00180;
Q9Z2I9	Q9Z2I9	Heart	108	98	GKGTFTSGLK	DVVIKAQVLAGGR			Mus musculus (Mouse)	Schweppe et al. 2017	5	SUCLA2	SUCLA2	intra	SUCB1_MOUSE	Mus musculus (Mouse)	463	PF08442;PF00549;	SUCB1_MOUSE	Mus musculus (Mouse)	463	PF08442;PF00549;
Q99KI0	Q99KI0	Heart	689	689	AIITKSFAR	AIITKSFAR			Mus musculus (Mouse)	Schweppe et al. 2017	5	ACO2	ACO2	intra	ACON_MOUSE	Mus musculus (Mouse)	780	PF00330;PF00694;	ACON_MOUSE	Mus musculus (Mouse)	780	PF00330;PF00694;
Q9CZU6	Q9CZU6	Heart	52	450	TFKQQHGK	ALGFPLERPKSMSTDGLMK			Mus musculus (Mouse)	Schweppe et al. 2017	5	CS	CS	intra	CISY_MOUSE	Mus musculus (Mouse)	464	PF00285;	CISY_MOUSE	Mus musculus (Mouse)	464	PF00285;
Q99JB2	Q99JB2	Heart	145	145	LSLDKVFR	LSLDKVFR			Mus musculus (Mouse)	Schweppe et al. 2017	5	STOML2	STOML2	intra	STML2_MOUSE	Mus musculus (Mouse)	353	PF01145;PF16200;	STML2_MOUSE	Mus musculus (Mouse)	353	PF01145;PF16200;
P05202	P05202	Heart	396	159	LTKEFSVYMTK	DVFLPKPSWGNHTPIFR			Mus musculus (Mouse)	Schweppe et al. 2017	5	NA	NA	intra	AATM_MOUSE	Mus musculus (Mouse)	430	PF00155;	AATM_MOUSE	Mus musculus (Mouse)	430	PF00155;
P63038	P63038	Heart	130	481	EGFEKISK	IPAMTIAKNAGVEGSLIVEK			Mus musculus (Mouse)	Schweppe et al. 2017	5	HSPD1	HSPD1	intra	CH60_MOUSE	Mus musculus (Mouse)	573	PF00118;	CH60_MOUSE	Mus musculus (Mouse)	573	PF00118;
Q9D8T7	Q9D8T7	Heart	25	97	KIPWTAAASELR	AKALHGAQTSDEER			Mus musculus (Mouse)	Schweppe et al. 2017	5	SLIRP	SLIRP	intra	SLIRP_MOUSE	Mus musculus (Mouse)	112	PF00076;	SLIRP_MOUSE	Mus musculus (Mouse)	112	PF00076;
Q8QZT1	Q8QZT1	Heart	265	304	LKTVFQK	LNVKPLAR			Mus musculus (Mouse)	Schweppe et al. 2017	5	ACAT1	ACAT1	intra	THIL_MOUSE	Mus musculus (Mouse)	424	PF02803;PF00108;	THIL_MOUSE	Mus musculus (Mouse)	424	PF02803;PF00108;
Q03265	Q03265	Heart	132	161	EGDVVKR	VVDALGNAIDGKGPIGSK			Mus musculus (Mouse)	Schweppe et al. 2017	5	ATP5A1	ATP5A1	intra	ATPA_MOUSE	Mus musculus (Mouse)	553	PF00006;PF00306;PF02874;	ATPA_MOUSE	Mus musculus (Mouse)	553	PF00006;PF00306;PF02874;
P54071	P54071	Heart	384	48	GKLDGNQDLIR	IKVEKPVVEMDGDEMTR			Mus musculus (Mouse)	Schweppe et al. 2017	5	IDH2	IDH2	intra	IDHP_MOUSE	Mus musculus (Mouse)	452	PF00180;	IDHP_MOUSE	Mus musculus (Mouse)	452	PF00180;
Q9CQ75	Q9CQ75	Heart	64	75	ECSEVQPKLWAR	YAFGQEKTVSLNNLSADEVTR			Mus musculus (Mouse)	Schweppe et al. 2017	5	NDUFA2	NDUFA2	intra	NDUA2_MOUSE	Mus musculus (Mouse)	99	PF05047;	NDUA2_MOUSE	Mus musculus (Mouse)	99	PF05047;
Q60597	Q60597	Heart	1000	981	KTHLTELQR	AKPVWYAGRDPAAAPATGNK			Mus musculus (Mouse)	Schweppe et al. 2017	5	OGDH	OGDH	intra	ODO1_MOUSE	Mus musculus (Mouse)	1023	PF16078;PF00676;PF16870;PF02779;	ODO1_MOUSE	Mus musculus (Mouse)	1023	PF16078;PF00676;PF16870;PF02779;
P97807	P97807	Heart	220	501	SKEFAQVIK	ETAIELGYLTAEQFDEWVKPKDMLGPK			Mus musculus (Mouse)	Schweppe et al. 2017-Liu et al. 2018	5	FH1	FH1	intra	FUMH_MOUSE	Mus musculus (Mouse)	507	PF10415;PF00206;	FUMH_MOUSE	Mus musculus (Mouse)	507	PF10415;PF00206;
Q99KI0	Q99KI0	Heart	305	31	KYLSK	AKVAMSHFEPSEYIR			Mus musculus (Mouse)	Schweppe et al. 2017	5	ACO2	ACO2	intra	ACON_MOUSE	Mus musculus (Mouse)	780	PF00330;PF00694;	ACON_MOUSE	Mus musculus (Mouse)	780	PF00330;PF00694;
Q99KI0	Q99KI0	Heart	689	401	AIITKSFAR	SAAVAKQALAHGLK			Mus musculus (Mouse)	Schweppe et al. 2017	5	ACO2	ACO2	intra	ACON_MOUSE	Mus musculus (Mouse)	780	PF00330;PF00694;	ACON_MOUSE	Mus musculus (Mouse)	780	PF00330;PF00694;
Q8K2B3	Q8K2B3	Heart	182	615	FGKGGQAHR	VDEYDYSKPIQGQQKKPFGEHWR			Mus musculus (Mouse)	Schweppe et al. 2017	5	SDHA	SDHA	intra	SDHA_MOUSE	Mus musculus (Mouse)	664	PF00890;PF02910;	SDHA_MOUSE	Mus musculus (Mouse)	664	PF00890;PF02910;
Q8K2B3	Q8K2B3	Heart	335	608	YAPVAKDLASR	VDEYDYSKPIQGQQK			Mus musculus (Mouse)	Schweppe et al. 2017	5	SDHA	SDHA	intra	SDHA_MOUSE	Mus musculus (Mouse)	664	PF00890;PF02910;	SDHA_MOUSE	Mus musculus (Mouse)	664	PF00890;PF02910;
P42125	P42125	Heart	283	270	SLHMYLEKLK	EADIQNFTSFISKDSIQK			Mus musculus (Mouse)	Schweppe et al. 2017	5	ECI1	ECI1	intra	ECI1_MOUSE	Mus musculus (Mouse)	289	PF00378;	ECI1_MOUSE	Mus musculus (Mouse)	289	PF00378;
O35459	O35459	Heart	97	94	ISKDSDCR	ELVECFQKISK			Mus musculus (Mouse)	Schweppe et al. 2017	5	ECH1	ECH1	intra	ECH1_MOUSE	Mus musculus (Mouse)	327	PF00378;	ECH1_MOUSE	Mus musculus (Mouse)	327	PF00378;
Q91VD9	Q91VD9	Heart	467	450	HSFCEVLKDAK	YDHLGDSPKILQDIASGR			Mus musculus (Mouse)	Schweppe et al. 2017	5	NDUFS1	NDUFS1	intra	NDUS1_MOUSE	Mus musculus (Mouse)	727	PF00384;PF10588;PF09326;	NDUS1_MOUSE	Mus musculus (Mouse)	727	PF00384;PF10588;PF09326;
P48962	P48962	Heart	263	63	IAKDEGANAFFK	IPKEQGFLSFWR			Mus musculus (Mouse)	Schweppe et al. 2017	5	SLC25A4	SLC25A4	intra	ADT1_MOUSE	Mus musculus (Mouse)	298	PF00153;	ADT1_MOUSE	Mus musculus (Mouse)	298	PF00153;
Q03265	Q03265	Heart	531	531	SDGKISEQSDAK	SDGKISEQSDAK			Mus musculus (Mouse)	Schweppe et al. 2017	5	ATP5A1	ATP5A1	intra	ATPA_MOUSE	Mus musculus (Mouse)	553	PF00006;PF00306;PF02874;	ATPA_MOUSE	Mus musculus (Mouse)	553	PF00006;PF00306;PF02874;
P56382	P56382	Heart	44	32	TSGSSIKIVK	DALKTEFKANAEK			Mus musculus (Mouse)	Schweppe et al. 2017	5	ATP5E	ATP5E	intra	ATP5E_MOUSE	Mus musculus (Mouse)	52	PF04627;	ATP5E_MOUSE	Mus musculus (Mouse)	52	PF04627;
P38647	P38647	Heart	360	394	AQFEGIVTDLIKR	MPKVQQTVQDLFGR			Mus musculus (Mouse)	Schweppe et al. 2017	5	HSPA9	HSPA9	intra	GRP75_MOUSE	Mus musculus (Mouse)	679	PF00012;	GRP75_MOUSE	Mus musculus (Mouse)	679	PF00012;
Q6P8J7	Q6P8J7	Heart	46	46	EQHKLFPPSADYPDLR	EQHKLFPPSADYPDLR			Mus musculus (Mouse)	Schweppe et al. 2017	5	CKMT2	CKMT2	intra	KCRS_MOUSE	Mus musculus (Mouse)	419	PF00217;PF02807;	KCRS_MOUSE	Mus musculus (Mouse)	419	PF00217;PF02807;
P08249	P08249	Heart	296	78	ETECTYFSTPLLLGKK	ANVKGYLGPEQLPDCLK			Mus musculus (Mouse)	Schweppe et al. 2017	5	MDH2	MDH2	intra	MDHM_MOUSE	Mus musculus (Mouse)	338	PF02866;PF00056;	MDHM_MOUSE	Mus musculus (Mouse)	338	PF02866;PF00056;
Q9DB77	Q9DB77	Heart	92	375	LASSLTTKGASSFK	AVAQGNLSSADVQAAKNK			Mus musculus (Mouse)	Schweppe et al. 2017	5	UQCRC2	UQCRC2	intra	QCR2_MOUSE	Mus musculus (Mouse)	453	PF00675;PF05193;	QCR2_MOUSE	Mus musculus (Mouse)	453	PF00675;PF05193;
Q8VEM8	Q8VEM8	Heart	290	204	EKGSTASQVLQR	MYKEEGLNAFYK			Mus musculus (Mouse)	Schweppe et al. 2017	5	NA	NA	intra	MPCP_MOUSE	Mus musculus (Mouse)	357	PF00153;	MPCP_MOUSE	Mus musculus (Mouse)	357	PF00153;
P09671	P09671	Heart	221	130	YTACKK	DFGSFEKFK			Mus musculus (Mouse)	Schweppe et al. 2017	5	SOD2	SOD2	intra	SODM_MOUSE	Mus musculus (Mouse)	222	PF02777;PF00081;	SODM_MOUSE	Mus musculus (Mouse)	222	PF02777;PF00081;
Q9DB20	Q9DB20	Heart	54	51	KLDQVEK	YATALYSAASKEK			Mus musculus (Mouse)	Schweppe et al. 2017	5	ATP5O	ATP5O	intra	ATPO_MOUSE	Mus musculus (Mouse)	213	PF00213;	ATPO_MOUSE	Mus musculus (Mouse)	213	PF00213;
Q99KI0	Q99KI0	Heart	245	549	LTGSLSGWTSPKDVILK	SDFDPGQDTYQHPPKDSSGQR			Mus musculus (Mouse)	Schweppe et al. 2017	5	ACO2	ACO2	intra	ACON_MOUSE	Mus musculus (Mouse)	780	PF00330;PF00694;	ACON_MOUSE	Mus musculus (Mouse)	780	PF00330;PF00694;
Q9DCW4	Q9DCW4	Heart	11	19	ALVAVKR	VIDFAVKIR			Mus musculus (Mouse)	Schweppe et al. 2017	5	ETFB	ETFB	intra	ETFB_MOUSE	Mus musculus (Mouse)	255	PF01012;	ETFB_MOUSE	Mus musculus (Mouse)	255	PF01012;
Q99KI0	Q99KI0	Heart	739	577	DFAPGKPLKCVIK	LQLLEPFDKWDGKDLEDLQILIK			Mus musculus (Mouse)	Schweppe et al. 2017	5	ACO2	ACO2	intra	ACON_MOUSE	Mus musculus (Mouse)	780	PF00330;PF00694;	ACON_MOUSE	Mus musculus (Mouse)	780	PF00330;PF00694;
Q8BWT1	Q8BWT1	Heart	240	171	LPSVFKK	LPMGMTAENLAAKYNISR			Mus musculus (Mouse)	Schweppe et al. 2017	5	ACAA2	ACAA2	intra	THIM_MOUSE	Mus musculus (Mouse)	397	PF02803;PF00108;	THIM_MOUSE	Mus musculus (Mouse)	397	PF02803;PF00108;
Q03265	Q03265	Heart	175	316	VGLKAPGIIPR	HALIIYDDLSKQAVAYR			Mus musculus (Mouse)	Schweppe et al. 2017	5	ATP5A1	ATP5A1	intra	ATPA_MOUSE	Mus musculus (Mouse)	553	PF00006;PF00306;PF02874;	ATPA_MOUSE	Mus musculus (Mouse)	553	PF00006;PF00306;PF02874;
P54071	P54071	Heart	360	413	EHQKGRPTSTNPIASIFAWTR	VCVQTVESGAMTKDLAGCIHGLSNVK			Mus musculus (Mouse)	Schweppe et al. 2017	5	IDH2	IDH2	intra	IDHP_MOUSE	Mus musculus (Mouse)	452	PF00180;	IDHP_MOUSE	Mus musculus (Mouse)	452	PF00180;
P42125	P42125	Heart	255	270	KATADNLIKQR	EADIQNFTSFISKDSIQK			Mus musculus (Mouse)	Schweppe et al. 2017	5	ECI1	ECI1	intra	ECI1_MOUSE	Mus musculus (Mouse)	289	PF00378;	ECI1_MOUSE	Mus musculus (Mouse)	289	PF00378;
P08249	P08249	Heart	324	203	MIAEAIPELKASIK	VNVPVIGGHAGKTIIPLISQCTPK			Mus musculus (Mouse)	Schweppe et al. 2017	5	MDH2	MDH2	intra	MDHM_MOUSE	Mus musculus (Mouse)	338	PF02866;PF00056;	MDHM_MOUSE	Mus musculus (Mouse)	338	PF02866;PF00056;
Q8VCW8	Q8VCW8	Heart	340	179	KALEAISR	GIVFPKQFK			Mus musculus (Mouse)	Schweppe et al. 2017	5	NA	NA	intra	ACSF2_MOUSE	Mus musculus (Mouse)	615	PF00501;PF13193;	ACSF2_MOUSE	Mus musculus (Mouse)	615	PF00501;PF13193;
Q99KI0	Q99KI0	Heart	521	506	KFKLEAPDADELPR	NDANPETHAFVTSPEIVTALAIAGTLKFNPETDFLTGK			Mus musculus (Mouse)	Schweppe et al. 2017	5	ACO2	ACO2	intra	ACON_MOUSE	Mus musculus (Mouse)	780	PF00330;PF00694;	ACON_MOUSE	Mus musculus (Mouse)	780	PF00330;PF00694;
P70404	P70404	Heart	194	206	IITKAK	IAEYAFKLAQESGR			Mus musculus (Mouse)	Schweppe et al. 2017	5	IDH3G	IDH3G	intra	IDHG1_MOUSE	Mus musculus (Mouse)	393	PF00180;	IDHG1_MOUSE	Mus musculus (Mouse)	393	PF00180;
Q9CQH3	Q9CQH3	Heart	152	176	LKEQEVR	GDGPWYQFPTPEKEFIDHSPK			Mus musculus (Mouse)	Schweppe et al. 2017	5	NDUFB5	NDUFB5	intra	NDUB5_MOUSE	Mus musculus (Mouse)	189	PF09781;	NDUB5_MOUSE	Mus musculus (Mouse)	189	PF09781;
Q99LC5	Q99LC5	Heart	62	75	CDKVVQDLCK	VAGVAKVLVAQHDAYK			Mus musculus (Mouse)	Schweppe et al. 2017	5	ETFA	ETFA	intra	ETFA_MOUSE	Mus musculus (Mouse)	333	PF01012;PF00766;	ETFA_MOUSE	Mus musculus (Mouse)	333	PF01012;PF00766;
Q8BMF4	Q8BMF4	Heart	357	357	VFVSPLAKK	VFVSPLAKK			Mus musculus (Mouse)	Schweppe et al. 2017	5	DLAT	DLAT	intra	ODP2_MOUSE	Mus musculus (Mouse)	642	PF00198;PF00364;PF02817;	ODP2_MOUSE	Mus musculus (Mouse)	642	PF00198;PF00364;PF02817;
P54071	P54071	Heart	256	282	NTILKAYDGR	TDFDKNKIWYEHR			Mus musculus (Mouse)	Schweppe et al. 2017	5	IDH2	IDH2	intra	IDHP_MOUSE	Mus musculus (Mouse)	452	PF00180;	IDHP_MOUSE	Mus musculus (Mouse)	452	PF00180;
P56480	P56480	Heart	350	198	ITTTKK	VVDLLAPYAKGGK			Mus musculus (Mouse)	Schweppe et al. 2017	5	ATP5B	ATP5B	intra	ATPB_MOUSE	Mus musculus (Mouse)	529	PF00006;PF02874;	ATPB_MOUSE	Mus musculus (Mouse)	529	PF00006;PF02874;
Q8K1Z0	Q8K1Z0	Heart	170	283	LVQLGQAEKR	INDAMNMGHTAKQVK			Mus musculus (Mouse)	Schweppe et al. 2017	5	COQ9	COQ9	intra	COQ9_MOUSE	Mus musculus (Mouse)	313	PF08511;	COQ9_MOUSE	Mus musculus (Mouse)	313	PF08511;
Q99KI0	Q99KI0	Heart	458	138	KDIK	VAVPSTIHCDHLIEAQVGGEKDLR			Mus musculus (Mouse)	Schweppe et al. 2017	5	ACO2	ACO2	intra	ACON_MOUSE	Mus musculus (Mouse)	780	PF00330;PF00694;	ACON_MOUSE	Mus musculus (Mouse)	780	PF00330;PF00694;
Q9DB20	Q9DB20	Heart	60	172	KLDQVEKELLR	SFLSPNQILKLEIK			Mus musculus (Mouse)	Schweppe et al. 2017	5	ATP5O	ATP5O	intra	ATPO_MOUSE	Mus musculus (Mouse)	213	PF00213;	ATPO_MOUSE	Mus musculus (Mouse)	213	PF00213;
Q99LC5	Q99LC5	Heart	216	232	SDRPELTGAKVVVSGGR	SGENFKLLYDLADQLHAAVGASR			Mus musculus (Mouse)	Schweppe et al. 2017	5	ETFA	ETFA	intra	ETFA_MOUSE	Mus musculus (Mouse)	333	PF01012;PF00766;	ETFA_MOUSE	Mus musculus (Mouse)	333	PF01012;PF00766;
Q03265	Q03265	Heart	175	218	VGLKAPGIIPR	QTGKTSIAIDTIINQK			Mus musculus (Mouse)	Schweppe et al. 2017	5	ATP5A1	ATP5A1	intra	ATPA_MOUSE	Mus musculus (Mouse)	553	PF00006;PF00306;PF02874;	ATPA_MOUSE	Mus musculus (Mouse)	553	PF00006;PF00306;PF02874;
P56480	P56480	Heart	522	124	ADKLAEEHGS	GQKVLDSGAPIKIPVGPETLGR			Mus musculus (Mouse)	Schweppe et al. 2017	5	ATP5B	ATP5B	intra	ATPB_MOUSE	Mus musculus (Mouse)	529	PF00006;PF02874;	ATPB_MOUSE	Mus musculus (Mouse)	529	PF00006;PF02874;
Q99KI0	Q99KI0	Heart	517	411	FNPETDFLTGKDGKK	CKSQFTITPGSEQIR			Mus musculus (Mouse)	Schweppe et al. 2017	5	ACO2	ACO2	intra	ACON_MOUSE	Mus musculus (Mouse)	780	PF00330;PF00694;	ACON_MOUSE	Mus musculus (Mouse)	780	PF00330;PF00694;
O35129	O35129	Heart	262	262	AAQNISKTIATSQNR	AAQNISKTIATSQNR			Mus musculus (Mouse)	Schweppe et al. 2017	5	PHB2	PHB2	intra	PHB2_MOUSE	Mus musculus (Mouse)	299	PF01145;	PHB2_MOUSE	Mus musculus (Mouse)	299	PF01145;
Q99NB1	Q99NB1	Heart	389	615	LLLKYGDAWVK	IAKYAVPDQILVVK			Mus musculus (Mouse)	Schweppe et al. 2017	5	NA	NA	intra	ACS2L_MOUSE	Mus musculus (Mouse)	682	PF16177;PF00501;PF13193;	ACS2L_MOUSE	Mus musculus (Mouse)	682	PF16177;PF00501;PF13193;
Q8CGK3	Q8CGK3	Heart	357	382	KEFELSK	KYLLQEQLK			Mus musculus (Mouse)	Schweppe et al. 2017	5	LONP1	LONP1	intra	LONM_MOUSE	Mus musculus (Mouse)	949	PF00004;PF05362;PF02190;	LONM_MOUSE	Mus musculus (Mouse)	949	PF00004;PF05362;PF02190;
Q922D8	Q922D8	Liver	488	313	KFSDIQIR	LNLKTPVPSDIAISR			Mus musculus (Mouse)	Schweppe et al. 2017	5	NA	NA	intra	C1TC_MOUSE	Mus musculus (Mouse)	935	PF01268;PF00763;PF02882;	C1TC_MOUSE	Mus musculus (Mouse)	935	PF01268;PF00763;PF02882;
Q8QZS1	Q8QZS1	Heart	220	249	AGIATHFVDSEKLR	SPSAEDVAGVLESYHAKSK			Mus musculus (Mouse)	Schweppe et al. 2017	5	HIBCH	HIBCH	intra	HIBCH_MOUSE	Mus musculus (Mouse)	385	NA	HIBCH_MOUSE	Mus musculus (Mouse)	385	NA
Q99KI0	Q99KI0	Heart	305	50	KYLSK	YDLLEKNINIVR			Mus musculus (Mouse)	Schweppe et al. 2017	5	ACO2	ACO2	intra	ACON_MOUSE	Mus musculus (Mouse)	780	PF00330;PF00694;	ACON_MOUSE	Mus musculus (Mouse)	780	PF00330;PF00694;
B1AR13	B1AR13	Heart	96	65	TGLSPLKFK	LELVAGKTYR			Mus musculus (Mouse)	Schweppe et al. 2017	5	NA	NA	intra	CISD3_MOUSE	Mus musculus (Mouse)	137	PF09360;	CISD3_MOUSE	Mus musculus (Mouse)	137	PF09360;
Q8BKZ9	Q8BKZ9	Heart	321	394	DLVKDDIK	GIQEIADSVKVLSK			Mus musculus (Mouse)	Schweppe et al. 2017	5	PDHX	PDHX	intra	ODPX_MOUSE	Mus musculus (Mouse)	501	PF00198;PF00364;PF02817;	ODPX_MOUSE	Mus musculus (Mouse)	501	PF00198;PF00364;PF02817;
P54071	P54071	Heart	243	400	KWPLYLSTK	FAQTLEKVCVQTVESGAMTK			Mus musculus (Mouse)	Schweppe et al. 2017	5	IDH2	IDH2	intra	IDHP_MOUSE	Mus musculus (Mouse)	452	PF00180;	IDHP_MOUSE	Mus musculus (Mouse)	452	PF00180;
Q03265	Q03265	Heart	531	506	SDGKISEQSDAK	ITKFENAFLSHVISQHQSLLGNIR			Mus musculus (Mouse)	Schweppe et al. 2017	5	ATP5A1	ATP5A1	intra	ATPA_MOUSE	Mus musculus (Mouse)	553	PF00006;PF00306;PF02874;	ATPA_MOUSE	Mus musculus (Mouse)	553	PF00006;PF00306;PF02874;
Q8BMS1	Q8BMS1	Heart	728	326	FVDLYGAQKVVDR	AGLEQGSDAGYLAESQKFGELALTK			Mus musculus (Mouse)	Schweppe et al. 2017	5	HADHA	HADHA	intra	ECHA_MOUSE	Mus musculus (Mouse)	763	PF00725;PF02737;PF00378;	ECHA_MOUSE	Mus musculus (Mouse)	763	PF00725;PF02737;PF00378;
Q8K370	Q8K370	Heart	1056	948	MELKNQSR	TAFGKPLVEQGTILADIAR			Mus musculus (Mouse)	Schweppe et al. 2017	5	ACAD10	ACAD10	intra	ACD10_MOUSE	Mus musculus (Mouse)	1069	PF00441;PF02770;PF02771;PF01636;PF13419;	ACD10_MOUSE	Mus musculus (Mouse)	1069	PF00441;PF02770;PF02771;PF01636;PF13419;
Q62425	Q62425	Heart	76	74	LKKEGPDF	FYSVNVDYSKLKK			Mus musculus (Mouse)	Schweppe et al. 2017	5	NDUFA4	NDUFA4	intra	NDUA4_MOUSE	Mus musculus (Mouse)	82	PF06522;	NDUA4_MOUSE	Mus musculus (Mouse)	82	PF06522;
Q03265	Q03265	Heart	167	539	GPIGSKTR	ISEQSDAKLK			Mus musculus (Mouse)	Schweppe et al. 2017	5	ATP5A1	ATP5A1	intra	ATPA_MOUSE	Mus musculus (Mouse)	553	PF00006;PF00306;PF02874;	ATPA_MOUSE	Mus musculus (Mouse)	553	PF00006;PF00306;PF02874;
P08249	P08249	Heart	328	314	ASIKKGEDFVK	ITPFEEKMIAEAIPELK			Mus musculus (Mouse)	Schweppe et al. 2017	5	MDH2	MDH2	intra	MDHM_MOUSE	Mus musculus (Mouse)	338	PF02866;PF00056;	MDHM_MOUSE	Mus musculus (Mouse)	338	PF02866;PF00056;
P32020	P32020	Liver	544	511	LQNLQLQPGKAK	ADCTITMADSDLLALMTGKMNPQSAFFQGK			Mus musculus (Mouse)	Schweppe et al. 2017	5	NA	NA	intra	SCP2_MOUSE	Mus musculus (Mouse)	547	PF02036;PF02803;PF00108;	SCP2_MOUSE	Mus musculus (Mouse)	547	PF02036;PF02803;PF00108;
Q64433	Q64433	Heart	56	54	GKSGEIEPVSVK	VLQATVVAVGSGGKGK			Mus musculus (Mouse)	Schweppe et al. 2017	5	HSPE1	HSPE1	intra	CH10_MOUSE	Mus musculus (Mouse)	102	PF00166;	CH10_MOUSE	Mus musculus (Mouse)	102	PF00166;
Q9CQ62	Q9CQ62	Heart	246	49	TKGAFSR	FFQPVLKPMLPPDAFQGK			Mus musculus (Mouse)	Schweppe et al. 2017	5	DECR1	DECR1	intra	DECR_MOUSE	Mus musculus (Mouse)	335	NA	DECR_MOUSE	Mus musculus (Mouse)	335	NA
Q8BWT1	Q8BWT1	Heart	306	340	KAGLSLK	ALDLDPSKTNVSGGAIALGHPLGGSGSR			Mus musculus (Mouse)	Schweppe et al. 2017	5	ACAA2	ACAA2	intra	THIM_MOUSE	Mus musculus (Mouse)	397	PF02803;PF00108;	THIM_MOUSE	Mus musculus (Mouse)	397	PF02803;PF00108;
Q03265	Q03265	Heart	167	126	GPIGSKTR	LIKEGDVVKR			Mus musculus (Mouse)	Schweppe et al. 2017	5	ATP5A1	ATP5A1	intra	ATPA_MOUSE	Mus musculus (Mouse)	553	PF00006;PF00306;PF02874;	ATPA_MOUSE	Mus musculus (Mouse)	553	PF00006;PF00306;PF02874;
P97807	P97807	Heart	220	210	SKEFAQVIK	VLLPGLQKLHDALSAK			Mus musculus (Mouse)	Schweppe et al. 2017	5	FH1	FH1	intra	FUMH_MOUSE	Mus musculus (Mouse)	507	PF10415;PF00206;	FUMH_MOUSE	Mus musculus (Mouse)	507	PF10415;PF00206;
P54071	P54071	Heart	384	360	GKLDGNQDLIR	EHQKGRPTSTNPIASIFAWTR			Mus musculus (Mouse)	Schweppe et al. 2017	5	IDH2	IDH2	intra	IDHP_MOUSE	Mus musculus (Mouse)	452	PF00180;	IDHP_MOUSE	Mus musculus (Mouse)	452	PF00180;
Q9D172	Q9D172	Heart	114	201	GKITSLAQLNAANHDAAIFPGGFGAAK	GVEVTVGHEQEEGGKWPYAGTAEAIK			Mus musculus (Mouse)	Schweppe et al. 2017	5	D10JHU81E	D10JHU81E	intra	GAL3A_MOUSE	Mus musculus (Mouse)	266	NA	GAL3A_MOUSE	Mus musculus (Mouse)	266	NA
Q9Z2I9	Q9Z2I9	Heart	108	139	GKGTFTSGLK	AVSSQMIGQKLITK			Mus musculus (Mouse)	Schweppe et al. 2017	5	SUCLA2	SUCLA2	intra	SUCB1_MOUSE	Mus musculus (Mouse)	463	PF08442;PF00549;	SUCB1_MOUSE	Mus musculus (Mouse)	463	PF08442;PF00549;
Q8BWT1	Q8BWT1	Heart	137	214	FGTKFGLDLK	GKQTMQVDEHARPQTTLEQLQK			Mus musculus (Mouse)	Schweppe et al. 2017	5	ACAA2	ACAA2	intra	THIM_MOUSE	Mus musculus (Mouse)	397	PF02803;PF00108;	THIM_MOUSE	Mus musculus (Mouse)	397	PF02803;PF00108;
P54071	P54071	Heart	166	155	LVPGWTKPITIGR	NILGGTVFREPIICKNIPR			Mus musculus (Mouse)	Schweppe et al. 2017-Liu et al. 2018	5	IDH2	IDH2	intra	IDHP_MOUSE	Mus musculus (Mouse)	452	PF00180;	IDHP_MOUSE	Mus musculus (Mouse)	452	PF00180;
P08249	P08249	Heart	105	91	KPGMTR	GYLGPEQLPDCLKGCDVVVIPAGVPR			Mus musculus (Mouse)	Schweppe et al. 2017	5	MDH2	MDH2	intra	MDHM_MOUSE	Mus musculus (Mouse)	338	PF02866;PF00056;	MDHM_MOUSE	Mus musculus (Mouse)	338	PF02866;PF00056;
Q8QZT1	Q8QZT1	Heart	260	240	VDFSKVPK	FASEITPITISVKGKPDVVVK			Mus musculus (Mouse)	Schweppe et al. 2017	5	ACAT1	ACAT1	intra	THIL_MOUSE	Mus musculus (Mouse)	424	PF02803;PF00108;	THIL_MOUSE	Mus musculus (Mouse)	424	PF02803;PF00108;
Q3ULD5	Q3ULD5	Heart	70	141	LGGSEKAR	VSGVECMIVANDATVKGGTYYPVTVK			Mus musculus (Mouse)	Schweppe et al. 2017	5	MCCC2	MCCC2	intra	MCCB_MOUSE	Mus musculus (Mouse)	563	PF01039;	MCCB_MOUSE	Mus musculus (Mouse)	563	PF01039;
Q03265	Q03265	Heart	261	167	STVAQLVKR	VVDALGNAIDGKGPIGSKTR			Mus musculus (Mouse)	Schweppe et al. 2017	5	ATP5A1	ATP5A1	intra	ATPA_MOUSE	Mus musculus (Mouse)	553	PF00006;PF00306;PF02874;	ATPA_MOUSE	Mus musculus (Mouse)	553	PF00006;PF00306;PF02874;
Q9DC69	Q9DC69	Heart	113	157	DKDSIRK	AIAQASKEAGVER			Mus musculus (Mouse)	Schweppe et al. 2017	5	NDUFA9	NDUFA9	intra	NDUA9_MOUSE	Mus musculus (Mouse)	377	PF05368;	NDUA9_MOUSE	Mus musculus (Mouse)	377	PF05368;
Q61425	Q61425	Heart	241	202	GDASKEDIDTAMK	TFESLVDFCKTLGK			Mus musculus (Mouse)	Schweppe et al. 2017	5	HADH	HADH	intra	HCDH_MOUSE	Mus musculus (Mouse)	314	PF00725;PF02737;	HCDH_MOUSE	Mus musculus (Mouse)	314	PF00725;PF02737;
P08249	P08249	Heart	185	215	ANTFVAELKGLDPAR	TIIPLISQCTPKVDFPQDQLATLTGR			Mus musculus (Mouse)	Schweppe et al. 2017	5	MDH2	MDH2	intra	MDHM_MOUSE	Mus musculus (Mouse)	338	PF02866;PF00056;	MDHM_MOUSE	Mus musculus (Mouse)	338	PF02866;PF00056;
O08528	O08528	Heart	777	763	LKTR	NILIDFTKR			Mus musculus (Mouse)	Schweppe et al. 2017	5	NA	NA	intra	HXK2_MOUSE	Mus musculus (Mouse)	917	PF00349;PF03727;	HXK2_MOUSE	Mus musculus (Mouse)	917	PF00349;PF03727;
Q99NB1	Q99NB1	Heart	615	606	IAKYAVPDQILVVK	DNISDENMVVNELKLSVATK			Mus musculus (Mouse)	Schweppe et al. 2017	5	NA	NA	intra	ACS2L_MOUSE	Mus musculus (Mouse)	682	PF16177;PF00501;PF13193;	ACS2L_MOUSE	Mus musculus (Mouse)	682	PF16177;PF00501;PF13193;
O35857	O35857	Heart	172	157	LGKTAAFK	TAKQSAESVSK			Mus musculus (Mouse)	Schweppe et al. 2017	5	TIMM44	TIMM44	intra	TIM44_MOUSE	Mus musculus (Mouse)	452	PF04280;	TIM44_MOUSE	Mus musculus (Mouse)	452	PF04280;
Q9CZU6	Q9CZU6	Heart	393	450	IVPNILLEQGKAK	ALGFPLERPKSMSTDGLMK			Mus musculus (Mouse)	Schweppe et al. 2017	5	CS	CS	intra	CISY_MOUSE	Mus musculus (Mouse)	464	PF00285;	CISY_MOUSE	Mus musculus (Mouse)	464	PF00285;
Q99JY0	Q99JY0	Heart	202	189	LSLLSKFR	MMLDLNKAK			Mus musculus (Mouse)	Schweppe et al. 2017	5	NA	NA	intra	ECHB_MOUSE	Mus musculus (Mouse)	475	PF02803;PF00108;	ECHB_MOUSE	Mus musculus (Mouse)	475	PF02803;PF00108;
Q8BMS1	Q8BMS1	Heart	457	489	HKVLK	EVESVTPEHCIFASNTSALPINQIAAVSKRPEK			Mus musculus (Mouse)	Schweppe et al. 2017	5	HADHA	HADHA	intra	ECHA_MOUSE	Mus musculus (Mouse)	763	PF00725;PF02737;PF00378;	ECHA_MOUSE	Mus musculus (Mouse)	763	PF00725;PF02737;PF00378;
Q03265	Q03265	Heart	175	503	VGLKAPGIIPR	GYLDKLEPSKITK			Mus musculus (Mouse)	Schweppe et al. 2017	5	ATP5A1	ATP5A1	intra	ATPA_MOUSE	Mus musculus (Mouse)	553	PF00006;PF00306;PF02874;	ATPA_MOUSE	Mus musculus (Mouse)	553	PF00006;PF00306;PF02874;
P50544	P50544	Heart	279	481	EKITAFVVER	LFVALQGCMDKGKELTGLGNALK			Mus musculus (Mouse)	Schweppe et al. 2017	5	ACADVL	ACADVL	intra	ACADV_MOUSE	Mus musculus (Mouse)	656	PF00441;PF02770;PF02771;	ACADV_MOUSE	Mus musculus (Mouse)	656	PF00441;PF02770;PF02771;
Q91VD9	Q91VD9	Heart	298	607	FAYDGLKR	AQQTKVAVTPPGLAR			Mus musculus (Mouse)	Schweppe et al. 2017	5	NDUFS1	NDUFS1	intra	NDUS1_MOUSE	Mus musculus (Mouse)	727	PF00384;PF10588;PF09326;	NDUS1_MOUSE	Mus musculus (Mouse)	727	PF00384;PF10588;PF09326;
Q8BWT1	Q8BWT1	Heart	306	25	KAGLSLK	TPFGAYGGLLKDFSATDLTEFAAR			Mus musculus (Mouse)	Schweppe et al. 2017	5	ACAA2	ACAA2	intra	THIM_MOUSE	Mus musculus (Mouse)	397	PF02803;PF00108;	THIM_MOUSE	Mus musculus (Mouse)	397	PF02803;PF00108;
P54071	P54071	Heart	48	106	IKVEKPVVEMDGDEMTR	DQTNDQVTIDSALATQKYSVAVK			Mus musculus (Mouse)	Schweppe et al. 2017	5	IDH2	IDH2	intra	IDHP_MOUSE	Mus musculus (Mouse)	452	PF00180;	IDHP_MOUSE	Mus musculus (Mouse)	452	PF00180;
P50544	P50544	Heart	483	52	GKELTGLGNALK	EATQAVLDKPETLSSDASTR			Mus musculus (Mouse)	Schweppe et al. 2017	5	ACADVL	ACADVL	intra	ACADV_MOUSE	Mus musculus (Mouse)	656	PF00441;PF02770;PF02771;	ACADV_MOUSE	Mus musculus (Mouse)	656	PF00441;PF02770;PF02771;
P63038	P63038	Heart	75	516	VTKDGVTVAK	ILQSSSEVGYDAMLGDFVNMVEKGIIDPTK			Mus musculus (Mouse)	Schweppe et al. 2017	5	HSPD1	HSPD1	intra	CH60_MOUSE	Mus musculus (Mouse)	573	PF00118;	CH60_MOUSE	Mus musculus (Mouse)	573	PF00118;
Q99KI0	Q99KI0	Heart	50	549	YDLLEKNINIVR	SDFDPGQDTYQHPPKDSSGQR			Mus musculus (Mouse)	Schweppe et al. 2017	5	ACO2	ACO2	intra	ACON_MOUSE	Mus musculus (Mouse)	780	PF00330;PF00694;	ACON_MOUSE	Mus musculus (Mouse)	780	PF00330;PF00694;
P45952	P45952	Heart	212	173	SNPDPKVPASK	MTEQPMMCAYCVTEPSAGSDVAAIKTK			Mus musculus (Mouse)	Schweppe et al. 2017	5	ACADM	ACADM	intra	ACADM_MOUSE	Mus musculus (Mouse)	421	PF00441;PF02770;PF02771;	ACADM_MOUSE	Mus musculus (Mouse)	421	PF00441;PF02770;PF02771;
Q99JY0	Q99JY0	Heart	333	448	ALAMGYKPK	KDGGQYALVAACAAGGQGHAMIVEAYPK			Mus musculus (Mouse)	Schweppe et al. 2017	5	NA	NA	intra	ECHB_MOUSE	Mus musculus (Mouse)	475	PF02803;PF00108;	ECHB_MOUSE	Mus musculus (Mouse)	475	PF02803;PF00108;
Q8C196	Q8C196	Liver	307	757	EPLFGISTGNIITGLAAGAKSYK	NVVSGKTSACFEPSLDYMVTK			Mus musculus (Mouse)	Schweppe et al. 2017	5	NA	NA	intra	CPSM_MOUSE	Mus musculus (Mouse)	1500	PF02786;PF02787;PF00988;PF00117;PF02142;	CPSM_MOUSE	Mus musculus (Mouse)	1500	PF02786;PF02787;PF00988;PF00117;PF02142;
Q99KI0	Q99KI0	Heart	776	573	MKELQQ	LQLLEPFDKWDGKDLEDLQILIK			Mus musculus (Mouse)	Schweppe et al. 2017	5	ACO2	ACO2	intra	ACON_MOUSE	Mus musculus (Mouse)	780	PF00330;PF00694;	ACON_MOUSE	Mus musculus (Mouse)	780	PF00330;PF00694;
Q9R0H0	Q9R0H0	Liver	216	241	EIGTHKPLPGITVGDIGPK	FGYEEMDNGYLKMDNYR			Mus musculus (Mouse)	Schweppe et al. 2017	5	NA	NA	intra	ACOX1_MOUSE	Mus musculus (Mouse)	661	PF01756;PF02770;PF14749;	ACOX1_MOUSE	Mus musculus (Mouse)	661	PF01756;PF02770;PF14749;
O08749	O08749	Heart	505	143	EANLAAAFGKPINF	ALTGGIAHLFKQNK			Mus musculus (Mouse)	Schweppe et al. 2017	5	DLD	DLD	intra	DLDH_MOUSE	Mus musculus (Mouse)	509	PF07992;PF02852;	DLDH_MOUSE	Mus musculus (Mouse)	509	PF07992;PF02852;
Q924X2	Q924X2	Heart	221	214	LQKYLVLK	EFQDKTAPR			Mus musculus (Mouse)	Schweppe et al. 2017	5	NA	NA	intra	CPT1B_MOUSE	Mus musculus (Mouse)	772	PF00755;PF16484;	CPT1B_MOUSE	Mus musculus (Mouse)	772	PF00755;PF16484;
Q8K2B3	Q8K2B3	Heart	182	167	FGKGGQAHR	TEDGKIYQR			Mus musculus (Mouse)	Schweppe et al. 2017	5	SDHA	SDHA	intra	SDHA_MOUSE	Mus musculus (Mouse)	664	PF00890;PF02910;	SDHA_MOUSE	Mus musculus (Mouse)	664	PF00890;PF02910;
Q99KI0	Q99KI0	Heart	144	549	AKDINQEVYNFLATAGAK	SDFDPGQDTYQHPPKDSSGQR			Mus musculus (Mouse)	Schweppe et al. 2017	5	ACO2	ACO2	intra	ACON_MOUSE	Mus musculus (Mouse)	780	PF00330;PF00694;	ACON_MOUSE	Mus musculus (Mouse)	780	PF00330;PF00694;
Q99KI0	Q99KI0	Heart	517	138	FNPETDFLTGKDGK	VAVPSTIHCDHLIEAQVGGEKDLRR			Mus musculus (Mouse)	Schweppe et al. 2017	5	ACO2	ACO2	intra	ACON_MOUSE	Mus musculus (Mouse)	780	PF00330;PF00694;	ACON_MOUSE	Mus musculus (Mouse)	780	PF00330;PF00694;
Q9CZU6	Q9CZU6	Heart	103	382	GYSIPECQKMLPK	LVAQLYKIVPNILLEQGK			Mus musculus (Mouse)	Schweppe et al. 2017	5	CS	CS	intra	CISY_MOUSE	Mus musculus (Mouse)	464	PF00285;	CISY_MOUSE	Mus musculus (Mouse)	464	PF00285;
P19783	P19783	Heart	78	60	DEKVQLYR	DYPLPDVAHVTMLSASQKALK			Mus musculus (Mouse)	Schweppe et al. 2017	5	COX4I1	COX4I1	intra	COX41_MOUSE	Mus musculus (Mouse)	169	PF02936;	COX41_MOUSE	Mus musculus (Mouse)	169	PF02936;
Q6P8J7	Q6P8J7	Heart	344	128	FSKILENLR	TVGMVAGDEESYEVFADLFDPVIKLR			Mus musculus (Mouse)	Schweppe et al. 2017	5	CKMT2	CKMT2	intra	KCRS_MOUSE	Mus musculus (Mouse)	419	PF00217;PF02807;	KCRS_MOUSE	Mus musculus (Mouse)	419	PF00217;PF02807;
Q8CAQ8	Q8CAQ8	Brain	281	384	TVEGALKER	ELDSITPDITPGWKGMSISDLAGK			Mus musculus (Mouse)	Schweppe et al. 2017	5	IMMT	IMMT	intra	MIC60_MOUSE	Mus musculus (Mouse)	757	PF09731;	MIC60_MOUSE	Mus musculus (Mouse)	757	PF09731;
Q8BW75	Q8BW75	Brain	351	136	KLVR	TMDEMGQEIPSDAPWKAPLAEEWDYMTMK			Mus musculus (Mouse)	Schweppe et al. 2017	5	NA	NA	intra	AOFB_MOUSE	Mus musculus (Mouse)	520	PF01593;	AOFB_MOUSE	Mus musculus (Mouse)	520	PF01593;
Q64433	Q64433	Heart	8	66	KFLPLFDR	SGEIEPVSVKVGDK			Mus musculus (Mouse)	Schweppe et al. 2017	5	HSPE1	HSPE1	intra	CH10_MOUSE	Mus musculus (Mouse)	102	PF00166;	CH10_MOUSE	Mus musculus (Mouse)	102	PF00166;
P42125	P42125	Heart	76	270	LENDKSIR	EADIQNFTSFISKDSIQK			Mus musculus (Mouse)	Schweppe et al. 2017	5	ECI1	ECI1	intra	ECI1_MOUSE	Mus musculus (Mouse)	289	PF00378;	ECI1_MOUSE	Mus musculus (Mouse)	289	PF00378;
P20108	P20108	Heart	254	242	EYFEKVHQ	AFQFVETHGEVCPANWTPESPTIKPSPTASK			Mus musculus (Mouse)	Schweppe et al. 2017	5	PRDX3	PRDX3	intra	PRDX3_MOUSE	Mus musculus (Mouse)	257	PF10417;PF00578;	PRDX3_MOUSE	Mus musculus (Mouse)	257	PF10417;PF00578;
O08749	O08749	Heart	334	346	RPFTQNLGLEELGIELDPKGR	FQTKIPNIYAIGDVVAGPMLAHK			Mus musculus (Mouse)	Schweppe et al. 2017	5	DLD	DLD	intra	DLDH_MOUSE	Mus musculus (Mouse)	509	PF07992;PF02852;	DLDH_MOUSE	Mus musculus (Mouse)	509	PF07992;PF02852;
P08249	P08249	Heart	324	281	MIAEAIPELKASIK	EGVVECSFVQSKETECTYFSTPLLLGK			Mus musculus (Mouse)	Schweppe et al. 2017	5	MDH2	MDH2	intra	MDHM_MOUSE	Mus musculus (Mouse)	338	PF02866;PF00056;	MDHM_MOUSE	Mus musculus (Mouse)	338	PF02866;PF00056;
Q9CQR4	Q9CQR4	Heart	123	37	TLAFASVDLTNKTTGK	VTLVSAAPEKLICEMK			Mus musculus (Mouse)	Schweppe et al. 2017	5	ACOT13	ACOT13	intra	ACO13_MOUSE	Mus musculus (Mouse)	140	PF03061;	ACO13_MOUSE	Mus musculus (Mouse)	140	PF03061;
Q03265	Q03265	Heart	175	126	VGLKAPGIIPR	LIKEGDVVKR			Mus musculus (Mouse)	Schweppe et al. 2017	5	ATP5A1	ATP5A1	intra	ATPA_MOUSE	Mus musculus (Mouse)	553	PF00006;PF00306;PF02874;	ATPA_MOUSE	Mus musculus (Mouse)	553	PF00006;PF00306;PF02874;
P08249	P08249	Heart	157	281	KHGVYNPNK	EGVVECSFVQSKETECTYFSTPLLLGK			Mus musculus (Mouse)	Schweppe et al. 2017	5	MDH2	MDH2	intra	MDHM_MOUSE	Mus musculus (Mouse)	338	PF02866;PF00056;	MDHM_MOUSE	Mus musculus (Mouse)	338	PF02866;PF00056;
Q99LC5	Q99LC5	Heart	69	187	VVQDLCKVAGVAK	GTSFEAAATSGGSASSEKAPSSSSVGISEWLDQK			Mus musculus (Mouse)	Schweppe et al. 2017	5	ETFA	ETFA	intra	ETFA_MOUSE	Mus musculus (Mouse)	333	PF01012;PF00766;	ETFA_MOUSE	Mus musculus (Mouse)	333	PF01012;PF00766;
P05202	P05202	Heart	363	387	TQLVSNLKK	EGSSHNWQHITDQIGMFCFTGLKPEQVER			Mus musculus (Mouse)	Schweppe et al. 2017	5	NA	NA	intra	AATM_MOUSE	Mus musculus (Mouse)	430	PF00155;	AATM_MOUSE	Mus musculus (Mouse)	430	PF00155;
Q8BWT1	Q8BWT1	Heart	137	241	FGTKFGLDLK	KDGTVTAGNASGVSDGAGAVIIASEDAVKK			Mus musculus (Mouse)	Schweppe et al. 2017	5	ACAA2	ACAA2	intra	THIM_MOUSE	Mus musculus (Mouse)	397	PF02803;PF00108;	THIM_MOUSE	Mus musculus (Mouse)	397	PF02803;PF00108;
Q6P8J7	Q6P8J7	Heart	408	128	GQDIKVPPPLPQFGR	TVGMVAGDEESYEVFADLFDPVIKLR			Mus musculus (Mouse)	Schweppe et al. 2017	5	CKMT2	CKMT2	intra	KCRS_MOUSE	Mus musculus (Mouse)	419	PF00217;PF02807;	KCRS_MOUSE	Mus musculus (Mouse)	419	PF00217;PF02807;
Q9EQ20	Q9EQ20	Heart	113	517	YQQLIKENLK	TITSQWKEEDATLSSPAVVMPTMGR			Mus musculus (Mouse)	Schweppe et al. 2017	5	ALDH6A1	ALDH6A1	intra	MMSA_MOUSE	Mus musculus (Mouse)	535	PF00171;	MMSA_MOUSE	Mus musculus (Mouse)	535	PF00171;
Q62425	Q62425	Heart	56	56	NNPEPWNKLGPNEQYK	KNNPEPWNKLGPNEQYK			Mus musculus (Mouse)	Schweppe et al. 2017	5	NDUFA4	NDUFA4	intra	NDUA4_MOUSE	Mus musculus (Mouse)	82	PF06522;	NDUA4_MOUSE	Mus musculus (Mouse)	82	PF06522;
P05202	P05202	Heart	159	185	DVFLPKPSWGNHTPIFR	YYDPKTCGFDFSGALEDISK			Mus musculus (Mouse)	Schweppe et al. 2017	5	NA	NA	intra	AATM_MOUSE	Mus musculus (Mouse)	430	PF00155;	AATM_MOUSE	Mus musculus (Mouse)	430	PF00155;
Q8K370	Q8K370	Heart	948	948	TAFGKPLVEQGTILADIAR	TAFGKPLVEQGTILADIAR			Mus musculus (Mouse)	Schweppe et al. 2017	5	ACAD10	ACAD10	intra	ACD10_MOUSE	Mus musculus (Mouse)	1069	PF00441;PF02770;PF02771;PF01636;PF13419;	ACD10_MOUSE	Mus musculus (Mouse)	1069	PF00441;PF02770;PF02771;PF01636;PF13419;
P48962	P48962	Heart	43	23	LLLQVQHASKQISAEK	DFLAGGIAAAVSKTAVAPIER			Mus musculus (Mouse)	Schweppe et al. 2017	5	SLC25A4	SLC25A4	intra	ADT1_MOUSE	Mus musculus (Mouse)	298	PF00153;	ADT1_MOUSE	Mus musculus (Mouse)	298	PF00153;
P08249	P08249	Heart	241	78	AKAGAGSATLSMAYAGAR	ANVKGYLGPEQLPDCLK			Mus musculus (Mouse)	Schweppe et al. 2017	5	MDH2	MDH2	intra	MDHM_MOUSE	Mus musculus (Mouse)	338	PF02866;PF00056;	MDHM_MOUSE	Mus musculus (Mouse)	338	PF02866;PF00056;
P19783	P19783	Heart	67	63	EKADWSSLSR	DYPLPDVAHVTMLSASQKALKEK			Mus musculus (Mouse)	Schweppe et al. 2017	5	COX4I1	COX4I1	intra	COX41_MOUSE	Mus musculus (Mouse)	169	PF02936;	COX41_MOUSE	Mus musculus (Mouse)	169	PF02936;
Q8C196	Q8C196	Liver	603	560	SAYALGGLGSGICPNKETLIDLGTK	LNEINEKIAPSFAVESMEDALK			Mus musculus (Mouse)	Schweppe et al. 2017	5	NA	NA	intra	CPSM_MOUSE	Mus musculus (Mouse)	1500	PF02786;PF02787;PF00988;PF00117;PF02142;	CPSM_MOUSE	Mus musculus (Mouse)	1500	PF02786;PF02787;PF00988;PF00117;PF02142;
Q9DB20	Q9DB20	Heart	176	158	LEIKTDPSIMGGMIVR	GEVPCTVTTASPLDDAVLSELKTVLK			Mus musculus (Mouse)	Schweppe et al. 2017	5	ATP5O	ATP5O	intra	ATPO_MOUSE	Mus musculus (Mouse)	213	PF00213;	ATPO_MOUSE	Mus musculus (Mouse)	213	PF00213;
Q8R4N0	Q8R4N0	Heart	59	80	KIPSLK	VDCAVLDCEDGVAENKKNEAR			Mus musculus (Mouse)	Schweppe et al. 2017	5	CLYBL	CLYBL	intra	CLYBL_MOUSE	Mus musculus (Mouse)	338	PF03328;	CLYBL_MOUSE	Mus musculus (Mouse)	338	PF03328;
P67778	P67778	Heart	208	186	KAAIISAEGDSK	EFTEAVEAKQVAQQEAER			Mus musculus (Mouse)	Schweppe et al. 2017	5	PHB	PHB	intra	PHB_MOUSE	Mus musculus (Mouse)	272	PF01145;	PHB_MOUSE	Mus musculus (Mouse)	272	PF01145;
Q8BWT1	Q8BWT1	Heart	137	211	FGTKFGLDLK	AANEAGYFNEEMAPIEVKTKK			Mus musculus (Mouse)	Schweppe et al. 2017	5	ACAA2	ACAA2	intra	THIM_MOUSE	Mus musculus (Mouse)	397	PF02803;PF00108;	THIM_MOUSE	Mus musculus (Mouse)	397	PF02803;PF00108;
Q8CAQ8	Q8CAQ8	Heart	281	352	TVEGALKER	VQAAQSEAKVVSQYHELVVQAR			Mus musculus (Mouse)	Schweppe et al. 2017	5	IMMT	IMMT	intra	MIC60_MOUSE	Mus musculus (Mouse)	757	PF09731;	MIC60_MOUSE	Mus musculus (Mouse)	757	PF09731;
Q99JY0	Q99JY0	Heart	191	294	AKTLGQR	LKPAFIKPYGTVTAANSSFLTDGASAMLIMSEDR			Mus musculus (Mouse)	Schweppe et al. 2017	5	NA	NA	intra	ECHB_MOUSE	Mus musculus (Mouse)	475	PF02803;PF00108;	ECHB_MOUSE	Mus musculus (Mouse)	475	PF02803;PF00108;
Q8BMS1	Q8BMS1	Heart	295	326	KQTKGLYPAPLK	AGLEQGSDAGYLAESQKFGELALTK			Mus musculus (Mouse)	Schweppe et al. 2017	5	HADHA	HADHA	intra	ECHA_MOUSE	Mus musculus (Mouse)	763	PF00725;PF02737;PF00378;	ECHA_MOUSE	Mus musculus (Mouse)	763	PF00725;PF02737;PF00378;
P08249	P08249	Heart	239	45	IQEAGTEVVKAK	VAVLGASGGIGQPLSLLLKNSPLVSR			Mus musculus (Mouse)	Schweppe et al. 2017	5	MDH2	MDH2	intra	MDHM_MOUSE	Mus musculus (Mouse)	338	PF02866;PF00056;	MDHM_MOUSE	Mus musculus (Mouse)	338	PF02866;PF00056;
Q9DCW4	Q9DCW4	Heart	19	23	VIDFAVKIR	VKPDKSGVVTDGVK			Mus musculus (Mouse)	Schweppe et al. 2017	5	ETFB	ETFB	intra	ETFB_MOUSE	Mus musculus (Mouse)	255	PF01012;	ETFB_MOUSE	Mus musculus (Mouse)	255	PF01012;
P54071	P54071	Heart	80	106	LILPHVDVQLKYFDLGLPNR	DQTNDQVTIDSALATQKYSVAVK			Mus musculus (Mouse)	Schweppe et al. 2017	5	IDH2	IDH2	intra	IDHP_MOUSE	Mus musculus (Mouse)	452	PF00180;	IDHP_MOUSE	Mus musculus (Mouse)	452	PF00180;
Q03265	Q03265	Heart	427	472	AMKQVAGTMK	LTELLKQGQYSPMAIEEQVAVIYAGVR			Mus musculus (Mouse)	Schweppe et al. 2017	5	ATP5A1	ATP5A1	intra	ATPA_MOUSE	Mus musculus (Mouse)	553	PF00006;PF00306;PF02874;	ATPA_MOUSE	Mus musculus (Mouse)	553	PF00006;PF00306;PF02874;
Q03265	Q03265	Heart	427	427	AMKQVAGTMK	AMKQVAGTMK			Mus musculus (Mouse)	Schweppe et al. 2017	5	ATP5A1	ATP5A1	intra	ATPA_MOUSE	Mus musculus (Mouse)	553	PF00006;PF00306;PF02874;	ATPA_MOUSE	Mus musculus (Mouse)	553	PF00006;PF00306;PF02874;
P47738	P47738	Heart	370	54	TEQGPQVDETQFKK	KTFPTVNPSTGEVICQVAEGNKEDVDK			Mus musculus (Mouse)	Schweppe et al. 2017	5	ALDH2	ALDH2	intra	ALDH2_MOUSE	Mus musculus (Mouse)	519	PF00171;	ALDH2_MOUSE	Mus musculus (Mouse)	519	PF00171;
Q9CZU6	Q9CZU6	Heart	352	382	KTDPR	LVAQLYKIVPNILLEQGK			Mus musculus (Mouse)	Schweppe et al. 2017	5	CS	CS	intra	CISY_MOUSE	Mus musculus (Mouse)	464	PF00285;	CISY_MOUSE	Mus musculus (Mouse)	464	PF00285;
Q925N0	Q925N0	Brain	73	93	EAVQLLEDYKHGTLRPGVTNEQLWSAQK	IKQAILHPDTNEK			Mus musculus (Mouse)	Schweppe et al. 2017	5	NA	NA	intra	SFXN5_MOUSE	Mus musculus (Mouse)	342	PF03820;	SFXN5_MOUSE	Mus musculus (Mouse)	342	PF03820;
P20108	P20108	Heart	92	197	ELSLDDFKGK	GLFIIDPNGVVKHLSVNDLPVGR			Mus musculus (Mouse)	Schweppe et al. 2017	5	PRDX3	PRDX3	intra	PRDX3_MOUSE	Mus musculus (Mouse)	257	PF10417;PF00578;	PRDX3_MOUSE	Mus musculus (Mouse)	257	PF10417;PF00578;
Q03265	Q03265	Heart	161	218	VVDALGNAIDGKGPIGSK	QTGKTSIAIDTIINQK			Mus musculus (Mouse)	Schweppe et al. 2017	5	ATP5A1	ATP5A1	intra	ATPA_MOUSE	Mus musculus (Mouse)	553	PF00006;PF00306;PF02874;	ATPA_MOUSE	Mus musculus (Mouse)	553	PF00006;PF00306;PF02874;
Q03265	Q03265	Heart	239	241	FNDGTDEKK	KLYCIYVAIGQK			Mus musculus (Mouse)	Schweppe et al. 2017	5	ATP5A1	ATP5A1	intra	ATPA_MOUSE	Mus musculus (Mouse)	553	PF00006;PF00306;PF02874;	ATPA_MOUSE	Mus musculus (Mouse)	553	PF00006;PF00306;PF02874;
Q9JJL8	Q9JJL8	Heart	110	147	SLEAEKEAVAEAVR	KQLTPLYPQETQLEEQLYQQALR			Mus musculus (Mouse)	Schweppe et al. 2017	5	SARS2	SARS2	intra	SYSM_MOUSE	Mus musculus (Mouse)	518	PF02403;PF00587;	SYSM_MOUSE	Mus musculus (Mouse)	518	PF02403;PF00587;
Q8BWF0	Q8BWF0	Brain	128	74	DDLAKIITAESGKPLK	WLPAPATFPVYDPASGAKLGTVADCGVPEAR			Mus musculus (Mouse)	Schweppe et al. 2017	5	NA	NA	intra	SSDH_MOUSE	Mus musculus (Mouse)	523	PF00171;	SSDH_MOUSE	Mus musculus (Mouse)	523	PF00171;
P48962	P48962	Heart	63	49	IPKEQGFLSFWR	QISAEKQYKGIIDCVVR			Mus musculus (Mouse)	Schweppe et al. 2017	5	SLC25A4	SLC25A4	intra	ADT1_MOUSE	Mus musculus (Mouse)	298	PF00153;	ADT1_MOUSE	Mus musculus (Mouse)	298	PF00153;
P51881	P51881	Heart	33	49	VKLLLQVQHASK	QITADKQYKGIIDCVVR			Mus musculus (Mouse)	Schweppe et al. 2017	5	SLC25A5	SLC25A5	intra	ADT2_MOUSE	Mus musculus (Mouse)	298	PF00153;	ADT2_MOUSE	Mus musculus (Mouse)	298	PF00153;
Q8QZT1	Q8QZT1	Heart	171	270	GATPYGGVKLEDLIVK	TVFQKENGTITAANASTLNDGAAALVLMTAEAAQR			Mus musculus (Mouse)	Schweppe et al. 2017	5	ACAT1	ACAT1	intra	THIL_MOUSE	Mus musculus (Mouse)	424	PF02803;PF00108;	THIL_MOUSE	Mus musculus (Mouse)	424	PF02803;PF00108;
Q9CQ62	Q9CQ62	Heart	185	133	QLIKAQK	CDVRDPDMVHNTVLELIKVAGHPDVVINNAAGNFISPSER			Mus musculus (Mouse)	Schweppe et al. 2017	5	DECR1	DECR1	intra	DECR_MOUSE	Mus musculus (Mouse)	335	NA	DECR_MOUSE	Mus musculus (Mouse)	335	NA
Q8BMS1	Q8BMS1	Heart	46	230	THINYGVKGDVAVIR	MGLVDQLVEPLGPGIKSPEER			Mus musculus (Mouse)	Schweppe et al. 2017	5	HADHA	HADHA	intra	ECHA_MOUSE	Mus musculus (Mouse)	763	PF00725;PF02737;PF00378;	ECHA_MOUSE	Mus musculus (Mouse)	763	PF00725;PF02737;PF00378;
Q9DCV4	Q9DCV4	Heart	272	282	KLAAFWLVK	AKGYPAHTEEDKQIQTEAAQLLTGL			Mus musculus (Mouse)	Schweppe et al. 2017	5	RMDN1	RMDN1	intra	RMD1_MOUSE	Mus musculus (Mouse)	305	NA	RMD1_MOUSE	Mus musculus (Mouse)	305	NA
Q99KI0	Q99KI0	Heart	523	523	FKLEAPDADELPR	FKLEAPDADELPR			Mus musculus (Mouse)	Schweppe et al. 2017	5	ACO2	ACO2	intra	ACON_MOUSE	Mus musculus (Mouse)	780	PF00330;PF00694;	ACON_MOUSE	Mus musculus (Mouse)	780	PF00330;PF00694;
P20108	P20108	Heart	150	249	KNGGLGHMNITLLSDITK	AFQFVETHGEVCPANWTPESPTIKPSPTASKEYFEK			Mus musculus (Mouse)	Schweppe et al. 2017	5	PRDX3	PRDX3	intra	PRDX3_MOUSE	Mus musculus (Mouse)	257	PF10417;PF00578;	PRDX3_MOUSE	Mus musculus (Mouse)	257	PF10417;PF00578;
Q8BWT1	Q8BWT1	Heart	270	305	KHNFTPLAR	VVGYFVSGCDPTIMGIGPVPAINGALKK			Mus musculus (Mouse)	Schweppe et al. 2017	5	ACAA2	ACAA2	intra	THIM_MOUSE	Mus musculus (Mouse)	397	PF02803;PF00108;	THIM_MOUSE	Mus musculus (Mouse)	397	PF02803;PF00108;
P48962	P48962	Heart	33	245	VKLLLQVQHASK	KGADIMYTGTLDCWR			Mus musculus (Mouse)	Schweppe et al. 2017	5	SLC25A4	SLC25A4	intra	ADT1_MOUSE	Mus musculus (Mouse)	298	PF00153;	ADT1_MOUSE	Mus musculus (Mouse)	298	PF00153;
Q9DB20	Q9DB20	Heart	70	176	VGQLLKDPK	LEIKTDPSIMGGMIVR			Mus musculus (Mouse)	Schweppe et al. 2017	5	ATP5O	ATP5O	intra	ATPO_MOUSE	Mus musculus (Mouse)	213	PF00213;	ATPO_MOUSE	Mus musculus (Mouse)	213	PF00213;
Q61425	Q61425	Heart	312	300	TGEGFYKYK	FILDGWHEMEPENPLFQPSPSMNNLVAQKK			Mus musculus (Mouse)	Schweppe et al. 2017	5	HADH	HADH	intra	HCDH_MOUSE	Mus musculus (Mouse)	314	PF00725;PF02737;	HCDH_MOUSE	Mus musculus (Mouse)	314	PF00725;PF02737;
Q9DCW4	Q9DCW4	Heart	110	210	VLAKLAEK	IEVVKAGDLGVDLTSK			Mus musculus (Mouse)	Schweppe et al. 2017	5	ETFB	ETFB	intra	ETFB_MOUSE	Mus musculus (Mouse)	255	PF01012;	ETFB_MOUSE	Mus musculus (Mouse)	255	PF01012;
O35459	O35459	Heart	76	230	HVLHVQLNRPEKR	KMMADEALDSGLVSR			Mus musculus (Mouse)	Schweppe et al. 2017	5	ECH1	ECH1	intra	ECH1_MOUSE	Mus musculus (Mouse)	327	PF00378;	ECH1_MOUSE	Mus musculus (Mouse)	327	PF00378;
Q64433	Q64433	Heart	56	40	GKSGEIEPVSVK	SQGKVLQATVVAVGSGGK			Mus musculus (Mouse)	Schweppe et al. 2017	5	HSPE1	HSPE1	intra	CH10_MOUSE	Mus musculus (Mouse)	102	PF00166;	CH10_MOUSE	Mus musculus (Mouse)	102	PF00166;
Q99LC5	Q99LC5	Heart	216	158	SDRPELTGAKVVVSGGR	TIYAGNALCTVKCDEK			Mus musculus (Mouse)	Schweppe et al. 2017	5	ETFA	ETFA	intra	ETFA_MOUSE	Mus musculus (Mouse)	333	PF01012;PF00766;	ETFA_MOUSE	Mus musculus (Mouse)	333	PF01012;PF00766;
Q8CAQ8	Q8CAQ8	Heart	269	352	KSAQWR	VQAAQSEAKVVSQYHELVVQAR			Mus musculus (Mouse)	Schweppe et al. 2017	5	IMMT	IMMT	intra	MIC60_MOUSE	Mus musculus (Mouse)	757	PF09731;	MIC60_MOUSE	Mus musculus (Mouse)	757	PF09731;
P56480	P56480	Heart	133	264	VLDSGAPIKIPVGPETLGR	DATSKVALVYGQMNEPPGAR			Mus musculus (Mouse)	Schweppe et al. 2017	5	ATP5B	ATP5B	intra	ATPB_MOUSE	Mus musculus (Mouse)	529	PF00006;PF02874;	ATPB_MOUSE	Mus musculus (Mouse)	529	PF00006;PF02874;
P41216	P41216	Heart	387	357	IFGQANTSLKR	LLMDDLKVLQPTIFPVVPR			Mus musculus (Mouse)	Schweppe et al. 2017	5	NA	NA	intra	ACSL1_MOUSE	Mus musculus (Mouse)	699	PF00501;PF13193;	ACSL1_MOUSE	Mus musculus (Mouse)	699	PF00501;PF13193;
Q03265	Q03265	Heart	427	305	AMKQVAGTMK	DNGKHALIIYDDLSK			Mus musculus (Mouse)	Schweppe et al. 2017	5	ATP5A1	ATP5A1	intra	ATPA_MOUSE	Mus musculus (Mouse)	553	PF00006;PF00306;PF02874;	ATPA_MOUSE	Mus musculus (Mouse)	553	PF00006;PF00306;PF02874;
Q6P8J7	Q6P8J7	Heart	209	209	YYKLSEMTEQDQQR	YYKLSEMTEQDQQR			Mus musculus (Mouse)	Schweppe et al. 2017	5	CKMT2	CKMT2	intra	KCRS_MOUSE	Mus musculus (Mouse)	419	PF00217;PF02807;	KCRS_MOUSE	Mus musculus (Mouse)	419	PF00217;PF02807;
Q61425	Q61425	Heart	241	192	GDASKEDIDTAMK	TPMTSQKTFESLVDFCK			Mus musculus (Mouse)	Schweppe et al. 2017	5	HADH	HADH	intra	HCDH_MOUSE	Mus musculus (Mouse)	314	PF00725;PF02737;	HCDH_MOUSE	Mus musculus (Mouse)	314	PF00725;PF02737;
Q9DB77	Q9DB77	Heart	92	162	LASSLTTKGASSFK	IDKAVAFQNSQTR			Mus musculus (Mouse)	Schweppe et al. 2017	5	UQCRC2	UQCRC2	intra	QCR2_MOUSE	Mus musculus (Mouse)	453	PF00675;PF05193;	QCR2_MOUSE	Mus musculus (Mouse)	453	PF00675;PF05193;
Q9D172	Q9D172	Heart	217	149	ALGAKHCVK	NLSTFAVDGKDCK			Mus musculus (Mouse)	Schweppe et al. 2017	5	D10JHU81E	D10JHU81E	intra	GAL3A_MOUSE	Mus musculus (Mouse)	266	NA	GAL3A_MOUSE	Mus musculus (Mouse)	266	NA
O35143	O35143	Heart	64	52	TKEQLAALRK	EKAEEDRYFR			Mus musculus (Mouse)	Schweppe et al. 2017	5	ATPIF1	ATPIF1	intra	ATIF1_MOUSE	Mus musculus (Mouse)	106	PF04568;	ATIF1_MOUSE	Mus musculus (Mouse)	106	PF04568;
Q6P8J7	Q6P8J7	Heart	353	230	LQKR	LIDDHFLFDKPVSPLLTCAGMAR			Mus musculus (Mouse)	Schweppe et al. 2017	5	CKMT2	CKMT2	intra	KCRS_MOUSE	Mus musculus (Mouse)	419	PF00217;PF02807;	KCRS_MOUSE	Mus musculus (Mouse)	419	PF00217;PF02807;
Q99LC5	Q99LC5	Heart	164	164	VKVFSVR	VKVFSVR			Mus musculus (Mouse)	Schweppe et al. 2017	5	ETFA	ETFA	intra	ETFA_MOUSE	Mus musculus (Mouse)	333	PF01012;PF00766;	ETFA_MOUSE	Mus musculus (Mouse)	333	PF01012;PF00766;
P54071	P54071	Heart	166	299	LVPGWTKPITIGR	LIDDMVAQVLKSSGGFVWACK			Mus musculus (Mouse)	Schweppe et al. 2017	5	IDH2	IDH2	intra	IDHP_MOUSE	Mus musculus (Mouse)	452	PF00180;	IDHP_MOUSE	Mus musculus (Mouse)	452	PF00180;
Q03265	Q03265	Heart	531	539	SDGKISEQSDAK	ISEQSDAKLKEIVTNFLAGFEP			Mus musculus (Mouse)	Schweppe et al. 2017-Liu et al. 2018	5	ATP5A1	ATP5A1	intra	ATPA_MOUSE	Mus musculus (Mouse)	553	PF00006;PF00306;PF02874;	ATPA_MOUSE	Mus musculus (Mouse)	553	PF00006;PF00306;PF02874;
Q9DB77	Q9DB77	Heart	92	109	LASSLTTKGASSFK	GIEAVGGKLSVTATR			Mus musculus (Mouse)	Schweppe et al. 2017	5	UQCRC2	UQCRC2	intra	QCR2_MOUSE	Mus musculus (Mouse)	453	PF00675;PF05193;	QCR2_MOUSE	Mus musculus (Mouse)	453	PF00675;PF05193;
Q9CZP5	Q9CZP5	Heart	300	300	DLAVENPIKYQGLGR	DLAVENPIKYQGLGR			Mus musculus (Mouse)	Schweppe et al. 2017	5	BCS1L	BCS1L	intra	BCS1_MOUSE	Mus musculus (Mouse)	418	PF00004;PF08740;	BCS1_MOUSE	Mus musculus (Mouse)	418	PF00004;PF08740;
P54071	P54071	Heart	45	106	IKVEKPVVEMDGDEMTR	YFDLGLPNRDQTNDQVTIDSALATQKYSVAVK			Mus musculus (Mouse)	Schweppe et al. 2017	5	IDH2	IDH2	intra	IDHP_MOUSE	Mus musculus (Mouse)	452	PF00180;	IDHP_MOUSE	Mus musculus (Mouse)	452	PF00180;
P05202	P05202	Heart	122	227	ASAELALGENNEVLKSGR	IPEQSVLLLHACAHNPTGVDPRPEQWKEIASVVK			Mus musculus (Mouse)	Schweppe et al. 2017	5	NA	NA	intra	AATM_MOUSE	Mus musculus (Mouse)	430	PF00155;	AATM_MOUSE	Mus musculus (Mouse)	430	PF00155;
Q9CQQ7	Q9CQQ7	Heart	238	225	ETIAKCIEDLK	HVVKSISVQQEK			Mus musculus (Mouse)	Schweppe et al. 2017	5	ATP5F1	ATP5F1	intra	AT5F1_MOUSE	Mus musculus (Mouse)	256	PF05405;	AT5F1_MOUSE	Mus musculus (Mouse)	256	PF05405;
P54071	P54071	Heart	280	413	TDFDKNKIWYEHR	VCVQTVESGAMTKDLAGCIHGLSNVK			Mus musculus (Mouse)	Schweppe et al. 2017	5	IDH2	IDH2	intra	IDHP_MOUSE	Mus musculus (Mouse)	452	PF00180;	IDHP_MOUSE	Mus musculus (Mouse)	452	PF00180;
P56480	P56480	Heart	159	159	GPIKTK	GPIKTK			Mus musculus (Mouse)	Schweppe et al. 2017	5	ATP5B	ATP5B	intra	ATPB_MOUSE	Mus musculus (Mouse)	529	PF00006;PF02874;	ATPB_MOUSE	Mus musculus (Mouse)	529	PF00006;PF02874;
Q9DB20	Q9DB20	Heart	53	100	EKKLDQVEK	EKFSPLTANLMNLLAENGR			Mus musculus (Mouse)	Schweppe et al. 2017	5	ATP5O	ATP5O	intra	ATPO_MOUSE	Mus musculus (Mouse)	213	PF00213;	ATPO_MOUSE	Mus musculus (Mouse)	213	PF00213;
Q99MR8	Q99MR8	Heart	659	692	VFVKAGDR	KVFFSEGAQANR			Mus musculus (Mouse)	Schweppe et al. 2017	5	MCCC1	MCCC1	intra	MCCA_MOUSE	Mus musculus (Mouse)	717	PF02785;PF00289;PF00364;PF02786;	MCCA_MOUSE	Mus musculus (Mouse)	717	PF02785;PF00289;PF00364;PF02786;
O35459	O35459	Heart	150	150	YQKTFTVIEK	YQKTFTVIEK			Mus musculus (Mouse)	Schweppe et al. 2017	5	ECH1	ECH1	intra	ECH1_MOUSE	Mus musculus (Mouse)	327	PF00378;	ECH1_MOUSE	Mus musculus (Mouse)	327	PF00378;
P50544	P50544	Heart	201	240	EKYLPR	SSAIPSPCGKYYTLNGSK			Mus musculus (Mouse)	Schweppe et al. 2017	5	ACADVL	ACADVL	intra	ACADV_MOUSE	Mus musculus (Mouse)	656	PF00441;PF02770;PF02771;	ACADV_MOUSE	Mus musculus (Mouse)	656	PF00441;PF02770;PF02771;
Q8K2C6	Q8K2C6	Heart	112	295	SKEPNPGHLAIAQCEAR	FHFPGPCGKTLPEALAPHETER			Mus musculus (Mouse)	Schweppe et al. 2017	5	NA	NA	intra	SIR5_MOUSE	Mus musculus (Mouse)	310	PF02146;	SIR5_MOUSE	Mus musculus (Mouse)	310	PF02146;
Q9DCX2	Q9DCX2	Heart	73	85	KYNALK	IPVPEDKYTALVDQEEKEDVK			Mus musculus (Mouse)	Schweppe et al. 2017	5	ATP5H	ATP5H	intra	ATP5H_MOUSE	Mus musculus (Mouse)	161	PF05873;	ATP5H_MOUSE	Mus musculus (Mouse)	161	PF05873;
Q9D0S9	Q9D0S9	Heart	45	119	AQKAAPGGASPTIFSR	ISQAEEDDQQLLGHLLLVAKK			Mus musculus (Mouse)	Schweppe et al. 2017	5	HINT2	HINT2	intra	HINT2_MOUSE	Mus musculus (Mouse)	163	PF01230;	HINT2_MOUSE	Mus musculus (Mouse)	163	PF01230;
Q9DCS3	Q9DCS3	Heart	248	267	MPETKTIFK	LALNCVGGKSSTELLR			Mus musculus (Mouse)	Schweppe et al. 2017	5	MECR	MECR	intra	MECR_MOUSE	Mus musculus (Mouse)	373	PF08240;PF00107;	MECR_MOUSE	Mus musculus (Mouse)	373	PF08240;PF00107;
Q9DCJ5	Q9DCJ5	Heart	127	132	LGWVRPDLGQLSKVTK	VKTDRPLPENPYHSR			Mus musculus (Mouse)	Schweppe et al. 2017	5	NDUFA8	NDUFA8	intra	NDUA8_MOUSE	Mus musculus (Mouse)	172	PF06747;	NDUA8_MOUSE	Mus musculus (Mouse)	172	PF06747;
P54071	P54071	Heart	280	263	TDFDKNK	FKDIFQEIFDK			Mus musculus (Mouse)	Schweppe et al. 2017	5	IDH2	IDH2	intra	IDHP_MOUSE	Mus musculus (Mouse)	452	PF00180;	IDHP_MOUSE	Mus musculus (Mouse)	452	PF00180;
Q8BMS1	Q8BMS1	Heart	295	570	KQTKGLYPAPLK	ILQEGVDPKKLDALTTGFGFPVGAATLADEVGVDVAQHVAEDLGK			Mus musculus (Mouse)	Schweppe et al. 2017	5	HADHA	HADHA	intra	ECHA_MOUSE	Mus musculus (Mouse)	763	PF00725;PF02737;PF00378;	ECHA_MOUSE	Mus musculus (Mouse)	763	PF00725;PF02737;PF00378;
Q91VT4	Q91VT4	Heart	40	72	NLEVAKVTAGELGGNHLAFR	EQDVQSTFQEMEKHLGPVNFLVNAAGINR			Mus musculus (Mouse)	Schweppe et al. 2017	5	CBR4	CBR4	intra	CBR4_MOUSE	Mus musculus (Mouse)	236	NA	CBR4_MOUSE	Mus musculus (Mouse)	236	NA
Q8BFR5	Q8BFR5	Heart	361	429	VEAQVYILSKEEGGR	DGNKTIGTGLVTDVPAMTEEDKNIK			Mus musculus (Mouse)	Schweppe et al. 2017	5	TUFM	TUFM	intra	EFTU_MOUSE	Mus musculus (Mouse)	452	PF00009;PF03144;PF03143;	EFTU_MOUSE	Mus musculus (Mouse)	452	PF00009;PF03144;PF03143;
Q9DB77	Q9DB77	Heart	199	183	MGKITSEELHYFVQNHFTSAR	IIENLHDVAYKNALANPLYCPDYR			Mus musculus (Mouse)	Schweppe et al. 2017	5	UQCRC2	UQCRC2	intra	QCR2_MOUSE	Mus musculus (Mouse)	453	PF00675;PF05193;	QCR2_MOUSE	Mus musculus (Mouse)	453	PF00675;PF05193;
P41216	P41216	Heart	522	512	GYLKDPAR	GEGEVCVKGANVFK			Mus musculus (Mouse)	Schweppe et al. 2017	5	NA	NA	intra	ACSL1_MOUSE	Mus musculus (Mouse)	699	PF00501;PF13193;	ACSL1_MOUSE	Mus musculus (Mouse)	699	PF00501;PF13193;
P54071	P54071	Heart	256	263	NTILKAYDGR	FKDIFQEIFDK			Mus musculus (Mouse)	Schweppe et al. 2017	5	IDH2	IDH2	intra	IDHP_MOUSE	Mus musculus (Mouse)	452	PF00180;	IDHP_MOUSE	Mus musculus (Mouse)	452	PF00180;
Q8K2B3	Q8K2B3	Heart	615	647	VDEYDYSKPIQGQQKKPFGEHWR	VTLEYRPVIDKTLNEADCATVPPAIR			Mus musculus (Mouse)	Schweppe et al. 2017	5	SDHA	SDHA	intra	SDHA_MOUSE	Mus musculus (Mouse)	664	PF00890;PF02910;	SDHA_MOUSE	Mus musculus (Mouse)	664	PF00890;PF02910;
Q9CPQ1	Q9CPQ1	Heart	68	48	KAGIFQSAK	KKAYAEFYR			Mus musculus (Mouse)	Schweppe et al. 2017	5	COX6C	COX6C	intra	COX6C_MOUSE	Mus musculus (Mouse)	76	PF02937;	COX6C_MOUSE	Mus musculus (Mouse)	76	PF02937;
Q8BFR5	Q8BFR5	Heart	286	311	KGDECELLGHNK	TVVTGIEMFHKSLER			Mus musculus (Mouse)	Schweppe et al. 2017	5	TUFM	TUFM	intra	EFTU_MOUSE	Mus musculus (Mouse)	452	PF00009;PF03144;PF03143;	EFTU_MOUSE	Mus musculus (Mouse)	452	PF00009;PF03144;PF03143;
P35486	P35486	Heart	321	336	SKSDPIMLLKDR	MVNSNLASVEELKEIDVEVRK			Mus musculus (Mouse)	Schweppe et al. 2017	5	PDHA1	PDHA1	intra	ODPA_MOUSE	Mus musculus (Mouse)	390	PF00676;	ODPA_MOUSE	Mus musculus (Mouse)	390	PF00676;
Q9CPP6	Q9CPP6	Heart	66	7	AEPDVKK	KTTGLVGLAVCDTPHER			Mus musculus (Mouse)	Schweppe et al. 2017	5	NDUFA5	NDUFA5	intra	NDUA5_MOUSE	Mus musculus (Mouse)	116	PF04716;	NDUA5_MOUSE	Mus musculus (Mouse)	116	PF04716;
Q99KI0	Q99KI0	Heart	401	465	SAAVAKQALAHGLK	KGEKNTIVTSYNR			Mus musculus (Mouse)	Schweppe et al. 2017	5	ACO2	ACO2	intra	ACON_MOUSE	Mus musculus (Mouse)	780	PF00330;PF00694;	ACON_MOUSE	Mus musculus (Mouse)	780	PF00330;PF00694;
P56391	P56391	Heart	13	62	NYKTAPFDSR	VYKSLCPVSWVSAWDDR			Mus musculus (Mouse)	Schweppe et al. 2017	5	COX6B1	COX6B1	intra	CX6B1_MOUSE	Mus musculus (Mouse)	86	PF02297;	CX6B1_MOUSE	Mus musculus (Mouse)	86	PF02297;
Q99LB2	Q99LB2	Heart	66	93	KQQNVDR	AVATLQGEGLSVTGIVCHVGKAEDR			Mus musculus (Mouse)	Schweppe et al. 2017	5	DHRS4	DHRS4	intra	DHRS4_MOUSE	Mus musculus (Mouse)	279	NA	DHRS4_MOUSE	Mus musculus (Mouse)	279	NA
P63038	P63038	Heart	75	96	VTKDGVTVAK	NIGAKLVQDVANNTNEEAGDGTTTATVLAR			Mus musculus (Mouse)	Schweppe et al. 2017	5	HSPD1	HSPD1	intra	CH60_MOUSE	Mus musculus (Mouse)	573	PF00118;	CH60_MOUSE	Mus musculus (Mouse)	573	PF00118;
Q9D0K2	Q9D0K2	Heart	185	173	DGSVAIASKPR	AGGAGVPAFYTSTGYGTLVQEGGSPIKYNK			Mus musculus (Mouse)	Schweppe et al. 2017	5	OXCT1	OXCT1	intra	SCOT1_MOUSE	Mus musculus (Mouse)	520	PF01144;	SCOT1_MOUSE	Mus musculus (Mouse)	520	PF01144;
Q9DC69	Q9DC69	Heart	157	118	AIAQASKEAGVER	KAVQHSNVVINLIGR			Mus musculus (Mouse)	Schweppe et al. 2017	5	NDUFA9	NDUFA9	intra	NDUA9_MOUSE	Mus musculus (Mouse)	377	PF05368;	NDUA9_MOUSE	Mus musculus (Mouse)	377	PF05368;
P54071	P54071	Heart	384	45	GKLDGNQDLIR	IKVEKPVVEMDGDEMTR			Mus musculus (Mouse)	Schweppe et al. 2017	5	IDH2	IDH2	intra	IDHP_MOUSE	Mus musculus (Mouse)	452	PF00180;	IDHP_MOUSE	Mus musculus (Mouse)	452	PF00180;
P08249	P08249	Heart	329	45	KGEDFVK	VAVLGASGGIGQPLSLLLKNSPLVSR			Mus musculus (Mouse)	Schweppe et al. 2017	5	MDH2	MDH2	intra	MDHM_MOUSE	Mus musculus (Mouse)	338	PF02866;PF00056;	MDHM_MOUSE	Mus musculus (Mouse)	338	PF02866;PF00056;
P54071	P54071	Heart	155	400	EPIICKNIPR	FAQTLEKVCVQTVESGAMTK			Mus musculus (Mouse)	Schweppe et al. 2017	5	IDH2	IDH2	intra	IDHP_MOUSE	Mus musculus (Mouse)	452	PF00180;	IDHP_MOUSE	Mus musculus (Mouse)	452	PF00180;
Q99M87	Q99M87	Heart	335	385	VQKSPVFR	AQGLYETINVTIPAGIQTDQKIR			Mus musculus (Mouse)	Schweppe et al. 2017	5	DNAJA3	DNAJA3	intra	DNJA3_MOUSE	Mus musculus (Mouse)	480	PF00226;PF01556;PF00684;	DNJA3_MOUSE	Mus musculus (Mouse)	480	PF00226;PF01556;PF00684;
Q9CQA3	Q9CQA3	Heart	43	128	KFAIYR	VSKIYPLPHMYVIK			Mus musculus (Mouse)	Schweppe et al. 2017	5	SDHB	SDHB	intra	SDHB_MOUSE	Mus musculus (Mouse)	282	PF13085;	SDHB_MOUSE	Mus musculus (Mouse)	282	PF13085;
Q99MR8	Q99MR8	Heart	209	233	GGGGKGMR	KSFNDDAMLIEK			Mus musculus (Mouse)	Schweppe et al. 2017	5	MCCC1	MCCC1	intra	MCCA_MOUSE	Mus musculus (Mouse)	717	PF02785;PF00289;PF00364;PF02786;	MCCA_MOUSE	Mus musculus (Mouse)	717	PF02785;PF00289;PF00364;PF02786;
Q99KI0	Q99KI0	Heart	31	68	AKVAMSHFEPSEYIR	LNRPLTLSEKIVYGHLDDPANQEIER			Mus musculus (Mouse)	Schweppe et al. 2017	5	ACO2	ACO2	intra	ACON_MOUSE	Mus musculus (Mouse)	780	PF00330;PF00694;	ACON_MOUSE	Mus musculus (Mouse)	780	PF00330;PF00694;
P05202	P05202	Heart	404	185	EFSVYMTKDGR	YYDPKTCGFDFSGALEDISK			Mus musculus (Mouse)	Schweppe et al. 2017	5	NA	NA	intra	AATM_MOUSE	Mus musculus (Mouse)	430	PF00155;	AATM_MOUSE	Mus musculus (Mouse)	430	PF00155;
Q8BMS1	Q8BMS1	Heart	289	646	TVEEKVK	NKSLNSEMDNILANLR			Mus musculus (Mouse)	Schweppe et al. 2017	5	HADHA	HADHA	intra	ECHA_MOUSE	Mus musculus (Mouse)	763	PF00725;PF02737;PF00378;	ECHA_MOUSE	Mus musculus (Mouse)	763	PF00725;PF02737;PF00378;
P99028	P99028	Heart	86	40	LFKNLK	EHCEQLEKCVK			Mus musculus (Mouse)	Schweppe et al. 2017	5	UQCRH	UQCRH	intra	QCR6_MOUSE	Mus musculus (Mouse)	89	PF02320;	QCR6_MOUSE	Mus musculus (Mouse)	89	PF02320;
Q8VE38	Q8VE38	Heart	224	78	NTSELLFKK	VCEITHESPSVKSLR			Mus musculus (Mouse)	Schweppe et al. 2017	5	OXNAD1	OXNAD1	intra	OXND1_MOUSE	Mus musculus (Mouse)	311	PF00175;	OXND1_MOUSE	Mus musculus (Mouse)	311	PF00175;
Q64433	Q64433	Heart	36	80	GGIMLPEKSQGK	VLLPEYGGTKVVLDDKDYFLFR			Mus musculus (Mouse)	Schweppe et al. 2017	5	HSPE1	HSPE1	intra	CH10_MOUSE	Mus musculus (Mouse)	102	PF00166;	CH10_MOUSE	Mus musculus (Mouse)	102	PF00166;
Q99LC5	Q99LC5	Heart	216	203	SDRPELTGAKVVVSGGR	APSSSSVGISEWLDQKLTK			Mus musculus (Mouse)	Schweppe et al. 2017	5	ETFA	ETFA	intra	ETFA_MOUSE	Mus musculus (Mouse)	333	PF01012;PF00766;	ETFA_MOUSE	Mus musculus (Mouse)	333	PF01012;PF00766;
Q925I1	Q925I1	Heart	197	197	AKADRENADIIR	AKADRENADIIR			Mus musculus (Mouse)	Schweppe et al. 2017	5	ATAD3A	ATAD3A	intra	ATAD3_MOUSE	Mus musculus (Mouse)	591	PF00004;PF12037;	ATAD3_MOUSE	Mus musculus (Mouse)	591	PF00004;PF12037;
Q9CZU6	Q9CZU6	Heart	450	450	ALGFPLERPKSMSTDGLMK	ALGFPLERPKSMSTDGLMK			Mus musculus (Mouse)	Schweppe et al. 2017	5	CS	CS	intra	CISY_MOUSE	Mus musculus (Mouse)	464	PF00285;	CISY_MOUSE	Mus musculus (Mouse)	464	PF00285;
Q03265	Q03265	Heart	167	531	GPIGSKTR	SDGKISEQSDAK			Mus musculus (Mouse)	Schweppe et al. 2017	5	ATP5A1	ATP5A1	intra	ATPA_MOUSE	Mus musculus (Mouse)	553	PF00006;PF00306;PF02874;	ATPA_MOUSE	Mus musculus (Mouse)	553	PF00006;PF00306;PF02874;
Q9Z1P6	Q9Z1P6	Heart	33	23	YQEIAKR	NWASGQDLQAKLQLR			Mus musculus (Mouse)	Schweppe et al. 2017	5	NDUFA7	NDUFA7	intra	NDUA7_MOUSE	Mus musculus (Mouse)	113	PF07347;	NDUA7_MOUSE	Mus musculus (Mouse)	113	PF07347;
P45952	P45952	Heart	259	217	VPKENVLIGEGAGFK	VPASKAFTGFIVEADTPGIHIGK			Mus musculus (Mouse)	Schweppe et al. 2017	5	ACADM	ACADM	intra	ACADM_MOUSE	Mus musculus (Mouse)	421	PF00441;PF02770;PF02771;	ACADM_MOUSE	Mus musculus (Mouse)	421	PF00441;PF02770;PF02771;
P08249	P08249	Heart	301	314	GLEKNLGIGK	ITPFEEKMIAEAIPELK			Mus musculus (Mouse)	Schweppe et al. 2017	5	MDH2	MDH2	intra	MDHM_MOUSE	Mus musculus (Mouse)	338	PF02866;PF00056;	MDHM_MOUSE	Mus musculus (Mouse)	338	PF02866;PF00056;
Q99KI0	Q99KI0	Heart	401	549	SAAVAKQALAHGLK	SDFDPGQDTYQHPPKDSSGQR			Mus musculus (Mouse)	Schweppe et al. 2017	5	ACO2	ACO2	intra	ACON_MOUSE	Mus musculus (Mouse)	780	PF00330;PF00694;	ACON_MOUSE	Mus musculus (Mouse)	780	PF00330;PF00694;
Q03265	Q03265	Heart	239	305	FNDGTDEKK	DNGKHALIIYDDLSK			Mus musculus (Mouse)	Schweppe et al. 2017	5	ATP5A1	ATP5A1	intra	ATPA_MOUSE	Mus musculus (Mouse)	553	PF00006;PF00306;PF02874;	ATPA_MOUSE	Mus musculus (Mouse)	553	PF00006;PF00306;PF02874;
P48962	P48962	Heart	245	43	KGADIMYTGTLDCWR	LLLQVQHASKQISAEK			Mus musculus (Mouse)	Schweppe et al. 2017-Liu et al. 2018	5	SLC25A4	SLC25A4	intra	ADT1_MOUSE	Mus musculus (Mouse)	298	PF00153;	ADT1_MOUSE	Mus musculus (Mouse)	298	PF00153;
P41216	P41216	Heart	518	533	GANVFKGYLKDPAR	TAEALDKDGWLHTGDIGK			Mus musculus (Mouse)	Schweppe et al. 2017	5	NA	NA	intra	ACSL1_MOUSE	Mus musculus (Mouse)	699	PF00501;PF13193;	ACSL1_MOUSE	Mus musculus (Mouse)	699	PF00501;PF13193;
Q8BMS1	Q8BMS1	Heart	390	489	TLLKDTTVTGLGR	EVESVTPEHCIFASNTSALPINQIAAVSKRPEK			Mus musculus (Mouse)	Schweppe et al. 2017	5	HADHA	HADHA	intra	ECHA_MOUSE	Mus musculus (Mouse)	763	PF00725;PF02737;PF00378;	ECHA_MOUSE	Mus musculus (Mouse)	763	PF00725;PF02737;PF00378;
P08249	P08249	Heart	307	281	NLGIGKITPFEEK	EGVVECSFVQSKETECTYFSTPLLLGK			Mus musculus (Mouse)	Schweppe et al. 2017	5	MDH2	MDH2	intra	MDHM_MOUSE	Mus musculus (Mouse)	338	PF02866;PF00056;	MDHM_MOUSE	Mus musculus (Mouse)	338	PF02866;PF00056;
Q8QZT1	Q8QZT1	Heart	171	187	GATPYGGVKLEDLIVK	DGLTDVYNKIHMGNCAENTAK			Mus musculus (Mouse)	Schweppe et al. 2017	5	ACAT1	ACAT1	intra	THIL_MOUSE	Mus musculus (Mouse)	424	PF02803;PF00108;	THIL_MOUSE	Mus musculus (Mouse)	424	PF02803;PF00108;
Q9D172	Q9D172	Heart	162	149	VLKEFHGAK	NLSTFAVDGKDCK			Mus musculus (Mouse)	Schweppe et al. 2017	5	D10JHU81E	D10JHU81E	intra	GAL3A_MOUSE	Mus musculus (Mouse)	266	NA	GAL3A_MOUSE	Mus musculus (Mouse)	266	NA
Q9CQ62	Q9CQ62	Heart	331	319	KTKGS	VTKEEWDIIEGLIR			Mus musculus (Mouse)	Schweppe et al. 2017	5	DECR1	DECR1	intra	DECR_MOUSE	Mus musculus (Mouse)	335	NA	DECR_MOUSE	Mus musculus (Mouse)	335	NA
Q9D6R2	Q9D6R2	Heart	343	336	SLTKDLGGNAK	IEAACFATIKDGK			Mus musculus (Mouse)	Schweppe et al. 2017	5	NA	NA	intra	IDH3A_MOUSE	Mus musculus (Mouse)	366	PF00180;	IDH3A_MOUSE	Mus musculus (Mouse)	366	PF00180;
Q99JY0	Q99JY0	Heart	254	273	SHSLAKK	AQDEGHLSDIVPFKVPGKDTVTK			Mus musculus (Mouse)	Schweppe et al. 2017	5	NA	NA	intra	ECHB_MOUSE	Mus musculus (Mouse)	475	PF02803;PF00108;	ECHB_MOUSE	Mus musculus (Mouse)	475	PF02803;PF00108;
P97807	P97807	Heart	470	464	IAKTAHK	LMNESLMLVTALNPHIGYDKAAK			Mus musculus (Mouse)	Schweppe et al. 2017	5	FH1	FH1	intra	FUMH_MOUSE	Mus musculus (Mouse)	507	PF10415;PF00206;	FUMH_MOUSE	Mus musculus (Mouse)	507	PF10415;PF00206;
Q9Z0X1	Q9Z0X1	Heart	108	188	VMGLGLSPEEKQR	ELWFSDDPNVTKTLQFR			Mus musculus (Mouse)	Schweppe et al. 2017	5	AIFM1	AIFM1	intra	AIFM1_MOUSE	Mus musculus (Mouse)	612	PF14721;PF07992;	AIFM1_MOUSE	Mus musculus (Mouse)	612	PF14721;PF07992;
Q8QZT1	Q8QZT1	Heart	171	240	GATPYGGVKLEDLIVK	FASEITPITISVKGKPDVVVKEDEEYK			Mus musculus (Mouse)	Schweppe et al. 2017	5	ACAT1	ACAT1	intra	THIL_MOUSE	Mus musculus (Mouse)	424	PF02803;PF00108;	THIL_MOUSE	Mus musculus (Mouse)	424	PF02803;PF00108;
Q8R4N0	Q8R4N0	Heart	90	80	IAKTLEDFDLGTTEK	VDCAVLDCEDGVAENKKNEAR			Mus musculus (Mouse)	Schweppe et al. 2017	5	CLYBL	CLYBL	intra	CLYBL_MOUSE	Mus musculus (Mouse)	338	PF03328;	CLYBL_MOUSE	Mus musculus (Mouse)	338	PF03328;
Q60597	Q60597	Heart	640	619	ILKTR	SMTCPSTGLEEDVLFHIGKVASSVPVENFTIHGGLSR			Mus musculus (Mouse)	Schweppe et al. 2017	5	OGDH	OGDH	intra	ODO1_MOUSE	Mus musculus (Mouse)	1023	PF16078;PF00676;PF16870;PF02779;	ODO1_MOUSE	Mus musculus (Mouse)	1023	PF16078;PF00676;PF16870;PF02779;
Q8VE38	Q8VE38	Heart	78	143	VCEITHESPSVKSLR	YADHPPAVWVHNKCTLDSEVALR			Mus musculus (Mouse)	Schweppe et al. 2017	5	OXNAD1	OXNAD1	intra	OXND1_MOUSE	Mus musculus (Mouse)	311	PF00175;	OXND1_MOUSE	Mus musculus (Mouse)	311	PF00175;
Q8BMS1	Q8BMS1	Heart	353	759	NKFGAPQK	KYESAYGTQFTPCQLLLDHANNSSKK			Mus musculus (Mouse)	Schweppe et al. 2017	5	HADHA	HADHA	intra	ECHA_MOUSE	Mus musculus (Mouse)	763	PF00725;PF02737;PF00378;	ECHA_MOUSE	Mus musculus (Mouse)	763	PF00725;PF02737;PF00378;
Q9D0S9	Q9D0S9	Heart	128	119	IAQAQGLKDGYR	ISQAEEDDQQLLGHLLLVAKK			Mus musculus (Mouse)	Schweppe et al. 2017	5	HINT2	HINT2	intra	HINT2_MOUSE	Mus musculus (Mouse)	163	PF01230;	HINT2_MOUSE	Mus musculus (Mouse)	163	PF01230;
O08749	O08749	Heart	420	410	IGKFPFAANSR	SEEQLKEEGIEFK			Mus musculus (Mouse)	Schweppe et al. 2017	5	DLD	DLD	intra	DLDH_MOUSE	Mus musculus (Mouse)	509	PF07992;PF02852;	DLDH_MOUSE	Mus musculus (Mouse)	509	PF07992;PF02852;
P41216	P41216	Heart	512	81	GEGEVCVKGANVFK	SAVLEDDKLLVYYYDDVR			Mus musculus (Mouse)	Schweppe et al. 2017	5	NA	NA	intra	ACSL1_MOUSE	Mus musculus (Mouse)	699	PF00501;PF13193;	ACSL1_MOUSE	Mus musculus (Mouse)	699	PF00501;PF13193;
Q8QZT1	Q8QZT1	Heart	171	63	GATPYGGVKLEDLIVK	TPIGSFLGSLASQPATKLGTAAIQGAIEK			Mus musculus (Mouse)	Schweppe et al. 2017	5	ACAT1	ACAT1	intra	THIL_MOUSE	Mus musculus (Mouse)	424	PF02803;PF00108;	THIL_MOUSE	Mus musculus (Mouse)	424	PF02803;PF00108;
P53395	P53395	Heart	243	243	TFPTPIAKPPVFTGK	TFPTPIAKPPVFTGK			Mus musculus (Mouse)	Schweppe et al. 2017	5	DBT	DBT	intra	ODB2_MOUSE	Mus musculus (Mouse)	482	PF00198;PF00364;PF02817;	ODB2_MOUSE	Mus musculus (Mouse)	482	PF00198;PF00364;PF02817;
Q8K2B3	Q8K2B3	Heart	182	647	FGKGGQAHR	VTLEYRPVIDKTLNEADCATVPPAIR			Mus musculus (Mouse)	Schweppe et al. 2017	5	SDHA	SDHA	intra	SDHA_MOUSE	Mus musculus (Mouse)	664	PF00890;PF02910;	SDHA_MOUSE	Mus musculus (Mouse)	664	PF00890;PF02910;
Q8BMS1	Q8BMS1	Heart	390	457	TLLKDTTVTGLGR	HKVLKEVESVTPEHCIFASNTSALPINQIAAVSK			Mus musculus (Mouse)	Schweppe et al. 2017	5	HADHA	HADHA	intra	ECHA_MOUSE	Mus musculus (Mouse)	763	PF00725;PF02737;PF00378;	ECHA_MOUSE	Mus musculus (Mouse)	763	PF00725;PF02737;PF00378;
Q99JY0	Q99JY0	Heart	202	73	LSLLSKFR	IPFLLSGTSYKDLMPHDLAR			Mus musculus (Mouse)	Schweppe et al. 2017	5	NA	NA	intra	ECHB_MOUSE	Mus musculus (Mouse)	475	PF02803;PF00108;	ECHB_MOUSE	Mus musculus (Mouse)	475	PF02803;PF00108;
P26443	P26443	Heart	352	171	ELEDFKLQHGSILGFPK	ALASLMTYKCAVVDVPFGGAK			Mus musculus (Mouse)	Schweppe et al. 2017	5	GLUD1	GLUD1	intra	DHE3_MOUSE	Mus musculus (Mouse)	558	PF00208;PF02812;	DHE3_MOUSE	Mus musculus (Mouse)	558	PF00208;PF02812;
P63038	P63038	Heart	87	96	SIDLKDKYK	NIGAKLVQDVANNTNEEAGDGTTTATVLAR			Mus musculus (Mouse)	Schweppe et al. 2017	5	HSPD1	HSPD1	intra	CH60_MOUSE	Mus musculus (Mouse)	573	PF00118;	CH60_MOUSE	Mus musculus (Mouse)	573	PF00118;
Q8K2C6	Q8K2C6	Heart	79	112	KWQAQDLATPQAFAR	SKEPNPGHLAIAQCEAR			Mus musculus (Mouse)	Schweppe et al. 2017	5	NA	NA	intra	SIR5_MOUSE	Mus musculus (Mouse)	310	PF02146;	SIR5_MOUSE	Mus musculus (Mouse)	310	PF02146;
Q9CR68	Q9CR68	Heart	172	155	GKPLFVR	IEIKLSDIPEGK			Mus musculus (Mouse)	Schweppe et al. 2017	5	UQCRFS1	UQCRFS1	intra	UCRI_MOUSE	Mus musculus (Mouse)	274	PF00355;PF09165;PF02921;	UCRI_MOUSE	Mus musculus (Mouse)	274	PF00355;PF09165;PF02921;
Q8BWT1	Q8BWT1	Heart	143	241	FGLDLKLEDTLWAGLTDQHVK	KDGTVTAGNASGVSDGAGAVIIASEDAVK			Mus musculus (Mouse)	Schweppe et al. 2017	5	ACAA2	ACAA2	intra	THIM_MOUSE	Mus musculus (Mouse)	397	PF02803;PF00108;	THIM_MOUSE	Mus musculus (Mouse)	397	PF02803;PF00108;
P50544	P50544	Heart	557	332	KGIVNEQFLLQR	VPSENVLGEVGDGFKVAVNILNNGR			Mus musculus (Mouse)	Schweppe et al. 2017	5	ACADVL	ACADVL	intra	ACADV_MOUSE	Mus musculus (Mouse)	656	PF00441;PF02770;PF02771;	ACADV_MOUSE	Mus musculus (Mouse)	656	PF00441;PF02770;PF02771;
P09671	P09671	Heart	132	68	DFGSFEKFKEK	HHAAYVNNLNATEEKYHEALAK			Mus musculus (Mouse)	Schweppe et al. 2017	5	SOD2	SOD2	intra	SODM_MOUSE	Mus musculus (Mouse)	222	PF02777;PF00081;	SODM_MOUSE	Mus musculus (Mouse)	222	PF02777;PF00081;
Q9DB77	Q9DB77	Heart	162	183	IDKAVAFQNSQTR	IIENLHDVAYKNALANPLYCPDYR			Mus musculus (Mouse)	Schweppe et al. 2017	5	UQCRC2	UQCRC2	intra	QCR2_MOUSE	Mus musculus (Mouse)	453	PF00675;PF05193;	QCR2_MOUSE	Mus musculus (Mouse)	453	PF00675;PF05193;
Q99J39	Q99J39	Heart	167	471	ADLLEAQALKLVEGPHVR	YYLEETGPNSISYLGSKNIK			Mus musculus (Mouse)	Schweppe et al. 2017	5	MLYCD	MLYCD	intra	DCMC_MOUSE	Mus musculus (Mouse)	492	PF05292;PF17408;	DCMC_MOUSE	Mus musculus (Mouse)	492	PF05292;PF17408;
P05202	P05202	Heart	338	227	KQWLQEVK	IPEQSVLLLHACAHNPTGVDPRPEQWKEIASVVK			Mus musculus (Mouse)	Schweppe et al. 2017	5	NA	NA	intra	AATM_MOUSE	Mus musculus (Mouse)	430	PF00155;	AATM_MOUSE	Mus musculus (Mouse)	430	PF00155;
Q9DCS3	Q9DCS3	Heart	267	267	LALNCVGGKSSTELLR	LALNCVGGKSSTELLR			Mus musculus (Mouse)	Schweppe et al. 2017	5	MECR	MECR	intra	MECR_MOUSE	Mus musculus (Mouse)	373	PF08240;PF00107;	MECR_MOUSE	Mus musculus (Mouse)	373	PF08240;PF00107;
Q9CPP6	Q9CPP6	Heart	36	98	TLDILKHFPK	WKPWEPLVEEPPANQWK			Mus musculus (Mouse)	Schweppe et al. 2017	5	NDUFA5	NDUFA5	intra	NDUA5_MOUSE	Mus musculus (Mouse)	116	PF04716;	NDUA5_MOUSE	Mus musculus (Mouse)	116	PF04716;
Q9D2G2	Q9D2G2	Heart	268	274	HKDAFLK	KHNLKLGFMSAFVK			Mus musculus (Mouse)	Schweppe et al. 2017	5	DLST	DLST	intra	ODO2_MOUSE	Mus musculus (Mouse)	454	PF00198;PF00364;	ODO2_MOUSE	Mus musculus (Mouse)	454	PF00198;PF00364;
Q8BWT1	Q8BWT1	Heart	171	332	LPMGMTAENLAAKYNISR	DMDLIDVNEAFAPQFLSVQKALDLDPSK			Mus musculus (Mouse)	Schweppe et al. 2017	5	ACAA2	ACAA2	intra	THIM_MOUSE	Mus musculus (Mouse)	397	PF02803;PF00108;	THIM_MOUSE	Mus musculus (Mouse)	397	PF02803;PF00108;
P50544	P50544	Heart	65	508	EKPAR	NPFGNVGLLMGEAGKQLR			Mus musculus (Mouse)	Schweppe et al. 2017	5	ACADVL	ACADVL	intra	ACADV_MOUSE	Mus musculus (Mouse)	656	PF00441;PF02770;PF02771;	ACADV_MOUSE	Mus musculus (Mouse)	656	PF00441;PF02770;PF02771;
Q99KI0	Q99KI0	Heart	723	701	IHPVDKLTIQGLK	KQGLLPLTFADPSDYNK			Mus musculus (Mouse)	Schweppe et al. 2017	5	ACO2	ACO2	intra	ACON_MOUSE	Mus musculus (Mouse)	780	PF00330;PF00694;	ACON_MOUSE	Mus musculus (Mouse)	780	PF00330;PF00694;
Q03265	Q03265	Heart	539	498	ISEQSDAKLK	GYLDKLEPSK			Mus musculus (Mouse)	Schweppe et al. 2017	5	ATP5A1	ATP5A1	intra	ATPA_MOUSE	Mus musculus (Mouse)	553	PF00006;PF00306;PF02874;	ATPA_MOUSE	Mus musculus (Mouse)	553	PF00006;PF00306;PF02874;
P08249	P08249	Heart	314	215	ITPFEEKMIAEAIPELK	TIIPLISQCTPKVDFPQDQLATLTGR			Mus musculus (Mouse)	Schweppe et al. 2017	5	MDH2	MDH2	intra	MDHM_MOUSE	Mus musculus (Mouse)	338	PF02866;PF00056;	MDHM_MOUSE	Mus musculus (Mouse)	338	PF02866;PF00056;
Q8CAQ8	Q8CAQ8	Heart	285	384	KAVDEAADALLK	ELDSITPDITPGWKGMSISDLAGK			Mus musculus (Mouse)	Schweppe et al. 2017	5	IMMT	IMMT	intra	MIC60_MOUSE	Mus musculus (Mouse)	757	PF09731;	MIC60_MOUSE	Mus musculus (Mouse)	757	PF09731;
Q9DB20	Q9DB20	Heart	100	73	EKFSPLTANLMNLLAENGR	VGQLLKDPKVSLAVLNPYIK			Mus musculus (Mouse)	Schweppe et al. 2017	5	ATP5O	ATP5O	intra	ATPO_MOUSE	Mus musculus (Mouse)	213	PF00213;	ATPO_MOUSE	Mus musculus (Mouse)	213	PF00213;
Q62425	Q62425	Heart	74	74	FYSVNVDYSKLKK	FYSVNVDYSKLKK			Mus musculus (Mouse)	Schweppe et al. 2017	5	NDUFA4	NDUFA4	intra	NDUA4_MOUSE	Mus musculus (Mouse)	82	PF06522;	NDUA4_MOUSE	Mus musculus (Mouse)	82	PF06522;
P56480	P56480	Heart	124	212	GQKVLDSGAPIKIPVGPETLGR	IGLFGGAGVGKTVLIMELINNVAK			Mus musculus (Mouse)	Schweppe et al. 2017	5	ATP5B	ATP5B	intra	ATPB_MOUSE	Mus musculus (Mouse)	529	PF00006;PF02874;	ATPB_MOUSE	Mus musculus (Mouse)	529	PF00006;PF02874;
P26443	P26443	Heart	477	477	KFGKHGGTIPVVPTAEFQDR	KFGKHGGTIPVVPTAEFQDR			Mus musculus (Mouse)	Schweppe et al. 2017	5	GLUD1	GLUD1	intra	DHE3_MOUSE	Mus musculus (Mouse)	558	PF00208;PF02812;	DHE3_MOUSE	Mus musculus (Mouse)	558	PF00208;PF02812;
Q9DB20	Q9DB20	Heart	90	100	VKSLNDITK	EKFSPLTANLMNLLAENGR			Mus musculus (Mouse)	Schweppe et al. 2017	5	ATP5O	ATP5O	intra	ATPO_MOUSE	Mus musculus (Mouse)	213	PF00213;	ATPO_MOUSE	Mus musculus (Mouse)	213	PF00213;
P50544	P50544	Heart	277	332	TPIKDAATGAVKEK	VPSENVLGEVGDGFKVAVNILNNGR			Mus musculus (Mouse)	Schweppe et al. 2017	5	ACADVL	ACADVL	intra	ACADV_MOUSE	Mus musculus (Mouse)	656	PF00441;PF02770;PF02771;	ACADV_MOUSE	Mus musculus (Mouse)	656	PF00441;PF02770;PF02771;
Q99LC5	Q99LC5	Heart	226	226	GLKSGENFK	GLKSGENFK			Mus musculus (Mouse)	Schweppe et al. 2017	5	ETFA	ETFA	intra	ETFA_MOUSE	Mus musculus (Mouse)	333	PF01012;PF00766;	ETFA_MOUSE	Mus musculus (Mouse)	333	PF01012;PF00766;
P47738	P47738	Heart	371	385	KILGYIK	SGQQEGAKLLCGGGAAADR			Mus musculus (Mouse)	Schweppe et al. 2017	5	ALDH2	ALDH2	intra	ALDH2_MOUSE	Mus musculus (Mouse)	519	PF00171;	ALDH2_MOUSE	Mus musculus (Mouse)	519	PF00171;
Q9WUM5	Q9WUM5	Heart	344	342	KML	ISALQSAGVVVSMSPAQLGTTIYKEFEKR			Mus musculus (Mouse)	Schweppe et al. 2017	5	SUCLG1	SUCLG1	intra	SUCA_MOUSE	Mus musculus (Mouse)	346	PF02629;PF00549;	SUCA_MOUSE	Mus musculus (Mouse)	346	PF02629;PF00549;
P56382	P56382	Heart	37	37	ANAEKTSGSSIK	ANAEKTSGSSIK			Mus musculus (Mouse)	Schweppe et al. 2017	5	ATP5E	ATP5E	intra	ATP5E_MOUSE	Mus musculus (Mouse)	52	PF04627;	ATP5E_MOUSE	Mus musculus (Mouse)	52	PF04627;
Q8BH95	Q8BH95	Heart	204	217	ISAQDAKQAGLVSK	IFPVEKLVEEAIQCAEK			Mus musculus (Mouse)	Schweppe et al. 2017	5	ECHS1	ECHS1	intra	ECHM_MOUSE	Mus musculus (Mouse)	290	PF00378;	ECHM_MOUSE	Mus musculus (Mouse)	290	PF00378;
Q9CQ62	Q9CQ62	Heart	246	73	TKGAFSR	VAFITGGGTGLGKAMTTFLSTLGAQCVIASR			Mus musculus (Mouse)	Schweppe et al. 2017	5	DECR1	DECR1	intra	DECR_MOUSE	Mus musculus (Mouse)	335	NA	DECR_MOUSE	Mus musculus (Mouse)	335	NA
Q8BMS1	Q8BMS1	Heart	259	249	VSAKQSK	TIEYLEEVAVNFAKGLADRK			Mus musculus (Mouse)	Schweppe et al. 2017	5	HADHA	HADHA	intra	ECHA_MOUSE	Mus musculus (Mouse)	763	PF00725;PF02737;PF00378;	ECHA_MOUSE	Mus musculus (Mouse)	763	PF00725;PF02737;PF00378;
Q99LC5	Q99LC5	Heart	206	187	LTKSDRPELTGAK	GTSFEAAATSGGSASSEKAPSSSSVGISEWLDQK			Mus musculus (Mouse)	Schweppe et al. 2017	5	ETFA	ETFA	intra	ETFA_MOUSE	Mus musculus (Mouse)	333	PF01012;PF00766;	ETFA_MOUSE	Mus musculus (Mouse)	333	PF01012;PF00766;
Q8CHT0	Q8CHT0	Heart	54	375	ALKDLK	IKVGDPAEDFGTFFSAVIDAK			Mus musculus (Mouse)	Schweppe et al. 2017	5	ALDH4A1	ALDH4A1	intra	AL4A1_MOUSE	Mus musculus (Mouse)	562	PF00171;	AL4A1_MOUSE	Mus musculus (Mouse)	562	PF00171;
P56480	P56480	Heart	198	133	VVDLLAPYAKGGK	VLDSGAPIKIPVGPETLGR			Mus musculus (Mouse)	Schweppe et al. 2017	5	ATP5B	ATP5B	intra	ATPB_MOUSE	Mus musculus (Mouse)	529	PF00006;PF02874;	ATPB_MOUSE	Mus musculus (Mouse)	529	PF00006;PF02874;
P26443	P26443	Heart	527	503	TAMKYNLGLDLR	ISGASEKDIVHSGLAYTMER			Mus musculus (Mouse)	Schweppe et al. 2017	5	GLUD1	GLUD1	intra	DHE3_MOUSE	Mus musculus (Mouse)	558	PF00208;PF02812;	DHE3_MOUSE	Mus musculus (Mouse)	558	PF00208;PF02812;
O35459	O35459	Heart	316	111	SVQAAMEKR	AVVVSGAGKMFTSGIDLMDMASELMQPSGDDAAR			Mus musculus (Mouse)	Schweppe et al. 2017	5	ECH1	ECH1	intra	ECH1_MOUSE	Mus musculus (Mouse)	327	PF00378;	ECH1_MOUSE	Mus musculus (Mouse)	327	PF00378;
Q99KI0	Q99KI0	Heart	401	245	SAAVAKQALAHGLK	LTGSLSGWTSPKDVILK			Mus musculus (Mouse)	Schweppe et al. 2017	5	ACO2	ACO2	intra	ACON_MOUSE	Mus musculus (Mouse)	780	PF00330;PF00694;	ACON_MOUSE	Mus musculus (Mouse)	780	PF00330;PF00694;
Q9WUM5	Q9WUM5	Heart	312	338	GGAKEK	ISALQSAGVVVSMSPAQLGTTIYKEFEKR			Mus musculus (Mouse)	Schweppe et al. 2017	5	SUCLG1	SUCLG1	intra	SUCA_MOUSE	Mus musculus (Mouse)	346	PF02629;PF00549;	SUCA_MOUSE	Mus musculus (Mouse)	346	PF02629;PF00549;
Q99JY0	Q99JY0	Heart	191	299	AKTLGQR	LKPAFIKPYGTVTAANSSFLTDGASAMLIMSEDR			Mus musculus (Mouse)	Schweppe et al. 2017	5	NA	NA	intra	ECHB_MOUSE	Mus musculus (Mouse)	475	PF02803;PF00108;	ECHB_MOUSE	Mus musculus (Mouse)	475	PF02803;PF00108;
Q8BMF4	Q8BMF4	Heart	363	391	KLAAEKGIDLTQVK	DIDSFVPSKAAPAAAAAMAPPGPR			Mus musculus (Mouse)	Schweppe et al. 2017	5	DLAT	DLAT	intra	ODP2_MOUSE	Mus musculus (Mouse)	642	PF00198;PF00364;PF02817;	ODP2_MOUSE	Mus musculus (Mouse)	642	PF00198;PF00364;PF02817;
Q91YT0	Q91YT0	Heart	104	226	WSFMNKPSDGRPK	LKPPFPADVGVFGCPTTVANVETVAVSPTICR			Mus musculus (Mouse)	Schweppe et al. 2017	5	NDUFV1	NDUFV1	intra	NDUV1_MOUSE	Mus musculus (Mouse)	464	PF01512;PF10589;PF10531;	NDUV1_MOUSE	Mus musculus (Mouse)	464	PF01512;PF10589;PF10531;
P54071	P54071	Heart	299	360	LIDDMVAQVLKSSGGFVWACK	EHQKGRPTSTNPIASIFAWTR			Mus musculus (Mouse)	Schweppe et al. 2017	5	IDH2	IDH2	intra	IDHP_MOUSE	Mus musculus (Mouse)	452	PF00180;	IDHP_MOUSE	Mus musculus (Mouse)	452	PF00180;
Q9DB20	Q9DB20	Heart	172	158	SFLSPNQILKLEIK	GEVPCTVTTASPLDDAVLSELKTVLK			Mus musculus (Mouse)	Schweppe et al. 2017	5	ATP5O	ATP5O	intra	ATPO_MOUSE	Mus musculus (Mouse)	213	PF00213;	ATPO_MOUSE	Mus musculus (Mouse)	213	PF00213;
P56480	P56480	Heart	198	480	VVDLLAPYAKGGK	FLSQPFQVAEVFTGHMGKLVPLK			Mus musculus (Mouse)	Schweppe et al. 2017	5	ATP5B	ATP5B	intra	ATPB_MOUSE	Mus musculus (Mouse)	529	PF00006;PF02874;	ATPB_MOUSE	Mus musculus (Mouse)	529	PF00006;PF02874;
Q91VD9	Q91VD9	Heart	543	562	NPPKMLFLLGADGGCITR	QDLPKDCFIVYQGHHGDVGAPMADVILPGAAYTEK			Mus musculus (Mouse)	Schweppe et al. 2017	5	NDUFS1	NDUFS1	intra	NDUS1_MOUSE	Mus musculus (Mouse)	727	PF00384;PF10588;PF09326;	NDUS1_MOUSE	Mus musculus (Mouse)	727	PF00384;PF10588;PF09326;
Q03265	Q03265	Heart	161	194	VVDALGNAIDGKGPIGSK	EPMQTGIKAVDSLVPIGR			Mus musculus (Mouse)	Schweppe et al. 2017	5	ATP5A1	ATP5A1	intra	ATPA_MOUSE	Mus musculus (Mouse)	553	PF00006;PF00306;PF02874;	ATPA_MOUSE	Mus musculus (Mouse)	553	PF00006;PF00306;PF02874;
P97807	P97807	Heart	112	464	AAAEVNQEYGLDPKIASAIMK	LMNESLMLVTALNPHIGYDKAAK			Mus musculus (Mouse)	Schweppe et al. 2017	5	FH1	FH1	intra	FUMH_MOUSE	Mus musculus (Mouse)	507	PF10415;PF00206;	FUMH_MOUSE	Mus musculus (Mouse)	507	PF10415;PF00206;
P56480	P56480	Heart	124	124	GQKVLDSGAPIKIPVGPETLGR	GQKVLDSGAPIKIPVGPETLGR			Mus musculus (Mouse)	Schweppe et al. 2017	5	ATP5B	ATP5B	intra	ATPB_MOUSE	Mus musculus (Mouse)	529	PF00006;PF02874;	ATPB_MOUSE	Mus musculus (Mouse)	529	PF00006;PF02874;
Q8BK30	Q8BK30	Heart	44	51	SAKEK	ELHPKTQSVLKEPEPTDTTTYK			Mus musculus (Mouse)	Schweppe et al. 2017	5	NA	NA	intra	NDUV3_MOUSE	Mus musculus (Mouse)	104	PF15880;	NDUV3_MOUSE	Mus musculus (Mouse)	104	PF15880;
Q8QZT1	Q8QZT1	Heart	260	63	VDFSKVPK	TPIGSFLGSLASQPATKLGTAAIQGAIEK			Mus musculus (Mouse)	Schweppe et al. 2017	5	ACAT1	ACAT1	intra	THIL_MOUSE	Mus musculus (Mouse)	424	PF02803;PF00108;	THIL_MOUSE	Mus musculus (Mouse)	424	PF02803;PF00108;
Q03265	Q03265	Heart	175	305	VGLKAPGIIPR	DNGKHALIIYDDLSK			Mus musculus (Mouse)	Schweppe et al. 2017	5	ATP5A1	ATP5A1	intra	ATPA_MOUSE	Mus musculus (Mouse)	553	PF00006;PF00306;PF02874;	ATPA_MOUSE	Mus musculus (Mouse)	553	PF00006;PF00306;PF02874;
Q99KI0	Q99KI0	Heart	50	144	YDLLEKNINIVR	AKDINQEVYNFLATAGAK			Mus musculus (Mouse)	Schweppe et al. 2017	5	ACO2	ACO2	intra	ACON_MOUSE	Mus musculus (Mouse)	780	PF00330;PF00694;	ACON_MOUSE	Mus musculus (Mouse)	780	PF00330;PF00694;
Q99L13	Q99L13	Heart	144	296	ELAKEVEK	DLGLAQDSATSTKTPILLGSLAHQIYR			Mus musculus (Mouse)	Schweppe et al. 2017	5	HIBADH	HIBADH	intra	3HIDH_MOUSE	Mus musculus (Mouse)	335	PF14833;PF03446;	3HIDH_MOUSE	Mus musculus (Mouse)	335	PF14833;PF03446;
Q8BMS1	Q8BMS1	Heart	728	728	FVDLYGAQKVVDR	FVDLYGAQKVVDR			Mus musculus (Mouse)	Schweppe et al. 2017	5	HADHA	HADHA	intra	ECHA_MOUSE	Mus musculus (Mouse)	763	PF00725;PF02737;PF00378;	ECHA_MOUSE	Mus musculus (Mouse)	763	PF00725;PF02737;PF00378;
P53395	P53395	Heart	196	202	LSEVVGSGKDGR	ILKEDILSFLEK			Mus musculus (Mouse)	Schweppe et al. 2017	5	DBT	DBT	intra	ODB2_MOUSE	Mus musculus (Mouse)	482	PF00198;PF00364;PF02817;	ODB2_MOUSE	Mus musculus (Mouse)	482	PF00198;PF00364;PF02817;
Q9WUM5	Q9WUM5	Heart	94	66	GGQKHLGLPVFNTVK	IICQGFTGKQGTFHSQQALEYGTK			Mus musculus (Mouse)	Schweppe et al. 2017	5	SUCLG1	SUCLG1	intra	SUCA_MOUSE	Mus musculus (Mouse)	346	PF02629;PF00549;	SUCA_MOUSE	Mus musculus (Mouse)	346	PF02629;PF00549;
Q8BMS1	Q8BMS1	Heart	540	759	VIIVVKDGPGFYTTR	KYESAYGTQFTPCQLLLDHANNSSKK			Mus musculus (Mouse)	Schweppe et al. 2017	5	HADHA	HADHA	intra	ECHA_MOUSE	Mus musculus (Mouse)	763	PF00725;PF02737;PF00378;	ECHA_MOUSE	Mus musculus (Mouse)	763	PF00725;PF02737;PF00378;
Q8K411	Q8K411	Heart	945	1012	SGKFTQQDIDEAK	YLGIGKSTHGLAILGPENSK			Mus musculus (Mouse)	Schweppe et al. 2017	5	PITRM1	PITRM1	intra	PREP_MOUSE	Mus musculus (Mouse)	1036	PF08367;PF00675;PF05193;	PREP_MOUSE	Mus musculus (Mouse)	1036	PF08367;PF00675;PF05193;
P08249	P08249	Heart	241	45	AKAGAGSATLSMAYAGAR	VAVLGASGGIGQPLSLLLKNSPLVSR			Mus musculus (Mouse)	Schweppe et al. 2017	5	MDH2	MDH2	intra	MDHM_MOUSE	Mus musculus (Mouse)	338	PF02866;PF00056;	MDHM_MOUSE	Mus musculus (Mouse)	338	PF02866;PF00056;
P50544	P50544	Heart	201	317	EKYLPR	ASNTSEVYFDGVKVPSENVLGEVGDGFK			Mus musculus (Mouse)	Schweppe et al. 2017	5	ACADVL	ACADVL	intra	ACADV_MOUSE	Mus musculus (Mouse)	656	PF00441;PF02770;PF02771;	ACADV_MOUSE	Mus musculus (Mouse)	656	PF00441;PF02770;PF02771;
Q8QZT1	Q8QZT1	Heart	265	63	LKTVFQK	TPIGSFLGSLASQPATKLGTAAIQGAIEK			Mus musculus (Mouse)	Schweppe et al. 2017	5	ACAT1	ACAT1	intra	THIL_MOUSE	Mus musculus (Mouse)	424	PF02803;PF00108;	THIL_MOUSE	Mus musculus (Mouse)	424	PF02803;PF00108;
Q03265	Q03265	Heart	218	194	QTGKTSIAIDTIINQK	EPMQTGIKAVDSLVPIGR			Mus musculus (Mouse)	Schweppe et al. 2017	5	ATP5A1	ATP5A1	intra	ATPA_MOUSE	Mus musculus (Mouse)	553	PF00006;PF00306;PF02874;	ATPA_MOUSE	Mus musculus (Mouse)	553	PF00006;PF00306;PF02874;
Q8QZT1	Q8QZT1	Heart	248	227	GKPDVVVKEDEEYKR	SKEAWDAGKFASEITPITISVK			Mus musculus (Mouse)	Schweppe et al. 2017	5	ACAT1	ACAT1	intra	THIL_MOUSE	Mus musculus (Mouse)	424	PF02803;PF00108;	THIL_MOUSE	Mus musculus (Mouse)	424	PF02803;PF00108;
Q6P8J7	Q6P8J7	Heart	230	230	LIDDHFLFDKPVSPLLTCAGMAR	LIDDHFLFDKPVSPLLTCAGMAR			Mus musculus (Mouse)	Schweppe et al. 2017	5	CKMT2	CKMT2	intra	KCRS_MOUSE	Mus musculus (Mouse)	419	PF00217;PF02807;	KCRS_MOUSE	Mus musculus (Mouse)	419	PF00217;PF02807;
Q99JY0	Q99JY0	Heart	254	254	SHSLAKK	SHSLAKK			Mus musculus (Mouse)	Schweppe et al. 2017	5	NA	NA	intra	ECHB_MOUSE	Mus musculus (Mouse)	475	PF02803;PF00108;	ECHB_MOUSE	Mus musculus (Mouse)	475	PF02803;PF00108;
Q9DCX2	Q9DCX2	Heart	117	99	IQEYEKQLEK	YTALVDQEEKEDVKSCAEFVSGSQLR			Mus musculus (Mouse)	Schweppe et al. 2017	5	ATP5H	ATP5H	intra	ATP5H_MOUSE	Mus musculus (Mouse)	161	PF05873;	ATP5H_MOUSE	Mus musculus (Mouse)	161	PF05873;
P48962	P48962	Heart	107	94	HKQFWR	DKYKQIFLGGVDR			Mus musculus (Mouse)	Schweppe et al. 2017	5	SLC25A4	SLC25A4	intra	ADT1_MOUSE	Mus musculus (Mouse)	298	PF00153;	ADT1_MOUSE	Mus musculus (Mouse)	298	PF00153;
P54071	P54071	Heart	384	413	GKLDGNQDLIR	VCVQTVESGAMTKDLAGCIHGLSNVK			Mus musculus (Mouse)	Schweppe et al. 2017	5	IDH2	IDH2	intra	IDHP_MOUSE	Mus musculus (Mouse)	452	PF00180;	IDHP_MOUSE	Mus musculus (Mouse)	452	PF00180;
Q8BH95	Q8BH95	Heart	288	41	ANFKDH	KGKNSSVGLIQLNRPK			Mus musculus (Mouse)	Schweppe et al. 2017	5	ECHS1	ECHS1	intra	ECHM_MOUSE	Mus musculus (Mouse)	290	PF00378;	ECHM_MOUSE	Mus musculus (Mouse)	290	PF00378;
Q8BMS1	Q8BMS1	Heart	411	505	GLNDKVK	VIGMHYFSPVDKMQLLEIITTDK			Mus musculus (Mouse)	Schweppe et al. 2017	5	HADHA	HADHA	intra	ECHA_MOUSE	Mus musculus (Mouse)	763	PF00725;PF02737;PF00378;	ECHA_MOUSE	Mus musculus (Mouse)	763	PF00725;PF02737;PF00378;
Q99KI0	Q99KI0	Heart	736	577	DFAPGKPLKCVIK	LQLLEPFDKWDGKDLEDLQILIK			Mus musculus (Mouse)	Schweppe et al. 2017	5	ACO2	ACO2	intra	ACON_MOUSE	Mus musculus (Mouse)	780	PF00330;PF00694;	ACON_MOUSE	Mus musculus (Mouse)	780	PF00330;PF00694;
Q8BMS1	Q8BMS1	Heart	214	505	KMGLVDQLVEPLGPGIK	VIGMHYFSPVDKMQLLEIITTDK			Mus musculus (Mouse)	Schweppe et al. 2017	5	HADHA	HADHA	intra	ECHA_MOUSE	Mus musculus (Mouse)	763	PF00725;PF02737;PF00378;	ECHA_MOUSE	Mus musculus (Mouse)	763	PF00725;PF02737;PF00378;
Q03265	Q03265	Heart	531	194	SDGKISEQSDAK	EPMQTGIKAVDSLVPIGR			Mus musculus (Mouse)	Schweppe et al. 2017	5	ATP5A1	ATP5A1	intra	ATPA_MOUSE	Mus musculus (Mouse)	553	PF00006;PF00306;PF02874;	ATPA_MOUSE	Mus musculus (Mouse)	553	PF00006;PF00306;PF02874;
Q9CQ62	Q9CQ62	Heart	106	73	ATAEEISSKTGNK	VAFITGGGTGLGKAMTTFLSTLGAQCVIASR			Mus musculus (Mouse)	Schweppe et al. 2017	5	DECR1	DECR1	intra	DECR_MOUSE	Mus musculus (Mouse)	335	NA	DECR_MOUSE	Mus musculus (Mouse)	335	NA
Q8BMS1	Q8BMS1	Heart	291	570	TVEEKVKK	ILQEGVDPKKLDALTTGFGFPVGAATLADEVGVDVAQHVAEDLGK			Mus musculus (Mouse)	Schweppe et al. 2017	5	HADHA	HADHA	intra	ECHA_MOUSE	Mus musculus (Mouse)	763	PF00725;PF02737;PF00378;	ECHA_MOUSE	Mus musculus (Mouse)	763	PF00725;PF02737;PF00378;
Q8K370	Q8K370	Heart	843	948	LCVFMGKTDPQAPR	TAFGKPLVEQGTILADIAR			Mus musculus (Mouse)	Schweppe et al. 2017	5	ACAD10	ACAD10	intra	ACD10_MOUSE	Mus musculus (Mouse)	1069	PF00441;PF02770;PF02771;PF01636;PF13419;	ACD10_MOUSE	Mus musculus (Mouse)	1069	PF00441;PF02770;PF02771;PF01636;PF13419;
P48962	P48962	Heart	272	23	DEGANAFFKGAWSNVLR	DFLAGGIAAAVSKTAVAPIER			Mus musculus (Mouse)	Schweppe et al. 2017	5	SLC25A4	SLC25A4	intra	ADT1_MOUSE	Mus musculus (Mouse)	298	PF00153;	ADT1_MOUSE	Mus musculus (Mouse)	298	PF00153;
P63038	P63038	Heart	89	96	SIDLKDKYK	NIGAKLVQDVANNTNEEAGDGTTTATVLAR			Mus musculus (Mouse)	Schweppe et al. 2017	5	HSPD1	HSPD1	intra	CH60_MOUSE	Mus musculus (Mouse)	573	PF00118;	CH60_MOUSE	Mus musculus (Mouse)	573	PF00118;
P12787	P12787	Heart	109	116	ILEVVKDK	AGPHKEIYPYVIQELRPTLNELGISTPEELGLDKV			Mus musculus (Mouse)	Schweppe et al. 2017	5	COX5A	COX5A	intra	COX5A_MOUSE	Mus musculus (Mouse)	146	PF02284;	COX5A_MOUSE	Mus musculus (Mouse)	146	PF02284;
Q99L13	Q99L13	Heart	59	59	NLMKHGYPLILYDVFPDVCK	NLMKHGYPLILYDVFPDVCK			Mus musculus (Mouse)	Schweppe et al. 2017	5	HIBADH	HIBADH	intra	3HIDH_MOUSE	Mus musculus (Mouse)	335	PF14833;PF03446;	3HIDH_MOUSE	Mus musculus (Mouse)	335	PF14833;PF03446;
P38647	P38647	Heart	206	234	QATKDAGQISGLNVLR	VINEPTAAALAYGLDKSEDK			Mus musculus (Mouse)	Schweppe et al. 2017	5	HSPA9	HSPA9	intra	GRP75_MOUSE	Mus musculus (Mouse)	679	PF00012;	GRP75_MOUSE	Mus musculus (Mouse)	679	PF00012;
Q9D0K2	Q9D0K2	Heart	83	173	TGVKDLTAVSNNAGVDNFGLGLLLR	AGGAGVPAFYTSTGYGTLVQEGGSPIKYNKDGSVAIASKPR			Mus musculus (Mouse)	Schweppe et al. 2017	5	OXCT1	OXCT1	intra	SCOT1_MOUSE	Mus musculus (Mouse)	520	PF01144;	SCOT1_MOUSE	Mus musculus (Mouse)	520	PF01144;
Q8BMF4	Q8BMF4	Heart	391	391	DIDSFVPSKAAPAAAAAMAPPGPR	DIDSFVPSKAAPAAAAAMAPPGPR			Mus musculus (Mouse)	Schweppe et al. 2017	5	DLAT	DLAT	intra	ODP2_MOUSE	Mus musculus (Mouse)	642	PF00198;PF00364;PF02817;	ODP2_MOUSE	Mus musculus (Mouse)	642	PF00198;PF00364;PF02817;
P56480	P56480	Heart	133	161	VLDSGAPIKIPVGPETLGR	TKQFAPIHAEAPEFIEMSVEQEILVTGIK			Mus musculus (Mouse)	Schweppe et al. 2017	5	ATP5B	ATP5B	intra	ATPB_MOUSE	Mus musculus (Mouse)	529	PF00006;PF02874;	ATPB_MOUSE	Mus musculus (Mouse)	529	PF00006;PF02874;
Q8BWT1	Q8BWT1	Heart	25	234	TPFGAYGGLLKDFSATDLTEFAAR	QTMQVDEHARPQTTLEQLQKLPSVFK			Mus musculus (Mouse)	Schweppe et al. 2017	5	ACAA2	ACAA2	intra	THIM_MOUSE	Mus musculus (Mouse)	397	PF02803;PF00108;	THIM_MOUSE	Mus musculus (Mouse)	397	PF02803;PF00108;
Q9WUM5	Q9WUM5	Heart	344	338	KML	ISALQSAGVVVSMSPAQLGTTIYKEFEKR			Mus musculus (Mouse)	Schweppe et al. 2017	5	SUCLG1	SUCLG1	intra	SUCA_MOUSE	Mus musculus (Mouse)	346	PF02629;PF00549;	SUCA_MOUSE	Mus musculus (Mouse)	346	PF02629;PF00549;
Q8QZT1	Q8QZT1	Heart	260	270	VDFSKVPK	TVFQKENGTITAANASTLNDGAAALVLMTAEAAQR			Mus musculus (Mouse)	Schweppe et al. 2017	5	ACAT1	ACAT1	intra	THIL_MOUSE	Mus musculus (Mouse)	424	PF02803;PF00108;	THIL_MOUSE	Mus musculus (Mouse)	424	PF02803;PF00108;
Q91YT0	Q91YT0	Heart	81	226	GPDWILGEMKTSGLR	LKPPFPADVGVFGCPTTVANVETVAVSPTICR			Mus musculus (Mouse)	Schweppe et al. 2017	5	NDUFV1	NDUFV1	intra	NDUV1_MOUSE	Mus musculus (Mouse)	464	PF01512;PF10589;PF10531;	NDUV1_MOUSE	Mus musculus (Mouse)	464	PF01512;PF10589;PF10531;
P56394	P56394	Heart	58	41	ALGFKI	GEEHCGHLIEAHKECMR	5	13	Mus musculus (Mouse)	Liu et al. 2018	2	Cox17	Cox17	intra	COX17_MOUSE	Mus musculus (Mouse)	63	PF05051;	COX17_MOUSE	Mus musculus (Mouse)	63	PF05051;
Q9CXD6	Q9CXD6	Heart	231	229	IKLELHQLK	SEFSALRAENEKIK	2	12	Mus musculus (Mouse)	Liu et al. 2018	2	Mcur1	Mcur1	intra	MCUR1_MOUSE	Mus musculus (Mouse)	340	PF07798;	MCUR1_MOUSE	Mus musculus (Mouse)	340	PF07798;
E9Q7L0	E9Q7L0	Heart	544	538	QVPVLKK	QIHKQVPVLK	6	4	Mus musculus (Mouse)	Liu et al. 2018	2	Ogdhl	Ogdhl	intra	E9Q7L0_MOUSE	Mus musculus (Mouse)	1029	PF16078;PF00676;PF16870;PF02779;	E9Q7L0_MOUSE	Mus musculus (Mouse)	1029	PF16078;PF00676;PF16870;PF02779;
Q8BK30	Q8BK30	Heart	41	51	LSTESEKSAK	ELHPKTQSVLK	7	5	Mus musculus (Mouse)	Liu et al. 2018	2	Ndufv3	Ndufv3	intra	NDUV3_MOUSE	Mus musculus (Mouse)	104	PF15880;	NDUV3_MOUSE	Mus musculus (Mouse)	104	PF15880;
Q3UV70	Q3UV70	Heart	362	371	LKLEHPK	NEAKSVVK	2	4	Mus musculus (Mouse)	Liu et al. 2018	2	Pdp1	Pdp1	intra	PDP1_MOUSE	Mus musculus (Mouse)	538	PF00481;	PDP1_MOUSE	Mus musculus (Mouse)	538	PF00481;
Q8R2Y8	Q8R2Y8	Heart	97	108	VAAQCSHAAVSAYKQTQR	RSPQVLKEWEYCGQPK	14	7	Mus musculus (Mouse)	Liu et al. 2018	2	Ptrh2	Ptrh2	intra	PTH2_MOUSE	Mus musculus (Mouse)	181	PF01981;	PTH2_MOUSE	Mus musculus (Mouse)	181	PF01981;
Q8VCE1	Q8VCE1	Heart	129	137	NVLSHAIKR	MHAGQDKAEDAAEDEEEGK	8	7	Mus musculus (Mouse)	Liu et al. 2018	2	Dnajc28	Dnajc28	intra	DJC28_MOUSE	Mus musculus (Mouse)	385	PF00226;PF09350;	DJC28_MOUSE	Mus musculus (Mouse)	385	PF00226;PF09350;
Q59J78	Q59J78	Heart	101	93	IKSQDFYEK	NEKYREEIK	2	3	Mus musculus (Mouse)	Liu et al. 2018	2	Ndufaf2	Ndufaf2	intra	NDUF2_MOUSE	Mus musculus (Mouse)	168	PF05071;	NDUF2_MOUSE	Mus musculus (Mouse)	168	PF05071;
Q59J78	Q59J78	Heart	99	108	YREEIKIK	SQDFYEKDK	6	7	Mus musculus (Mouse)	Liu et al. 2018	2	Ndufaf2	Ndufaf2	intra	NDUF2_MOUSE	Mus musculus (Mouse)	168	PF05071;	NDUF2_MOUSE	Mus musculus (Mouse)	168	PF05071;
Q99M87	Q99M87	Heart	299	118	GAGQAKQK	AYYQLAKK	6	7	Mus musculus (Mouse)	Liu et al. 2018	2	Dnaja3	Dnaja3	intra	DNJA3_MOUSE	Mus musculus (Mouse)	480	PF00226;PF01556;PF00684;	DNJA3_MOUSE	Mus musculus (Mouse)	480	PF00226;PF01556;PF00684;
Q99M87	Q99M87	Heart	119	134	KYHPDTNKDDPK	EKFSQLAEAYEVLSDEVK	1	2	Mus musculus (Mouse)	Liu et al. 2018	2	Dnaja3	Dnaja3	intra	DNJA3_MOUSE	Mus musculus (Mouse)	480	PF00226;PF01556;PF00684;	DNJA3_MOUSE	Mus musculus (Mouse)	480	PF00226;PF01556;PF00684;
Q8R3Q6	Q8R3Q6	Heart	94	90	LRKEQTK	NLDDLTLLKR	3	9	Mus musculus (Mouse)	Liu et al. 2018	2	Ccdc58	Ccdc58	intra	MIX23_MOUSE	Mus musculus (Mouse)	144	PF09774;	MIX23_MOUSE	Mus musculus (Mouse)	144	PF09774;
P47802	P47802	Heart	220	206	IITHLRKEK	TSDGKVITVPHK	7	5	Mus musculus (Mouse)	Liu et al. 2018	2	Mtx1	Mtx1	intra	MTX1_MOUSE	Mus musculus (Mouse)	317	PF17171;PF10568;	MTX1_MOUSE	Mus musculus (Mouse)	317	PF17171;PF10568;
E9QPD7	E9QPD7	Heart	1160	1091	KVHVTK	SILVKDTQAMK	1	5	Mus musculus (Mouse)	Liu et al. 2018	2	Pcx	Pcx	intra	E9QPD7_MOUSE	Mus musculus (Mouse)	1179	PF02785;PF00289;PF00364;PF02786;PF00682;PF02436;	E9QPD7_MOUSE	Mus musculus (Mouse)	1179	PF02785;PF00289;PF00364;PF02786;PF00682;PF02436;
E9QPD7	E9QPD7	Heart	1091	435	SILVKDTQAMK	VIAHGKDHPTAATK	5	6	Mus musculus (Mouse)	Liu et al. 2018	2	Pcx	Pcx	intra	E9QPD7_MOUSE	Mus musculus (Mouse)	1179	PF02785;PF00289;PF00364;PF02786;PF00682;PF02436;	E9QPD7_MOUSE	Mus musculus (Mouse)	1179	PF02785;PF00289;PF00364;PF02786;PF00682;PF02436;
Q60936	Q60936	Heart	182	191	QAKARPESK	PHKQMLSER	3	3	Mus musculus (Mouse)	Liu et al. 2018	2	Adck3	Adck3	intra	COQ8A_MOUSE	Mus musculus (Mouse)	645	PF03109;	COQ8A_MOUSE	Mus musculus (Mouse)	645	PF03109;
Q60936	Q60936	Heart	593	243	IHNLIPVMLKHR	KAVLDSSPFLSEANAER	10	1	Mus musculus (Mouse)	Liu et al. 2018	2	Adck3	Adck3	intra	COQ8A_MOUSE	Mus musculus (Mouse)	645	PF03109;	COQ8A_MOUSE	Mus musculus (Mouse)	645	PF03109;
Q8BFR5	Q8BFR5	Heart	342	285	GLVMVKPGSIQPHQK	GILKKGDECELLGHNK	6	4	Mus musculus (Mouse)	Liu et al. 2018	2	Tufm	Tufm	intra	EFTU_MOUSE	Mus musculus (Mouse)	452	PF00009;PF03144;PF03143;	EFTU_MOUSE	Mus musculus (Mouse)	452	PF00009;PF03144;PF03143;
Q8BFR5	Q8BFR5	Heart	49	286	KTYVRDK	KGDECELLGHNK	1	1	Mus musculus (Mouse)	Liu et al. 2018	2	Tufm	Tufm	intra	EFTU_MOUSE	Mus musculus (Mouse)	452	PF00009;PF03144;PF03143;	EFTU_MOUSE	Mus musculus (Mouse)	452	PF00009;PF03144;PF03143;
Q8BFR5	Q8BFR5	Heart	330	297	GLKREDLR	KGDECELLGHNKNIR	3	12	Mus musculus (Mouse)	Liu et al. 2018	2	Tufm	Tufm	intra	EFTU_MOUSE	Mus musculus (Mouse)	452	PF00009;PF03144;PF03143;	EFTU_MOUSE	Mus musculus (Mouse)	452	PF00009;PF03144;PF03143;
Q8BFR5	Q8BFR5	Heart	49	88	KTYVRDK	ILAEGGGAKFK	1	9	Mus musculus (Mouse)	Liu et al. 2018	2	Tufm	Tufm	intra	EFTU_MOUSE	Mus musculus (Mouse)	452	PF00009;PF03144;PF03143;	EFTU_MOUSE	Mus musculus (Mouse)	452	PF00009;PF03144;PF03143;
Q8BFR5	Q8BFR5	Heart	88	55	ILAEGGGAKFK	DKPHVNVGTIGHVDHGK	9	2	Mus musculus (Mouse)	Liu et al. 2018	2	Tufm	Tufm	intra	EFTU_MOUSE	Mus musculus (Mouse)	452	PF00009;PF03144;PF03143;	EFTU_MOUSE	Mus musculus (Mouse)	452	PF00009;PF03144;PF03143;
Q8BFR5	Q8BFR5	Heart	91	79	KYEEIDNAPEER	TTLTAAITKILAEGGGAK	1	9	Mus musculus (Mouse)	Liu et al. 2018	2	Tufm	Tufm	intra	EFTU_MOUSE	Mus musculus (Mouse)	452	PF00009;PF03144;PF03143;	EFTU_MOUSE	Mus musculus (Mouse)	452	PF00009;PF03144;PF03143;
Q3TL44	Q3TL44	Heart	569	754	MVSKSR	KLGLQLNNLGPEACR	4	1	Mus musculus (Mouse)	Liu et al. 2018	2	Nlrx1	Nlrx1	intra	NLRX1_MOUSE	Mus musculus (Mouse)	975	PF13516;PF05729;	NLRX1_MOUSE	Mus musculus (Mouse)	975	PF13516;PF05729;
A2AAJ9	A2AAJ9	Heart	1509	927	LAFAKEQQAHSEVK	RLVVQQAGKADAGEYSCEAGGQK	5	9	Mus musculus (Mouse)	Liu et al. 2018	2	Obscn	Obscn	intra	OBSCN_MOUSE	Mus musculus (Mouse)	8886	PF00041;PF07679;PF00612;PF00069;PF00621;	OBSCN_MOUSE	Mus musculus (Mouse)	8886	PF00041;PF07679;PF00612;PF00069;PF00621;
A2AAJ9	A2AAJ9	Heart	3020	3047	DGKAIRK	ASLKDSGEYTCETEASK	3	4	Mus musculus (Mouse)	Liu et al. 2018	2	Obscn	Obscn	intra	OBSCN_MOUSE	Mus musculus (Mouse)	8886	PF00041;PF07679;PF00612;PF00069;PF00621;	OBSCN_MOUSE	Mus musculus (Mouse)	8886	PF00041;PF07679;PF00612;PF00069;PF00621;
A2AAJ9	A2AAJ9	Heart	865	927	LVFAKGQQAHSEVK	RLVVQQAGKADAGEYSCEAGGQK	5	9	Mus musculus (Mouse)	Liu et al. 2018	2	Obscn	Obscn	intra	OBSCN_MOUSE	Mus musculus (Mouse)	8886	PF00041;PF07679;PF00612;PF00069;PF00621;	OBSCN_MOUSE	Mus musculus (Mouse)	8886	PF00041;PF07679;PF00612;PF00069;PF00621;
Q9WUR9	Q9WUR9	Heart	175	186	RYKDAAK	PVIELYKSR	3	7	Mus musculus (Mouse)	Liu et al. 2018	2	Ak4	Ak4	intra	KAD4_MOUSE	Mus musculus (Mouse)	223	PF05191;	KAD4_MOUSE	Mus musculus (Mouse)	223	PF05191;
Q60931	Q60931	Heart	15	237	AAKDVFNK	TSLSAKVNNASLIGLGYTQTLRPGVK	3	6	Mus musculus (Mouse)	Liu et al. 2018	2	Vdac3	Vdac3	intra	VDAC3_MOUSE	Mus musculus (Mouse)	283	PF01459;	VDAC3_MOUSE	Mus musculus (Mouse)	283	PF01459;
Q60931	Q60931	Heart	15	28	AAKDVFNK	GYGFGMVKIDLK	3	8	Mus musculus (Mouse)	Liu et al. 2018	2	Vdac3	Vdac3	intra	VDAC3_MOUSE	Mus musculus (Mouse)	283	PF01459;	VDAC3_MOUSE	Mus musculus (Mouse)	283	PF01459;
Q60931	Q60931	Heart	227	20	YKLDCR	DVFNKGYGFGMVK	2	5	Mus musculus (Mouse)	Liu et al. 2018	2	Vdac3	Vdac3	intra	VDAC3_MOUSE	Mus musculus (Mouse)	283	PF01459;	VDAC3_MOUSE	Mus musculus (Mouse)	283	PF01459;
P58281	P58281	Heart	222	232	ATDHGSESDKHYRK	EKIDQLQEELLHTQLK	10	2	Mus musculus (Mouse)	Liu et al. 2018	2	Opa1	Opa1	intra	OPA1_MOUSE	Mus musculus (Mouse)	960	PF00350;	OPA1_MOUSE	Mus musculus (Mouse)	960	PF00350;
P58281	P58281	Heart	222	246	ATDHGSESDKHYRK	IDQLQEELLHTQLKYQR	10	14	Mus musculus (Mouse)	Liu et al. 2018	2	Opa1	Opa1	intra	OPA1_MOUSE	Mus musculus (Mouse)	960	PF00350;	OPA1_MOUSE	Mus musculus (Mouse)	960	PF00350;
P58281	P58281	Heart	926	246	RLEKNVK	IDQLQEELLHTQLKYQR	4	14	Mus musculus (Mouse)	Liu et al. 2018	2	Opa1	Opa1	intra	OPA1_MOUSE	Mus musculus (Mouse)	960	PF00350;	OPA1_MOUSE	Mus musculus (Mouse)	960	PF00350;
P58281	P58281	Heart	263	256	KLVLQK	ILERLEKENK	1	7	Mus musculus (Mouse)	Liu et al. 2018	2	Opa1	Opa1	intra	OPA1_MOUSE	Mus musculus (Mouse)	960	PF00350;	OPA1_MOUSE	Mus musculus (Mouse)	960	PF00350;
P58281	P58281	Heart	926	256	RLEKNVK	ILERLEKENK	4	7	Mus musculus (Mouse)	Liu et al. 2018	2	Opa1	Opa1	intra	OPA1_MOUSE	Mus musculus (Mouse)	960	PF00350;	OPA1_MOUSE	Mus musculus (Mouse)	960	PF00350;
P58281	P58281	Heart	259	268	ENKELRK	LVLQKDDK	3	5	Mus musculus (Mouse)	Liu et al. 2018	2	Opa1	Opa1	intra	OPA1_MOUSE	Mus musculus (Mouse)	960	PF00350;	OPA1_MOUSE	Mus musculus (Mouse)	960	PF00350;
P58281	P58281	Heart	263	271	KLVLQK	DDKGIHHR	1	3	Mus musculus (Mouse)	Liu et al. 2018	2	Opa1	Opa1	intra	OPA1_MOUSE	Mus musculus (Mouse)	960	PF00350;	OPA1_MOUSE	Mus musculus (Mouse)	960	PF00350;
P58281	P58281	Heart	268	271	LVLQKDDK	DDKGIHHRK	5	3	Mus musculus (Mouse)	Liu et al. 2018	2	Opa1	Opa1	intra	OPA1_MOUSE	Mus musculus (Mouse)	960	PF00350;	OPA1_MOUSE	Mus musculus (Mouse)	960	PF00350;
P58281	P58281	Heart	268	614	LVLQKDDK	LRELDRNELFEKAK	5	12	Mus musculus (Mouse)	Liu et al. 2018	2	Opa1	Opa1	intra	OPA1_MOUSE	Mus musculus (Mouse)	960	PF00350;	OPA1_MOUSE	Mus musculus (Mouse)	960	PF00350;
P58281	P58281	Heart	271	978	DDKGIHHRK	LDAFIEALHQEK	3	12	Mus musculus (Mouse)	Liu et al. 2018	2	Opa1	Opa1	intra	OPA1_MOUSE	Mus musculus (Mouse)	960	PF00350;	OPA1_MOUSE	Mus musculus (Mouse)	960	PF00350;
P58281	P58281	Heart	944	390	VKLLTGK	NVKEGCTVSPETISLNVK	2	3	Mus musculus (Mouse)	Liu et al. 2018	2	Opa1	Opa1	intra	OPA1_MOUSE	Mus musculus (Mouse)	960	PF00350;	OPA1_MOUSE	Mus musculus (Mouse)	960	PF00350;
P58281	P58281	Heart	553	507	TSMLKAHQVTTR	IQQIIEGKLFPMK	5	8	Mus musculus (Mouse)	Liu et al. 2018	2	Opa1	Opa1	intra	OPA1_MOUSE	Mus musculus (Mouse)	960	PF00350;	OPA1_MOUSE	Mus musculus (Mouse)	960	PF00350;
P58281	P58281	Heart	553	512	TSMLKAHQVTTR	LFPMKALGYFAVVTGK	5	5	Mus musculus (Mouse)	Liu et al. 2018	2	Opa1	Opa1	intra	OPA1_MOUSE	Mus musculus (Mouse)	960	PF00350;	OPA1_MOUSE	Mus musculus (Mouse)	960	PF00350;
P58281	P58281	Heart	707	614	FMTEPKGK	LRELDRNELFEKAK	6	12	Mus musculus (Mouse)	Liu et al. 2018	2	Opa1	Opa1	intra	OPA1_MOUSE	Mus musculus (Mouse)	960	PF00350;	OPA1_MOUSE	Mus musculus (Mouse)	960	PF00350;
P58281	P58281	Heart	709	614	GKEHDDIFDK	LRELDRNELFEKAK	2	12	Mus musculus (Mouse)	Liu et al. 2018	2	Opa1	Opa1	intra	OPA1_MOUSE	Mus musculus (Mouse)	960	PF00350;	OPA1_MOUSE	Mus musculus (Mouse)	960	PF00350;
P58281	P58281	Heart	707	723	FMTEPKGK	EAVKEESIK	6	4	Mus musculus (Mouse)	Liu et al. 2018	2	Opa1	Opa1	intra	OPA1_MOUSE	Mus musculus (Mouse)	960	PF00350;	OPA1_MOUSE	Mus musculus (Mouse)	960	PF00350;
P58281	P58281	Heart	717	941	EHDDIFDKLK	EVLEDFAEDGEKK	8	12	Mus musculus (Mouse)	Liu et al. 2018	2	Opa1	Opa1	intra	OPA1_MOUSE	Mus musculus (Mouse)	960	PF00350;	OPA1_MOUSE	Mus musculus (Mouse)	960	PF00350;
P58281	P58281	Heart	944	717	VKLLTGK	EHDDIFDKLK	2	8	Mus musculus (Mouse)	Liu et al. 2018	2	Opa1	Opa1	intra	OPA1_MOUSE	Mus musculus (Mouse)	960	PF00350;	OPA1_MOUSE	Mus musculus (Mouse)	960	PF00350;
P58281	P58281	Heart	728	941	EAVKEESIKR	EVLEDFAEDGEKK	9	12	Mus musculus (Mouse)	Liu et al. 2018	2	Opa1	Opa1	intra	OPA1_MOUSE	Mus musculus (Mouse)	960	PF00350;	OPA1_MOUSE	Mus musculus (Mouse)	960	PF00350;
P58281	P58281	Heart	926	731	RLEKNVK	HKWNDFAEDSLR	4	2	Mus musculus (Mouse)	Liu et al. 2018	2	Opa1	Opa1	intra	OPA1_MOUSE	Mus musculus (Mouse)	960	PF00350;	OPA1_MOUSE	Mus musculus (Mouse)	960	PF00350;
P58281	P58281	Heart	926	978	RLEKNVK	LDAFIEALHQEK	4	12	Mus musculus (Mouse)	Liu et al. 2018	2	Opa1	Opa1	intra	OPA1_MOUSE	Mus musculus (Mouse)	960	PF00350;	OPA1_MOUSE	Mus musculus (Mouse)	960	PF00350;
E9Q7L0	E9Q7L0	Heart	272	272	WSSEKR	KWSSEKR	5	6	Mus musculus (Mouse)	Liu et al. 2018	2	Ogdhl	Ogdhl	intra	E9Q7L0_MOUSE	Mus musculus (Mouse)	1029	PF16078;PF00676;PF16870;PF02779;	E9Q7L0_MOUSE	Mus musculus (Mouse)	1029	PF16078;PF00676;PF16870;PF02779;
Q60597	Q60597	Heart	1016	977	FLDTAFDLDAFKK	AKPVWYAGRDPAAAPATGNKK	12	2	Mus musculus (Mouse)	Liu et al. 2018	2	Ogdh	Ogdh	intra	ODO1_MOUSE	Mus musculus (Mouse)	1023	PF16078;PF00676;PF16870;PF02779;	ODO1_MOUSE	Mus musculus (Mouse)	1023	PF16078;PF00676;PF16870;PF02779;
Q60597	Q60597	Heart	996	332	KTHLTELQR	ELEQIFCQFDSKLEAADEGSGDMK	1	12	Mus musculus (Mouse)	Liu et al. 2018	2	Ogdh	Ogdh	intra	ODO1_MOUSE	Mus musculus (Mouse)	1023	PF16078;PF00676;PF16870;PF02779;	ODO1_MOUSE	Mus musculus (Mouse)	1023	PF16078;PF00676;PF16870;PF02779;
Q60597	Q60597	Heart	530	528	QKPVLQK	KQKPVLQK	2	1	Mus musculus (Mouse)	Liu et al. 2018	2	Ogdh	Ogdh	intra	ODO1_MOUSE	Mus musculus (Mouse)	1023	PF16078;PF00676;PF16870;PF02779;	ODO1_MOUSE	Mus musculus (Mouse)	1023	PF16078;PF00676;PF16870;PF02779;
Q60597	Q60597	Heart	530	530	QKPVLQK	QKPVLQK	2	2	Mus musculus (Mouse)	Liu et al. 2018	2	Ogdh	Ogdh	intra	ODO1_MOUSE	Mus musculus (Mouse)	1023	PF16078;PF00676;PF16870;PF02779;	ODO1_MOUSE	Mus musculus (Mouse)	1023	PF16078;PF00676;PF16870;PF02779;
Q60597	Q60597	Heart	996	573	KTHLTELQR	SKDEKILHIK	1	5	Mus musculus (Mouse)	Liu et al. 2018	2	Ogdh	Ogdh	intra	ODO1_MOUSE	Mus musculus (Mouse)	1023	PF16078;PF00676;PF16870;PF02779;	ODO1_MOUSE	Mus musculus (Mouse)	1023	PF16078;PF00676;PF16870;PF02779;
Q60597	Q60597	Heart	272	995	KWSSEKR	AKPVWYAGRDPAAAPATGNKK	6	20	Mus musculus (Mouse)	Liu et al. 2018	2	Ogdhl	Ogdh	intra	E9Q7L0_MOUSE	Mus musculus (Mouse)	1029	PF16078;PF00676;PF16870;PF02779;	ODO1_MOUSE	Mus musculus (Mouse)	1023	PF16078;PF00676;PF16870;PF02779;
Q60597	Q60597	Heart	996	996	KTHLTELQR	KTHLTELQR	1	1	Mus musculus (Mouse)	Liu et al. 2018	2	Ogdh	Ogdh	intra	ODO1_MOUSE	Mus musculus (Mouse)	1023	PF16078;PF00676;PF16870;PF02779;	ODO1_MOUSE	Mus musculus (Mouse)	1023	PF16078;PF00676;PF16870;PF02779;
Q9CZN7	Q9CZN7	Heart	100	178	YSEGYPGKR	IMGLDLPDGGHLTHGYMSDVKR	8	21	Mus musculus (Mouse)	Liu et al. 2018	2	Shmt2	Shmt2	intra	GLYM_MOUSE	Mus musculus (Mouse)	504	PF00464;	GLYM_MOUSE	Mus musculus (Mouse)	504	PF00464;
Q9CZN7	Q9CZN7	Heart	100	466	YSEGYPGKR	LQDFKSFLLK	8	5	Mus musculus (Mouse)	Liu et al. 2018	2	Shmt2	Shmt2	intra	GLYM_MOUSE	Mus musculus (Mouse)	504	PF00464;	GLYM_MOUSE	Mus musculus (Mouse)	504	PF00464;
Q8CAQ8	Q8CAQ8	Heart	220	102	AKEELEK	KPVQSGPLK	2	1	Mus musculus (Mouse)	Liu et al. 2018	2	Immt	Immt	intra	MIC60_MOUSE	Mus musculus (Mouse)	757	PF09731;	MIC60_MOUSE	Mus musculus (Mouse)	757	PF09731;
Q8CAQ8	Q8CAQ8	Heart	102	190	KPVQSGPLK	TAMDNSEIAGEKK	1	12	Mus musculus (Mouse)	Liu et al. 2018	2	Immt	Immt	intra	MIC60_MOUSE	Mus musculus (Mouse)	757	PF09731;	MIC60_MOUSE	Mus musculus (Mouse)	757	PF09731;
Q8CAQ8	Q8CAQ8	Heart	102	110	KPVQSGPLK	KPVQSGPLKISSVSEVMK	1	9	Mus musculus (Mouse)	Liu et al. 2018	2	Immt	Immt	intra	MIC60_MOUSE	Mus musculus (Mouse)	757	PF09731;	MIC60_MOUSE	Mus musculus (Mouse)	757	PF09731;
Q8CAQ8	Q8CAQ8	Heart	102	265	KPVQSGPLK	KVQAAQSEAK	1	1	Mus musculus (Mouse)	Liu et al. 2018	2	Immt	Immt	intra	MIC60_MOUSE	Mus musculus (Mouse)	757	PF09731;	MIC60_MOUSE	Mus musculus (Mouse)	757	PF09731;
Q8CAQ8	Q8CAQ8	Heart	102	218	KPVQSGPLK	AVDEAADALLKAK	1	11	Mus musculus (Mouse)	Liu et al. 2018	2	Immt	Immt	intra	MIC60_MOUSE	Mus musculus (Mouse)	757	PF09731;	MIC60_MOUSE	Mus musculus (Mouse)	757	PF09731;
Q8CAQ8	Q8CAQ8	Heart	102	235	KPVQSGPLK	KREIAGATPHITAAEGR	1	1	Mus musculus (Mouse)	Liu et al. 2018	2	Immt	Immt	intra	MIC60_MOUSE	Mus musculus (Mouse)	757	PF09731;	MIC60_MOUSE	Mus musculus (Mouse)	757	PF09731;
Q8CAQ8	Q8CAQ8	Heart	102	130	KPVQSGPLK	LPVAQSQKTK	1	8	Mus musculus (Mouse)	Liu et al. 2018	2	Immt	Immt	intra	MIC60_MOUSE	Mus musculus (Mouse)	757	PF09731;	MIC60_MOUSE	Mus musculus (Mouse)	757	PF09731;
Q8CAQ8	Q8CAQ8	Heart	102	122	KPVQSGPLK	DSKLPVAQSQK	1	3	Mus musculus (Mouse)	Liu et al. 2018	2	Immt	Immt	intra	MIC60_MOUSE	Mus musculus (Mouse)	757	PF09731;	MIC60_MOUSE	Mus musculus (Mouse)	757	PF09731;
Q8CAQ8	Q8CAQ8	Heart	102	119	KPVQSGPLK	ISSVSEVMKDSK	1	9	Mus musculus (Mouse)	Liu et al. 2018	2	Immt	Immt	intra	MIC60_MOUSE	Mus musculus (Mouse)	757	PF09731;	MIC60_MOUSE	Mus musculus (Mouse)	757	PF09731;
Q8CAQ8	Q8CAQ8	Heart	220	110	AKEELEK	KPVQSGPLKISSVSEVMK	2	9	Mus musculus (Mouse)	Liu et al. 2018	2	Immt	Immt	intra	MIC60_MOUSE	Mus musculus (Mouse)	757	PF09731;	MIC60_MOUSE	Mus musculus (Mouse)	757	PF09731;
Q8CAQ8	Q8CAQ8	Heart	225	110	AKEELEKMK	KPVQSGPLKISSVSEVMK	7	9	Mus musculus (Mouse)	Liu et al. 2018	2	Immt	Immt	intra	MIC60_MOUSE	Mus musculus (Mouse)	757	PF09731;	MIC60_MOUSE	Mus musculus (Mouse)	757	PF09731;
Q8CAQ8	Q8CAQ8	Heart	227	110	MKTIIEDAK	KPVQSGPLKISSVSEVMK	2	9	Mus musculus (Mouse)	Liu et al. 2018	2	Immt	Immt	intra	MIC60_MOUSE	Mus musculus (Mouse)	757	PF09731;	MIC60_MOUSE	Mus musculus (Mouse)	757	PF09731;
Q8CAQ8	Q8CAQ8	Heart	203	110	TVEGALKER	KPVQSGPLKISSVSEVMK	7	9	Mus musculus (Mouse)	Liu et al. 2018	2	Immt	Immt	intra	MIC60_MOUSE	Mus musculus (Mouse)	757	PF09731;	MIC60_MOUSE	Mus musculus (Mouse)	757	PF09731;
Q8CAQ8	Q8CAQ8	Heart	235	110	KREIAGATPHITAAEGR	KPVQSGPLKISSVSEVMK	1	9	Mus musculus (Mouse)	Liu et al. 2018	2	Immt	Immt	intra	MIC60_MOUSE	Mus musculus (Mouse)	757	PF09731;	MIC60_MOUSE	Mus musculus (Mouse)	757	PF09731;
Q8CAQ8	Q8CAQ8	Heart	130	110	LPVAQSQKTK	KPVQSGPLKISSVSEVMK	8	9	Mus musculus (Mouse)	Liu et al. 2018	2	Immt	Immt	intra	MIC60_MOUSE	Mus musculus (Mouse)	757	PF09731;	MIC60_MOUSE	Mus musculus (Mouse)	757	PF09731;
Q8CAQ8	Q8CAQ8	Heart	265	110	KVQAAQSEAK	KPVQSGPLKISSVSEVMK	1	9	Mus musculus (Mouse)	Liu et al. 2018	2	Immt	Immt	intra	MIC60_MOUSE	Mus musculus (Mouse)	757	PF09731;	MIC60_MOUSE	Mus musculus (Mouse)	757	PF09731;
Q8CAQ8	Q8CAQ8	Heart	122	110	DSKLPVAQSQK	KPVQSGPLKISSVSEVMK	3	9	Mus musculus (Mouse)	Liu et al. 2018	2	Immt	Immt	intra	MIC60_MOUSE	Mus musculus (Mouse)	757	PF09731;	MIC60_MOUSE	Mus musculus (Mouse)	757	PF09731;
Q8CAQ8	Q8CAQ8	Heart	119	190	ISSVSEVMKDSK	TAMDNSEIAGEKK	9	12	Mus musculus (Mouse)	Liu et al. 2018	2	Immt	Immt	intra	MIC60_MOUSE	Mus musculus (Mouse)	757	PF09731;	MIC60_MOUSE	Mus musculus (Mouse)	757	PF09731;
Q8CAQ8	Q8CAQ8	Heart	119	235	ISSVSEVMKDSK	KREIAGATPHITAAEGR	9	1	Mus musculus (Mouse)	Liu et al. 2018	2	Immt	Immt	intra	MIC60_MOUSE	Mus musculus (Mouse)	757	PF09731;	MIC60_MOUSE	Mus musculus (Mouse)	757	PF09731;
Q8CAQ8	Q8CAQ8	Heart	130	119	LPVAQSQKTK	ISSVSEVMKDSK	8	9	Mus musculus (Mouse)	Liu et al. 2018	2	Immt	Immt	intra	MIC60_MOUSE	Mus musculus (Mouse)	757	PF09731;	MIC60_MOUSE	Mus musculus (Mouse)	757	PF09731;
Q8CAQ8	Q8CAQ8	Heart	363	122	HKLEEKR	DSKLPVAQSQK	6	3	Mus musculus (Mouse)	Liu et al. 2018	2	Immt	Immt	intra	MIC60_MOUSE	Mus musculus (Mouse)	757	PF09731;	MIC60_MOUSE	Mus musculus (Mouse)	757	PF09731;
Q8CAQ8	Q8CAQ8	Heart	220	122	AKEELEK	DSKLPVAQSQK	2	3	Mus musculus (Mouse)	Liu et al. 2018	2	Immt	Immt	intra	MIC60_MOUSE	Mus musculus (Mouse)	757	PF09731;	MIC60_MOUSE	Mus musculus (Mouse)	757	PF09731;
Q8CAQ8	Q8CAQ8	Heart	130	122	LPVAQSQKTK	DSKLPVAQSQK	8	3	Mus musculus (Mouse)	Liu et al. 2018	2	Immt	Immt	intra	MIC60_MOUSE	Mus musculus (Mouse)	757	PF09731;	MIC60_MOUSE	Mus musculus (Mouse)	757	PF09731;
Q8CAQ8	Q8CAQ8	Heart	122	235	DSKLPVAQSQK	KREIAGATPHITAAEGR	3	1	Mus musculus (Mouse)	Liu et al. 2018	2	Immt	Immt	intra	MIC60_MOUSE	Mus musculus (Mouse)	757	PF09731;	MIC60_MOUSE	Mus musculus (Mouse)	757	PF09731;
Q8CAQ8	Q8CAQ8	Heart	265	122	KVQAAQSEAK	DSKLPVAQSQK	1	3	Mus musculus (Mouse)	Liu et al. 2018	2	Immt	Immt	intra	MIC60_MOUSE	Mus musculus (Mouse)	757	PF09731;	MIC60_MOUSE	Mus musculus (Mouse)	757	PF09731;
Q8CAQ8	Q8CAQ8	Heart	225	122	AKEELEKMK	DSKLPVAQSQK	7	3	Mus musculus (Mouse)	Liu et al. 2018	2	Immt	Immt	intra	MIC60_MOUSE	Mus musculus (Mouse)	757	PF09731;	MIC60_MOUSE	Mus musculus (Mouse)	757	PF09731;
Q8CAQ8	Q8CAQ8	Heart	363	130	HKLEEKR	LPVAQSQKTK	6	8	Mus musculus (Mouse)	Liu et al. 2018	2	Immt	Immt	intra	MIC60_MOUSE	Mus musculus (Mouse)	757	PF09731;	MIC60_MOUSE	Mus musculus (Mouse)	757	PF09731;
Q8CAQ8	Q8CAQ8	Heart	130	372	LPVAQSQKTK	RTFDSAVAKALEHHRSEIQAEQDR	8	9	Mus musculus (Mouse)	Liu et al. 2018	2	Immt	Immt	intra	MIC60_MOUSE	Mus musculus (Mouse)	757	PF09731;	MIC60_MOUSE	Mus musculus (Mouse)	757	PF09731;
Q8CAQ8	Q8CAQ8	Heart	359	130	HKLEEK	LPVAQSQKTK	2	8	Mus musculus (Mouse)	Liu et al. 2018	2	Immt	Immt	intra	MIC60_MOUSE	Mus musculus (Mouse)	757	PF09731;	MIC60_MOUSE	Mus musculus (Mouse)	757	PF09731;
Q8CAQ8	Q8CAQ8	Heart	130	218	LPVAQSQKTK	AVDEAADALLKAK	8	11	Mus musculus (Mouse)	Liu et al. 2018	2	Immt	Immt	intra	MIC60_MOUSE	Mus musculus (Mouse)	757	PF09731;	MIC60_MOUSE	Mus musculus (Mouse)	757	PF09731;
Q8CAQ8	Q8CAQ8	Heart	220	130	AKEELEK	LPVAQSQKTK	2	8	Mus musculus (Mouse)	Liu et al. 2018	2	Immt	Immt	intra	MIC60_MOUSE	Mus musculus (Mouse)	757	PF09731;	MIC60_MOUSE	Mus musculus (Mouse)	757	PF09731;
Q8CAQ8	Q8CAQ8	Heart	227	130	MKTIIEDAK	LPVAQSQKTK	2	8	Mus musculus (Mouse)	Liu et al. 2018	2	Immt	Immt	intra	MIC60_MOUSE	Mus musculus (Mouse)	757	PF09731;	MIC60_MOUSE	Mus musculus (Mouse)	757	PF09731;
Q8CAQ8	Q8CAQ8	Heart	130	357	LPVAQSQKTK	QHIELALEKHK	8	9	Mus musculus (Mouse)	Liu et al. 2018	2	Immt	Immt	intra	MIC60_MOUSE	Mus musculus (Mouse)	757	PF09731;	MIC60_MOUSE	Mus musculus (Mouse)	757	PF09731;
Q8CAQ8	Q8CAQ8	Heart	130	190	LPVAQSQKTK	TAMDNSEIAGEKK	8	12	Mus musculus (Mouse)	Liu et al. 2018	2	Immt	Immt	intra	MIC60_MOUSE	Mus musculus (Mouse)	757	PF09731;	MIC60_MOUSE	Mus musculus (Mouse)	757	PF09731;
Q8CAQ8	Q8CAQ8	Heart	130	235	LPVAQSQKTK	KREIAGATPHITAAEGR	8	1	Mus musculus (Mouse)	Liu et al. 2018	2	Immt	Immt	intra	MIC60_MOUSE	Mus musculus (Mouse)	757	PF09731;	MIC60_MOUSE	Mus musculus (Mouse)	757	PF09731;
Q8CAQ8	Q8CAQ8	Heart	265	130	KVQAAQSEAK	LPVAQSQKTK	1	8	Mus musculus (Mouse)	Liu et al. 2018	2	Immt	Immt	intra	MIC60_MOUSE	Mus musculus (Mouse)	757	PF09731;	MIC60_MOUSE	Mus musculus (Mouse)	757	PF09731;
Q8CAQ8	Q8CAQ8	Heart	203	130	TVEGALKER	LPVAQSQKTK	7	8	Mus musculus (Mouse)	Liu et al. 2018	2	Immt	Immt	intra	MIC60_MOUSE	Mus musculus (Mouse)	757	PF09731;	MIC60_MOUSE	Mus musculus (Mouse)	757	PF09731;
Q8CAQ8	Q8CAQ8	Heart	130	225	LPVAQSQKTK	AKEELEKMK	8	7	Mus musculus (Mouse)	Liu et al. 2018	2	Immt	Immt	intra	MIC60_MOUSE	Mus musculus (Mouse)	757	PF09731;	MIC60_MOUSE	Mus musculus (Mouse)	757	PF09731;
Q8CAQ8	Q8CAQ8	Heart	265	171	KVQAAQSEAK	TSSVTLQTITAQNAAVQAVKAHSNILK	1	20	Mus musculus (Mouse)	Liu et al. 2018	2	Immt	Immt	intra	MIC60_MOUSE	Mus musculus (Mouse)	757	PF09731;	MIC60_MOUSE	Mus musculus (Mouse)	757	PF09731;
Q8CAQ8	Q8CAQ8	Heart	357	190	QHIELALEKHK	TAMDNSEIAGEKK	9	12	Mus musculus (Mouse)	Liu et al. 2018	2	Immt	Immt	intra	MIC60_MOUSE	Mus musculus (Mouse)	757	PF09731;	MIC60_MOUSE	Mus musculus (Mouse)	757	PF09731;
Q8CAQ8	Q8CAQ8	Heart	344	190	ELAQQKATEK	TAMDNSEIAGEKK	6	12	Mus musculus (Mouse)	Liu et al. 2018	2	Immt	Immt	intra	MIC60_MOUSE	Mus musculus (Mouse)	757	PF09731;	MIC60_MOUSE	Mus musculus (Mouse)	757	PF09731;
Q8CAQ8	Q8CAQ8	Heart	265	190	KVQAAQSEAK	TAMDNSEIAGEKK	1	12	Mus musculus (Mouse)	Liu et al. 2018	2	Immt	Immt	intra	MIC60_MOUSE	Mus musculus (Mouse)	757	PF09731;	MIC60_MOUSE	Mus musculus (Mouse)	757	PF09731;
Q8CAQ8	Q8CAQ8	Heart	203	190	TVEGALKER	TAMDNSEIAGEKK	7	12	Mus musculus (Mouse)	Liu et al. 2018	2	Immt	Immt	intra	MIC60_MOUSE	Mus musculus (Mouse)	757	PF09731;	MIC60_MOUSE	Mus musculus (Mouse)	757	PF09731;
Q8CAQ8	Q8CAQ8	Heart	190	348	TAMDNSEIAGEKK	ATEKQHIELALEK	12	4	Mus musculus (Mouse)	Liu et al. 2018	2	Immt	Immt	intra	MIC60_MOUSE	Mus musculus (Mouse)	757	PF09731;	MIC60_MOUSE	Mus musculus (Mouse)	757	PF09731;
Q8CAQ8	Q8CAQ8	Heart	191	203	KSAQWR	TVEGALKER	1	7	Mus musculus (Mouse)	Liu et al. 2018	2	Immt	Immt	intra	MIC60_MOUSE	Mus musculus (Mouse)	757	PF09731;	MIC60_MOUSE	Mus musculus (Mouse)	757	PF09731;
Q8CAQ8	Q8CAQ8	Heart	191	306	KSAQWR	ELDSITPDITPGWKGMSISDLAGK	1	14	Mus musculus (Mouse)	Liu et al. 2018	2	Immt	Immt	intra	MIC60_MOUSE	Mus musculus (Mouse)	757	PF09731;	MIC60_MOUSE	Mus musculus (Mouse)	757	PF09731;
Q8CAQ8	Q8CAQ8	Heart	203	203	TVEGALKER	TVEGALKER	7	7	Mus musculus (Mouse)	Liu et al. 2018	2	Immt	Immt	intra	MIC60_MOUSE	Mus musculus (Mouse)	757	PF09731;	MIC60_MOUSE	Mus musculus (Mouse)	757	PF09731;
Q8CAQ8	Q8CAQ8	Heart	203	292	TVEGALKER	DDFRKELDSITPDITPGWK	7	5	Mus musculus (Mouse)	Liu et al. 2018	2	Immt	Immt	intra	MIC60_MOUSE	Mus musculus (Mouse)	757	PF09731;	MIC60_MOUSE	Mus musculus (Mouse)	757	PF09731;
Q8CAQ8	Q8CAQ8	Heart	203	265	TVEGALKER	KVQAAQSEAK	7	1	Mus musculus (Mouse)	Liu et al. 2018	2	Immt	Immt	intra	MIC60_MOUSE	Mus musculus (Mouse)	757	PF09731;	MIC60_MOUSE	Mus musculus (Mouse)	757	PF09731;
Q8CAQ8	Q8CAQ8	Heart	203	207	TVEGALKERR	KAVDEAADALLK	7	1	Mus musculus (Mouse)	Liu et al. 2018	2	Immt	Immt	intra	MIC60_MOUSE	Mus musculus (Mouse)	757	PF09731;	MIC60_MOUSE	Mus musculus (Mouse)	757	PF09731;
Q8CAQ8	Q8CAQ8	Heart	225	218	EELEKMK	AVDEAADALLKAK	5	11	Mus musculus (Mouse)	Liu et al. 2018	2	Immt	Immt	intra	MIC60_MOUSE	Mus musculus (Mouse)	757	PF09731;	MIC60_MOUSE	Mus musculus (Mouse)	757	PF09731;
Q8CAQ8	Q8CAQ8	Heart	265	218	KVQAAQSEAK	AVDEAADALLKAK	1	11	Mus musculus (Mouse)	Liu et al. 2018	2	Immt	Immt	intra	MIC60_MOUSE	Mus musculus (Mouse)	757	PF09731;	MIC60_MOUSE	Mus musculus (Mouse)	757	PF09731;
Q8CAQ8	Q8CAQ8	Heart	220	363	AKEELEK	HKLEEKR	2	6	Mus musculus (Mouse)	Liu et al. 2018	2	Immt	Immt	intra	MIC60_MOUSE	Mus musculus (Mouse)	757	PF09731;	MIC60_MOUSE	Mus musculus (Mouse)	757	PF09731;
Q8CAQ8	Q8CAQ8	Heart	220	227	AKEELEK	MKTIIEDAK	2	2	Mus musculus (Mouse)	Liu et al. 2018	2	Immt	Immt	intra	MIC60_MOUSE	Mus musculus (Mouse)	757	PF09731;	MIC60_MOUSE	Mus musculus (Mouse)	757	PF09731;
Q8CAQ8	Q8CAQ8	Heart	220	264	AKEELEK	LHNMIVDLDNVVKK	2	13	Mus musculus (Mouse)	Liu et al. 2018	2	Immt	Immt	intra	MIC60_MOUSE	Mus musculus (Mouse)	757	PF09731;	MIC60_MOUSE	Mus musculus (Mouse)	757	PF09731;
Q8CAQ8	Q8CAQ8	Heart	225	235	AKEELEKMK	KREIAGATPHITAAEGR	7	1	Mus musculus (Mouse)	Liu et al. 2018	2	Immt	Immt	intra	MIC60_MOUSE	Mus musculus (Mouse)	757	PF09731;	MIC60_MOUSE	Mus musculus (Mouse)	757	PF09731;
Q8CAQ8	Q8CAQ8	Heart	363	227	HKLEEKR	MKTIIEDAK	6	2	Mus musculus (Mouse)	Liu et al. 2018	2	Immt	Immt	intra	MIC60_MOUSE	Mus musculus (Mouse)	757	PF09731;	MIC60_MOUSE	Mus musculus (Mouse)	757	PF09731;
Q8CAQ8	Q8CAQ8	Heart	227	235	MoKTIIEDAK	KREIAGATPHITAAEGR	2	1	Mus musculus (Mouse)	Liu et al. 2018	2	Immt	Immt	intra	MIC60_MOUSE	Mus musculus (Mouse)	757	PF09731;	MIC60_MOUSE	Mus musculus (Mouse)	757	PF09731;
Q8CAQ8	Q8CAQ8	Heart	359	264	HKLEEK	LHNMIVDLDNVVKK	2	13	Mus musculus (Mouse)	Liu et al. 2018	2	Immt	Immt	intra	MIC60_MOUSE	Mus musculus (Mouse)	757	PF09731;	MIC60_MOUSE	Mus musculus (Mouse)	757	PF09731;
Q8CAQ8	Q8CAQ8	Heart	363	264	HKLEEKR	LHNMIVDLDNVVKK	6	13	Mus musculus (Mouse)	Liu et al. 2018	2	Immt	Immt	intra	MIC60_MOUSE	Mus musculus (Mouse)	757	PF09731;	MIC60_MOUSE	Mus musculus (Mouse)	757	PF09731;
Q8CAQ8	Q8CAQ8	Heart	265	357	KVQAAQSEAK	QHIELALEKHK	1	9	Mus musculus (Mouse)	Liu et al. 2018	2	Immt	Immt	intra	MIC60_MOUSE	Mus musculus (Mouse)	757	PF09731;	MIC60_MOUSE	Mus musculus (Mouse)	757	PF09731;
Q8CAQ8	Q8CAQ8	Heart	359	274	HKLEEK	KVQAAQSEAKVVSQYHELVVQAR	2	10	Mus musculus (Mouse)	Liu et al. 2018	2	Immt	Immt	intra	MIC60_MOUSE	Mus musculus (Mouse)	757	PF09731;	MIC60_MOUSE	Mus musculus (Mouse)	757	PF09731;
Q8CAQ8	Q8CAQ8	Heart	357	344	QHIELALEKHK	IDQLNRELAQQKATEK	9	12	Mus musculus (Mouse)	Liu et al. 2018	2	Immt	Immt	intra	MIC60_MOUSE	Mus musculus (Mouse)	757	PF09731;	MIC60_MOUSE	Mus musculus (Mouse)	757	PF09731;
Q8CAQ8	Q8CAQ8	Heart	359	348	HKLEEK	ATEKQHIELALEK	2	4	Mus musculus (Mouse)	Liu et al. 2018	2	Immt	Immt	intra	MIC60_MOUSE	Mus musculus (Mouse)	757	PF09731;	MIC60_MOUSE	Mus musculus (Mouse)	757	PF09731;
Q8CAQ8	Q8CAQ8	Heart	357	348	QHIELALEKHK	ATEKQHIELALEK	9	4	Mus musculus (Mouse)	Liu et al. 2018	2	Immt	Immt	intra	MIC60_MOUSE	Mus musculus (Mouse)	757	PF09731;	MIC60_MOUSE	Mus musculus (Mouse)	757	PF09731;
Q8CAQ8	Q8CAQ8	Heart	359	357	HKLEEK	QHIELALEKHK	2	9	Mus musculus (Mouse)	Liu et al. 2018	2	Immt	Immt	intra	MIC60_MOUSE	Mus musculus (Mouse)	757	PF09731;	MIC60_MOUSE	Mus musculus (Mouse)	757	PF09731;
Q8CAQ8	Q8CAQ8	Heart	220	132	AKEELEK	TKGDTPASAALAK	2	2	Mus musculus (Mouse)	Liu et al. 2018	2	Immt	Immt	intra	MIC60_MOUSE	Mus musculus (Mouse)	757	PF09731;	MIC60_MOUSE	Mus musculus (Mouse)	757	PF09731;
Q8CAQ8	Q8CAQ8	Heart	359	132	HKLEEK	TKGDTPASAALAK	2	2	Mus musculus (Mouse)	Liu et al. 2018	2	Immt	Immt	intra	MIC60_MOUSE	Mus musculus (Mouse)	757	PF09731;	MIC60_MOUSE	Mus musculus (Mouse)	757	PF09731;
Q8CAQ8	Q8CAQ8	Heart	363	132	HKLEEKR	TKGDTPASAALAK	6	2	Mus musculus (Mouse)	Liu et al. 2018	2	Immt	Immt	intra	MIC60_MOUSE	Mus musculus (Mouse)	757	PF09731;	MIC60_MOUSE	Mus musculus (Mouse)	757	PF09731;
Q8CAQ8	Q8CAQ8	Heart	102	132	KPVQSGPLK	TKGDTPASAALAK	1	2	Mus musculus (Mouse)	Liu et al. 2018	2	Immt	Immt	intra	MIC60_MOUSE	Mus musculus (Mouse)	757	PF09731;	MIC60_MOUSE	Mus musculus (Mouse)	757	PF09731;
Q8CAQ8	Q8CAQ8	Heart	225	132	AKEELEKMK	TKGDTPASAALAK	7	2	Mus musculus (Mouse)	Liu et al. 2018	2	Immt	Immt	intra	MIC60_MOUSE	Mus musculus (Mouse)	757	PF09731;	MIC60_MOUSE	Mus musculus (Mouse)	757	PF09731;
Q8CAQ8	Q8CAQ8	Heart	130	132	LPVAQSQKTK	TKGDTPASAALAK	8	2	Mus musculus (Mouse)	Liu et al. 2018	2	Immt	Immt	intra	MIC60_MOUSE	Mus musculus (Mouse)	757	PF09731;	MIC60_MOUSE	Mus musculus (Mouse)	757	PF09731;
Q8CAQ8	Q8CAQ8	Heart	132	119	TKGDTPASAALAK	ISSVSEVMKDSKLPVAQSQK	2	9	Mus musculus (Mouse)	Liu et al. 2018	2	Immt	Immt	intra	MIC60_MOUSE	Mus musculus (Mouse)	757	PF09731;	MIC60_MOUSE	Mus musculus (Mouse)	757	PF09731;
Q8CAQ8	Q8CAQ8	Heart	203	132	TVEGALKER	TKGDTPASAALAK	7	2	Mus musculus (Mouse)	Liu et al. 2018	2	Immt	Immt	intra	MIC60_MOUSE	Mus musculus (Mouse)	757	PF09731;	MIC60_MOUSE	Mus musculus (Mouse)	757	PF09731;
Q8CAQ8	Q8CAQ8	Heart	132	110	TKGDTPASAALAK	KPVQSGPLKISSVSEVMK	2	9	Mus musculus (Mouse)	Liu et al. 2018	2	Immt	Immt	intra	MIC60_MOUSE	Mus musculus (Mouse)	757	PF09731;	MIC60_MOUSE	Mus musculus (Mouse)	757	PF09731;
Q8CAQ8	Q8CAQ8	Heart	132	372	TKGDTPASAALAK	RTFDSAVAKALEHHR	2	9	Mus musculus (Mouse)	Liu et al. 2018	2	Immt	Immt	intra	MIC60_MOUSE	Mus musculus (Mouse)	757	PF09731;	MIC60_MOUSE	Mus musculus (Mouse)	757	PF09731;
Q8CAQ8	Q8CAQ8	Heart	132	235	TKGDTPASAALAK	KREIAGATPHITAAEGR	2	1	Mus musculus (Mouse)	Liu et al. 2018	2	Immt	Immt	intra	MIC60_MOUSE	Mus musculus (Mouse)	757	PF09731;	MIC60_MOUSE	Mus musculus (Mouse)	757	PF09731;
Q9D0L4	Q9D0L4	Heart	235	218	NAEKVAHMLR	KNLPLELDFLNEGR	4	1	Mus musculus (Mouse)	Liu et al. 2018	2	Adck1	Adck1	intra	ADCK1_MOUSE	Mus musculus (Mouse)	525	PF03109;	ADCK1_MOUSE	Mus musculus (Mouse)	525	PF03109;
Q91YJ5	Q91YJ5	Heart	414	402	SWAKVR	KGSILVAGK	4	1	Mus musculus (Mouse)	Liu et al. 2018	2	Mtif2	Mtif2	intra	IF2M_MOUSE	Mus musculus (Mouse)	727	PF00009;PF11987;	IF2M_MOUSE	Mus musculus (Mouse)	727	PF00009;PF11987;
Q9JLZ3	Q9JLZ3	Heart	94	75	EKRPPR	AYGKNALSK	2	4	Mus musculus (Mouse)	Liu et al. 2018	2	Auh	Auh	intra	AUHM_MOUSE	Mus musculus (Mouse)	314	PF00378;	AUHM_MOUSE	Mus musculus (Mouse)	314	PF00378;
Q99JY0	Q99JY0	Heart	202	182	LSLLSKFR	KMMLDLNK	6	1	Mus musculus (Mouse)	Liu et al. 2018	2	Hadhb	Hadhb	intra	ECHB_MOUSE	Mus musculus (Mouse)	475	PF02803;PF00108;	ECHB_MOUSE	Mus musculus (Mouse)	475	PF02803;PF00108;
Q99JY0	Q99JY0	Heart	189	273	MMLDLNKAK	AQDEGHLSDIVPFKVPGKDTVTK	7	18	Mus musculus (Mouse)	Liu et al. 2018	2	Hadhb	Hadhb	intra	ECHB_MOUSE	Mus musculus (Mouse)	475	PF02803;PF00108;	ECHB_MOUSE	Mus musculus (Mouse)	475	PF02803;PF00108;
Q99JY0	Q99JY0	Heart	294	189	LKPAFIK	MMLDLNKAK	2	7	Mus musculus (Mouse)	Liu et al. 2018	2	Hadhb	Hadhb	intra	ECHB_MOUSE	Mus musculus (Mouse)	475	PF02803;PF00108;	ECHB_MOUSE	Mus musculus (Mouse)	475	PF02803;PF00108;
Q99JY0	Q99JY0	Heart	191	292	AKTLGQR	DNGIRPSSLEQMAKLK	2	14	Mus musculus (Mouse)	Liu et al. 2018	2	Hadhb	Hadhb	intra	ECHB_MOUSE	Mus musculus (Mouse)	475	PF02803;PF00108;	ECHB_MOUSE	Mus musculus (Mouse)	475	PF02803;PF00108;
Q99JY0	Q99JY0	Heart	273	202	VPGKDTVTK	LSLLSKFR	4	6	Mus musculus (Mouse)	Liu et al. 2018	2	Hadhb	Hadhb	intra	ECHB_MOUSE	Mus musculus (Mouse)	475	PF02803;PF00108;	ECHB_MOUSE	Mus musculus (Mouse)	475	PF02803;PF00108;
Q99JY0	Q99JY0	Heart	254	278	MEQDEYALRSHSLAKK	DTVTKDNGIRPSSLEQMoAK	15	5	Mus musculus (Mouse)	Liu et al. 2018	2	Hadhb	Hadhb	intra	ECHB_MOUSE	Mus musculus (Mouse)	475	PF02803;PF00108;	ECHB_MOUSE	Mus musculus (Mouse)	475	PF02803;PF00108;
Q99JY0	Q99JY0	Heart	255	255	KAQDEGHLSDIVPFK	KAQDEGHLSDIVPFK	1	1	Mus musculus (Mouse)	Liu et al. 2018	2	Hadhb	Hadhb	intra	ECHB_MOUSE	Mus musculus (Mouse)	475	PF02803;PF00108;	ECHB_MOUSE	Mus musculus (Mouse)	475	PF02803;PF00108;
Q99JY0	Q99JY0	Heart	273	73	VPGKDTVTK	IPFLLSGTSYKDLMPHDLAR	4	11	Mus musculus (Mouse)	Liu et al. 2018	2	Hadhb	Hadhb	intra	ECHB_MOUSE	Mus musculus (Mouse)	475	PF02803;PF00108;	ECHB_MOUSE	Mus musculus (Mouse)	475	PF02803;PF00108;
Q99JY0	Q99JY0	Heart	49	53	TLAKPNMoK	PNMKNIVVVEGVR	4	4	Mus musculus (Mouse)	Liu et al. 2018	2	Hadhb	Hadhb	intra	ECHB_MOUSE	Mus musculus (Mouse)	475	PF02803;PF00108;	ECHB_MOUSE	Mus musculus (Mouse)	475	PF02803;PF00108;
P51174	P51174	Heart	250	81	LHKMGMK	FFQEEVIPHHTEWEKAGEVSR	3	15	Mus musculus (Mouse)	Liu et al. 2018	2	Acadl	Acadl	intra	ACADL_MOUSE	Mus musculus (Mouse)	430	PF00441;PF02770;PF02771;	ACADL_MOUSE	Mus musculus (Mouse)	430	PF00441;PF02770;PF02771;
P51174	P51174	Heart	42	315	LETPSAKK	NYVKQRK	7	4	Mus musculus (Mouse)	Liu et al. 2018	2	Acadl	Acadl	intra	ACADL_MOUSE	Mus musculus (Mouse)	430	PF00441;PF02770;PF02771;	ACADL_MOUSE	Mus musculus (Mouse)	430	PF00441;PF02770;PF02771;
P51174	P51174	Heart	315	43	NYVKQR	KLTDIGIRR	4	1	Mus musculus (Mouse)	Liu et al. 2018	2	Acadl	Acadl	intra	ACADL_MOUSE	Mus musculus (Mouse)	430	PF00441;PF02770;PF02771;	ACADL_MOUSE	Mus musculus (Mouse)	430	PF00441;PF02770;PF02771;
P51174	P51174	Heart	322	322	AFGKTVAHIQTVQHK	AFGKTVAHIQTVQHK	4	4	Mus musculus (Mouse)	Liu et al. 2018	2	Acadl	Acadl	intra	ACADL_MOUSE	Mus musculus (Mouse)	430	PF00441;PF02770;PF02771;	ACADL_MOUSE	Mus musculus (Mouse)	430	PF00441;PF02770;PF02771;
P51174	P51174	Heart	43	66	KLTDIGIRR	KFFQEEVIPHHTEWEK	1	1	Mus musculus (Mouse)	Liu et al. 2018	2	Acadl	Acadl	intra	ACADL_MOUSE	Mus musculus (Mouse)	430	PF00441;PF02770;PF02771;	ACADL_MOUSE	Mus musculus (Mouse)	430	PF00441;PF02770;PF02771;
P51174	P51174	Heart	95	66	AGKQGLLGINIAEK	KFFQEEVIPHHTEWEK	3	1	Mus musculus (Mouse)	Liu et al. 2018	2	Acadl	Acadl	intra	ACADL_MOUSE	Mus musculus (Mouse)	430	PF00441;PF02770;PF02771;	ACADL_MOUSE	Mus musculus (Mouse)	430	PF00441;PF02770;PF02771;
P45952	P45952	Heart	178	259	AEKKGDEYVINGQK	GIAFEDVRVPKENVLIGEGAGFK	3	11	Mus musculus (Mouse)	Liu et al. 2018	2	Acadm	Acadm	intra	ACADM_MOUSE	Mus musculus (Mouse)	421	PF00441;PF02770;PF02771;	ACADM_MOUSE	Mus musculus (Mouse)	421	PF00441;PF02770;PF02771;
P45952	P45952	Heart	212	79	SNPDPKVPASK	SGEYPFPLIKR	6	10	Mus musculus (Mouse)	Liu et al. 2018	2	Acadm	Acadm	intra	ACADM_MOUSE	Mus musculus (Mouse)	421	PF00441;PF02770;PF02771;	ACADM_MOUSE	Mus musculus (Mouse)	421	PF00441;PF02770;PF02771;
P45952	P45952	Heart	301	54	ALDEATKYALDRK	KFAREEIIPVAPEYDK	7	1	Mus musculus (Mouse)	Liu et al. 2018	2	Acadm	Acadm	intra	ACADM_MOUSE	Mus musculus (Mouse)	421	PF00441;PF02770;PF02771;	ACADM_MOUSE	Mus musculus (Mouse)	421	PF00441;PF02770;PF02771;
Q07417	Q07417	Heart	338	136	DNKKPFTK	FGSAQQKQQWITPFTNGDK	3	7	Mus musculus (Mouse)	Liu et al. 2018	2	Acads	Acads	intra	ACADS_MOUSE	Mus musculus (Mouse)	412	PF00441;PF02770;PF02771;	ACADS_MOUSE	Mus musculus (Mouse)	412	PF00441;PF02770;PF02771;
P48962	P48962	Heart	107	96	HKQFWR	YKQIFLGGVDR	2	2	Mus musculus (Mouse)	Liu et al. 2018	2	Slc25a4	Slc25a4	intra	ADT1_MOUSE	Mus musculus (Mouse)	298	PF00153;	ADT1_MOUSE	Mus musculus (Mouse)	298	PF00153;
P48962	P48962	Heart	147	263	LAADVGKGSSQR	IAKDEGANAFFK	7	3	Mus musculus (Mouse)	Liu et al. 2018	2	Slc25a4	Slc25a4	intra	ADT1_MOUSE	Mus musculus (Mouse)	298	PF00153;	ADT1_MOUSE	Mus musculus (Mouse)	298	PF00153;
P48962	P48962	Heart	163	43	EFNGLGDCLTKIFK	LLLQVQHASKQISAEK	11	10	Mus musculus (Mouse)	Liu et al. 2018	2	Slc25a4	Slc25a4	intra	ADT1_MOUSE	Mus musculus (Mouse)	298	PF00153;	ADT1_MOUSE	Mus musculus (Mouse)	298	PF00153;
P48962	P48962	Heart	166	245	IFKSDGLK	KGADIMYTGTLDCWRK	3	1	Mus musculus (Mouse)	Liu et al. 2018	2	Slc25a4	Slc25a4	intra	ADT1_MOUSE	Mus musculus (Mouse)	298	PF00153;	ADT1_MOUSE	Mus musculus (Mouse)	298	PF00153;
P48962	P48962	Heart	166	263	IFKSDGLK	IAKDEGANAFFK	3	3	Mus musculus (Mouse)	Liu et al. 2018	2	Slc25a4	Slc25a4	intra	ADT1_MOUSE	Mus musculus (Mouse)	298	PF00153;	ADT1_MOUSE	Mus musculus (Mouse)	298	PF00153;
P48962	P48962	Heart	166	43	IFKSDGLK	LLLQVQHASKQISAEK	3	10	Mus musculus (Mouse)	Liu et al. 2018	2	Slc25a4	Slc25a4	intra	ADT1_MOUSE	Mus musculus (Mouse)	298	PF00153;	ADT1_MOUSE	Mus musculus (Mouse)	298	PF00153;
P48962	P48962	Heart	166	63	IFKSDGLK	IPKEQGFLSFWR	3	3	Mus musculus (Mouse)	Liu et al. 2018	2	Slc25a4	Slc25a4	intra	ADT1_MOUSE	Mus musculus (Mouse)	298	PF00153;	ADT1_MOUSE	Mus musculus (Mouse)	298	PF00153;
P48962	P48962	Heart	263	263	IAKDEGANAFFK	IAKDEGANAFFK	3	3	Mus musculus (Mouse)	Liu et al. 2018	2	Slc25a4	Slc25a4	intra	ADT1_MOUSE	Mus musculus (Mouse)	298	PF00153;	ADT1_MOUSE	Mus musculus (Mouse)	298	PF00153;
P48962	P48962	Heart	263	43	IAKDEGANAFFK	LLLQVQHASKQISAEK	3	10	Mus musculus (Mouse)	Liu et al. 2018	2	Slc25a4	Slc25a4	intra	ADT1_MOUSE	Mus musculus (Mouse)	298	PF00153;	ADT1_MOUSE	Mus musculus (Mouse)	298	PF00153;
P51881	P51881	Heart	147	43	LAADVGKAGAEREFK	LLLQVQHASKQITADK	7	10	Mus musculus (Mouse)	Liu et al. 2018	2	Slc25a5	Slc25a5	intra	ADT2_MOUSE	Mus musculus (Mouse)	298	PF00153;	ADT2_MOUSE	Mus musculus (Mouse)	298	PF00153;
P51881	P51881	Heart	163	245	GLGDCLVKIYK	KGTDIMYTGTLDCWRK	8	1	Mus musculus (Mouse)	Liu et al. 2018	2	Slc25a5	Slc25a5	intra	ADT2_MOUSE	Mus musculus (Mouse)	298	PF00153;	ADT2_MOUSE	Mus musculus (Mouse)	298	PF00153;
P51881	P51881	Heart	166	245	IYKSDGIK	KGTDIMYTGTLDCWRK	3	1	Mus musculus (Mouse)	Liu et al. 2018	2	Slc25a5	Slc25a5	intra	ADT2_MOUSE	Mus musculus (Mouse)	298	PF00153;	ADT2_MOUSE	Mus musculus (Mouse)	298	PF00153;
P51881	P51881	Heart	43	245	LLLQVQHASKQITADK	KGTDIMYTGTLDCWRK	10	1	Mus musculus (Mouse)	Liu et al. 2018	2	Slc25a5	Slc25a5	intra	ADT2_MOUSE	Mus musculus (Mouse)	298	PF00153;	ADT2_MOUSE	Mus musculus (Mouse)	298	PF00153;
P20108	P20108	Heart	249	84	PSPTASKEYFEK	GTAVVNGEFKELSLDDFK	7	10	Mus musculus (Mouse)	Liu et al. 2018	2	Prdx3	Prdx3	intra	PRDX3_MOUSE	Mus musculus (Mouse)	257	PF10417;PF00578;	PRDX3_MOUSE	Mus musculus (Mouse)	257	PF10417;PF00578;
Q03265	Q03265	Heart	167	167	GPIGSKTR	GPIGSKTR	6	6	Mus musculus (Mouse)	Liu et al. 2018	2	Atp5a1	Atp5a1	intra	ATPA_MOUSE	Mus musculus (Mouse)	553	PF00006;PF00306;PF02874;	ATPA_MOUSE	Mus musculus (Mouse)	553	PF00006;PF00306;PF02874;
Q03265	Q03265	Heart	531	230	SDGKISEQSDAK	TSIAIDTIINQKR	4	12	Mus musculus (Mouse)	Liu et al. 2018	2	Atp5a1	Atp5a1	intra	ATPA_MOUSE	Mus musculus (Mouse)	553	PF00006;PF00306;PF02874;	ATPA_MOUSE	Mus musculus (Mouse)	553	PF00006;PF00306;PF02874;
Q03265	Q03265	Heart	539	230	ISEQSDAKLK	TSIAIDTIINQKR	8	12	Mus musculus (Mouse)	Liu et al. 2018	2	Atp5a1	Atp5a1	intra	ATPA_MOUSE	Mus musculus (Mouse)	553	PF00006;PF00306;PF02874;	ATPA_MOUSE	Mus musculus (Mouse)	553	PF00006;PF00306;PF02874;
Q03265	Q03265	Heart	239	239	RFNDGTDEKK	RFNDGTDEKK	9	9	Mus musculus (Mouse)	Liu et al. 2018	2	Atp5a1	Atp5a1	intra	ATPA_MOUSE	Mus musculus (Mouse)	553	PF00006;PF00306;PF02874;	ATPA_MOUSE	Mus musculus (Mouse)	553	PF00006;PF00306;PF02874;
Q03265	Q03265	Heart	539	239	ISEQSDAKLK	RFNDGTDEKK	8	9	Mus musculus (Mouse)	Liu et al. 2018	2	Atp5a1	Atp5a1	intra	ATPA_MOUSE	Mus musculus (Mouse)	553	PF00006;PF00306;PF02874;	ATPA_MOUSE	Mus musculus (Mouse)	553	PF00006;PF00306;PF02874;
Q03265	Q03265	Heart	531	305	SDGKISEQSDAK	DNGKHALIIYDDLSK	4	4	Mus musculus (Mouse)	Liu et al. 2018	2	Atp5a1	Atp5a1	intra	ATPA_MOUSE	Mus musculus (Mouse)	553	PF00006;PF00306;PF02874;	ATPA_MOUSE	Mus musculus (Mouse)	553	PF00006;PF00306;PF02874;
Q03265	Q03265	Heart	503	427	LEPSKITK	AMKQVAGTMK	5	3	Mus musculus (Mouse)	Liu et al. 2018	2	Atp5a1	Atp5a1	intra	ATPA_MOUSE	Mus musculus (Mouse)	553	PF00006;PF00306;PF02874;	ATPA_MOUSE	Mus musculus (Mouse)	553	PF00006;PF00306;PF02874;
Q03265	Q03265	Heart	427	539	AMoKQVAGTMK	ISEQSDAKLK	3	8	Mus musculus (Mouse)	Liu et al. 2018	2	Atp5a1	Atp5a1	intra	ATPA_MOUSE	Mus musculus (Mouse)	553	PF00006;PF00306;PF02874;	ATPA_MOUSE	Mus musculus (Mouse)	553	PF00006;PF00306;PF02874;
Q03265	Q03265	Heart	539	539	ISEQSDAKLK	ISEQSDAKLK	8	8	Mus musculus (Mouse)	Liu et al. 2018	2	Atp5a1	Atp5a1	intra	ATPA_MOUSE	Mus musculus (Mouse)	553	PF00006;PF00306;PF02874;	ATPA_MOUSE	Mus musculus (Mouse)	553	PF00006;PF00306;PF02874;
Q06185	Q06185	Heart	49	71	KRLDELK	RIERELAEAQDDSILK	1	16	Mus musculus (Mouse)	Liu et al. 2018	2	Atp5k	Atp5k	intra	ATP5I_MOUSE	Mus musculus (Mouse)	71	PF05680;	ATP5I_MOUSE	Mus musculus (Mouse)	71	PF05680;
Q06185	Q06185	Heart	55	71	RLDELKR	IERELAEAQDDSILK	6	15	Mus musculus (Mouse)	Liu et al. 2018	2	Atp5k	Atp5k	intra	ATP5I_MOUSE	Mus musculus (Mouse)	71	PF05680;	ATP5I_MOUSE	Mus musculus (Mouse)	71	PF05680;
O35143	O35143	Heart	103	64	IQQLKNNH	TKEQLAALRK	5	2	Mus musculus (Mouse)	Liu et al. 2018	2	Atpif1	Atpif1	intra	ATIF1_MOUSE	Mus musculus (Mouse)	106	PF04568;	ATIF1_MOUSE	Mus musculus (Mouse)	106	PF04568;
O35143	O35143	Heart	49	49	EAGGAFGKR	EAGGAFGKREK	8	8	Mus musculus (Mouse)	Liu et al. 2018	2	Atpif1	Atpif1	intra	ATIF1_MOUSE	Mus musculus (Mouse)	106	PF04568;	ATIF1_MOUSE	Mus musculus (Mouse)	106	PF04568;
O35143	O35143	Heart	52	52	EKAEEDRYFR	EKAEEDRYFREK	2	2	Mus musculus (Mouse)	Liu et al. 2018	2	Atpif1	Atpif1	intra	ATIF1_MOUSE	Mus musculus (Mouse)	106	PF04568;	ATIF1_MOUSE	Mus musculus (Mouse)	106	PF04568;
O35143	O35143	Heart	64	62	TKEQLAALRK	AEEDRYFREKTK	2	10	Mus musculus (Mouse)	Liu et al. 2018	2	Atpif1	Atpif1	intra	ATIF1_MOUSE	Mus musculus (Mouse)	106	PF04568;	ATIF1_MOUSE	Mus musculus (Mouse)	106	PF04568;
O35143	O35143	Heart	90	90	LQKQIER	LQKQIER	3	3	Mus musculus (Mouse)	Liu et al. 2018	2	Atpif1	Atpif1	intra	ATIF1_MOUSE	Mus musculus (Mouse)	106	PF04568;	ATIF1_MOUSE	Mus musculus (Mouse)	106	PF04568;
O35129	O35129	Heart	224	262	QKIVQAEGEAEAAK	AAQNISKTIATSQNR	2	7	Mus musculus (Mouse)	Liu et al. 2018	2	Phb2	Phb2	intra	PHB2_MOUSE	Mus musculus (Mouse)	299	PF01145;	PHB2_MOUSE	Mus musculus (Mouse)	299	PF01145;
O35129	O35129	Heart	296	244	GSDSLIKGK	MLGEALSKNPGYIK	7	8	Mus musculus (Mouse)	Liu et al. 2018	2	Phb2	Phb2	intra	PHB2_MOUSE	Mus musculus (Mouse)	299	PF01145;	PHB2_MOUSE	Mus musculus (Mouse)	299	PF01145;
O35129	O35129	Heart	296	250	GSDSLIKGK	NPGYIKLRK	7	6	Mus musculus (Mouse)	Liu et al. 2018	2	Phb2	Phb2	intra	PHB2_MOUSE	Mus musculus (Mouse)	299	PF01145;	PHB2_MOUSE	Mus musculus (Mouse)	299	PF01145;
O35129	O35129	Heart	296	296	GSDSLIKGK	GSDSLIKGKK	7	7	Mus musculus (Mouse)	Liu et al. 2018	2	Phb2	Phb2	intra	PHB2_MOUSE	Mus musculus (Mouse)	299	PF01145;	PHB2_MOUSE	Mus musculus (Mouse)	299	PF01145;
P50136	P50136	Heart	390	199	KVMEAFEQAERK	GRQMPVHYGCKER	1	11	Mus musculus (Mouse)	Liu et al. 2018	2	Bckdha	Bckdha	intra	ODBA_MOUSE	Mus musculus (Mouse)	442	PF00676;	ODBA_MOUSE	Mus musculus (Mouse)	442	PF00676;
O35658	O35658	Heart	98	89	HKSLPK	AFVEFLTDEIKEEK	2	11	Mus musculus (Mouse)	Liu et al. 2018	2	C1qbp	C1qbp	intra	C1QBP_MOUSE	Mus musculus (Mouse)	278	PF02330;	C1QBP_MOUSE	Mus musculus (Mouse)	278	PF02330;
P47934	P47934	Heart	379	270	SPMVPLPMPKK	DKVNRESVNSIQK	10	2	Mus musculus (Mouse)	Liu et al. 2018	2	Crat	Crat	intra	CACP_MOUSE	Mus musculus (Mouse)	626	PF00755;	CACP_MOUSE	Mus musculus (Mouse)	626	PF00755;
P47934	P47934	Heart	290	315	SIFTVCLDKQVPR	NHVAGQMLHGGGSKFNSGNR	9	14	Mus musculus (Mouse)	Liu et al. 2018	2	Crat	Crat	intra	CACP_MOUSE	Mus musculus (Mouse)	626	PF00755;	CACP_MOUSE	Mus musculus (Mouse)	626	PF00755;
P47934	P47934	Heart	390	315	FNITPEIKNDIEK	NHVAGQMLHGGGSKFNSGNR	8	14	Mus musculus (Mouse)	Liu et al. 2018	2	Crat	Crat	intra	CACP_MOUSE	Mus musculus (Mouse)	626	PF00755;	CACP_MOUSE	Mus musculus (Mouse)	626	PF00755;
P47934	P47934	Heart	85	93	LQKGLER	KMENWLSEWWLK	3	1	Mus musculus (Mouse)	Liu et al. 2018	2	Crat	Crat	intra	CACP_MOUSE	Mus musculus (Mouse)	626	PF00755;	CACP_MOUSE	Mus musculus (Mouse)	626	PF00755;
P62897	P62897	Heart	100	54	ADLIAYLKK	TGQAAGFSYTDANKNK	8	14	Mus musculus (Mouse)	Liu et al. 2018	2	Cycs	Cycs	intra	CYC_MOUSE	Mus musculus (Mouse)	105	PF00034;	CYC_MOUSE	Mus musculus (Mouse)	105	PF00034;
P62897	P62897	Heart	87	100	MIFAGIKK	ADLIAYLKK	7	8	Mus musculus (Mouse)	Liu et al. 2018	2	Cycs	Cycs	intra	CYC_MOUSE	Mus musculus (Mouse)	105	PF00034;	CYC_MOUSE	Mus musculus (Mouse)	105	PF00034;
P62897	P62897	Heart	40	28	KTGQAAGFSYTDANK	HKTGPNLHGLFGRK	1	2	Mus musculus (Mouse)	Liu et al. 2018	2	Cycs	Cycs	intra	CYC_MOUSE	Mus musculus (Mouse)	105	PF00034;	CYC_MOUSE	Mus musculus (Mouse)	105	PF00034;
P62897	P62897	Heart	40	40	KTGQAAGFSYTDANK	KTGQAAGFSYTDANK	1	1	Mus musculus (Mouse)	Liu et al. 2018	2	Cycs	Cycs	intra	CYC_MOUSE	Mus musculus (Mouse)	105	PF00034;	CYC_MOUSE	Mus musculus (Mouse)	105	PF00034;
P62897	P62897	Heart	40	54	KTGQAAGFSYTDANK	TGQAAGFSYTDANKNK	1	14	Mus musculus (Mouse)	Liu et al. 2018	2	Cycs	Cycs	intra	CYC_MOUSE	Mus musculus (Mouse)	105	PF00034;	CYC_MOUSE	Mus musculus (Mouse)	105	PF00034;
P62897	P62897	Heart	89	40	KGERADLIAYLK	KTGQAAGFSYTDANK	1	1	Mus musculus (Mouse)	Liu et al. 2018	2	Cycs	Cycs	intra	CYC_MOUSE	Mus musculus (Mouse)	105	PF00034;	CYC_MOUSE	Mus musculus (Mouse)	105	PF00034;
P62897	P62897	Heart	74	40	KYIPGTK	KTGQAAGFSYTDANK	1	1	Mus musculus (Mouse)	Liu et al. 2018	2	Cycs	Cycs	intra	CYC_MOUSE	Mus musculus (Mouse)	105	PF00034;	CYC_MOUSE	Mus musculus (Mouse)	105	PF00034;
P62897	P62897	Heart	80	40	YIPGTKMIFAGIK	KTGQAAGFSYTDANK	6	1	Mus musculus (Mouse)	Liu et al. 2018	2	Cycs	Cycs	intra	CYC_MOUSE	Mus musculus (Mouse)	105	PF00034;	CYC_MOUSE	Mus musculus (Mouse)	105	PF00034;
P62897	P62897	Heart	87	40	MIFAGIKK	KTGQAAGFSYTDANK	7	1	Mus musculus (Mouse)	Liu et al. 2018	2	Cycs	Cycs	intra	CYC_MOUSE	Mus musculus (Mouse)	105	PF00034;	CYC_MOUSE	Mus musculus (Mouse)	105	PF00034;
P62897	P62897	Heart	80	54	KYIPGTKMIFAGIK	TGQAAGFSYTDANKNK	7	14	Mus musculus (Mouse)	Liu et al. 2018	2	Cycs	Cycs	intra	CYC_MOUSE	Mus musculus (Mouse)	105	PF00034;	CYC_MOUSE	Mus musculus (Mouse)	105	PF00034;
P31786	P31786	Heart	55	51	AKWDSWNK	QATVGDVNTDRPGLLDLKGK	2	18	Mus musculus (Mouse)	Liu et al. 2018	2	Dbi	Dbi	intra	ACBP_MOUSE	Mus musculus (Mouse)	87	PF00887;	ACBP_MOUSE	Mus musculus (Mouse)	87	PF00887;
O08749	O08749	Heart	122	104	LNLEKMMoEQK	ALLNNSHYYHMoAHGKDFASR	5	15	Mus musculus (Mouse)	Liu et al. 2018	2	Dld	Dld	intra	DLDH_MOUSE	Mus musculus (Mouse)	509	PF07992;PF02852;	DLDH_MOUSE	Mus musculus (Mouse)	509	PF07992;PF02852;
O08749	O08749	Heart	430	122	AKTNADTDGMVK	LNLEKMMEQK	2	5	Mus musculus (Mouse)	Liu et al. 2018	2	Dld	Dld	intra	DLDH_MOUSE	Mus musculus (Mouse)	509	PF07992;PF02852;	DLDH_MOUSE	Mus musculus (Mouse)	509	PF07992;PF02852;
O08749	O08749	Heart	146	505	QNKVVHVNGFGK	EANLAAAFGKPINF	3	10	Mus musculus (Mouse)	Liu et al. 2018	2	Dld	Dld	intra	DLDH_MOUSE	Mus musculus (Mouse)	509	PF07992;PF02852;	DLDH_MOUSE	Mus musculus (Mouse)	509	PF07992;PF02852;
O08749	O08749	Heart	146	66	QNKVVHVNGFGK	SAQLGFKTVCIEK	3	7	Mus musculus (Mouse)	Liu et al. 2018	2	Dld	Dld	intra	DLDH_MOUSE	Mus musculus (Mouse)	509	PF07992;PF02852;	DLDH_MOUSE	Mus musculus (Mouse)	509	PF07992;PF02852;
O08749	O08749	Heart	159	430	ITGKNQVTATK	AKTNADTDGMVK	4	2	Mus musculus (Mouse)	Liu et al. 2018	2	Dld	Dld	intra	DLDH_MOUSE	Mus musculus (Mouse)	509	PF07992;PF02852;	DLDH_MOUSE	Mus musculus (Mouse)	509	PF07992;PF02852;
O08749	O08749	Heart	445	410	ILGHKSTDR	SEEQLKEEGIEFK	5	6	Mus musculus (Mouse)	Liu et al. 2018	2	Dld	Dld	intra	DLDH_MOUSE	Mus musculus (Mouse)	509	PF07992;PF02852;	DLDH_MOUSE	Mus musculus (Mouse)	509	PF07992;PF02852;
P41216	P41216	Heart	557	678	IIDRKK	AKRPELR	5	2	Mus musculus (Mouse)	Liu et al. 2018	2	Acsl1	Acsl1	intra	ACSL1_MOUSE	Mus musculus (Mouse)	699	PF00501;PF13193;	ACSL1_MOUSE	Mus musculus (Mouse)	699	PF00501;PF13193;
P41216	P41216	Heart	678	264	AKRPELR	VKPKPPEPEDLAIICFTSGTTGNPK	2	4	Mus musculus (Mouse)	Liu et al. 2018	2	Acsl1	Acsl1	intra	ACSL1_MOUSE	Mus musculus (Mouse)	699	PF00501;PF13193;	ACSL1_MOUSE	Mus musculus (Mouse)	699	PF00501;PF13193;
P41216	P41216	Heart	649	264	EAGLKPFEQVK	VKPKPPEPEDLAIICFTSGTTGNPK	5	4	Mus musculus (Mouse)	Liu et al. 2018	2	Acsl1	Acsl1	intra	ACSL1_MOUSE	Mus musculus (Mouse)	699	PF00501;PF13193;	ACSL1_MOUSE	Mus musculus (Mouse)	699	PF00501;PF13193;
P41216	P41216	Heart	428	415	IQSSLGGKVR	NNSLWDKLIFHK	8	7	Mus musculus (Mouse)	Liu et al. 2018	2	Acsl1	Acsl1	intra	ACSL1_MOUSE	Mus musculus (Mouse)	699	PF00501;PF13193;	ACSL1_MOUSE	Mus musculus (Mouse)	699	PF00501;PF13193;
P41216	P41216	Heart	678	504	AKRPELR	LVDVEEMNYLASKGEGEVCVK	2	13	Mus musculus (Mouse)	Liu et al. 2018	2	Acsl1	Acsl1	intra	ACSL1_MOUSE	Mus musculus (Mouse)	699	PF00501;PF13193;	ACSL1_MOUSE	Mus musculus (Mouse)	699	PF00501;PF13193;
P41216	P41216	Heart	512	644	GEGEVCVKGANVFK	LGKEAGLKPFEQVK	8	3	Mus musculus (Mouse)	Liu et al. 2018	2	Acsl1	Acsl1	intra	ACSL1_MOUSE	Mus musculus (Mouse)	699	PF00501;PF13193;	ACSL1_MOUSE	Mus musculus (Mouse)	699	PF00501;PF13193;
P41216	P41216	Heart	557	533	IIDRKK	TAEALDKDGWLHTGDIGK	5	7	Mus musculus (Mouse)	Liu et al. 2018	2	Acsl1	Acsl1	intra	ACSL1_MOUSE	Mus musculus (Mouse)	699	PF00501;PF13193;	ACSL1_MOUSE	Mus musculus (Mouse)	699	PF00501;PF13193;
P41216	P41216	Heart	678	533	AKRPELR	TAEALDKDGWLHTGDIGK	2	7	Mus musculus (Mouse)	Liu et al. 2018	2	Acsl1	Acsl1	intra	ACSL1_MOUSE	Mus musculus (Mouse)	699	PF00501;PF13193;	ACSL1_MOUSE	Mus musculus (Mouse)	699	PF00501;PF13193;
P41216	P41216	Heart	562	533	HIFKLAQGEYIAPEK	TAEALDKDGWLHTGDIGK	4	7	Mus musculus (Mouse)	Liu et al. 2018	2	Acsl1	Acsl1	intra	ACSL1_MOUSE	Mus musculus (Mouse)	699	PF00501;PF13193;	ACSL1_MOUSE	Mus musculus (Mouse)	699	PF00501;PF13193;
P41216	P41216	Heart	644	533	LGKEAGLKPFEQVK	TAEALDKDGWLHTGDIGK	3	7	Mus musculus (Mouse)	Liu et al. 2018	2	Acsl1	Acsl1	intra	ACSL1_MOUSE	Mus musculus (Mouse)	699	PF00501;PF13193;	ACSL1_MOUSE	Mus musculus (Mouse)	699	PF00501;PF13193;
P41216	P41216	Heart	649	533	EAGLKPFEQVK	TAEALDKDGWLHTGDIGK	5	7	Mus musculus (Mouse)	Liu et al. 2018	2	Acsl1	Acsl1	intra	ACSL1_MOUSE	Mus musculus (Mouse)	699	PF00501;PF13193;	ACSL1_MOUSE	Mus musculus (Mouse)	699	PF00501;PF13193;
P41216	P41216	Heart	678	552	AKRPELR	WLPNGTLKIIDR	2	8	Mus musculus (Mouse)	Liu et al. 2018	2	Acsl1	Acsl1	intra	ACSL1_MOUSE	Mus musculus (Mouse)	699	PF00501;PF13193;	ACSL1_MOUSE	Mus musculus (Mouse)	699	PF00501;PF13193;
P41216	P41216	Heart	552	644	WLPNGTLKIIDR	LGKEAGLKPFEQVK	8	3	Mus musculus (Mouse)	Liu et al. 2018	2	Acsl1	Acsl1	intra	ACSL1_MOUSE	Mus musculus (Mouse)	699	PF00501;PF13193;	ACSL1_MOUSE	Mus musculus (Mouse)	699	PF00501;PF13193;
P41216	P41216	Heart	649	552	EAGLKPFEQVK	WLPNGTLKIIDR	5	8	Mus musculus (Mouse)	Liu et al. 2018	2	Acsl1	Acsl1	intra	ACSL1_MOUSE	Mus musculus (Mouse)	699	PF00501;PF13193;	ACSL1_MOUSE	Mus musculus (Mouse)	699	PF00501;PF13193;
P41216	P41216	Heart	557	562	IIDRKK	HIFKLAQGEYIAPEK	5	4	Mus musculus (Mouse)	Liu et al. 2018	2	Acsl1	Acsl1	intra	ACSL1_MOUSE	Mus musculus (Mouse)	699	PF00501;PF13193;	ACSL1_MOUSE	Mus musculus (Mouse)	699	PF00501;PF13193;
P41216	P41216	Heart	644	562	LGKEAGLKPFEQVK	HIFKLAQGEYIAPEK	3	4	Mus musculus (Mouse)	Liu et al. 2018	2	Acsl1	Acsl1	intra	ACSL1_MOUSE	Mus musculus (Mouse)	699	PF00501;PF13193;	ACSL1_MOUSE	Mus musculus (Mouse)	699	PF00501;PF13193;
P41216	P41216	Heart	649	562	EAGLKPFEQVK	HIFKLAQGEYIAPEK	5	4	Mus musculus (Mouse)	Liu et al. 2018	2	Acsl1	Acsl1	intra	ACSL1_MOUSE	Mus musculus (Mouse)	699	PF00501;PF13193;	ACSL1_MOUSE	Mus musculus (Mouse)	699	PF00501;PF13193;
P41216	P41216	Heart	649	573	EAGLKPFEQVK	LAQGEYIAPEKIENIYLR	5	11	Mus musculus (Mouse)	Liu et al. 2018	2	Acsl1	Acsl1	intra	ACSL1_MOUSE	Mus musculus (Mouse)	699	PF00501;PF13193;	ACSL1_MOUSE	Mus musculus (Mouse)	699	PF00501;PF13193;
P41216	P41216	Heart	557	644	IIDRKK	LGKEAGLKPFEQVK	5	3	Mus musculus (Mouse)	Liu et al. 2018	2	Acsl1	Acsl1	intra	ACSL1_MOUSE	Mus musculus (Mouse)	699	PF00501;PF13193;	ACSL1_MOUSE	Mus musculus (Mouse)	699	PF00501;PF13193;
P41216	P41216	Heart	557	649	IIDRKK	EAGLKPFEQVK	5	5	Mus musculus (Mouse)	Liu et al. 2018	2	Acsl1	Acsl1	intra	ACSL1_MOUSE	Mus musculus (Mouse)	699	PF00501;PF13193;	ACSL1_MOUSE	Mus musculus (Mouse)	699	PF00501;PF13193;
P41216	P41216	Heart	557	676	IIDRKK	GIAVHPELFSIDNGLLTPTLKAK	5	21	Mus musculus (Mouse)	Liu et al. 2018	2	Acsl1	Acsl1	intra	ACSL1_MOUSE	Mus musculus (Mouse)	699	PF00501;PF13193;	ACSL1_MOUSE	Mus musculus (Mouse)	699	PF00501;PF13193;
P46656	P46656	Heart	86	70	NRDGETLTTKGK	SSSEDKITVHFK	10	6	Mus musculus (Mouse)	Liu et al. 2018	2	Fdx1	Fdx1	intra	ADX_MOUSE	Mus musculus (Mouse)	188	PF00111;	ADX_MOUSE	Mus musculus (Mouse)	188	PF00111;
P22315	P22315	Heart	56	137	TTKPQAQPER	MWTSKQGEGMVK	3	5	Mus musculus (Mouse)	Liu et al. 2018	2	Fech	Fech	intra	HEMH_MOUSE	Mus musculus (Mouse)	420	PF00762;	HEMH_MOUSE	Mus musculus (Mouse)	420	PF00762;
Q7TMG8	Q7TMG8	Heart	150	140	KARSDMLLSRK	LKENQEFVNFR	1	2	Mus musculus (Mouse)	Liu et al. 2018	2	Gbas	Gbas	intra	Q7TMG8_MOUSE	Mus musculus (Mouse)	281	PF07978;	Q7TMG8_MOUSE	Mus musculus (Mouse)	281	PF07978;
Q7TMG8	Q7TMG8	Heart	276	140	IMIPLKTSPLQ	LKENQEFVNFRK	6	2	Mus musculus (Mouse)	Liu et al. 2018	2	Gbas	Gbas	intra	Q7TMG8_MOUSE	Mus musculus (Mouse)	281	PF07978;	Q7TMG8_MOUSE	Mus musculus (Mouse)	281	PF07978;
Q7TMG8	Q7TMG8	Heart	140	70	LKENQEFVNFRK	ETSSLYKLQFHNVKPECLDAYNK	2	7	Mus musculus (Mouse)	Liu et al. 2018	2	Gbas	Gbas	intra	Q7TMG8_MOUSE	Mus musculus (Mouse)	281	PF07978;	Q7TMG8_MOUSE	Mus musculus (Mouse)	281	PF07978;
Q7TMG8	Q7TMG8	Heart	276	94	IMIPLKTSPLQ	ICQEVLPKIHEGK	6	8	Mus musculus (Mouse)	Liu et al. 2018	2	Gbas	Gbas	intra	Q7TMG8_MOUSE	Mus musculus (Mouse)	281	PF07978;	Q7TMG8_MOUSE	Mus musculus (Mouse)	281	PF07978;
Q7TMG8	Q7TMG8	Heart	53	53	KDAHSNLLAK	KDAHSNLLAK	1	1	Mus musculus (Mouse)	Liu et al. 2018	2	Gbas	Gbas	intra	Q7TMG8_MOUSE	Mus musculus (Mouse)	281	PF07978;	Q7TMG8_MOUSE	Mus musculus (Mouse)	281	PF07978;
Q7TMG8	Q7TMG8	Heart	63	53	KETSSLYK	KDAHSNLLAK	1	1	Mus musculus (Mouse)	Liu et al. 2018	2	Gbas	Gbas	intra	Q7TMG8_MOUSE	Mus musculus (Mouse)	281	PF07978;	Q7TMG8_MOUSE	Mus musculus (Mouse)	281	PF07978;
Q7TMG8	Q7TMG8	Heart	48	62	KVDPRK	DAHSNLLAKK	1	9	Mus musculus (Mouse)	Liu et al. 2018	2	Gbas	Gbas	intra	Q7TMG8_MOUSE	Mus musculus (Mouse)	281	PF07978;	Q7TMG8_MOUSE	Mus musculus (Mouse)	281	PF07978;
Q7TMG8	Q7TMG8	Heart	62	70	DAHSNLLAKK	ETSSLYKLQFHNVKPECLDAYNK	9	7	Mus musculus (Mouse)	Liu et al. 2018	2	Gbas	Gbas	intra	Q7TMG8_MOUSE	Mus musculus (Mouse)	281	PF07978;	Q7TMG8_MOUSE	Mus musculus (Mouse)	281	PF07978;
P26443	P26443	Heart	390	415	QLTKSNAPR	IIAEGANGPTTPEADKIFLER	4	16	Mus musculus (Mouse)	Liu et al. 2018	2	Glud1	Glud1	intra	DHE3_MOUSE	Mus musculus (Mouse)	558	PF00208;PF02812;	DHE3_MOUSE	Mus musculus (Mouse)	558	PF00208;PF02812;
Q61425	Q61425	Heart	185	212	LVEVIKTPMTSQK	HPVSCKDTPGFIVNR	6	6	Mus musculus (Mouse)	Liu et al. 2018	2	Hadh	Hadh	intra	HCDH_MOUSE	Mus musculus (Mouse)	314	PF00725;PF02737;	HCDH_MOUSE	Mus musculus (Mouse)	314	PF00725;PF02737;
Q61425	Q61425	Heart	81	206	KFTENPK	TLGKHPVSCK	1	4	Mus musculus (Mouse)	Liu et al. 2018	2	Hadh	Hadh	intra	HCDH_MOUSE	Mus musculus (Mouse)	314	PF00725;PF02737;	HCDH_MOUSE	Mus musculus (Mouse)	314	PF00725;PF02737;
Q61425	Q61425	Heart	79	87	RMAKKK	FTENPKAGDEFVEK	4	6	Mus musculus (Mouse)	Liu et al. 2018	2	Hadh	Hadh	intra	HCDH_MOUSE	Mus musculus (Mouse)	314	PF00725;PF02737;	HCDH_MOUSE	Mus musculus (Mouse)	314	PF00725;PF02737;
P51660	P51660	Heart	139	184	AAWDHMKK	KNNIHCNTIAPNAGSR	7	1	Mus musculus (Mouse)	Liu et al. 2018	2	Hsd17b4	Hsd17b4	intra	DHB4_MOUSE	Mus musculus (Mouse)	735	PF00106;PF01575;PF02036;	DHB4_MOUSE	Mus musculus (Mouse)	735	PF00106;PF01575;PF02036;
P51660	P51660	Heart	50	81	GIGKGSSAADK	AVANYDSVEAGEKLVK	4	13	Mus musculus (Mouse)	Liu et al. 2018	2	Hsd17b4	Hsd17b4	intra	DHB4_MOUSE	Mus musculus (Mouse)	735	PF00106;PF01575;PF02036;	DHB4_MOUSE	Mus musculus (Mouse)	735	PF00106;PF01575;PF02036;
Q64433	Q64433	Heart	36	70	GGIMLPEKSQGK	VGDKVLLPEYGGTK	8	4	Mus musculus (Mouse)	Liu et al. 2018	2	Hspe1	Hspe1	intra	CH10_MOUSE	Mus musculus (Mouse)	102	PF00166;	CH10_MOUSE	Mus musculus (Mouse)	102	PF00166;
P08249	P08249	Heart	157	239	KHGVYNPNK	IQEAGTEVVKAK	1	10	Mus musculus (Mouse)	Liu et al. 2018	2	Mdh2	Mdh2	intra	MDHM_MOUSE	Mus musculus (Mouse)	338	PF02866;PF00056;	MDHM_MOUSE	Mus musculus (Mouse)	338	PF02866;PF00056;
P08249	P08249	Heart	157	314	KHGVYNPNK	ITPFEEKMIAEAIPELK	1	7	Mus musculus (Mouse)	Liu et al. 2018	2	Mdh2	Mdh2	intra	MDHM_MOUSE	Mus musculus (Mouse)	338	PF02866;PF00056;	MDHM_MOUSE	Mus musculus (Mouse)	338	PF02866;PF00056;
P08249	P08249	Heart	157	338	KHGVYNPNK	KGEDFVKNMK	1	10	Mus musculus (Mouse)	Liu et al. 2018	2	Mdh2	Mdh2	intra	MDHM_MOUSE	Mus musculus (Mouse)	338	PF02866;PF00056;	MDHM_MOUSE	Mus musculus (Mouse)	338	PF02866;PF00056;
P08249	P08249	Heart	239	239	IQEAGTEVVKAK	IQEAGTEVVKAK	10	10	Mus musculus (Mouse)	Liu et al. 2018	2	Mdh2	Mdh2	intra	MDHM_MOUSE	Mus musculus (Mouse)	338	PF02866;PF00056;	MDHM_MOUSE	Mus musculus (Mouse)	338	PF02866;PF00056;
P08249	P08249	Heart	301	239	GLEKNLGIGK	IQEAGTEVVKAK	4	10	Mus musculus (Mouse)	Liu et al. 2018	2	Mdh2	Mdh2	intra	MDHM_MOUSE	Mus musculus (Mouse)	338	PF02866;PF00056;	MDHM_MOUSE	Mus musculus (Mouse)	338	PF02866;PF00056;
P08249	P08249	Heart	329	296	KGEDFVK	ETECTYFSTPLLLGKK	1	15	Mus musculus (Mouse)	Liu et al. 2018	2	Mdh2	Mdh2	intra	MDHM_MOUSE	Mus musculus (Mouse)	338	PF02866;PF00056;	MDHM_MOUSE	Mus musculus (Mouse)	338	PF02866;PF00056;
P08249	P08249	Heart	307	307	NLGIGKITPFEEK	NLGIGKITPFEEK	6	6	Mus musculus (Mouse)	Liu et al. 2018	2	Mdh2	Mdh2	intra	MDHM_MOUSE	Mus musculus (Mouse)	338	PF02866;PF00056;	MDHM_MOUSE	Mus musculus (Mouse)	338	PF02866;PF00056;
P14152	P14152	Heart	103	110	DLLKANVK	IFKSQGTALEK	4	3	Mus musculus (Mouse)	Liu et al. 2018	2	Mdh1	Mdh1	intra	MDHC_MOUSE	Mus musculus (Mouse)	334	PF02866;PF00056;	MDHC_MOUSE	Mus musculus (Mouse)	334	PF02866;PF00056;
P14152	P14152	Heart	205	199	LQGKEVGVYEALK	NVIIWGNHSSTQYPDVNHAKVK	4	20	Mus musculus (Mouse)	Liu et al. 2018	2	Mdh1	Mdh1	intra	MDHC_MOUSE	Mus musculus (Mouse)	334	PF02866;PF00056;	MDHC_MOUSE	Mus musculus (Mouse)	334	PF02866;PF00056;
Q61941	Q61941	Heart	70	100	EIFQNEKR	QGFNVVVESGAGEASKFPDDLYR	7	16	Mus musculus (Mouse)	Liu et al. 2018	2	Nnt	Nnt	intra	NNTM_MOUSE	Mus musculus (Mouse)	1086	PF01262;PF05222;PF02233;PF12769;	NNTM_MOUSE	Mus musculus (Mouse)	1086	PF01262;PF05222;PF02233;PF12769;
Q61941	Q61941	Heart	1036	224	SKQVIVMK	FFTGQITAAGKVPPAK	2	11	Mus musculus (Mouse)	Liu et al. 2018	2	Nnt	Nnt	intra	NNTM_MOUSE	Mus musculus (Mouse)	1086	PF01262;PF05222;PF02233;PF12769;	NNTM_MOUSE	Mus musculus (Mouse)	1086	PF01262;PF05222;PF02233;PF12769;
Q61941	Q61941	Heart	1036	394	SKQVIVMK	MATQASTLYSNNITKLLK	2	15	Mus musculus (Mouse)	Liu et al. 2018	2	Nnt	Nnt	intra	NNTM_MOUSE	Mus musculus (Mouse)	1086	PF01262;PF05222;PF02233;PF12769;	NNTM_MOUSE	Mus musculus (Mouse)	1086	PF01262;PF05222;PF02233;PF12769;
Q61941	Q61941	Heart	1071	1071	KTCDALQAK	KTCDALQAK	1	1	Mus musculus (Mouse)	Liu et al. 2018	2	Nnt	Nnt	intra	NNTM_MOUSE	Mus musculus (Mouse)	1086	PF01262;PF05222;PF02233;PF12769;	NNTM_MOUSE	Mus musculus (Mouse)	1086	PF01262;PF05222;PF02233;PF12769;
Q61941	Q61941	Heart	1071	394	KTCDALQAK	MATQASTLYSNNITKLLK	1	15	Mus musculus (Mouse)	Liu et al. 2018	2	Nnt	Nnt	intra	NNTM_MOUSE	Mus musculus (Mouse)	1086	PF01262;PF05222;PF02233;PF12769;	NNTM_MOUSE	Mus musculus (Mouse)	1086	PF01262;PF05222;PF02233;PF12769;
Q61941	Q61941	Heart	1071	453	KTCDALQAK	PKTVAELEAEK	1	2	Mus musculus (Mouse)	Liu et al. 2018	2	Nnt	Nnt	intra	NNTM_MOUSE	Mus musculus (Mouse)	1086	PF01262;PF05222;PF02233;PF12769;	NNTM_MOUSE	Mus musculus (Mouse)	1086	PF01262;PF05222;PF02233;PF12769;
Q61941	Q61941	Heart	1079	403	TCDALQAKVR	AISPDKDNFHFEVK	8	6	Mus musculus (Mouse)	Liu et al. 2018	2	Nnt	Nnt	intra	NNTM_MOUSE	Mus musculus (Mouse)	1086	PF01262;PF05222;PF02233;PF12769;	NNTM_MOUSE	Mus musculus (Mouse)	1086	PF01262;PF05222;PF02233;PF12769;
Q61941	Q61941	Heart	1086	224	VRESYQK	FFTGQITAAGKVPPAK	7	11	Mus musculus (Mouse)	Liu et al. 2018	2	Nnt	Nnt	intra	NNTM_MOUSE	Mus musculus (Mouse)	1086	PF01262;PF05222;PF02233;PF12769;	NNTM_MOUSE	Mus musculus (Mouse)	1086	PF01262;PF05222;PF02233;PF12769;
Q61941	Q61941	Heart	1086	279	VRESYQK	SLGAEPLEVDLKESGEGQGGYAK	7	12	Mus musculus (Mouse)	Liu et al. 2018	2	Nnt	Nnt	intra	NNTM_MOUSE	Mus musculus (Mouse)	1086	PF01262;PF05222;PF02233;PF12769;	NNTM_MOUSE	Mus musculus (Mouse)	1086	PF01262;PF05222;PF02233;PF12769;
Q61941	Q61941	Heart	1086	302	VRESYQK	EFIEAEMKLFAQQCK	7	8	Mus musculus (Mouse)	Liu et al. 2018	2	Nnt	Nnt	intra	NNTM_MOUSE	Mus musculus (Mouse)	1086	PF01262;PF05222;PF02233;PF12769;	NNTM_MOUSE	Mus musculus (Mouse)	1086	PF01262;PF05222;PF02233;PF12769;
Q61941	Q61941	Heart	1086	394	VRESYQK	MATQASTLYSNNITKLLK	7	15	Mus musculus (Mouse)	Liu et al. 2018	2	Nnt	Nnt	intra	NNTM_MOUSE	Mus musculus (Mouse)	1086	PF01262;PF05222;PF02233;PF12769;	NNTM_MOUSE	Mus musculus (Mouse)	1086	PF01262;PF05222;PF02233;PF12769;
Q61941	Q61941	Heart	1086	403	VRESYQK	AISPDKDNFHFEVK	7	6	Mus musculus (Mouse)	Liu et al. 2018	2	Nnt	Nnt	intra	NNTM_MOUSE	Mus musculus (Mouse)	1086	PF01262;PF05222;PF02233;PF12769;	NNTM_MOUSE	Mus musculus (Mouse)	1086	PF01262;PF05222;PF02233;PF12769;
Q61941	Q61941	Heart	430	171	GTVVMKDGK	KTTVLAMDQVPR	6	1	Mus musculus (Mouse)	Liu et al. 2018	2	Nnt	Nnt	intra	NNTM_MOUSE	Mus musculus (Mouse)	1086	PF01262;PF05222;PF02233;PF12769;	NNTM_MOUSE	Mus musculus (Mouse)	1086	PF01262;PF05222;PF02233;PF12769;
Q61941	Q61941	Heart	49	171	SPVKPGIPYK	KTTVLAMDQVPR	4	1	Mus musculus (Mouse)	Liu et al. 2018	2	Nnt	Nnt	intra	NNTM_MOUSE	Mus musculus (Mouse)	1086	PF01262;PF05222;PF02233;PF12769;	NNTM_MOUSE	Mus musculus (Mouse)	1086	PF01262;PF05222;PF02233;PF12769;
Q61941	Q61941	Heart	224	394	FFTGQITAAGKVPPAK	MATQASTLYSNNITKLLK	11	15	Mus musculus (Mouse)	Liu et al. 2018	2	Nnt	Nnt	intra	NNTM_MOUSE	Mus musculus (Mouse)	1086	PF01262;PF05222;PF02233;PF12769;	NNTM_MOUSE	Mus musculus (Mouse)	1086	PF01262;PF05222;PF02233;PF12769;
Q61941	Q61941	Heart	397	224	LLKAISPDK	FFTGQITAAGKVPPAK	3	11	Mus musculus (Mouse)	Liu et al. 2018	2	Nnt	Nnt	intra	NNTM_MOUSE	Mus musculus (Mouse)	1086	PF01262;PF05222;PF02233;PF12769;	NNTM_MOUSE	Mus musculus (Mouse)	1086	PF01262;PF05222;PF02233;PF12769;
Q61941	Q61941	Heart	324	290	KAPVLFSK	ESGEGQGGYAKEMSK	1	11	Mus musculus (Mouse)	Liu et al. 2018	2	Nnt	Nnt	intra	NNTM_MOUSE	Mus musculus (Mouse)	1086	PF01262;PF05222;PF02233;PF12769;	NNTM_MOUSE	Mus musculus (Mouse)	1086	PF01262;PF05222;PF02233;PF12769;
Q61941	Q61941	Heart	451	290	NIPEEAPVKPK	ESGEGQGGYAKEMSK	9	11	Mus musculus (Mouse)	Liu et al. 2018	2	Nnt	Nnt	intra	NNTM_MOUSE	Mus musculus (Mouse)	1086	PF01262;PF05222;PF02233;PF12769;	NNTM_MOUSE	Mus musculus (Mouse)	1086	PF01262;PF05222;PF02233;PF12769;
Q61941	Q61941	Heart	324	294	KAPVLFSK	EMoSKEFIEAEMK	1	4	Mus musculus (Mouse)	Liu et al. 2018	2	Nnt	Nnt	intra	NNTM_MOUSE	Mus musculus (Mouse)	1086	PF01262;PF05222;PF02233;PF12769;	NNTM_MOUSE	Mus musculus (Mouse)	1086	PF01262;PF05222;PF02233;PF12769;
Q61941	Q61941	Heart	403	55	AISPDKDNFHFEVK	SPVKPGIPYKQLTVGVPK	6	10	Mus musculus (Mouse)	Liu et al. 2018	2	Nnt	Nnt	intra	NNTM_MOUSE	Mus musculus (Mouse)	1086	PF01262;PF05222;PF02233;PF12769;	NNTM_MOUSE	Mus musculus (Mouse)	1086	PF01262;PF05222;PF02233;PF12769;
Q61941	Q61941	Heart	430	49	GTVVMKDGK	SPVKPGIPYK	6	4	Mus musculus (Mouse)	Liu et al. 2018	2	Nnt	Nnt	intra	NNTM_MOUSE	Mus musculus (Mouse)	1086	PF01262;PF05222;PF02233;PF12769;	NNTM_MOUSE	Mus musculus (Mouse)	1086	PF01262;PF05222;PF02233;PF12769;
P35486	P35486	Heart	244	40	AAASTDYYKR	KCDLHRLEEGPPVTTVLTREDGLK	9	1	Mus musculus (Mouse)	Liu et al. 2018	2	Pdha1	Pdha1	intra	ODPA_MOUSE	Mus musculus (Mouse)	390	PF00676;	ODPA_MOUSE	Mus musculus (Mouse)	390	PF00676;
P35486	P35486	Heart	267	63	EATKFAAAYCR	LEEGPPVTTVLTREDGLKYYR	4	18	Mus musculus (Mouse)	Liu et al. 2018	2	Pdha1	Pdha1	intra	ODPA_MOUSE	Mus musculus (Mouse)	390	PF00676;	ODPA_MOUSE	Mus musculus (Mouse)	390	PF00676;
P35486	P35486	Heart	84	78	ADQLYKQK	RMELKADQLYK	6	5	Mus musculus (Mouse)	Liu et al. 2018	2	Pdha1	Pdha1	intra	ODPA_MOUSE	Mus musculus (Mouse)	390	PF00676;	ODPA_MOUSE	Mus musculus (Mouse)	390	PF00676;
P53986	P53986	Heart	450	456	AEEKQKR	EGKEDEASTDVDEKPK	4	3	Mus musculus (Mouse)	Liu et al. 2018	2	Slc16a1	Slc16a1	intra	MOT1_MOUSE	Mus musculus (Mouse)	493	PF07690;	MOT1_MOUSE	Mus musculus (Mouse)	493	PF07690;
P40630	P40630	Heart	110	117	AYKEAVSK	YKEQLTPSQLMGMEK	3	2	Mus musculus (Mouse)	Liu et al. 2018	2	Tfam	Tfam	intra	TFAM_MOUSE	Mus musculus (Mouse)	243	PF00505;PF09011;	TFAM_MOUSE	Mus musculus (Mouse)	243	PF00505;PF09011;
P40630	P40630	Heart	70	66	AKHPDAK	FSTEQLPKFK	2	8	Mus musculus (Mouse)	Liu et al. 2018	2	Tfam	Tfam	intra	TFAM_MOUSE	Mus musculus (Mouse)	243	PF00505;PF09011;	TFAM_MOUSE	Mus musculus (Mouse)	243	PF00505;PF09011;
P47738	P47738	Heart	83	443	AVKAAR	ANDSKYGLAAAVFTK	3	5	Mus musculus (Mouse)	Liu et al. 2018	2	Aldh2	Aldh2	intra	ALDH2_MOUSE	Mus musculus (Mouse)	519	PF00171;	ALDH2_MOUSE	Mus musculus (Mouse)	519	PF00171;
P47738	P47738	Heart	513	453	TVTVKVPQK	YGLAAAVFTKDLDK	5	10	Mus musculus (Mouse)	Liu et al. 2018	2	Aldh2	Aldh2	intra	ALDH2_MOUSE	Mus musculus (Mouse)	519	PF00171;	ALDH2_MOUSE	Mus musculus (Mouse)	519	PF00171;
Q9CQQ7	Q9CQQ7	Heart	191	225	AYKEVK	HVVKSISVQQEK	3	4	Mus musculus (Mouse)	Liu et al. 2018	2	Atp5f1	Atp5f1	intra	AT5F1_MOUSE	Mus musculus (Mouse)	256	PF05405;	AT5F1_MOUSE	Mus musculus (Mouse)	256	PF05405;
Q9CQQ7	Q9CQQ7	Heart	225	210	HVVKSISVQQEK	RKEEEHMIDWVEK	4	2	Mus musculus (Mouse)	Liu et al. 2018	2	Atp5f1	Atp5f1	intra	AT5F1_MOUSE	Mus musculus (Mouse)	256	PF05405;	AT5F1_MOUSE	Mus musculus (Mouse)	256	PF05405;
O55028	O55028	Heart	184	184	HIQDEKLVR	HIQDEKLVR	6	6	Mus musculus (Mouse)	Liu et al. 2018	2	Bckdk	Bckdk	intra	BCKD_MOUSE	Mus musculus (Mouse)	412	PF10436;PF02518;	BCKD_MOUSE	Mus musculus (Mouse)	412	PF10436;PF02518;
O55028	O55028	Heart	184	192	HIQDEKLVR	YFLDKTLTSR	6	5	Mus musculus (Mouse)	Liu et al. 2018	2	Bckdk	Bckdk	intra	BCKD_MOUSE	Mus musculus (Mouse)	412	PF10436;PF02518;	BCKD_MOUSE	Mus musculus (Mouse)	412	PF10436;PF02518;
P24270	P24270	Heart	243	522	TDQGIKNLPVGEAGR	NAIHTYTQAGSHMAAKGK	6	16	Mus musculus (Mouse)	Liu et al. 2018	2	Cat	Cat	intra	CATA_MOUSE	Mus musculus (Mouse)	527	PF00199;PF06628;	CATA_MOUSE	Mus musculus (Mouse)	527	PF00199;PF06628;
P24270	P24270	Heart	306	449	VWPHKDYPLIPVGK	TFYTKVLNEEERK	5	5	Mus musculus (Mouse)	Liu et al. 2018	2	Cat	Cat	intra	CATA_MOUSE	Mus musculus (Mouse)	527	PF00199;PF06628;	CATA_MOUSE	Mus musculus (Mouse)	527	PF00199;PF06628;
Q6P8J7	Q6P8J7	Heart	276	276	VISMEKGGNMK	VISMEKGGNMoK	6	6	Mus musculus (Mouse)	Liu et al. 2018	2	Ckmt2	Ckmt2	intra	KCRS_MOUSE	Mus musculus (Mouse)	419	PF00217;PF02807;	KCRS_MOUSE	Mus musculus (Mouse)	419	PF00217;PF02807;
Q6P8J7	Q6P8J7	Heart	281	292	GGNMKR	GLKEVER	5	3	Mus musculus (Mouse)	Liu et al. 2018	2	Ckmt2	Ckmt2	intra	KCRS_MOUSE	Mus musculus (Mouse)	419	PF00217;PF02807;	KCRS_MOUSE	Mus musculus (Mouse)	419	PF00217;PF02807;
Q6P8J7	Q6P8J7	Heart	281	344	GGNMKR	FSKILENLR	5	3	Mus musculus (Mouse)	Liu et al. 2018	2	Ckmt2	Ckmt2	intra	KCRS_MOUSE	Mus musculus (Mouse)	419	PF00217;PF02807;	KCRS_MOUSE	Mus musculus (Mouse)	419	PF00217;PF02807;
Q6P8J7	Q6P8J7	Heart	281	419	GGNMKR	VPPPLPQFGRK	5	11	Mus musculus (Mouse)	Liu et al. 2018	2	Ckmt2	Ckmt2	intra	KCRS_MOUSE	Mus musculus (Mouse)	419	PF00217;PF02807;	KCRS_MOUSE	Mus musculus (Mouse)	419	PF00217;PF02807;
P19536	P19536	Heart	74	121	AASGTKEDPNLVPSISNK	CPNCGTHYKLVPHQMAH	6	9	Mus musculus (Mouse)	Liu et al. 2018	2	Cox5b	Cox5b	intra	COX5B_MOUSE	Mus musculus (Mouse)	128	PF01215;	COX5B_MOUSE	Mus musculus (Mouse)	128	PF01215;
Q924X2	Q924X2	Heart	404	345	QTFFSSGKNK	GRFFKVWLYEGSR	8	5	Mus musculus (Mouse)	Liu et al. 2018	2	Cpt1b	Cpt1b	intra	CPT1B_MOUSE	Mus musculus (Mouse)	772	PF00755;PF16484;	CPT1B_MOUSE	Mus musculus (Mouse)	772	PF00755;PF16484;
Q924X2	Q924X2	Heart	404	404	QTFFSSGKNK	QTFFSSGKNK	8	8	Mus musculus (Mouse)	Liu et al. 2018	2	Cpt1b	Cpt1b	intra	CPT1B_MOUSE	Mus musculus (Mouse)	772	PF00755;PF16484;	CPT1B_MOUSE	Mus musculus (Mouse)	772	PF00755;PF16484;
Q924X2	Q924X2	Heart	769	626	ISKTDS	KQDLQDLFRK	3	1	Mus musculus (Mouse)	Liu et al. 2018	2	Cpt1b	Cpt1b	intra	CPT1B_MOUSE	Mus musculus (Mouse)	772	PF00755;PF16484;	CPT1B_MOUSE	Mus musculus (Mouse)	772	PF00755;PF16484;
P52825	P52825	Heart	56	104	LPIPKLEDTMK	ELHAHLLAQDKQNK	5	11	Mus musculus (Mouse)	Liu et al. 2018	2	Cpt2	Cpt2	intra	CPT2_MOUSE	Mus musculus (Mouse)	658	PF00755;	CPT2_MOUSE	Mus musculus (Mouse)	658	PF00755;
P52825	P52825	Heart	431	439	AGVTAAKEK	FDATMKTLTIDAIQFQR	7	6	Mus musculus (Mouse)	Liu et al. 2018	2	Cpt2	Cpt2	intra	CPT2_MOUSE	Mus musculus (Mouse)	658	PF00755;	CPT2_MOUSE	Mus musculus (Mouse)	658	PF00755;
P52825	P52825	Heart	453	544	GGKEFLK	YHGQLTKEAAMoGQGFDR	3	7	Mus musculus (Mouse)	Liu et al. 2018	2	Cpt2	Cpt2	intra	CPT2_MOUSE	Mus musculus (Mouse)	658	PF00755;	CPT2_MOUSE	Mus musculus (Mouse)	658	PF00755;
P52825	P52825	Heart	510	69	TETIRPASIFTKR	RYLSAQKPLLNDSQFR	12	7	Mus musculus (Mouse)	Liu et al. 2018	2	Cpt2	Cpt2	intra	CPT2_MOUSE	Mus musculus (Mouse)	658	PF00755;	CPT2_MOUSE	Mus musculus (Mouse)	658	PF00755;
P52825	P52825	Heart	62	69	LEDTMKR	YLSAQKPLLNDSQFRK	6	6	Mus musculus (Mouse)	Liu et al. 2018	2	Cpt2	Cpt2	intra	CPT2_MOUSE	Mus musculus (Mouse)	658	PF00755;	CPT2_MOUSE	Mus musculus (Mouse)	658	PF00755;
P52825	P52825	Heart	62	85	LEDTMKR	TEVLCKDFENGIGK	6	6	Mus musculus (Mouse)	Liu et al. 2018	2	Cpt2	Cpt2	intra	CPT2_MOUSE	Mus musculus (Mouse)	658	PF00755;	CPT2_MOUSE	Mus musculus (Mouse)	658	PF00755;
P62897	P62897	Heart	74	87	KYIPGTK	MIFAGIKK	1	7	Mus musculus (Mouse)	Liu et al. 2018	2	Cycs	Cycs	intra	CYC_MOUSE	Mus musculus (Mouse)	105	PF00034;	CYC_MOUSE	Mus musculus (Mouse)	105	PF00034;
P62897	P62897	Heart	9	87	KIFVQK	MIFAGIKK	1	7	Mus musculus (Mouse)	Liu et al. 2018	2	Cycs	Cycs	intra	CYC_MOUSE	Mus musculus (Mouse)	105	PF00034;	CYC_MOUSE	Mus musculus (Mouse)	105	PF00034;
P62897	P62897	Heart	9	9	KIFVQK	KIFVQK	1	1	Mus musculus (Mouse)	Liu et al. 2018	2	Cycs	Cycs	intra	CYC_MOUSE	Mus musculus (Mouse)	105	PF00034;	CYC_MOUSE	Mus musculus (Mouse)	105	PF00034;
P53395	P53395	Heart	435	440	FDQKGDVYK	GDVYKAQIMNVSWSADHR	4	5	Mus musculus (Mouse)	Liu et al. 2018	2	Dbt	Dbt	intra	ODB2_MOUSE	Mus musculus (Mouse)	482	PF00198;PF00364;PF02817;	ODB2_MOUSE	Mus musculus (Mouse)	482	PF00198;PF00364;PF02817;
P97807	P97807	Heart	467	169	AAKIAK	AIEMLGGELGSKKPVHPNDHVNK	3	12	Mus musculus (Mouse)	Liu et al. 2018	2	Fh1	Fh1	intra	FUMH_MOUSE	Mus musculus (Mouse)	507	PF10415;PF00206;	FUMH_MOUSE	Mus musculus (Mouse)	507	PF10415;PF00206;
P97807	P97807	Heart	170	464	KPVHPNDHVNK	LMoNESLMLVTALNPHIGYDKAAK	1	20	Mus musculus (Mouse)	Liu et al. 2018	2	Fh1	Fh1	intra	FUMH_MOUSE	Mus musculus (Mouse)	507	PF10415;PF00206;	FUMH_MOUSE	Mus musculus (Mouse)	507	PF10415;PF00206;
P97807	P97807	Heart	467	170	AAKIAK	KPVHPNDHVNK	3	1	Mus musculus (Mouse)	Liu et al. 2018	2	Fh1	Fh1	intra	FUMH_MOUSE	Mus musculus (Mouse)	507	PF10415;PF00206;	FUMH_MOUSE	Mus musculus (Mouse)	507	PF10415;PF00206;
P97807	P97807	Heart	77	210	STMNFKIGGATER	VLLPGLQKLHDALSAK	6	8	Mus musculus (Mouse)	Liu et al. 2018	2	Fh1	Fh1	intra	FUMH_MOUSE	Mus musculus (Mouse)	507	PF10415;PF00206;	FUMH_MOUSE	Mus musculus (Mouse)	507	PF10415;PF00206;
P05202	P05202	Heart	150	90	FFKFSR	AEAQIAAKNLDK	3	8	Mus musculus (Mouse)	Liu et al. 2018	2	Got2	Got2	intra	AATM_MOUSE	Mus musculus (Mouse)	430	PF00155;	AATM_MOUSE	Mus musculus (Mouse)	430	PF00155;
P05202	P05202	Heart	234	296	EIASVVKK	VGAFTVVCKDAEEAK	7	9	Mus musculus (Mouse)	Liu et al. 2018	2	Got2	Got2	intra	AATM_MOUSE	Mus musculus (Mouse)	430	PF00155;	AATM_MOUSE	Mus musculus (Mouse)	430	PF00155;
P05202	P05202	Heart	82	296	KAEAQIAAK	VGAFTVVCKDAEEAK	1	9	Mus musculus (Mouse)	Liu et al. 2018	2	Got2	Got2	intra	AATM_MOUSE	Mus musculus (Mouse)	430	PF00155;	AATM_MOUSE	Mus musculus (Mouse)	430	PF00155;
P05202	P05202	Heart	58	396	RDTNSKK	LTKEFSVYMTK	6	3	Mus musculus (Mouse)	Liu et al. 2018	2	Got2	Got2	intra	AATM_MOUSE	Mus musculus (Mouse)	430	PF00155;	AATM_MOUSE	Mus musculus (Mouse)	430	PF00155;
P05202	P05202	Heart	82	90	KAEAQIAAK	AEAQIAAKNLDK	1	8	Mus musculus (Mouse)	Liu et al. 2018	2	Got2	Got2	intra	AATM_MOUSE	Mus musculus (Mouse)	430	PF00155;	AATM_MOUSE	Mus musculus (Mouse)	430	PF00155;
P05202	P05202	Heart	90	90	AEAQIAAKNLDK	AEAQIAAKNLDK	8	8	Mus musculus (Mouse)	Liu et al. 2018	2	Got2	Got2	intra	AATM_MOUSE	Mus musculus (Mouse)	430	PF00155;	AATM_MOUSE	Mus musculus (Mouse)	430	PF00155;
P17710	P17710	Heart	537	765	ATVKMLPSYVR	VVDEYSLNSGKQRFEK	4	11	Mus musculus (Mouse)	Liu et al. 2018	2	Hk1	Hk1	intra	HXK1_MOUSE	Mus musculus (Mouse)	974	PF00349;PF03727;	HXK1_MOUSE	Mus musculus (Mouse)	974	PF00349;PF03727;
P63038	P63038	Heart	125	481	SIAKEGFEK	IPAMoTIAKNAGVEGSLIVEK	4	8	Mus musculus (Mouse)	Liu et al. 2018	2	Hspd1	Hspd1	intra	CH60_MOUSE	Mus musculus (Mouse)	573	PF00118;	CH60_MOUSE	Mus musculus (Mouse)	573	PF00118;
P63038	P63038	Heart	87	125	SIDLKDK	SIAKEGFEK	5	4	Mus musculus (Mouse)	Liu et al. 2018	2	Hspd1	Hspd1	intra	CH60_MOUSE	Mus musculus (Mouse)	573	PF00118;	CH60_MOUSE	Mus musculus (Mouse)	573	PF00118;
P63038	P63038	Heart	91	125	YKNIGAK	SIAKEGFEK	2	4	Mus musculus (Mouse)	Liu et al. 2018	2	Hspd1	Hspd1	intra	CH60_MOUSE	Mus musculus (Mouse)	573	PF00118;	CH60_MOUSE	Mus musculus (Mouse)	573	PF00118;
P63038	P63038	Heart	130	462	EGFEKISK	PANEDQKIGIEIIK	5	7	Mus musculus (Mouse)	Liu et al. 2018	2	Hspd1	Hspd1	intra	CH60_MOUSE	Mus musculus (Mouse)	573	PF00118;	CH60_MOUSE	Mus musculus (Mouse)	573	PF00118;
P63038	P63038	Heart	75	133	VTKDGVTVAK	ISKGANPVEIR	3	3	Mus musculus (Mouse)	Liu et al. 2018	2	Hspd1	Hspd1	intra	CH60_MOUSE	Mus musculus (Mouse)	573	PF00118;	CH60_MOUSE	Mus musculus (Mouse)	573	PF00118;
P63038	P63038	Heart	196	191	KGVITVK	DIGNIISDAMKK	1	11	Mus musculus (Mouse)	Liu et al. 2018	2	Hspd1	Hspd1	intra	CH60_MOUSE	Mus musculus (Mouse)	573	PF00118;	CH60_MOUSE	Mus musculus (Mouse)	573	PF00118;
P63038	P63038	Heart	196	387	KGVITVK	RIQEITEQLDITTSEYEKEK	1	18	Mus musculus (Mouse)	Liu et al. 2018	2	Hspd1	Hspd1	intra	CH60_MOUSE	Mus musculus (Mouse)	573	PF00118;	CH60_MOUSE	Mus musculus (Mouse)	573	PF00118;
P63038	P63038	Heart	196	389	KGVITVK	EKLNER	1	2	Mus musculus (Mouse)	Liu et al. 2018	2	Hspd1	Hspd1	intra	CH60_MOUSE	Mus musculus (Mouse)	573	PF00118;	CH60_MOUSE	Mus musculus (Mouse)	573	PF00118;
P63038	P63038	Heart	196	396	KGVITVK	LAKLSDGVAVLK	1	3	Mus musculus (Mouse)	Liu et al. 2018	2	Hspd1	Hspd1	intra	CH60_MOUSE	Mus musculus (Mouse)	573	PF00118;	CH60_MOUSE	Mus musculus (Mouse)	573	PF00118;
P63038	P63038	Heart	196	523	KGVITVK	GIIDPTKVVR	1	7	Mus musculus (Mouse)	Liu et al. 2018	2	Hspd1	Hspd1	intra	CH60_MOUSE	Mus musculus (Mouse)	573	PF00118;	CH60_MOUSE	Mus musculus (Mouse)	573	PF00118;
P63038	P63038	Heart	202	236	GVITVKDGK	GQKCEFQDAYVLLSEK	6	3	Mus musculus (Mouse)	Liu et al. 2018	2	Hspd1	Hspd1	intra	CH60_MOUSE	Mus musculus (Mouse)	573	PF00118;	CH60_MOUSE	Mus musculus (Mouse)	573	PF00118;
P63038	P63038	Heart	202	359	GVITVKDGK	DDAMLLKGKGDK	6	7	Mus musculus (Mouse)	Liu et al. 2018	2	Hspd1	Hspd1	intra	CH60_MOUSE	Mus musculus (Mouse)	573	PF00118;	CH60_MOUSE	Mus musculus (Mouse)	573	PF00118;
P63038	P63038	Heart	389	202	EKLNER	GVITVKDGK	2	6	Mus musculus (Mouse)	Liu et al. 2018	2	Hspd1	Hspd1	intra	CH60_MOUSE	Mus musculus (Mouse)	573	PF00118;	CH60_MOUSE	Mus musculus (Mouse)	573	PF00118;
P63038	P63038	Heart	202	396	GVITVKDGK	LAKLSDGVAVLK	6	3	Mus musculus (Mouse)	Liu et al. 2018	2	Hspd1	Hspd1	intra	CH60_MOUSE	Mus musculus (Mouse)	573	PF00118;	CH60_MOUSE	Mus musculus (Mouse)	573	PF00118;
P63038	P63038	Heart	202	418	GVITVKDGK	KDRVTDALNATR	6	1	Mus musculus (Mouse)	Liu et al. 2018	2	Hspd1	Hspd1	intra	CH60_MOUSE	Mus musculus (Mouse)	573	PF00118;	CH60_MOUSE	Mus musculus (Mouse)	573	PF00118;
P63038	P63038	Heart	359	205	DDAMLLKGKGDK	DGKTLNDELEIIEGMK	7	3	Mus musculus (Mouse)	Liu et al. 2018	2	Hspd1	Hspd1	intra	CH60_MOUSE	Mus musculus (Mouse)	573	PF00118;	CH60_MOUSE	Mus musculus (Mouse)	573	PF00118;
P63038	P63038	Heart	389	205	EKLNER	DGKTLNDELEIIEGMK	2	3	Mus musculus (Mouse)	Liu et al. 2018	2	Hspd1	Hspd1	intra	CH60_MOUSE	Mus musculus (Mouse)	573	PF00118;	CH60_MOUSE	Mus musculus (Mouse)	573	PF00118;
P63038	P63038	Heart	418	205	KDRVTDALNATR	DGKTLNDELEIIEGMK	1	3	Mus musculus (Mouse)	Liu et al. 2018	2	Hspd1	Hspd1	intra	CH60_MOUSE	Mus musculus (Mouse)	573	PF00118;	CH60_MOUSE	Mus musculus (Mouse)	573	PF00118;
P63038	P63038	Heart	369	233	AHIEKR	FDRGYISPYFINTSKGQK	5	15	Mus musculus (Mouse)	Liu et al. 2018	2	Hspd1	Hspd1	intra	CH60_MOUSE	Mus musculus (Mouse)	573	PF00118;	CH60_MOUSE	Mus musculus (Mouse)	573	PF00118;
P63038	P63038	Heart	418	233	KDRVTDALNATR	FDRGYISPYFINTSKGQK	1	15	Mus musculus (Mouse)	Liu et al. 2018	2	Hspd1	Hspd1	intra	CH60_MOUSE	Mus musculus (Mouse)	573	PF00118;	CH60_MOUSE	Mus musculus (Mouse)	573	PF00118;
P63038	P63038	Heart	233	72	GYISPYFINTSKGQK	GRTVIIEQSWGSPKVTK	12	14	Mus musculus (Mouse)	Liu et al. 2018	2	Hspd1	Hspd1	intra	CH60_MOUSE	Mus musculus (Mouse)	573	PF00118;	CH60_MOUSE	Mus musculus (Mouse)	573	PF00118;
P63038	P63038	Heart	82	233	DGVTVAKSIDLK	FDRGYISPYFINTSKGQK	7	15	Mus musculus (Mouse)	Liu et al. 2018	2	Hspd1	Hspd1	intra	CH60_MOUSE	Mus musculus (Mouse)	573	PF00118;	CH60_MOUSE	Mus musculus (Mouse)	573	PF00118;
P63038	P63038	Heart	418	236	KDRVTDALNATR	GQKCEFQDAYVLLSEK	1	3	Mus musculus (Mouse)	Liu et al. 2018	2	Hspd1	Hspd1	intra	CH60_MOUSE	Mus musculus (Mouse)	573	PF00118;	CH60_MOUSE	Mus musculus (Mouse)	573	PF00118;
P63038	P63038	Heart	359	249	DDAMLLKGK	CEFQDAYVLLSEKK	7	13	Mus musculus (Mouse)	Liu et al. 2018	2	Hspd1	Hspd1	intra	CH60_MOUSE	Mus musculus (Mouse)	573	PF00118;	CH60_MOUSE	Mus musculus (Mouse)	573	PF00118;
P63038	P63038	Heart	369	292	AHIEKR	LKVGLQVVAVK	5	2	Mus musculus (Mouse)	Liu et al. 2018	2	Hspd1	Hspd1	intra	CH60_MOUSE	Mus musculus (Mouse)	573	PF00118;	CH60_MOUSE	Mus musculus (Mouse)	573	PF00118;
P63038	P63038	Heart	91	292	YKNIGAK	LKVGLQVVAVK	2	2	Mus musculus (Mouse)	Liu et al. 2018	2	Hspd1	Hspd1	intra	CH60_MOUSE	Mus musculus (Mouse)	573	PF00118;	CH60_MOUSE	Mus musculus (Mouse)	573	PF00118;
P63038	P63038	Heart	31	75	DVKFGADAR	VTKDGVTVAK	3	3	Mus musculus (Mouse)	Liu et al. 2018	2	Hspd1	Hspd1	intra	CH60_MOUSE	Mus musculus (Mouse)	573	PF00118;	CH60_MOUSE	Mus musculus (Mouse)	573	PF00118;
P63038	P63038	Heart	87	31	SIDLKDK	DVKFGADAR	5	3	Mus musculus (Mouse)	Liu et al. 2018	2	Hspd1	Hspd1	intra	CH60_MOUSE	Mus musculus (Mouse)	573	PF00118;	CH60_MOUSE	Mus musculus (Mouse)	573	PF00118;
P63038	P63038	Heart	91	31	YKNIGAK	DVKFGADAR	2	3	Mus musculus (Mouse)	Liu et al. 2018	2	Hspd1	Hspd1	intra	CH60_MOUSE	Mus musculus (Mouse)	573	PF00118;	CH60_MOUSE	Mus musculus (Mouse)	573	PF00118;
P63038	P63038	Heart	389	352	EKLNER	VGEVIVTKDDAMLLK	2	8	Mus musculus (Mouse)	Liu et al. 2018	2	Hspd1	Hspd1	intra	CH60_MOUSE	Mus musculus (Mouse)	573	PF00118;	CH60_MOUSE	Mus musculus (Mouse)	573	PF00118;
P63038	P63038	Heart	364	359	GDKAHIEK	DDAMLLKGK	3	7	Mus musculus (Mouse)	Liu et al. 2018	2	Hspd1	Hspd1	intra	CH60_MOUSE	Mus musculus (Mouse)	573	PF00118;	CH60_MOUSE	Mus musculus (Mouse)	573	PF00118;
P63038	P63038	Heart	389	396	EKLNER	LAKLSDGVAVLK	2	3	Mus musculus (Mouse)	Liu et al. 2018	2	Hspd1	Hspd1	intra	CH60_MOUSE	Mus musculus (Mouse)	573	PF00118;	CH60_MOUSE	Mus musculus (Mouse)	573	PF00118;
P63038	P63038	Heart	389	418	EKLNER	KDRVTDALNATR	2	1	Mus musculus (Mouse)	Liu et al. 2018	2	Hspd1	Hspd1	intra	CH60_MOUSE	Mus musculus (Mouse)	573	PF00118;	CH60_MOUSE	Mus musculus (Mouse)	573	PF00118;
P63038	P63038	Heart	75	417	VTKDGVTVAK	VGGTSDVEVNEKK	3	12	Mus musculus (Mouse)	Liu et al. 2018	2	Hspd1	Hspd1	intra	CH60_MOUSE	Mus musculus (Mouse)	573	PF00118;	CH60_MOUSE	Mus musculus (Mouse)	573	PF00118;
P63038	P63038	Heart	418	72	KDRVTDALNATR	GRTVIIEQSWGSPKVTK	1	14	Mus musculus (Mouse)	Liu et al. 2018	2	Hspd1	Hspd1	intra	CH60_MOUSE	Mus musculus (Mouse)	573	PF00118;	CH60_MOUSE	Mus musculus (Mouse)	573	PF00118;
P63038	P63038	Heart	82	72	DGVTVAKSIDLK	GRTVIIEQSWGSPKVTK	7	14	Mus musculus (Mouse)	Liu et al. 2018	2	Hspd1	Hspd1	intra	CH60_MOUSE	Mus musculus (Mouse)	573	PF00118;	CH60_MOUSE	Mus musculus (Mouse)	573	PF00118;
P63038	P63038	Heart	87	72	SIDLKDK	GRTVIIEQSWGSPKVTK	5	14	Mus musculus (Mouse)	Liu et al. 2018	2	Hspd1	Hspd1	intra	CH60_MOUSE	Mus musculus (Mouse)	573	PF00118;	CH60_MOUSE	Mus musculus (Mouse)	573	PF00118;
P63038	P63038	Heart	91	82	YKNIGAK	DGVTVAKSIDLK	2	7	Mus musculus (Mouse)	Liu et al. 2018	2	Hspd1	Hspd1	intra	CH60_MOUSE	Mus musculus (Mouse)	573	PF00118;	CH60_MOUSE	Mus musculus (Mouse)	573	PF00118;
P63038	P63038	Heart	91	87	YKNIGAK	SIDLKDK	2	5	Mus musculus (Mouse)	Liu et al. 2018	2	Hspd1	Hspd1	intra	CH60_MOUSE	Mus musculus (Mouse)	573	PF00118;	CH60_MOUSE	Mus musculus (Mouse)	573	PF00118;
P38647	P38647	Heart	106	314	LVGMPAKR	VREAAEKAK	7	7	Mus musculus (Mouse)	Liu et al. 2018	2	Hspa9	Hspa9	intra	GRP75_MOUSE	Mus musculus (Mouse)	679	PF00012;	GRP75_MOUSE	Mus musculus (Mouse)	679	PF00012;
P38647	P38647	Heart	288	135	HIVKEFK	RYDDPEVQKDTK	4	9	Mus musculus (Mouse)	Liu et al. 2018	2	Hspa9	Hspa9	intra	GRP75_MOUSE	Mus musculus (Mouse)	679	PF00012;	GRP75_MOUSE	Mus musculus (Mouse)	679	PF00012;
P38647	P38647	Heart	138	291	DTKNVPFK	EFKRETGVDLTK	3	3	Mus musculus (Mouse)	Liu et al. 2018	2	Hspa9	Hspa9	intra	GRP75_MOUSE	Mus musculus (Mouse)	679	PF00012;	GRP75_MOUSE	Mus musculus (Mouse)	679	PF00012;
[truncated: 3,192 more rows]
