# Supplementary material for: CLAUDIO: automated structural analysis of cross-linking data
Source: Bioinformatics. 2024 Mar 18;40(4):btae146. doi: 10.1093/bioinformatics/btae146 (PMC10994719; doi:10.1093/bioinformatics/btae146)
Supplement: btae146_Supplementary_Data [file btae146_supplementary_data.zip › supplementary_data_03.csv]

	unip_id_a	unip_id_b	pos_a	pos_b	pep_a	pep_b	res_pos_a	res_pos_b	pdb_id	pdb_method	pdb_resolution	chain_a	chain_b	pdb_pos_a	pdb_pos_b	pLDDT_a	pLDDT_b	topo_dist	eucl_dist	homo_pep_overl	evidence	XL_type	XL_confirmed	swiss_model_homology
0	Q9CQ75	Q9CQ75	13	98	AVGAKLGLR	AMQNVLSGKA			afQ9CQ75	ALPHAFOLD	ALPHAFOLD	A	A	13.0	98.0	54.57	56.69			False		intra	False
1	Q9CQ62	Q9CQ62	110	97	TGNKVHAIR	NIDVLKATAEEISSK			afQ9CQ62	ALPHAFOLD	ALPHAFOLD	A	A	110.0	97.0	98.58	98.75	13.53	12.978	False		intra	True	homo2mer_homo4mer
2	Q99KI0	Q99KI0	401	517	SAAVAKQALAHGLK	FNPETDFLTGKDGK			1B0J	X-RAY DIFFRACTION	2.5	A	A	374.0	490.0	-	-	16.961	14.539	False		intra	True
3	Q925I1	Q925I1	59	59	AAKAAR	AAKAAR			afQ925I1	ALPHAFOLD	ALPHAFOLD	A	A	59.0	59.0	82.56	82.56	0.0	0.0	True	'same peptide'	inter	True
4	P58281	P58281	245	241	KLVLQK	LEKENKELR			afP58281	ALPHAFOLD	ALPHAFOLD	A	A	245.0	241.0	67.6	71.31			False		intra	False	homo12mer_homo2mer_homo34mer
5	P54071	P54071	69	442	EKLILPHVDVQLK	LNEHFLNTTDFLDTIKSNLDR			5I96	X-RAY DIFFRACTION	1.55	A	A	69.0	442.0	-	-	5.303	5.301	False		intra	True	homo2mer
5_4	P54071	P54071	69	442	EKLILPHVDVQLK	LNEHFLNTTDFLDTIKSNLDR			5I96	X-RAY DIFFRACTION	1.55	B	B	69.0	442.0	-	-	5.322	5.318	False		intra	True	homo2mer
6	O08749	O08749	430	143	AKTNADTDGMVK	ALTGGIAHLFKQNK			3RNM	X-RAY DIFFRACTION	2.4	A	A	395.0	108.0	-	-	57.802	48.424	False	'distance above range'	inter	False	homo2mer
6_2	O08749	O08749	430	143	AKTNADTDGMVK	ALTGGIAHLFKQNK			3RNM	X-RAY DIFFRACTION	2.4	A	B	395.0	108.0	-	-	19.748	18.598	False		inter	True	homo2mer
6_5	O08749	O08749	430	143	AKTNADTDGMVK	ALTGGIAHLFKQNK			3RNM	X-RAY DIFFRACTION	2.4	B	A	395.0	108.0	-	-	20.142	18.783	False		inter	True	homo2mer
6_12	O08749	O08749	430	143	AKTNADTDGMVK	ALTGGIAHLFKQNK			3RNM	X-RAY DIFFRACTION	2.4	C	D	395.0	108.0	-	-	20.214	18.755	False		inter	True	homo2mer
6_15	O08749	O08749	430	143	AKTNADTDGMVK	ALTGGIAHLFKQNK			3RNM	X-RAY DIFFRACTION	2.4	D	C	395.0	108.0	-	-	20.074	18.758	False		inter	True	homo2mer
7	P08249	P08249	105	105	KPGMTR	KPGMTR			2DFD	X-RAY DIFFRACTION	1.9	A	A	87.0	87.0	-	-	0.0	0.0	True	'same peptide'	inter	True	homo2mer
7_2	P08249	P08249	105	105	KPGMTR	KPGMTR			2DFD	X-RAY DIFFRACTION	1.9	A	B	87.0	87.0	-	-	29.343	29.308	False		inter	True	homo2mer
7_3	P08249	P08249	105	105	KPGMTR	KPGMTR			2DFD	X-RAY DIFFRACTION	1.9	A	C	87.0	87.0	-	-	27.297	26.605	False		inter	True	homo2mer
7_4	P08249	P08249	105	105	KPGMTR	KPGMTR			2DFD	X-RAY DIFFRACTION	1.9	A	D	87.0	87.0	-	-	10.238	10.238	False		inter	True	homo2mer
7_7	P08249	P08249	105	105	KPGMTR	KPGMTR			2DFD	X-RAY DIFFRACTION	1.9	B	C	87.0	87.0	-	-	10.481	10.481	False		inter	True	homo2mer
7_8	P08249	P08249	105	105	KPGMTR	KPGMTR			2DFD	X-RAY DIFFRACTION	1.9	B	D	87.0	87.0	-	-	28.864	28.294	False		inter	True	homo2mer
7_12	P08249	P08249	105	105	KPGMTR	KPGMTR			2DFD	X-RAY DIFFRACTION	1.9	C	D	87.0	87.0	-	-	29.124	29.078	False		inter	True	homo2mer
8	Q9DCX2	Q9DCX2	5	95	KLALK	YTALVDQEEKEDVK			afQ9DCX2	ALPHAFOLD	ALPHAFOLD	A	A	5.0	95.0	50.61	95.1			False		intra	False
9	P97450	P97450	51	46	EYKSK	LFVDKIR			afP97450	ALPHAFOLD	ALPHAFOLD	A	A	51.0	46.0	93.54	95.44	12.103	9.698	False		intra	True
10	Q9DCW4	Q9DCW4	205	114	KIEVVK	LAEKEKVDLLFLGK			1EFV	X-RAY DIFFRACTION	2.1	B	B	205.0	114.0	-	-	17.814	17.749	False		intra	True
11	Q9CPQ1	Q9CPQ1	68	61	KAGIFQSAK	NYDSMKDFEEMR			7O37	ELECTRON MICROSCOPY	3.2	i	i	67.0	60.0	-	-	10.827	10.395	False		intra	True
12	Q8QZT1	Q8QZT1	260	171	RVDFSKVPK	GATPYGGVKLEDLIVK			afQ8QZT1	ALPHAFOLD	ALPHAFOLD	A	A	260.0	171.0	97.26	96.76	32.806	32.806	False		intra	True	homo4mer
13	Q8CAQ8	Q8CAQ8	441	450	HKLEEKR	TFDSAVAKALEHHR			afQ8CAQ8	ALPHAFOLD	ALPHAFOLD	A	A	441.0	450.0	93.97	95.35	18.057	14.867	False		intra	True
14	Q8BMS1	Q8BMS1	415	390	KALTSFER	TLLKDTTVTGLGR			afQ8BMS1	ALPHAFOLD	ALPHAFOLD	A	A	415.0	390.0	85.59	98.54	41.042	33.041	False	'distance above range'	inter	False
15	P97807	P97807	260	260	IKAAMPR	IKAAMPR			3E04	X-RAY DIFFRACTION	1.95	A	A	263.0	263.0	-	-	0.0	0.0	True	'same peptide'	inter	True	homo4mer
15_4	P97807	P97807	260	260	IKAAMPR	IKAAMPR			3E04	X-RAY DIFFRACTION	1.95	A	D	263.0	263.0	-	-	16.012	15.526	False		inter	True	homo4mer
15_7	P97807	P97807	260	260	IKAAMPR	IKAAMPR			3E04	X-RAY DIFFRACTION	1.95	B	C	263.0	263.0	-	-	15.795	15.349	False		inter	True	homo4mer
16	Q91VD9	Q91VD9	467	499	HSFCEVLKDAK	DDGAAILVAVSNMVQKIR			6G2J	ELECTRON MICROSCOPY	3.3	G	G	444.0	476.0	-	-	10.468	10.046	False		intra	True
17	P48962	P48962	147	43	LAADVGKGSSQR	LLLQVQHASKQISAEK			1OKC	X-RAY DIFFRACTION	2.2	A	A	146.0	42.0	-	-	15.245	14.732	False		intra	True
18	P38647	P38647	288	360	HIVKEFK	AQFEGIVTDLIKR			afP38647	ALPHAFOLD	ALPHAFOLD	A	A	288.0	360.0	97.16	97.67	21.78	21.334	False		intra	True
19	P08249	P08249	329	239	KGEDFVK	IQEAGTEVVKAK			2DFD	X-RAY DIFFRACTION	1.9	A	A	311.0	221.0	-	-	26.048	25.408	False		intra	True	homo2mer
19_4	P08249	P08249	329	239	KGEDFVK	IQEAGTEVVKAK			2DFD	X-RAY DIFFRACTION	1.9	A	D	311.0	221.0	-	-	22.699	22.492	False		inter	True	homo2mer
19_6	P08249	P08249	329	239	KGEDFVK	IQEAGTEVVKAK			2DFD	X-RAY DIFFRACTION	1.9	B	B	311.0	221.0	-	-	25.859	25.308	False		intra	True	homo2mer
19_7	P08249	P08249	329	239	KGEDFVK	IQEAGTEVVKAK			2DFD	X-RAY DIFFRACTION	1.9	B	C	311.0	221.0	-	-	23.616	23.429	False		inter	True	homo2mer
19_10	P08249	P08249	329	239	KGEDFVK	IQEAGTEVVKAK			2DFD	X-RAY DIFFRACTION	1.9	C	B	311.0	221.0	-	-	22.696	22.494	False		inter	True	homo2mer
19_11	P08249	P08249	329	239	KGEDFVK	IQEAGTEVVKAK			2DFD	X-RAY DIFFRACTION	1.9	C	C	311.0	221.0	-	-	25.931	25.207	False		intra	True	homo2mer
19_13	P08249	P08249	329	239	KGEDFVK	IQEAGTEVVKAK			2DFD	X-RAY DIFFRACTION	1.9	D	A	311.0	221.0	-	-	23.683	23.514	False		inter	True	homo2mer
19_16	P08249	P08249	329	239	KGEDFVK	IQEAGTEVVKAK			2DFD	X-RAY DIFFRACTION	1.9	D	D	311.0	221.0	-	-	25.805	25.257	False		intra	True	homo2mer
20	P54071	P54071	130	199	KMWK	LVFTPKDGSSAK			5I96	X-RAY DIFFRACTION	1.55	A	A	130.0	199.0	-	-	35.66	35.66	False	'distance above range'	inter	False	homo2mer
20_2	P54071	P54071	130	199	KMWK	LVFTPKDGSSAK			5I96	X-RAY DIFFRACTION	1.55	A	B	130.0	199.0	-	-	44.723	44.401	False	'distance above range'	inter	False	homo2mer
20_3	P54071	P54071	130	199	KMWK	LVFTPKDGSSAK			5I96	X-RAY DIFFRACTION	1.55	B	A	130.0	199.0	-	-	41.554	41.049	False	'distance above range'	inter	False	homo2mer
20_4	P54071	P54071	130	199	KMWK	LVFTPKDGSSAK			5I96	X-RAY DIFFRACTION	1.55	B	B	130.0	199.0	-	-	35.411	35.396	False	'distance above range'	inter	False	homo2mer
21	Q9D0K2	Q9D0K2	296	473	SGKPGGDVR	IITEKGVFDVDKK			afQ9D0K2	ALPHAFOLD	ALPHAFOLD	A	A	296.0	473.0	39.85	98.21			False		intra	False	homo2mer
21_16	Q9D0K2	Q9D0K2	296	473	SGKPGGDVR	IITEKGVFDVDKK			3DLX	X-RAY DIFFRACTION	2.2	D	D	286.0	473.0	-	-	32.058	29.82	False		intra	True	homo2mer
22	Q6P8J7	Q6P8J7	353	338	LQKR	LSKDPR			4Z9M	X-RAY DIFFRACTION	2.1	A	A	353.0	338.0	-	-	14.035	13.02	False		intra	True	homo2mer
22_2	Q6P8J7	Q6P8J7	353	338	LQKR	LSKDPR			afQ6P8J7	ALPHAFOLD	ALPHAFOLD	A	A	353.0	338.0	92.17	95.96	14.252	13.038	False		intra	True	homo2mer
22_19	Q6P8J7	Q6P8J7	353	338	LQKR	LSKDPR			4Z9M	X-RAY DIFFRACTION	2.1	C	C	353.0	338.0	-	-	14.556	13.231	False		intra	True	homo2mer
22_28	Q6P8J7	Q6P8J7	353	338	LQKR	LSKDPR			4Z9M	X-RAY DIFFRACTION	2.1	D	D	353.0	338.0	-	-	14.097	13.11	False		intra	True	homo2mer
22_37	Q6P8J7	Q6P8J7	353	338	LQKR	LSKDPR			4Z9M	X-RAY DIFFRACTION	2.1	E	E	353.0	338.0	-	-	14.577	13.14	False		intra	True	homo2mer
22_46	Q6P8J7	Q6P8J7	353	338	LQKR	LSKDPR			4Z9M	X-RAY DIFFRACTION	2.1	F	F	353.0	338.0	-	-	13.876	12.98	False		intra	True	homo2mer
22_64	Q6P8J7	Q6P8J7	353	338	LQKR	LSKDPR			4Z9M	X-RAY DIFFRACTION	2.1	H	H	353.0	338.0	-	-	14.272	13.162	False		intra	True	homo2mer
23	Q9D2G2	Q9D2G2	146	155	KTGAAPAK	AKPAETPAPAHK			afQ9D2G2	ALPHAFOLD	ALPHAFOLD	A	A	146.0	155.0	77.3	37.08			False		intra	False	homo24mer
24	Q9D172	Q9D172	155	162	VNKEVER	VLKEFHGAK			afQ9D172	ALPHAFOLD	ALPHAFOLD	A	A	155.0	162.0	98.46	98.66	11.062	10.533	False		intra	True	homo2mer
25	Q99NB1	Q99NB1	635	643	SGKVMR	KIITSR			afQ99NB1	ALPHAFOLD	ALPHAFOLD	A	A	635.0	643.0	59.55	85.18			False		intra	False
26	Q99KI0	Q99KI0	305	401	KYLSK	SAAVAKQALAHGLK			1B0J	X-RAY DIFFRACTION	2.5	A	A	278.0	374.0	-	-	27.259	26.14	False		intra	True
27	Q8BMS1	Q8BMS1	351	60	KNKFGAPQK	INSPNSKVNTLNK			afQ8BMS1	ALPHAFOLD	ALPHAFOLD	A	A	351.0	60.0	94.74	88.05	10.292	10.288	False		intra	True
28	Q61425	Q61425	312	241	TGEGFYKYK	GDASKEDIDTAMK			3HDH	X-RAY DIFFRACTION	2.8	A	A	300.0	229.0	-	-	12.065	11.747	False		intra	True	homo2mer
28_3	Q61425	Q61425	312	241	TGEGFYKYK	GDASKEDIDTAMK			afQ61425	ALPHAFOLD	ALPHAFOLD	A	A	312.0	241.0	98.16	98.73	12.233	11.911	False		intra	True	homo2mer
28_5	Q61425	Q61425	312	241	TGEGFYKYK	GDASKEDIDTAMK			3HDH	X-RAY DIFFRACTION	2.8	B	B	300.0	229.0	-	-	11.955	11.691	False		intra	True	homo2mer
29	Q03265	Q03265	240	531	FNDGTDEKKK	SDGKISEQSDAK			6TT7	ELECTRON MICROSCOPY	3.5	A	A	197.0	488.0	-	-	17.295	16.879	False		intra	True
29_5	Q03265	Q03265	240	531	FNDGTDEKKK	SDGKISEQSDAK			6TT7	ELECTRON MICROSCOPY	3.5	B	B	197.0	488.0	-	-	18.254	17.721	False		intra	True
29_9	Q03265	Q03265	240	531	FNDGTDEKKK	SDGKISEQSDAK			6TT7	ELECTRON MICROSCOPY	3.5	C	C	197.0	488.0	-	-	18.865	18.117	False		intra	True
30	P99028	P99028	83	40	DHCVAHKLFK	EHCEQLEKCVK			7O37	ELECTRON MICROSCOPY	3.2	H	H	70.0	27.0	-	-	15.017	15.011	False		intra	True
30_4	P99028	P99028	83	40	DHCVAHKLFK	EHCEQLEKCVK			7O37	ELECTRON MICROSCOPY	3.2	S	S	70.0	27.0	-	-	15.465	15.307	False		intra	True
31	P97807	P97807	260	220	IKAAMPR	SKEFAQVIK			3E04	X-RAY DIFFRACTION	1.95	A	A	263.0	223.0	-	-	24.848	24.619	False		intra	True	homo4mer
31_6	P97807	P97807	260	220	IKAAMPR	SKEFAQVIK			3E04	X-RAY DIFFRACTION	1.95	B	B	263.0	223.0	-	-	24.754	24.554	False		intra	True	homo4mer
31_10	P97807	P97807	260	220	IKAAMPR	SKEFAQVIK			3E04	X-RAY DIFFRACTION	1.95	C	B	263.0	223.0	-	-	34.943	34.631	False		inter	True	homo4mer
31_11	P97807	P97807	260	220	IKAAMPR	SKEFAQVIK			3E04	X-RAY DIFFRACTION	1.95	C	C	263.0	223.0	-	-	24.887	24.692	False		intra	True	homo4mer
31_16	P97807	P97807	260	220	IKAAMPR	SKEFAQVIK			3E04	X-RAY DIFFRACTION	1.95	D	D	263.0	223.0	-	-	24.894	24.659	False		intra	True	homo4mer
32	P52825	P52825	418	305	LSFKLSSALK	QKLIHGGNEETLR			afP52825	ALPHAFOLD	ALPHAFOLD	A	A	418.0	305.0	97.8	98.44	10.786	10.385	False		intra	True
33	P50544	P50544	277	557	TPIKDAATGAVKEK	KGIVNEQFLLQR			afP50544	ALPHAFOLD	ALPHAFOLD	A	A	277.0	557.0	92.62	95.13	23.178	23.178	False		intra	True	homo2mer
34	Q9CQ62	Q9CQ62	260	316	FEKEMIDR	KVTKEEWDIIEGLIR			afQ9CQ62	ALPHAFOLD	ALPHAFOLD	A	A	260.0	316.0	79.72	91.0	14.716	14.703	False		intra	True	homo2mer_homo4mer
35	Q9CPQ8	Q9CPQ8	55	66	KIIQSAK	TGSFKHLTVK			afQ9CPQ8	ALPHAFOLD	ALPHAFOLD	A	A	55.0	66.0	91.67	82.29	19.759	15.921	False		intra	True
36	Q8BMS1	Q8BMS1	289	295	TVEEKVK	KQTKGLYPAPLK			afQ8BMS1	ALPHAFOLD	ALPHAFOLD	A	A	289.0	295.0	95.27	93.08	16.008	12.133	False		intra	True
37	Q8BMS1	Q8BMS1	289	406	TVEEKVK	GQQQVFKGLNDK			afQ8BMS1	ALPHAFOLD	ALPHAFOLD	A	A	289.0	406.0	95.27	97.56	29.792	29.792	False		intra	True
38	P05202	P05202	302	396	DAEEAKR	LTKEFSVYMTK			3PD6	X-RAY DIFFRACTION	2.4	A	A	302.0	396.0	-	-			False		intra	False	homo2mer
38_2	P05202	P05202	302	396	DAEEAKR	LTKEFSVYMTK			3PD6	X-RAY DIFFRACTION	2.4	A	C	302.0	396.0	-	-			False		inter	False	homo2mer
38_3	P05202	P05202	302	396	DAEEAKR	LTKEFSVYMTK			3PD6	X-RAY DIFFRACTION	2.4	C	A	302.0	396.0	-	-			False		inter	False	homo2mer
38_4	P05202	P05202	302	396	DAEEAKR	LTKEFSVYMTK			3PD6	X-RAY DIFFRACTION	2.4	C	C	302.0	396.0	-	-			False		intra	False	homo2mer
39	P54071	P54071	280	166	TDFDKNK	LVPGWTKPITIGR			5I96	X-RAY DIFFRACTION	1.55	A	A	280.0	166.0	-	-	21.403	20.474	False		intra	True	homo2mer
39_4	P54071	P54071	280	166	TDFDKNK	LVPGWTKPITIGR			5I96	X-RAY DIFFRACTION	1.55	B	B	280.0	166.0	-	-	21.168	20.269	False		intra	True	homo2mer
40	Q9DB15	Q9DB15	150	166	LIKEIK	KLVESLPQEIK			afQ9DB15	ALPHAFOLD	ALPHAFOLD	A	A	150.0	166.0	91.51	90.89	20.924	15.277	False		intra	True
41	P50544	P50544	196	240	GILLYGTKAQR	SSAIPSPCGKYYTLNGSK			afP50544	ALPHAFOLD	ALPHAFOLD	A	A	196.0	240.0	98.12	98.2	20.316	20.033	False		intra	True	homo2mer
42	Q9DCX2	Q9DCX2	5	78	KLALK	KYNALKIPVPEDK			afQ9DCX2	ALPHAFOLD	ALPHAFOLD	A	A	5.0	78.0	50.61	81.9			False		intra	False
43	Q6P8J7	Q6P8J7	353	292	LQKR	GLKEVER			4Z9M	X-RAY DIFFRACTION	2.1	A	A	353.0	292.0	-	-	35.178	30.954	False	'distance above range'	inter	False	homo2mer
43_19	Q6P8J7	Q6P8J7	353	292	LQKR	GLKEVER			4Z9M	X-RAY DIFFRACTION	2.1	C	C	353.0	292.0	-	-	34.017	30.471	False		intra	True	homo2mer
43_28	Q6P8J7	Q6P8J7	353	292	LQKR	GLKEVER			4Z9M	X-RAY DIFFRACTION	2.1	D	D	353.0	292.0	-	-	34.333	30.436	False		intra	True	homo2mer
43_64	Q6P8J7	Q6P8J7	353	292	LQKR	GLKEVER			4Z9M	X-RAY DIFFRACTION	2.1	H	H	353.0	292.0	-	-	34.522	30.323	False		intra	True	homo2mer
44	P47738	P47738	346	377	AKSR	ILGYIKSGQQEGAK			afP47738	ALPHAFOLD	ALPHAFOLD	A	A	346.0	377.0	98.73	98.57	22.749	20.427	False		intra	True	homo4mer
45	Q9D0K2	Q9D0K2	214	271	AWKADR	LIKGEKYEK			3DLX	X-RAY DIFFRACTION	2.2	A	A	214.0	271.0	-	-	14.183	9.561	False		intra	True	homo2mer
45_6	Q9D0K2	Q9D0K2	214	271	AWKADR	LIKGEKYEK			3DLX	X-RAY DIFFRACTION	2.2	B	B	214.0	271.0	-	-	10.178	8.969	False		intra	True	homo2mer
45_11	Q9D0K2	Q9D0K2	214	271	AWKADR	LIKGEKYEK			3DLX	X-RAY DIFFRACTION	2.2	C	C	214.0	271.0	-	-	13.712	9.562	False		intra	True	homo2mer
45_16	Q9D0K2	Q9D0K2	214	271	AWKADR	LIKGEKYEK			3DLX	X-RAY DIFFRACTION	2.2	D	D	214.0	271.0	-	-	15.373	9.569	False		intra	True	homo2mer
46	Q9CXJ4	Q9CXJ4	229	599	KTGQLVSR	GTTLSGGQKQR			afQ9CXJ4	ALPHAFOLD	ALPHAFOLD	A	A	229.0	599.0	88.98	92.7	25.147	24.995	False		intra	True	homo2mer
47	Q9CRB9	Q9CRB9	86	86	LKQAR	LKQAR			afQ9CRB9	ALPHAFOLD	ALPHAFOLD	A	A	86.0	86.0	96.91	96.91	0.0	0.0	True	'same peptide'	inter	True
48	Q9CRB9	Q9CRB9	121	136	AKHLAR	KQDAFYK			afQ9CRB9	ALPHAFOLD	ALPHAFOLD	A	A	121.0	136.0	98.4	98.38	24.333	23.097	False		intra	True
49	Q99MN9	Q99MN9	65	62	GKLTAR	RIDAQHKR			afQ99MN9	ALPHAFOLD	ALPHAFOLD	A	A	65.0	62.0	98.64	97.89	11.074	8.754	False		intra	True	homo6mer
50	Q99KI0	Q99KI0	689	739	AIITKSFAR	DFAPGKPLKCVIK			1B0J	X-RAY DIFFRACTION	2.5	A	A	662.0	712.0	-	-	24.509	17.855	False		intra	True
51	Q8CAQ8	Q8CAQ8	269	281	KSAQWR	TVEGALKER			afQ8CAQ8	ALPHAFOLD	ALPHAFOLD	A	A	269.0	281.0	69.75	90.93			False		intra	False
52	Q80XN0	Q80XN0	270	275	KDYGR	KYFDEK			afQ80XN0	ALPHAFOLD	ALPHAFOLD	A	A	270.0	275.0	96.49	97.3	13.469	12.42	False		intra	True	homo2mer_homo4mer
53	Q8K2B3	Q8K2B3	167	179	TEDGKIYQR	AFGGQSLKFGK			6VAX	X-RAY DIFFRACTION	2.59	A	A	167.0	179.0	-	-	24.148	21.658	False		intra	True
53_4	Q8K2B3	Q8K2B3	167	179	TEDGKIYQR	AFGGQSLKFGK			6VAX	X-RAY DIFFRACTION	2.59	C	C	167.0	179.0	-	-	23.319	21.341	False		intra	True
54	Q6P8J7	Q6P8J7	344	276	FSKILENLR	VISMEKGGNMK			4Z9M	X-RAY DIFFRACTION	2.1	A	A	344.0	276.0	-	-	41.124	30.875	False	'distance above range'	inter	False	homo2mer
54_2	Q6P8J7	Q6P8J7	344	276	FSKILENLR	VISMEKGGNMK			4Z9M	X-RAY DIFFRACTION	2.1	A	B	344.0	276.0	-	-			False		inter	False	homo2mer
54_3	Q6P8J7	Q6P8J7	344	276	FSKILENLR	VISMEKGGNMK			4Z9M	X-RAY DIFFRACTION	2.1	A	C	344.0	276.0	-	-			False		inter	False	homo2mer
54_4	Q6P8J7	Q6P8J7	344	276	FSKILENLR	VISMEKGGNMK			4Z9M	X-RAY DIFFRACTION	2.1	A	D	344.0	276.0	-	-			False		inter	False	homo2mer
54_5	Q6P8J7	Q6P8J7	344	276	FSKILENLR	VISMEKGGNMK			4Z9M	X-RAY DIFFRACTION	2.1	A	E	344.0	276.0	-	-			False		inter	False	homo2mer
54_6	Q6P8J7	Q6P8J7	344	276	FSKILENLR	VISMEKGGNMK			4Z9M	X-RAY DIFFRACTION	2.1	A	F	344.0	276.0	-	-			False		inter	False	homo2mer
54_7	Q6P8J7	Q6P8J7	344	276	FSKILENLR	VISMEKGGNMK			4Z9M	X-RAY DIFFRACTION	2.1	A	G	344.0	276.0	-	-			False		inter	False	homo2mer
54_8	Q6P8J7	Q6P8J7	344	276	FSKILENLR	VISMEKGGNMK			4Z9M	X-RAY DIFFRACTION	2.1	A	H	344.0	276.0	-	-			False		inter	False	homo2mer
54_9	Q6P8J7	Q6P8J7	344	276	FSKILENLR	VISMEKGGNMK			afQ6P8J7	ALPHAFOLD	ALPHAFOLD	A	A	344.0	276.0	97.25	95.04	45.025	30.382	False	'distance above range'	inter	False	homo2mer
54_17	Q6P8J7	Q6P8J7	344	276	FSKILENLR	VISMEKGGNMK			4Z9M	X-RAY DIFFRACTION	2.1	C	A	344.0	276.0	-	-			False		inter	False	homo2mer
54_18	Q6P8J7	Q6P8J7	344	276	FSKILENLR	VISMEKGGNMK			4Z9M	X-RAY DIFFRACTION	2.1	C	B	344.0	276.0	-	-			False		inter	False	homo2mer
54_19	Q6P8J7	Q6P8J7	344	276	FSKILENLR	VISMEKGGNMK			4Z9M	X-RAY DIFFRACTION	2.1	C	C	344.0	276.0	-	-	47.511	30.331	False	'distance above range'	inter	False	homo2mer
54_20	Q6P8J7	Q6P8J7	344	276	FSKILENLR	VISMEKGGNMK			4Z9M	X-RAY DIFFRACTION	2.1	C	D	344.0	276.0	-	-			False		inter	False	homo2mer
54_21	Q6P8J7	Q6P8J7	344	276	FSKILENLR	VISMEKGGNMK			4Z9M	X-RAY DIFFRACTION	2.1	C	E	344.0	276.0	-	-			False		inter	False	homo2mer
54_22	Q6P8J7	Q6P8J7	344	276	FSKILENLR	VISMEKGGNMK			4Z9M	X-RAY DIFFRACTION	2.1	C	F	344.0	276.0	-	-			False		inter	False	homo2mer
54_23	Q6P8J7	Q6P8J7	344	276	FSKILENLR	VISMEKGGNMK			4Z9M	X-RAY DIFFRACTION	2.1	C	G	344.0	276.0	-	-			False		inter	False	homo2mer
54_24	Q6P8J7	Q6P8J7	344	276	FSKILENLR	VISMEKGGNMK			4Z9M	X-RAY DIFFRACTION	2.1	C	H	344.0	276.0	-	-			False		inter	False	homo2mer
54_25	Q6P8J7	Q6P8J7	344	276	FSKILENLR	VISMEKGGNMK			4Z9M	X-RAY DIFFRACTION	2.1	D	A	344.0	276.0	-	-			False		inter	False	homo2mer
54_26	Q6P8J7	Q6P8J7	344	276	FSKILENLR	VISMEKGGNMK			4Z9M	X-RAY DIFFRACTION	2.1	D	B	344.0	276.0	-	-			False		inter	False	homo2mer
54_27	Q6P8J7	Q6P8J7	344	276	FSKILENLR	VISMEKGGNMK			4Z9M	X-RAY DIFFRACTION	2.1	D	C	344.0	276.0	-	-			False		inter	False	homo2mer
54_28	Q6P8J7	Q6P8J7	344	276	FSKILENLR	VISMEKGGNMK			4Z9M	X-RAY DIFFRACTION	2.1	D	D	344.0	276.0	-	-	46.779	30.149	False	'distance above range'	inter	False	homo2mer
54_29	Q6P8J7	Q6P8J7	344	276	FSKILENLR	VISMEKGGNMK			4Z9M	X-RAY DIFFRACTION	2.1	D	E	344.0	276.0	-	-			False		inter	False	homo2mer
54_30	Q6P8J7	Q6P8J7	344	276	FSKILENLR	VISMEKGGNMK			4Z9M	X-RAY DIFFRACTION	2.1	D	F	344.0	276.0	-	-			False		inter	False	homo2mer
54_31	Q6P8J7	Q6P8J7	344	276	FSKILENLR	VISMEKGGNMK			4Z9M	X-RAY DIFFRACTION	2.1	D	G	344.0	276.0	-	-			False		inter	False	homo2mer
54_32	Q6P8J7	Q6P8J7	344	276	FSKILENLR	VISMEKGGNMK			4Z9M	X-RAY DIFFRACTION	2.1	D	H	344.0	276.0	-	-			False		inter	False	homo2mer
54_33	Q6P8J7	Q6P8J7	344	276	FSKILENLR	VISMEKGGNMK			4Z9M	X-RAY DIFFRACTION	2.1	E	A	344.0	276.0	-	-			False		inter	False	homo2mer
54_34	Q6P8J7	Q6P8J7	344	276	FSKILENLR	VISMEKGGNMK			4Z9M	X-RAY DIFFRACTION	2.1	E	B	344.0	276.0	-	-			False		inter	False	homo2mer
54_35	Q6P8J7	Q6P8J7	344	276	FSKILENLR	VISMEKGGNMK			4Z9M	X-RAY DIFFRACTION	2.1	E	C	344.0	276.0	-	-			False		inter	False	homo2mer
54_36	Q6P8J7	Q6P8J7	344	276	FSKILENLR	VISMEKGGNMK			4Z9M	X-RAY DIFFRACTION	2.1	E	D	344.0	276.0	-	-			False		inter	False	homo2mer
54_37	Q6P8J7	Q6P8J7	344	276	FSKILENLR	VISMEKGGNMK			4Z9M	X-RAY DIFFRACTION	2.1	E	E	344.0	276.0	-	-	40.163	30.474	False	'distance above range'	inter	False	homo2mer
54_38	Q6P8J7	Q6P8J7	344	276	FSKILENLR	VISMEKGGNMK			4Z9M	X-RAY DIFFRACTION	2.1	E	F	344.0	276.0	-	-			False		inter	False	homo2mer
54_39	Q6P8J7	Q6P8J7	344	276	FSKILENLR	VISMEKGGNMK			4Z9M	X-RAY DIFFRACTION	2.1	E	G	344.0	276.0	-	-			False		inter	False	homo2mer
54_40	Q6P8J7	Q6P8J7	344	276	FSKILENLR	VISMEKGGNMK			4Z9M	X-RAY DIFFRACTION	2.1	E	H	344.0	276.0	-	-			False		inter	False	homo2mer
54_41	Q6P8J7	Q6P8J7	344	276	FSKILENLR	VISMEKGGNMK			4Z9M	X-RAY DIFFRACTION	2.1	F	A	344.0	276.0	-	-			False		inter	False	homo2mer
54_42	Q6P8J7	Q6P8J7	344	276	FSKILENLR	VISMEKGGNMK			4Z9M	X-RAY DIFFRACTION	2.1	F	B	344.0	276.0	-	-			False		inter	False	homo2mer
54_43	Q6P8J7	Q6P8J7	344	276	FSKILENLR	VISMEKGGNMK			4Z9M	X-RAY DIFFRACTION	2.1	F	C	344.0	276.0	-	-			False		inter	False	homo2mer
54_44	Q6P8J7	Q6P8J7	344	276	FSKILENLR	VISMEKGGNMK			4Z9M	X-RAY DIFFRACTION	2.1	F	D	344.0	276.0	-	-			False		inter	False	homo2mer
54_45	Q6P8J7	Q6P8J7	344	276	FSKILENLR	VISMEKGGNMK			4Z9M	X-RAY DIFFRACTION	2.1	F	E	344.0	276.0	-	-			False		inter	False	homo2mer
54_46	Q6P8J7	Q6P8J7	344	276	FSKILENLR	VISMEKGGNMK			4Z9M	X-RAY DIFFRACTION	2.1	F	F	344.0	276.0	-	-	41.517	30.208	False	'distance above range'	inter	False	homo2mer
54_47	Q6P8J7	Q6P8J7	344	276	FSKILENLR	VISMEKGGNMK			4Z9M	X-RAY DIFFRACTION	2.1	F	G	344.0	276.0	-	-			False		inter	False	homo2mer
54_48	Q6P8J7	Q6P8J7	344	276	FSKILENLR	VISMEKGGNMK			4Z9M	X-RAY DIFFRACTION	2.1	F	H	344.0	276.0	-	-			False		inter	False	homo2mer
54_57	Q6P8J7	Q6P8J7	344	276	FSKILENLR	VISMEKGGNMK			4Z9M	X-RAY DIFFRACTION	2.1	H	A	344.0	276.0	-	-			False		inter	False	homo2mer
54_58	Q6P8J7	Q6P8J7	344	276	FSKILENLR	VISMEKGGNMK			4Z9M	X-RAY DIFFRACTION	2.1	H	B	344.0	276.0	-	-			False		inter	False	homo2mer
54_59	Q6P8J7	Q6P8J7	344	276	FSKILENLR	VISMEKGGNMK			4Z9M	X-RAY DIFFRACTION	2.1	H	C	344.0	276.0	-	-			False		inter	False	homo2mer
54_60	Q6P8J7	Q6P8J7	344	276	FSKILENLR	VISMEKGGNMK			4Z9M	X-RAY DIFFRACTION	2.1	H	D	344.0	276.0	-	-			False		inter	False	homo2mer
54_61	Q6P8J7	Q6P8J7	344	276	FSKILENLR	VISMEKGGNMK			4Z9M	X-RAY DIFFRACTION	2.1	H	E	344.0	276.0	-	-			False		inter	False	homo2mer
54_62	Q6P8J7	Q6P8J7	344	276	FSKILENLR	VISMEKGGNMK			4Z9M	X-RAY DIFFRACTION	2.1	H	F	344.0	276.0	-	-			False		inter	False	homo2mer
54_63	Q6P8J7	Q6P8J7	344	276	FSKILENLR	VISMEKGGNMK			4Z9M	X-RAY DIFFRACTION	2.1	H	G	344.0	276.0	-	-			False		inter	False	homo2mer
54_64	Q6P8J7	Q6P8J7	344	276	FSKILENLR	VISMEKGGNMK			4Z9M	X-RAY DIFFRACTION	2.1	H	H	344.0	276.0	-	-	44.234	30.642	False	'distance above range'	inter	False	homo2mer
55	Q8C196	Q8C196	214	228	VFGKGNPTK	VVAVDCGIKNNVIR			6UEL	X-RAY DIFFRACTION	1.9	A	A	214.0	228.0	-	-	25.377	20.363	False		intra	True
55_4	Q8C196	Q8C196	214	228	VFGKGNPTK	VVAVDCGIKNNVIR			6UEL	X-RAY DIFFRACTION	1.9	B	B	214.0	228.0	-	-	23.747	20.491	False		intra	True
56	Q9WTP7	Q9WTP7	29	20	ITKHFELK	AVIMGAPGSGKGTVSSR			afQ9WTP7	ALPHAFOLD	ALPHAFOLD	A	A	29.0	20.0	90.68	95.0	17.721	14.786	False		intra	True
57	Q99KI0	Q99KI0	309	401	YLSKTGR	SAAVAKQALAHGLK			1B0J	X-RAY DIFFRACTION	2.5	A	A	282.0	374.0	-	-	25.697	24.594	False		intra	True
58	Q8QZT1	Q8QZT1	265	171	LKTVFQK	GATPYGGVKLEDLIVK			afQ8QZT1	ALPHAFOLD	ALPHAFOLD	A	A	265.0	171.0	97.58	96.76	25.655	25.655	False		intra	True	homo4mer
59	Q8BMS1	Q8BMS1	415	406	KALTSFER	GQQQVFKGLNDK			afQ8BMS1	ALPHAFOLD	ALPHAFOLD	A	A	415.0	406.0	85.59	97.56	19.713	16.589	False		intra	True
60	Q03265	Q03265	498	531	GYLDKLEPSK	SDGKISEQSDAK			6TT7	ELECTRON MICROSCOPY	3.5	A	A	455.0	488.0	-	-	29.764	28.258	False		intra	True
60_5	Q03265	Q03265	498	531	GYLDKLEPSK	SDGKISEQSDAK			6TT7	ELECTRON MICROSCOPY	3.5	B	B	455.0	488.0	-	-	30.212	28.9	False		intra	True
60_9	Q03265	Q03265	498	531	GYLDKLEPSK	SDGKISEQSDAK			6TT7	ELECTRON MICROSCOPY	3.5	C	C	455.0	488.0	-	-	31.046	29.497	False		intra	True
61	P41216	P41216	629	644	NKDINK	LGKEAGLKPFEQVK			afP41216	ALPHAFOLD	ALPHAFOLD	A	A	629.0	644.0	92.33	93.26	23.488	22.521	False		intra	True
62	P05202	P05202	150	296	FFKFSR	VGAFTVVCKDAEEAK			3PD6	X-RAY DIFFRACTION	2.4	A	A	150.0	296.0	-	-	16.217	16.215	False		intra	True	homo2mer
62_2	P05202	P05202	150	296	FFKFSR	VGAFTVVCKDAEEAK			3PD6	X-RAY DIFFRACTION	2.4	A	C	150.0	296.0	-	-	29.304	27.862	False		inter	True	homo2mer
62_3	P05202	P05202	150	296	FFKFSR	VGAFTVVCKDAEEAK			3PD6	X-RAY DIFFRACTION	2.4	C	A	150.0	296.0	-	-	29.062	27.575	False		inter	True	homo2mer
62_4	P05202	P05202	150	296	FFKFSR	VGAFTVVCKDAEEAK			3PD6	X-RAY DIFFRACTION	2.4	C	C	150.0	296.0	-	-	16.51	16.508	False		intra	True	homo2mer
63	P03930	P03930	48	57	VKTPWELK	WTKIYLPHSLPQQ			afP03930	ALPHAFOLD	ALPHAFOLD	A	A	48.0	57.0	70.68	71.87	11.573	11.022	False		intra	True
64	Q03265	Q03265	531	434	SDGKISEQSDAK	QVAGTMKLELAQYR			6TT7	ELECTRON MICROSCOPY	3.5	A	A	488.0	391.0	-	-	19.505	17.203	False		intra	True
64_5	Q03265	Q03265	531	434	SDGKISEQSDAK	QVAGTMKLELAQYR			6TT7	ELECTRON MICROSCOPY	3.5	B	B	488.0	391.0	-	-	20.545	18.421	False		intra	True
64_9	Q03265	Q03265	531	434	SDGKISEQSDAK	QVAGTMKLELAQYR			6TT7	ELECTRON MICROSCOPY	3.5	C	C	488.0	391.0	-	-	21.008	19.1	False		intra	True
65	P58281	P58281	579	568	FNLETEWKNNYPR	ESVEQQADSFKATR			afP58281	ALPHAFOLD	ALPHAFOLD	A	A	579.0	568.0	89.96	87.58	16.786	16.296	False		intra	True	homo12mer_homo2mer_homo34mer
66	P48962	P48962	147	272	LAADVGKGSSQR	DEGANAFFKGAWSNVLR			1OKC	X-RAY DIFFRACTION	2.2	A	A	146.0	271.0	-	-	23.522	23.018	False		intra	True
67	P30275	P30275	276	332	VISMEKGGNMK	AGVHIKLPLLSK			7U5I	ELECTRON MICROSCOPY	3.26	A	A	275.0	331.0	-	-	14.45	13.518	False		intra	True	homo8mer
67_10	P30275	P30275	276	332	VISMEKGGNMK	AGVHIKLPLLSK			7U5I	ELECTRON MICROSCOPY	3.26	B	B	275.0	331.0	-	-	14.449	13.518	False		intra	True	homo8mer
67_19	P30275	P30275	276	332	VISMEKGGNMK	AGVHIKLPLLSK			7U5I	ELECTRON MICROSCOPY	3.26	C	C	275.0	331.0	-	-	14.45	13.518	False		intra	True	homo8mer
67_28	P30275	P30275	276	332	VISMEKGGNMK	AGVHIKLPLLSK			7U5I	ELECTRON MICROSCOPY	3.26	D	D	275.0	331.0	-	-	14.45	13.518	False		intra	True	homo8mer
67_37	P30275	P30275	276	332	VISMEKGGNMK	AGVHIKLPLLSK			7U5I	ELECTRON MICROSCOPY	3.26	E	E	275.0	331.0	-	-	14.45	13.518	False		intra	True	homo8mer
67_46	P30275	P30275	276	332	VISMEKGGNMK	AGVHIKLPLLSK			7U5I	ELECTRON MICROSCOPY	3.26	F	F	275.0	331.0	-	-	14.45	13.518	False		intra	True	homo8mer
67_55	P30275	P30275	276	332	VISMEKGGNMK	AGVHIKLPLLSK			7U5I	ELECTRON MICROSCOPY	3.26	G	G	275.0	331.0	-	-	14.45	13.518	False		intra	True	homo8mer
67_64	P30275	P30275	276	332	VISMEKGGNMK	AGVHIKLPLLSK			7U5I	ELECTRON MICROSCOPY	3.26	H	H	275.0	331.0	-	-	14.45	13.518	False		intra	True	homo8mer
68	Q9DB77	Q9DB77	252	430	AKYR	KFVSGK			7O37	ELECTRON MICROSCOPY	3.2	B	B	238.0	416.0	-	-	17.686	17.421	False		intra	True
68_2	Q9DB77	Q9DB77	252	430	AKYR	KFVSGK			7O37	ELECTRON MICROSCOPY	3.2	B	M	238.0	416.0	-	-	33.096	30.26	False		inter	True
68_3	Q9DB77	Q9DB77	252	430	AKYR	KFVSGK			7O37	ELECTRON MICROSCOPY	3.2	M	B	238.0	416.0	-	-	32.978	30.08	False		inter	True
68_4	Q9DB77	Q9DB77	252	430	AKYR	KFVSGK			7O37	ELECTRON MICROSCOPY	3.2	M	M	238.0	416.0	-	-	18.358	17.977	False		intra	True
69	Q6P8J7	Q6P8J7	353	353	LQKR	LQKR			4Z9M	X-RAY DIFFRACTION	2.1	A	A	353.0	353.0	-	-	0.0	0.0	True	'same peptide'	inter	True	homo2mer
69_2	Q6P8J7	Q6P8J7	353	353	LQKR	LQKR			afQ6P8J7	ALPHAFOLD	ALPHAFOLD	A	A	353.0	353.0	92.17	92.17	0.0	0.0	True	'same peptide'	inter	True	homo2mer
69_19	Q6P8J7	Q6P8J7	353	353	LQKR	LQKR			4Z9M	X-RAY DIFFRACTION	2.1	C	C	353.0	353.0	-	-	0.0	0.0	True	'same peptide'	inter	True	homo2mer
69_28	Q6P8J7	Q6P8J7	353	353	LQKR	LQKR			4Z9M	X-RAY DIFFRACTION	2.1	D	D	353.0	353.0	-	-	0.0	0.0	True	'same peptide'	inter	True	homo2mer
69_37	Q6P8J7	Q6P8J7	353	353	LQKR	LQKR			4Z9M	X-RAY DIFFRACTION	2.1	E	E	353.0	353.0	-	-	0.0	0.0	True	'same peptide'	inter	True	homo2mer
69_46	Q6P8J7	Q6P8J7	353	353	LQKR	LQKR			4Z9M	X-RAY DIFFRACTION	2.1	F	F	353.0	353.0	-	-	0.0	0.0	True	'same peptide'	inter	True	homo2mer
69_64	Q6P8J7	Q6P8J7	353	353	LQKR	LQKR			4Z9M	X-RAY DIFFRACTION	2.1	H	H	353.0	353.0	-	-	0.0	0.0	True	'same peptide'	inter	True	homo2mer
70	Q9DCM2	Q9DCM2	62	62	KGQYIFK	KGQYIFK			afQ9DCM2	ALPHAFOLD	ALPHAFOLD	A	A	62.0	62.0	94.69	94.69	0.0	0.0	True	'same peptide'	inter	True	homo2mer
71	Q9DB20	Q9DB20	60	162	KLDQVEKELLR	TVLKSFLSPNQILK			afQ9DB20	ALPHAFOLD	ALPHAFOLD	A	A	60.0	162.0	92.33	84.35	27.352	27.184	False		intra	True
72	Q9DB20	Q9DB20	207	192	LSKAMR	IGEKYVDMSAK			afQ9DB20	ALPHAFOLD	ALPHAFOLD	A	A	207.0	192.0	95.63	88.14	23.453	23.023	False		intra	True
73	Q03265	Q03265	167	175	GPIGSKTR	RVGLKAPGIIPR			6TT7	ELECTRON MICROSCOPY	3.5	A	A	124.0	132.0	-	-	23.736	23.27	False		intra	True
73_5	Q03265	Q03265	167	175	GPIGSKTR	RVGLKAPGIIPR			6TT7	ELECTRON MICROSCOPY	3.5	B	B	124.0	132.0	-	-	24.841	23.787	False		intra	True
73_9	Q03265	Q03265	167	175	GPIGSKTR	RVGLKAPGIIPR			6TT7	ELECTRON MICROSCOPY	3.5	C	C	124.0	132.0	-	-	23.172	22.523	False		intra	True
74	P50544	P50544	201	196	EKYLPR	GILLYGTKAQR			afP50544	ALPHAFOLD	ALPHAFOLD	A	A	201.0	196.0	98.44	98.12	11.598	9.61	False		intra	True	homo2mer
75	P47738	P47738	377	370	ILGYIKSGQQEGAK	TEQGPQVDETQFKK			afP47738	ALPHAFOLD	ALPHAFOLD	A	A	377.0	370.0	98.57	98.67	10.929	10.519	False		intra	True	homo4mer
76	P41216	P41216	420	357	LIFHKIQSSLGGK	LLMDDLKVLQPTIFPVVPR			afP41216	ALPHAFOLD	ALPHAFOLD	A	A	420.0	357.0	91.18	96.06	12.457	12.083	False		intra	True
77	Q60931	Q60931	15	274	AAKDVFNK	NFNAGGHKVGLGFELEA			afQ60931	ALPHAFOLD	ALPHAFOLD	A	A	15.0	274.0	97.18	96.97	20.045	19.885	False		intra	True	homo2mer
78	Q03265	Q03265	427	531	AMKQVAGTMK	SDGKISEQSDAK			6TT7	ELECTRON MICROSCOPY	3.5	A	A	384.0	488.0	-	-	9.64	7.85	False		intra	True
78_5	Q03265	Q03265	427	531	AMKQVAGTMK	SDGKISEQSDAK			6TT7	ELECTRON MICROSCOPY	3.5	B	B	384.0	488.0	-	-	10.049	8.973	False		intra	True
78_9	Q03265	Q03265	427	531	AMKQVAGTMK	SDGKISEQSDAK			6TT7	ELECTRON MICROSCOPY	3.5	C	C	384.0	488.0	-	-	9.736	8.96	False		intra	True
79	P63038	P63038	473	133	ALKIPAMTIAK	ISKGANPVEIR			7AZP	ELECTRON MICROSCOPY	3.5	A	A	447.0	107.0	-	-	22.173	21.827	False		intra	True	homo14mer
79_7	P63038	P63038	473	133	ALKIPAMTIAK	ISKGANPVEIR			7AZP	ELECTRON MICROSCOPY	3.5	A	G	447.0	107.0	-	-	31.635	30.142	False		inter	True	homo14mer
79_8	P63038	P63038	473	133	ALKIPAMTIAK	ISKGANPVEIR			7AZP	ELECTRON MICROSCOPY	3.5	B	A	447.0	107.0	-	-	31.694	30.187	False		inter	True	homo14mer
79_9	P63038	P63038	473	133	ALKIPAMTIAK	ISKGANPVEIR			7AZP	ELECTRON MICROSCOPY	3.5	B	B	447.0	107.0	-	-	22.174	21.828	False		intra	True	homo14mer
79_16	P63038	P63038	473	133	ALKIPAMTIAK	ISKGANPVEIR			7AZP	ELECTRON MICROSCOPY	3.5	C	B	447.0	107.0	-	-	31.665	30.164	False		inter	True	homo14mer
79_17	P63038	P63038	473	133	ALKIPAMTIAK	ISKGANPVEIR			7AZP	ELECTRON MICROSCOPY	3.5	C	C	447.0	107.0	-	-	22.173	21.827	False		intra	True	homo14mer
79_24	P63038	P63038	473	133	ALKIPAMTIAK	ISKGANPVEIR			7AZP	ELECTRON MICROSCOPY	3.5	D	C	447.0	107.0	-	-	31.624	30.138	False		inter	True	homo14mer
79_25	P63038	P63038	473	133	ALKIPAMTIAK	ISKGANPVEIR			7AZP	ELECTRON MICROSCOPY	3.5	D	D	447.0	107.0	-	-	22.174	21.828	False		intra	True	homo14mer
79_32	P63038	P63038	473	133	ALKIPAMTIAK	ISKGANPVEIR			7AZP	ELECTRON MICROSCOPY	3.5	E	D	447.0	107.0	-	-	31.677	30.19	False		inter	True	homo14mer
79_33	P63038	P63038	473	133	ALKIPAMTIAK	ISKGANPVEIR			7AZP	ELECTRON MICROSCOPY	3.5	E	E	447.0	107.0	-	-	22.173	21.827	False		intra	True	homo14mer
79_40	P63038	P63038	473	133	ALKIPAMTIAK	ISKGANPVEIR			7AZP	ELECTRON MICROSCOPY	3.5	F	E	447.0	107.0	-	-	31.618	30.116	False		inter	True	homo14mer
79_41	P63038	P63038	473	133	ALKIPAMTIAK	ISKGANPVEIR			7AZP	ELECTRON MICROSCOPY	3.5	F	F	447.0	107.0	-	-	22.173	21.827	False		intra	True	homo14mer
79_48	P63038	P63038	473	133	ALKIPAMTIAK	ISKGANPVEIR			7AZP	ELECTRON MICROSCOPY	3.5	G	F	447.0	107.0	-	-	31.741	30.236	False		inter	True	homo14mer
79_49	P63038	P63038	473	133	ALKIPAMTIAK	ISKGANPVEIR			7AZP	ELECTRON MICROSCOPY	3.5	G	G	447.0	107.0	-	-	22.173	21.827	False		intra	True	homo14mer
80	Q9Z2I9	Q9Z2I9	368	139	LITSDKK	AVSSQMIGQKLITK			6G4Q	X-RAY DIFFRACTION	2.59	B	B	368.0	139.0	-	-	17.181	17.181	False		intra	True
81	P62897	P62897	89	74	KGER	KYIPGTK			5C0Z	X-RAY DIFFRACTION	1.12	A	A	88.0	73.0	-	-	16.498	16.124	False		intra	True
81_4	P62897	P62897	89	74	KGER	KYIPGTK			5C0Z	X-RAY DIFFRACTION	1.12	A	D	88.0	73.0	-	-	29.408	26.688	False		inter	True
81_6	P62897	P62897	89	74	KGER	KYIPGTK			5C0Z	X-RAY DIFFRACTION	1.12	B	B	88.0	73.0	-	-	16.231	15.912	False		intra	True
81_7	P62897	P62897	89	74	KGER	KYIPGTK			5C0Z	X-RAY DIFFRACTION	1.12	B	C	88.0	73.0	-	-	28.158	26.646	False		inter	True
81_10	P62897	P62897	89	74	KGER	KYIPGTK			5C0Z	X-RAY DIFFRACTION	1.12	C	B	88.0	73.0	-	-	27.662	26.145	False		inter	True
81_11	P62897	P62897	89	74	KGER	KYIPGTK			5C0Z	X-RAY DIFFRACTION	1.12	C	C	88.0	73.0	-	-	16.037	15.701	False		intra	True
81_13	P62897	P62897	89	74	KGER	KYIPGTK			5C0Z	X-RAY DIFFRACTION	1.12	D	A	88.0	73.0	-	-	27.575	26.013	False		inter	True
81_16	P62897	P62897	89	74	KGER	KYIPGTK			5C0Z	X-RAY DIFFRACTION	1.12	D	D	88.0	73.0	-	-	15.91	15.596	False		intra	True
82	Q8BMS1	Q8BMS1	760	728	KFYQ	FVDLYGAQKVVDR			afQ8BMS1	ALPHAFOLD	ALPHAFOLD	A	A	760.0	728.0	94.73	97.54	15.019	13.909	False		intra	True
83	Q8BH59	Q8BH59	9	234	VHTTKR	KIYSTLAGTR			afQ8BH59	ALPHAFOLD	ALPHAFOLD	A	A	9.0	234.0	79.22	84.23	28.666	28.528	False		intra	True	homo2mer
84	Q9CQ62	Q9CQ62	246	106	TKGAFSR	ATAEEISSKTGNK			afQ9CQ62	ALPHAFOLD	ALPHAFOLD	A	A	246.0	106.0	73.36	98.34	18.211	18.211	False		intra	True	homo2mer_homo4mer
85	Q99KI0	Q99KI0	652	723	KHGIR	IHPVDKLTIQGLK			afQ99KI0	ALPHAFOLD	ALPHAFOLD	A	A	652.0	723.0	98.2	98.68	19.947	18.894	False		intra	True
86	Q8QZT1	Q8QZT1	265	260	LKTVFQK	RVDFSKVPK			afQ8QZT1	ALPHAFOLD	ALPHAFOLD	A	A	265.0	260.0	97.58	97.26	11.259	10.821	False		intra	True	homo4mer
87	Q8K2B3	Q8K2B3	179	335	AFGGQSLKFGK	YAPVAKDLASR			6VAX	X-RAY DIFFRACTION	2.59	A	A	179.0	335.0	-	-	29.581	27.41	False		intra	True
87_4	Q8K2B3	Q8K2B3	179	335	AFGGQSLKFGK	YAPVAKDLASR			6VAX	X-RAY DIFFRACTION	2.59	C	C	179.0	335.0	-	-	29.923	27.829	False		intra	True
88	Q8BMS1	Q8BMS1	129	129	MFEKLEK	MFEKLEK			afQ8BMS1	ALPHAFOLD	ALPHAFOLD	A	A	129.0	129.0	96.71	96.71	0.0	0.0	True	'same peptide'	inter	True
89	Q8BMS1	Q8BMS1	303	728	GLYPAPLKIIDAVK	FVDLYGAQKVVDR			afQ8BMS1	ALPHAFOLD	ALPHAFOLD	A	A	303.0	728.0	98.36	97.54	27.567	27.337	False		intra	True
90	Q6P8J7	Q6P8J7	292	140	GLKEVER	VMKHPTDLDASK			4Z9M	X-RAY DIFFRACTION	2.1	A	A	292.0	140.0	-	-	21.609	21.36	False		intra	True	homo2mer
90_10	Q6P8J7	Q6P8J7	292	140	GLKEVER	VMKHPTDLDASK			4Z9M	X-RAY DIFFRACTION	2.1	B	B	292.0	140.0	-	-	21.431	21.228	False		intra	True	homo2mer
90_19	Q6P8J7	Q6P8J7	292	140	GLKEVER	VMKHPTDLDASK			4Z9M	X-RAY DIFFRACTION	2.1	C	C	292.0	140.0	-	-	21.867	21.649	False		intra	True	homo2mer
90_28	Q6P8J7	Q6P8J7	292	140	GLKEVER	VMKHPTDLDASK			4Z9M	X-RAY DIFFRACTION	2.1	D	D	292.0	140.0	-	-	21.656	21.467	False		intra	True	homo2mer
90_37	Q6P8J7	Q6P8J7	292	140	GLKEVER	VMKHPTDLDASK			4Z9M	X-RAY DIFFRACTION	2.1	E	E	292.0	140.0	-	-	21.502	21.205	False		intra	True	homo2mer
90_46	Q6P8J7	Q6P8J7	292	140	GLKEVER	VMKHPTDLDASK			4Z9M	X-RAY DIFFRACTION	2.1	F	F	292.0	140.0	-	-	21.594	21.304	False		intra	True	homo2mer
90_55	Q6P8J7	Q6P8J7	292	140	GLKEVER	VMKHPTDLDASK			4Z9M	X-RAY DIFFRACTION	2.1	G	G	292.0	140.0	-	-	21.457	21.221	False		intra	True	homo2mer
90_64	Q6P8J7	Q6P8J7	292	140	GLKEVER	VMKHPTDLDASK			4Z9M	X-RAY DIFFRACTION	2.1	H	H	292.0	140.0	-	-	21.552	21.288	False		intra	True	homo2mer
91	P50544	P50544	196	52	GILLYGTKAQR	EATQAVLDKPETLSSDASTR			afP50544	ALPHAFOLD	ALPHAFOLD	A	A	196.0	52.0	98.12	29.53			False		intra	False	homo2mer
92	Q9DBM2	Q9DBM2	605	676	ETHHIKQR	LQKYYR			afQ9DBM2	ALPHAFOLD	ALPHAFOLD	A	A	605.0	676.0	94.78	98.8	18.462	18.418	False		intra	True	homo2mer
93	Q9DB20	Q9DB20	70	60	VGQLLKDPK	KLDQVEKELLR			afQ9DB20	ALPHAFOLD	ALPHAFOLD	A	A	70.0	60.0	84.91	92.33	17.614	16.345	False		intra	True
94	Q60932	Q60932	128	249	IKTGYK	YQVDPDACFSAKVNNSSLIGLGYTQTLKPGIK			3EMN	X-RAY DIFFRACTION	2.3	X	X	115.0	236.0	-	-	32.321	31.948	False		intra	True	homo2mer
95	P47934	P47934	268	186	AYNNLIKDK	VPGPKQDSVVNFLK			2H3P	X-RAY DIFFRACTION	2.2	A	A	268.0	186.0	-	-	20.427	19.867	False		intra	True
95_4	P47934	P47934	268	186	AYNNLIKDK	VPGPKQDSVVNFLK			2H3P	X-RAY DIFFRACTION	2.2	B	B	268.0	186.0	-	-	19.96	19.543	False		intra	True
96	P42125	P42125	255	255	ATADNLIKQR	KATADNLIKQR			afP42125	ALPHAFOLD	ALPHAFOLD	A	A	255.0	255.0	98.24	98.24	0.0	0.0	True	'same peptide'	inter	True	homo3mer
97	P34914	P34914	504	482	DIVLRPEMSKNMEK	KILVPALMVTAEK			1CQZ	X-RAY DIFFRACTION	2.8	A	A	504.0	482.0	-	-	20.48	17.203	False		intra	True	homo2mer
97_4	P34914	P34914	504	482	DIVLRPEMSKNMEK	KILVPALMVTAEK			1CQZ	X-RAY DIFFRACTION	2.8	B	B	504.0	482.0	-	-	20.478	17.228	False		intra	True	homo2mer
98	P17710	P17710	402	485	FTTSDVAAIETDKEGVQNAK	RFHKTLR			1BG3	X-RAY DIFFRACTION	2.8	A	A	346.0	429.0	-	-	21.309	21.007	False		intra	True	homo2mer
98_4	P17710	P17710	402	485	FTTSDVAAIETDKEGVQNAK	RFHKTLR			1BG3	X-RAY DIFFRACTION	2.8	B	B	346.0	429.0	-	-	21.534	21.087	False		intra	True	homo2mer
99	P17710	P17710	884	936	TVCGVVSKR	IMHQTVKELSPK			1BG3	X-RAY DIFFRACTION	2.8	A	A	828.0	880.0	-	-	16.916	15.767	False		intra	True	homo2mer
99_2	P17710	P17710	884	936	TVCGVVSKR	IMHQTVKELSPK			1BG3	X-RAY DIFFRACTION	2.8	A	B	828.0	880.0	-	-	32.729	32.729	False		inter	True	homo2mer
99_3	P17710	P17710	884	936	TVCGVVSKR	IMHQTVKELSPK			1BG3	X-RAY DIFFRACTION	2.8	B	A	828.0	880.0	-	-	32.624	32.624	False		inter	True	homo2mer
99_4	P17710	P17710	884	936	TVCGVVSKR	IMHQTVKELSPK			1BG3	X-RAY DIFFRACTION	2.8	B	B	828.0	880.0	-	-	16.807	15.612	False		intra	True	homo2mer
100	Q8R1S0	Q8R1S0	82	219	KALEK	LLIGADGHKSGVR			afQ8R1S0	ALPHAFOLD	ALPHAFOLD	A	A	82.0	219.0	80.49	90.33	20.268	20.268	False		intra	True	homo2mer
101	P45952	P45952	175	212	TKAEK	SNPDPKVPASK			afP45952	ALPHAFOLD	ALPHAFOLD	A	A	175.0	212.0	98.51	93.82	18.782	16.296	False		intra	True	homo4mer
102	P08249	P08249	105	239	KPGMTR	IQEAGTEVVKAK			2DFD	X-RAY DIFFRACTION	1.9	A	A	87.0	221.0	-	-	13.143	10.28	False		intra	True	homo2mer
102_3	P08249	P08249	105	239	KPGMTR	IQEAGTEVVKAK			2DFD	X-RAY DIFFRACTION	1.9	A	C	87.0	221.0	-	-	30.175	28.681	False		inter	True	homo2mer
102_4	P08249	P08249	105	239	KPGMTR	IQEAGTEVVKAK			2DFD	X-RAY DIFFRACTION	1.9	A	D	87.0	221.0	-	-	24.376	20.069	False		inter	True	homo2mer
102_6	P08249	P08249	105	239	KPGMTR	IQEAGTEVVKAK			2DFD	X-RAY DIFFRACTION	1.9	B	B	87.0	221.0	-	-	12.895	10.252	False		intra	True	homo2mer
102_7	P08249	P08249	105	239	KPGMTR	IQEAGTEVVKAK			2DFD	X-RAY DIFFRACTION	1.9	B	C	87.0	221.0	-	-	23.672	20.11	False		inter	True	homo2mer
102_8	P08249	P08249	105	239	KPGMTR	IQEAGTEVVKAK			2DFD	X-RAY DIFFRACTION	1.9	B	D	87.0	221.0	-	-	31.879	30.438	False		inter	True	homo2mer
102_9	P08249	P08249	105	239	KPGMTR	IQEAGTEVVKAK			2DFD	X-RAY DIFFRACTION	1.9	C	A	87.0	221.0	-	-	30.014	28.555	False		inter	True	homo2mer
102_10	P08249	P08249	105	239	KPGMTR	IQEAGTEVVKAK			2DFD	X-RAY DIFFRACTION	1.9	C	B	87.0	221.0	-	-	23.543	20.267	False		inter	True	homo2mer
102_11	P08249	P08249	105	239	KPGMTR	IQEAGTEVVKAK			2DFD	X-RAY DIFFRACTION	1.9	C	C	87.0	221.0	-	-	12.861	10.07	False		intra	True	homo2mer
102_13	P08249	P08249	105	239	KPGMTR	IQEAGTEVVKAK			2DFD	X-RAY DIFFRACTION	1.9	D	A	87.0	221.0	-	-	23.744	20.057	False		inter	True	homo2mer
102_14	P08249	P08249	105	239	KPGMTR	IQEAGTEVVKAK			2DFD	X-RAY DIFFRACTION	1.9	D	B	87.0	221.0	-	-	31.88	30.472	False		inter	True	homo2mer
102_16	P08249	P08249	105	239	KPGMTR	IQEAGTEVVKAK			2DFD	X-RAY DIFFRACTION	1.9	D	D	87.0	221.0	-	-	13.882	10.297	False		intra	True	homo2mer
103	Q60597	Q60597	640	276	ILKTR	KWSSEKR			7WGR	ELECTRON MICROSCOPY	2.92	A	A	640.0	276.0	-	-			False		intra	False	homo2mer_homo6mer
103_2	Q60597	Q60597	640	276	ILKTR	KWSSEKR			7WGR	ELECTRON MICROSCOPY	2.92	A	B	640.0	276.0	-	-	28.37	27.892	False		inter	True	homo2mer_homo6mer
103_3	Q60597	Q60597	640	276	ILKTR	KWSSEKR			7WGR	ELECTRON MICROSCOPY	2.92	B	A	640.0	276.0	-	-	27.678	27.223	False		inter	True	homo2mer_homo6mer
104	Q6P8J7	Q6P8J7	400	281	KLER	GGNMKR			afQ6P8J7	ALPHAFOLD	ALPHAFOLD	A	A	400.0	281.0	98.5	98.43	26.252	24.696	False		intra	True	homo2mer
104_19	Q6P8J7	Q6P8J7	400	281	KLER	GGNMKR			4Z9M	X-RAY DIFFRACTION	2.1	C	C	400.0	281.0	-	-	25.973	24.464	False		intra	True	homo2mer
104_28	Q6P8J7	Q6P8J7	400	281	KLER	GGNMKR			4Z9M	X-RAY DIFFRACTION	2.1	D	D	400.0	281.0	-	-	25.941	24.474	False		intra	True	homo2mer
104_37	Q6P8J7	Q6P8J7	400	281	KLER	GGNMKR			4Z9M	X-RAY DIFFRACTION	2.1	E	E	400.0	281.0	-	-	26.485	24.937	False		intra	True	homo2mer
104_46	Q6P8J7	Q6P8J7	400	281	KLER	GGNMKR			4Z9M	X-RAY DIFFRACTION	2.1	F	F	400.0	281.0	-	-	26.282	24.757	False		intra	True	homo2mer
104_64	Q6P8J7	Q6P8J7	400	281	KLER	GGNMKR			4Z9M	X-RAY DIFFRACTION	2.1	H	H	400.0	281.0	-	-	26.601	24.937	False		intra	True	homo2mer
105	Q9DB77	Q9DB77	429	250	AAKK	GGLGLAGAKAK			7O37	ELECTRON MICROSCOPY	3.2	B	B	415.0	236.0	-	-	26.379	26.006	False		intra	True
105_4	Q9DB77	Q9DB77	429	250	AAKK	GGLGLAGAKAK			7O37	ELECTRON MICROSCOPY	3.2	M	M	415.0	236.0	-	-	25.471	25.105	False		intra	True
106	Q99KI0	Q99KI0	305	523	KYLSK	FKLEAPDADELPR			1B0J	X-RAY DIFFRACTION	2.5	A	A	278.0	496.0	-	-	34.004	33.153	False		intra	True
107	Q99KI0	Q99KI0	50	31	YDLLEKNINIVR	AKVAMSHFEPSEYIR			1B0J	X-RAY DIFFRACTION	2.5	A	A	23.0	4.0	-	-	17.49	17.076	False		intra	True
108	Q91VR2	Q91VR2	46	39	ITKSMK	SIKNIQK			afQ91VR2	ALPHAFOLD	ALPHAFOLD	A	A	46.0	39.0	97.15	97.35	11.231	10.699	False		intra	True
109	Q8BMS1	Q8BMS1	415	289	KALTSFER	TVEEKVKK			afQ8BMS1	ALPHAFOLD	ALPHAFOLD	A	A	415.0	289.0	85.59	95.27	24.496	24.496	False		intra	True
110	P42125	P42125	247	270	KATADNLIK	EADIQNFTSFISKDSIQK			afP42125	ALPHAFOLD	ALPHAFOLD	A	A	247.0	270.0	98.42	97.24	36.638	33.228	False	'distance above range'	inter	False	homo3mer
111	O35143	O35143	98	90	KIQQLK	LQKQIER			afO35143	ALPHAFOLD	ALPHAFOLD	A	A	98.0	90.0	97.32	98.26	14.913	13.027	False		intra	True	homo2mer
112	Q8BMS1	Q8BMS1	334	728	FGELALTKESK	FVDLYGAQKVVDR			afQ8BMS1	ALPHAFOLD	ALPHAFOLD	A	A	334.0	728.0	95.25	97.54	14.305	13.88	False		intra	True
113	Q03265	Q03265	239	531	FNDGTDEKK	SDGKISEQSDAK			6TT7	ELECTRON MICROSCOPY	3.5	A	A	196.0	488.0	-	-	18.422	18.379	False		intra	True
113_5	Q03265	Q03265	239	531	FNDGTDEKK	SDGKISEQSDAK			6TT7	ELECTRON MICROSCOPY	3.5	B	B	196.0	488.0	-	-	19.399	19.264	False		intra	True
113_9	Q03265	Q03265	239	531	FNDGTDEKK	SDGKISEQSDAK			6TT7	ELECTRON MICROSCOPY	3.5	C	C	196.0	488.0	-	-	18.692	18.456	False		intra	True
114	Q9D6R2	Q9D6R2	343	100	SLTKDLGGNAK	GPLKTPIAAGHPSMNLLLR			7CE3	X-RAY DIFFRACTION	3.47	A	A	316.0	73.0	-	-	21.152	20.16	False		intra	True	homo2mer
114_4	Q9D6R2	Q9D6R2	343	100	SLTKDLGGNAK	GPLKTPIAAGHPSMNLLLR			7CE3	X-RAY DIFFRACTION	3.47	C	C	316.0	73.0	-	-	27.926	23.285	False		intra	True	homo2mer
115	Q9Z2I9	Q9Z2I9	93	88	LGSKDVVIK	SSDEAYAIAKK			6G4Q	X-RAY DIFFRACTION	2.59	B	B	93.0	88.0	-	-	13.072	9.967	False		intra	True
116	Q99KI0	Q99KI0	86	689	GKTYLR	AIITKSFAR			1B0J	X-RAY DIFFRACTION	2.5	A	A	59.0	662.0	-	-	21.288	20.737	False		intra	True
117	Q9Z2I9	Q9Z2I9	143	120	LITKQTGEK	GGVKIVFSPEEAK			6G4Q	X-RAY DIFFRACTION	2.59	B	B	143.0	120.0	-	-	22.215	19.956	False		intra	True
118	P05202	P05202	404	159	EFSVYMTKDGR	DVFLPKPSWGNHTPIFR			3PD6	X-RAY DIFFRACTION	2.4	A	A	404.0	159.0	-	-	17.188	17.081	False		intra	True	homo2mer
118_4	P05202	P05202	404	159	EFSVYMTKDGR	DVFLPKPSWGNHTPIFR			3PD6	X-RAY DIFFRACTION	2.4	C	C	404.0	159.0	-	-	16.357	16.243	False		intra	True	homo2mer
119	Q91VS7	Q91VS7	61	42	KFVR	ITNKVFANPEDCAGFGK			afQ91VS7	ALPHAFOLD	ALPHAFOLD	A	A	61.0	42.0	50.32	64.24			False		intra	False	homo3mer
120	Q8QZT1	Q8QZT1	200	335	KMNISR	VLKYAGLK			afQ8QZT1	ALPHAFOLD	ALPHAFOLD	A	A	200.0	335.0	97.91	97.98	25.527	25.199	False		intra	True	homo4mer
121	Q8BW75	Q8BW75	351	363	KLVR	KLCELYAK			afQ8BW75	ALPHAFOLD	ALPHAFOLD	A	A	351.0	363.0	98.05	98.55	11.24	11.235	False		intra	True	homo2mer
122	Q03265	Q03265	167	305	GPIGSKTR	DNGKHALIIYDDLSK			6TT7	ELECTRON MICROSCOPY	3.5	A	A	124.0	262.0	-	-	15.748	15.748	False		intra	True
122_5	Q03265	Q03265	167	305	GPIGSKTR	DNGKHALIIYDDLSK			6TT7	ELECTRON MICROSCOPY	3.5	B	B	124.0	262.0	-	-	15.862	15.862	False		intra	True
122_9	Q03265	Q03265	167	305	GPIGSKTR	DNGKHALIIYDDLSK			6TT7	ELECTRON MICROSCOPY	3.5	C	C	124.0	262.0	-	-	15.164	15.164	False		intra	True
123	P41216	P41216	208	241	AKLLLEGVENK	GKKCGVEIISLK			afP41216	ALPHAFOLD	ALPHAFOLD	A	A	208.0	241.0	96.25	96.99	13.464	13.093	False		intra	True
124	P54071	P54071	130	127	KMWK	VEEFKLK			5I96	X-RAY DIFFRACTION	1.55	A	A	130.0	127.0	-	-	14.727	11.221	False		intra	True	homo2mer
124_4	P54071	P54071	130	127	KMWK	VEEFKLK			5I96	X-RAY DIFFRACTION	1.55	B	B	130.0	127.0	-	-	14.587	11.409	False		intra	True	homo2mer
125	P45952	P45952	307	301	KTFGK	ALDEATKYALDR			afP45952	ALPHAFOLD	ALPHAFOLD	A	A	307.0	301.0	98.54	98.72	16.481	14.021	False		intra	True	homo4mer
126	Q6P8J7	Q6P8J7	353	335	LQKR	IPKLSKDPR			4Z9M	X-RAY DIFFRACTION	2.1	A	A	353.0	335.0	-	-	18.177	15.302	False		intra	True	homo2mer
126_2	Q6P8J7	Q6P8J7	353	335	LQKR	IPKLSKDPR			afQ6P8J7	ALPHAFOLD	ALPHAFOLD	A	A	353.0	335.0	92.17	98.03	17.459	14.915	False		intra	True	homo2mer
126_19	Q6P8J7	Q6P8J7	353	335	LQKR	IPKLSKDPR			4Z9M	X-RAY DIFFRACTION	2.1	C	C	353.0	335.0	-	-	18.294	14.832	False		intra	True	homo2mer
126_28	Q6P8J7	Q6P8J7	353	335	LQKR	IPKLSKDPR			4Z9M	X-RAY DIFFRACTION	2.1	D	D	353.0	335.0	-	-	17.556	15.022	False		intra	True	homo2mer
126_37	Q6P8J7	Q6P8J7	353	335	LQKR	IPKLSKDPR			4Z9M	X-RAY DIFFRACTION	2.1	E	E	353.0	335.0	-	-	17.124	14.872	False		intra	True	homo2mer
126_46	Q6P8J7	Q6P8J7	353	335	LQKR	IPKLSKDPR			4Z9M	X-RAY DIFFRACTION	2.1	F	F	353.0	335.0	-	-	17.278	14.735	False		intra	True	homo2mer
126_64	Q6P8J7	Q6P8J7	353	335	LQKR	IPKLSKDPR			4Z9M	X-RAY DIFFRACTION	2.1	H	H	353.0	335.0	-	-	17.189	15.1	False		intra	True	homo2mer
127	Q9DCX2	Q9DCX2	5	48	KLALK	LASLSEKPPAIDWAYYR			afQ9DCX2	ALPHAFOLD	ALPHAFOLD	A	A	5.0	48.0	50.61	76.95			False		intra	False
128	Q80XN0	Q80XN0	187	270	AKGR	KDYGR			afQ80XN0	ALPHAFOLD	ALPHAFOLD	A	A	187.0	270.0	96.12	96.49			False		intra	False	homo2mer_homo4mer
129	Q99KI0	Q99KI0	462	458	KGEK	KDIK			1B0J	X-RAY DIFFRACTION	2.5	A	A	435.0	431.0	-	-	10.947	10.524	False		intra	True
130	Q9QXX4	Q9QXX4	235	245	KIYSTLAGNR	KDVEVTKEEFALAAQK			4P5W	X-RAY DIFFRACTION	2.4	A	A	235.0	245.0	-	-	16.622	15.452	False		intra	True	homo2mer
130_2	Q9QXX4	Q9QXX4	235	245	KIYSTLAGNR	KDVEVTKEEFALAAQK			4P5W	X-RAY DIFFRACTION	2.4	A	B	235.0	245.0	-	-	22.618	22.008	False		inter	True	homo2mer
130_3	Q9QXX4	Q9QXX4	235	245	KIYSTLAGNR	KDVEVTKEEFALAAQK			4P5W	X-RAY DIFFRACTION	2.4	B	A	235.0	245.0	-	-	22.458	21.876	False		inter	True	homo2mer
130_4	Q9QXX4	Q9QXX4	235	245	KIYSTLAGNR	KDVEVTKEEFALAAQK			4P5W	X-RAY DIFFRACTION	2.4	B	B	235.0	245.0	-	-	16.733	15.557	False		intra	True	homo2mer
131	Q9D2G2	Q9D2G2	273	278	HKDAFLKK	HNLKLGFMSAFVK			7UOL	ELECTRON MICROSCOPY	3.5	D	D	274.0	279.0	-	-	14.027	11.799	False		intra	True	homo24mer
131_9	Q9D2G2	Q9D2G2	273	278	HKDAFLKK	HNLKLGFMSAFVK			7UOL	ELECTRON MICROSCOPY	3.5	D	O	274.0	279.0	-	-	23.969	23.969	False		inter	True	homo24mer
131_26	Q9D2G2	Q9D2G2	273	278	HKDAFLKK	HNLKLGFMSAFVK			7UOL	ELECTRON MICROSCOPY	3.5	E	E	274.0	279.0	-	-	14.026	11.799	False		intra	True	homo24mer
131_38	Q9D2G2	Q9D2G2	273	278	HKDAFLKK	HNLKLGFMSAFVK			7UOL	ELECTRON MICROSCOPY	3.5	E	T	274.0	279.0	-	-	23.968	23.968	False		inter	True	homo24mer
131_51	Q9D2G2	Q9D2G2	273	278	HKDAFLKK	HNLKLGFMSAFVK			7UOL	ELECTRON MICROSCOPY	3.5	F	F	274.0	279.0	-	-	14.011	11.799	False		intra	True	homo24mer
131_54	Q9D2G2	Q9D2G2	273	278	HKDAFLKK	HNLKLGFMSAFVK			7UOL	ELECTRON MICROSCOPY	3.5	F	L	274.0	279.0	-	-	23.979	23.979	False		inter	True	homo24mer
131_76	Q9D2G2	Q9D2G2	273	278	HKDAFLKK	HNLKLGFMSAFVK			7UOL	ELECTRON MICROSCOPY	3.5	J	J	274.0	279.0	-	-	14.025	11.799	False		intra	True	homo24mer
131_90	Q9D2G2	Q9D2G2	273	278	HKDAFLKK	HNLKLGFMSAFVK			7UOL	ELECTRON MICROSCOPY	3.5	J	X	274.0	279.0	-	-	23.954	23.954	False		inter	True	homo24mer
131_98	Q9D2G2	Q9D2G2	273	278	HKDAFLKK	HNLKLGFMSAFVK			7UOL	ELECTRON MICROSCOPY	3.5	K	E	274.0	279.0	-	-	23.962	23.962	False		inter	True	homo24mer
131_101	Q9D2G2	Q9D2G2	273	278	HKDAFLKK	HNLKLGFMSAFVK			7UOL	ELECTRON MICROSCOPY	3.5	K	K	274.0	279.0	-	-	14.025	11.799	False		intra	True	homo24mer
131_126	Q9D2G2	Q9D2G2	273	278	HKDAFLKK	HNLKLGFMSAFVK			7UOL	ELECTRON MICROSCOPY	3.5	L	L	274.0	279.0	-	-	14.027	11.799	False		intra	True	homo24mer
131_131	Q9D2G2	Q9D2G2	273	278	HKDAFLKK	HNLKLGFMSAFVK			7UOL	ELECTRON MICROSCOPY	3.5	L	Q	274.0	279.0	-	-	23.969	23.969	False		inter	True	homo24mer
131_151	Q9D2G2	Q9D2G2	273	278	HKDAFLKK	HNLKLGFMSAFVK			7UOL	ELECTRON MICROSCOPY	3.5	M	M	274.0	279.0	-	-	14.008	11.799	False		intra	True	homo24mer
131_156	Q9D2G2	Q9D2G2	273	278	HKDAFLKK	HNLKLGFMSAFVK			7UOL	ELECTRON MICROSCOPY	3.5	M	R	274.0	279.0	-	-	23.985	23.985	False		inter	True	homo24mer
131_171	Q9D2G2	Q9D2G2	273	278	HKDAFLKK	HNLKLGFMSAFVK			7UOL	ELECTRON MICROSCOPY	3.5	N	F	274.0	279.0	-	-	23.963	23.963	False		inter	True	homo24mer
131_176	Q9D2G2	Q9D2G2	273	278	HKDAFLKK	HNLKLGFMSAFVK			7UOL	ELECTRON MICROSCOPY	3.5	N	N	274.0	279.0	-	-	14.027	11.799	False		intra	True	homo24mer
131_201	Q9D2G2	Q9D2G2	273	278	HKDAFLKK	HNLKLGFMSAFVK			7UOL	ELECTRON MICROSCOPY	3.5	O	O	274.0	279.0	-	-	14.028	11.799	False		intra	True	homo24mer
131_215	Q9D2G2	Q9D2G2	273	278	HKDAFLKK	HNLKLGFMSAFVK			7UOL	ELECTRON MICROSCOPY	3.5	O	c	274.0	279.0	-	-	23.962	23.962	False		inter	True	homo24mer
131_220	Q9D2G2	Q9D2G2	273	278	HKDAFLKK	HNLKLGFMSAFVK			7UOL	ELECTRON MICROSCOPY	3.5	P	J	274.0	279.0	-	-	23.961	23.961	False		inter	True	homo24mer
131_226	Q9D2G2	Q9D2G2	273	278	HKDAFLKK	HNLKLGFMSAFVK			7UOL	ELECTRON MICROSCOPY	3.5	P	P	274.0	279.0	-	-	14.033	11.799	False		intra	True	homo24mer
131_248	Q9D2G2	Q9D2G2	273	278	HKDAFLKK	HNLKLGFMSAFVK			7UOL	ELECTRON MICROSCOPY	3.5	Q	N	274.0	279.0	-	-	23.982	23.982	False		inter	True	homo24mer
131_251	Q9D2G2	Q9D2G2	273	278	HKDAFLKK	HNLKLGFMSAFVK			7UOL	ELECTRON MICROSCOPY	3.5	Q	Q	274.0	279.0	-	-	14.026	11.799	False		intra	True	homo24mer
131_276	Q9D2G2	Q9D2G2	273	278	HKDAFLKK	HNLKLGFMSAFVK			7UOL	ELECTRON MICROSCOPY	3.5	R	R	274.0	279.0	-	-	14.03	11.8	False		intra	True	homo24mer
131_284	Q9D2G2	Q9D2G2	273	278	HKDAFLKK	HNLKLGFMSAFVK			7UOL	ELECTRON MICROSCOPY	3.5	R	Z	274.0	279.0	-	-	23.99	23.99	False		inter	True	homo24mer
131_289	Q9D2G2	Q9D2G2	273	278	HKDAFLKK	HNLKLGFMSAFVK			7UOL	ELECTRON MICROSCOPY	3.5	S	D	274.0	279.0	-	-	23.965	23.965	False		inter	True	homo24mer
131_301	Q9D2G2	Q9D2G2	273	278	HKDAFLKK	HNLKLGFMSAFVK			7UOL	ELECTRON MICROSCOPY	3.5	S	S	274.0	279.0	-	-	14.026	11.799	False		intra	True	homo24mer
131_326	Q9D2G2	Q9D2G2	273	278	HKDAFLKK	HNLKLGFMSAFVK			7UOL	ELECTRON MICROSCOPY	3.5	T	T	274.0	279.0	-	-	14.0	11.798	False		intra	True	homo24mer
131_329	Q9D2G2	Q9D2G2	273	278	HKDAFLKK	HNLKLGFMSAFVK			7UOL	ELECTRON MICROSCOPY	3.5	T	W	274.0	279.0	-	-	23.979	23.979	False		inter	True	homo24mer
131_351	Q9D2G2	Q9D2G2	273	278	HKDAFLKK	HNLKLGFMSAFVK			7UOL	ELECTRON MICROSCOPY	3.5	U	U	274.0	279.0	-	-	14.029	11.8	False		intra	True	homo24mer
131_360	Q9D2G2	Q9D2G2	273	278	HKDAFLKK	HNLKLGFMSAFVK			7UOL	ELECTRON MICROSCOPY	3.5	U	d	274.0	279.0	-	-	23.967	23.967	False		inter	True	homo24mer
131_375	Q9D2G2	Q9D2G2	273	278	HKDAFLKK	HNLKLGFMSAFVK			7UOL	ELECTRON MICROSCOPY	3.5	V	U	274.0	279.0	-	-	23.979	23.979	False		inter	True	homo24mer
131_376	Q9D2G2	Q9D2G2	273	278	HKDAFLKK	HNLKLGFMSAFVK			7UOL	ELECTRON MICROSCOPY	3.5	V	V	274.0	279.0	-	-	14.028	11.8	False		intra	True	homo24mer
131_389	Q9D2G2	Q9D2G2	273	278	HKDAFLKK	HNLKLGFMSAFVK			7UOL	ELECTRON MICROSCOPY	3.5	W	K	274.0	279.0	-	-	23.935	23.935	False		inter	True	homo24mer
131_401	Q9D2G2	Q9D2G2	273	278	HKDAFLKK	HNLKLGFMSAFVK			7UOL	ELECTRON MICROSCOPY	3.5	W	W	274.0	279.0	-	-	14.027	11.799	False		intra	True	homo24mer
131_426	Q9D2G2	Q9D2G2	273	278	HKDAFLKK	HNLKLGFMSAFVK			7UOL	ELECTRON MICROSCOPY	3.5	X	X	274.0	279.0	-	-	14.027	11.8	False		intra	True	homo24mer
131_427	Q9D2G2	Q9D2G2	273	278	HKDAFLKK	HNLKLGFMSAFVK			7UOL	ELECTRON MICROSCOPY	3.5	X	Y	274.0	279.0	-	-	23.964	23.964	False		inter	True	homo24mer
131_442	Q9D2G2	Q9D2G2	273	278	HKDAFLKK	HNLKLGFMSAFVK			7UOL	ELECTRON MICROSCOPY	3.5	Y	P	274.0	279.0	-	-	23.963	23.963	False		inter	True	homo24mer
131_451	Q9D2G2	Q9D2G2	273	278	HKDAFLKK	HNLKLGFMSAFVK			7UOL	ELECTRON MICROSCOPY	3.5	Y	Y	274.0	279.0	-	-	14.027	11.799	False		intra	True	homo24mer
131_476	Q9D2G2	Q9D2G2	273	278	HKDAFLKK	HNLKLGFMSAFVK			7UOL	ELECTRON MICROSCOPY	3.5	Z	Z	274.0	279.0	-	-	14.027	11.799	False		intra	True	homo24mer
131_478	Q9D2G2	Q9D2G2	273	278	HKDAFLKK	HNLKLGFMSAFVK			7UOL	ELECTRON MICROSCOPY	3.5	Z	b	274.0	279.0	-	-	23.947	23.947	False		inter	True	homo24mer
131_496	Q9D2G2	Q9D2G2	273	278	HKDAFLKK	HNLKLGFMSAFVK			7UOL	ELECTRON MICROSCOPY	3.5	a	V	274.0	279.0	-	-	23.963	23.963	False		inter	True	homo24mer
131_501	Q9D2G2	Q9D2G2	273	278	HKDAFLKK	HNLKLGFMSAFVK			7UOL	ELECTRON MICROSCOPY	3.5	a	a	274.0	279.0	-	-	13.992	11.8	False		intra	True	homo24mer
131_511	Q9D2G2	Q9D2G2	273	278	HKDAFLKK	HNLKLGFMSAFVK			7UOL	ELECTRON MICROSCOPY	3.5	b	M	274.0	279.0	-	-	23.964	23.964	False		inter	True	homo24mer
131_526	Q9D2G2	Q9D2G2	273	278	HKDAFLKK	HNLKLGFMSAFVK			7UOL	ELECTRON MICROSCOPY	3.5	b	b	274.0	279.0	-	-	14.028	11.8	False		intra	True	homo24mer
131_541	Q9D2G2	Q9D2G2	273	278	HKDAFLKK	HNLKLGFMSAFVK			7UOL	ELECTRON MICROSCOPY	3.5	c	S	274.0	279.0	-	-	23.952	23.952	False		inter	True	homo24mer
131_551	Q9D2G2	Q9D2G2	273	278	HKDAFLKK	HNLKLGFMSAFVK			7UOL	ELECTRON MICROSCOPY	3.5	c	c	274.0	279.0	-	-	14.027	11.799	False		intra	True	homo24mer
131_573	Q9D2G2	Q9D2G2	273	278	HKDAFLKK	HNLKLGFMSAFVK			7UOL	ELECTRON MICROSCOPY	3.5	d	a	274.0	279.0	-	-	23.99	23.99	False		inter	True	homo24mer
131_576	Q9D2G2	Q9D2G2	273	278	HKDAFLKK	HNLKLGFMSAFVK			7UOL	ELECTRON MICROSCOPY	3.5	d	d	274.0	279.0	-	-	14.028	11.8	False		intra	True	homo24mer
132	Q99KI0	Q99KI0	86	228	GKTYLR	CPKVIGVK			1B0J	X-RAY DIFFRACTION	2.5	A	A	59.0	201.0	-	-	11.703	10.353	False		intra	True
133	Q91YT0	Q91YT0	401	375	FVKGDARPAEIDSLWEISK	LIEFYKHESCGQCTPCR			6G72	ELECTRON MICROSCOPY	3.9	F	F	381.0	355.0	-	-	18.301	17.609	False		intra	True
134	Q8BMS1	Q8BMS1	353	60	NKFGAPQK	INSPNSKVNTLNK			afQ8BMS1	ALPHAFOLD	ALPHAFOLD	A	A	353.0	60.0	95.51	88.05	15.985	15.646	False		intra	True
135	P54071	P54071	67	112	IIWQFIKEK	YSVAVKCATITPDEAR			5I96	X-RAY DIFFRACTION	1.55	A	A	67.0	112.0	-	-	13.761	12.51	False		intra	True	homo2mer
135_4	P54071	P54071	67	112	IIWQFIKEK	YSVAVKCATITPDEAR			5I96	X-RAY DIFFRACTION	1.55	B	B	67.0	112.0	-	-	13.818	12.555	False		intra	True	homo2mer
136	P05202	P05202	82	338	KAEAQIAAK	KQWLQEVK			3PD6	X-RAY DIFFRACTION	2.4	A	A	82.0	338.0	-	-	12.671	11.934	False		intra	True	homo2mer
136_4	P05202	P05202	82	338	KAEAQIAAK	KQWLQEVK			3PD6	X-RAY DIFFRACTION	2.4	C	C	82.0	338.0	-	-	12.731	12.016	False		intra	True	homo2mer
137	Q8BH95	Q8BH95	282	101	EGMTAFVEKR	AFAAGADIKEMQNR			1DUB	X-RAY DIFFRACTION	2.5	A	A	282.0	101.0	-	-			False		intra	False	homo6mer
137_3	Q8BH95	Q8BH95	282	101	EGMTAFVEKR	AFAAGADIKEMQNR			1DUB	X-RAY DIFFRACTION	2.5	A	C	282.0	101.0	-	-	12.091	11.769	False		inter	True	homo6mer
137_7	Q8BH95	Q8BH95	282	101	EGMTAFVEKR	AFAAGADIKEMQNR			1DUB	X-RAY DIFFRACTION	2.5	B	A	282.0	101.0	-	-	12.129	11.746	False		inter	True	homo6mer
137_14	Q8BH95	Q8BH95	282	101	EGMTAFVEKR	AFAAGADIKEMQNR			1DUB	X-RAY DIFFRACTION	2.5	C	B	282.0	101.0	-	-	11.99	11.656	False		inter	True	homo6mer
137_24	Q8BH95	Q8BH95	282	101	EGMTAFVEKR	AFAAGADIKEMQNR			1DUB	X-RAY DIFFRACTION	2.5	D	F	282.0	101.0	-	-	12.021	11.708	False		inter	True	homo6mer
137_28	Q8BH95	Q8BH95	282	101	EGMTAFVEKR	AFAAGADIKEMQNR			1DUB	X-RAY DIFFRACTION	2.5	E	D	282.0	101.0	-	-	12.203	11.803	False		inter	True	homo6mer
137_35	Q8BH95	Q8BH95	282	101	EGMTAFVEKR	AFAAGADIKEMQNR			1DUB	X-RAY DIFFRACTION	2.5	F	E	282.0	101.0	-	-	11.952	11.682	False		inter	True	homo6mer
138	Q9CZ13	Q9CZ13	138	111	ALSKDLPK	NRPGNALEKEVESIGAHLNAYSTR			7O37	ELECTRON MICROSCOPY	3.2	A	A	104.0	77.0	-	-	19.503	18.625	False		intra	True
138_4	Q9CZ13	Q9CZ13	138	111	ALSKDLPK	NRPGNALEKEVESIGAHLNAYSTR			7O37	ELECTRON MICROSCOPY	3.2	L	L	104.0	77.0	-	-	18.168	17.865	False		intra	True
139	P56480	P56480	350	133	ITTTKK	VLDSGAPIKIPVGPETLGR			afP56480	ALPHAFOLD	ALPHAFOLD	A	A	350.0	133.0	88.79	95.47	26.064	25.686	False		intra	True
140	Q99KI0	Q99KI0	700	689	IHETNLKK	AIITKSFAR			1B0J	X-RAY DIFFRACTION	2.5	A	A	673.0	662.0	-	-	21.0	17.969	False		intra	True
141	Q03265	Q03265	239	175	FNDGTDEKK	VGLKAPGIIPR			6TT7	ELECTRON MICROSCOPY	3.5	A	A	196.0	132.0	-	-	30.897	25.982	False		intra	True
141_5	Q03265	Q03265	239	175	FNDGTDEKK	VGLKAPGIIPR			6TT7	ELECTRON MICROSCOPY	3.5	B	B	196.0	132.0	-	-	31.44	26.586	False		intra	True
141_9	Q03265	Q03265	239	175	FNDGTDEKK	VGLKAPGIIPR			6TT7	ELECTRON MICROSCOPY	3.5	C	C	196.0	132.0	-	-	32.098	26.575	False		intra	True
142	P48962	P48962	166	147	IFKSDGLK	LAADVGKGSSQR			1OKC	X-RAY DIFFRACTION	2.2	A	A	165.0	146.0	-	-	26.872	24.674	False		intra	True
143	P08249	P08249	185	78	ANTFVAELKGLDPAR	ANVKGYLGPEQLPDCLK			2DFD	X-RAY DIFFRACTION	1.9	A	A	167.0	60.0	-	-	59.187	44.69	False	'distance above range'	inter	False	homo2mer
143_2	P08249	P08249	185	78	ANTFVAELKGLDPAR	ANVKGYLGPEQLPDCLK			2DFD	X-RAY DIFFRACTION	1.9	A	B	167.0	60.0	-	-	24.662	20.833	False		inter	True	homo2mer
143_5	P08249	P08249	185	78	ANTFVAELKGLDPAR	ANVKGYLGPEQLPDCLK			2DFD	X-RAY DIFFRACTION	1.9	B	A	167.0	60.0	-	-	26.423	20.821	False		inter	True	homo2mer
143_12	P08249	P08249	185	78	ANTFVAELKGLDPAR	ANVKGYLGPEQLPDCLK			2DFD	X-RAY DIFFRACTION	1.9	C	D	167.0	60.0	-	-	24.761	20.606	False		inter	True	homo2mer
143_15	P08249	P08249	185	78	ANTFVAELKGLDPAR	ANVKGYLGPEQLPDCLK			2DFD	X-RAY DIFFRACTION	1.9	D	C	167.0	60.0	-	-	24.494	20.703	False		inter	True	homo2mer
144	Q9DB77	Q9DB77	250	66	GGLGLAGAKAK	IGLFVKAGSR			7O37	ELECTRON MICROSCOPY	3.2	B	B	236.0	52.0	-	-	14.737	14.445	False		intra	True
144_4	Q9DB77	Q9DB77	250	66	GGLGLAGAKAK	IGLFVKAGSR			7O37	ELECTRON MICROSCOPY	3.2	M	M	236.0	52.0	-	-	15.844	15.318	False		intra	True
145	Q9CR68	Q9CR68	182	163	KEIDQEAAVEVSQLRDPQHDLDR	LSDIPEGKNMAFK			afQ9CR68	ALPHAFOLD	ALPHAFOLD	A	A	182.0	163.0	94.58	93.61	15.238	14.125	False		intra	True
146	Q9CQ75	Q9CQ75	98	46	AMQNVLSGKA	KAHPNLPILIR			afQ9CQ75	ALPHAFOLD	ALPHAFOLD	A	A	98.0	46.0	56.69	92.11			False		intra	False
147	Q99KI0	Q99KI0	401	523	SAAVAKQALAHGLK	FKLEAPDADELPR			1B0J	X-RAY DIFFRACTION	2.5	A	A	374.0	496.0	-	-	16.503	14.834	False		intra	True
148	Q91VR2	Q91VR2	39	49	SIKNIQK	SMKMVAAAK			afQ91VR2	ALPHAFOLD	ALPHAFOLD	A	A	39.0	49.0	97.35	96.97	17.184	15.772	False		intra	True
149	Q8QZT1	Q8QZT1	260	242	VDFSKVPK	GKPDVVVKEDEEYK			afQ8QZT1	ALPHAFOLD	ALPHAFOLD	A	A	260.0	242.0	97.26	94.36	32.637	32.637	False		intra	True	homo4mer
150	Q8K1Z0	Q8K1Z0	172	170	KTDQFLR	LVQLGQAEKR			6AWL	X-RAY DIFFRACTION	2.0	A	A	177.0	175.0	-	-	8.927	7.982	False		intra	True	homo2mer
150_4	Q8K1Z0	Q8K1Z0	172	170	KTDQFLR	LVQLGQAEKR			6AWL	X-RAY DIFFRACTION	2.0	B	B	177.0	175.0	-	-	9.037	8.026	False		intra	True	homo2mer
151	Q80XN0	Q80XN0	270	258	KDYGR	IQAIAKK			afQ80XN0	ALPHAFOLD	ALPHAFOLD	A	A	270.0	258.0	96.49	95.78	20.267	18.944	False		intra	True	homo2mer_homo4mer
152	Q03265	Q03265	427	239	AMKQVAGTMK	FNDGTDEKKK			6TT7	ELECTRON MICROSCOPY	3.5	A	A	384.0	196.0	-	-	19.483	19.158	False		intra	True
152_5	Q03265	Q03265	427	239	AMKQVAGTMK	FNDGTDEKKK			6TT7	ELECTRON MICROSCOPY	3.5	B	B	384.0	196.0	-	-	21.394	20.986	False		intra	True
152_9	Q03265	Q03265	427	239	AMKQVAGTMK	FNDGTDEKKK			6TT7	ELECTRON MICROSCOPY	3.5	C	C	384.0	196.0	-	-	19.258	18.918	False		intra	True
153	P50544	P50544	483	557	GKELTGLGNALK	KGIVNEQFLLQR			afP50544	ALPHAFOLD	ALPHAFOLD	A	A	483.0	557.0	92.5	95.13	11.695	11.358	False		intra	True	homo2mer
154	P40630	P40630	70	82	AKHPDAK	KIAALWR			afP40630	ALPHAFOLD	ALPHAFOLD	A	A	70.0	82.0	95.24	96.34	10.034	10.034	False		intra	True
155	P38647	P38647	288	300	HIVKEFKR	ETGVDLTKDNMALQR			4KBO	X-RAY DIFFRACTION	2.8	A	A	288.0	300.0	-	-	14.885	14.191	False		intra	True
156	Q9Z2I9	Q9Z2I9	89	129	KLGSK	IVFSPEEAKAVSSQMIGQK			6G4Q	X-RAY DIFFRACTION	2.59	B	B	89.0	129.0	-	-	16.537	13.405	False		intra	True
157	Q91WN4	Q91WN4	47	135	VAKSAR	VHFGHKLSK			afQ91WN4	ALPHAFOLD	ALPHAFOLD	A	A	47.0	135.0	64.14	95.83			False		intra	False	homo2mer
158	Q91VS7	Q91VS7	55	61	VFANPEDCAGFGKGENAK	KFVR			afQ91VS7	ALPHAFOLD	ALPHAFOLD	A	A	55.0	61.0	46.46	50.32			False		intra	False	homo3mer
159	Q9DCW4	Q9DCW4	56	205	KLVK	KIEVVK			1EFV	X-RAY DIFFRACTION	2.1	B	B	56.0	205.0	-	-	24.871	24.521	False		intra	True
160	Q8R4N0	Q8R4N0	59	55	KIPSLK	RAVLYVPGNDEKK			afQ8R4N0	ALPHAFOLD	ALPHAFOLD	A	A	59.0	55.0	93.82	95.22	8.465	7.401	False		intra	True	homo3mer
161	P54071	P54071	127	256	VEEFKLK	NTILKAYDGR			5I96	X-RAY DIFFRACTION	1.55	A	A	127.0	256.0	-	-			False		intra	False	homo2mer
161_2	P54071	P54071	127	256	VEEFKLK	NTILKAYDGR			5I96	X-RAY DIFFRACTION	1.55	A	B	127.0	256.0	-	-	30.08	28.991	False		inter	True	homo2mer
161_3	P54071	P54071	127	256	VEEFKLK	NTILKAYDGR			5I96	X-RAY DIFFRACTION	1.55	B	A	127.0	256.0	-	-	27.061	26.053	False		inter	True	homo2mer
162	Q9D0K2	Q9D0K2	296	451	SGKPGGDVR	GNAHKIMEK			afQ9D0K2	ALPHAFOLD	ALPHAFOLD	A	A	296.0	451.0	39.85	98.66			False		intra	False	homo2mer
162_16	Q9D0K2	Q9D0K2	296	451	SGKPGGDVR	GNAHKIMEK			3DLX	X-RAY DIFFRACTION	2.2	D	D	286.0	451.0	-	-	32.581	32.134	False		intra	True	homo2mer
163	Q6P8J7	Q6P8J7	400	335	KLER	IPKLSKDPR			afQ6P8J7	ALPHAFOLD	ALPHAFOLD	A	A	400.0	335.0	98.5	98.03	10.922	8.78	False		intra	True	homo2mer
163_19	Q6P8J7	Q6P8J7	400	335	KLER	IPKLSKDPR			4Z9M	X-RAY DIFFRACTION	2.1	C	C	400.0	335.0	-	-	11.233	8.858	False		intra	True	homo2mer
163_28	Q6P8J7	Q6P8J7	400	335	KLER	IPKLSKDPR			4Z9M	X-RAY DIFFRACTION	2.1	D	D	400.0	335.0	-	-	11.235	9.278	False		intra	True	homo2mer
163_37	Q6P8J7	Q6P8J7	400	335	KLER	IPKLSKDPR			4Z9M	X-RAY DIFFRACTION	2.1	E	E	400.0	335.0	-	-	11.068	8.902	False		intra	True	homo2mer
163_46	Q6P8J7	Q6P8J7	400	335	KLER	IPKLSKDPR			4Z9M	X-RAY DIFFRACTION	2.1	F	F	400.0	335.0	-	-	11.289	9.114	False		intra	True	homo2mer
163_64	Q6P8J7	Q6P8J7	400	335	KLER	IPKLSKDPR			4Z9M	X-RAY DIFFRACTION	2.1	H	H	400.0	335.0	-	-	10.286	8.486	False		intra	True	homo2mer
164	P35486	P35486	85	77	QKIIR	MELKADQLYK			3EXE	X-RAY DIFFRACTION	1.98	A	A	56.0	48.0	-	-	20.107	14.586	False		intra	True
164_6	P35486	P35486	85	77	QKIIR	MELKADQLYK			3EXE	X-RAY DIFFRACTION	1.98	C	C	56.0	48.0	-	-	17.611	14.443	False		intra	True
164_11	P35486	P35486	85	77	QKIIR	MELKADQLYK			3EXE	X-RAY DIFFRACTION	1.98	E	E	56.0	48.0	-	-	17.225	14.535	False		intra	True
164_16	P35486	P35486	85	77	QKIIR	MELKADQLYK			3EXE	X-RAY DIFFRACTION	1.98	G	G	56.0	48.0	-	-	17.4	14.594	False		intra	True
165	Q9Z2I9	Q9Z2I9	108	108	GKGTFTSGLK	GKGTFTSGLK			6G4Q	X-RAY DIFFRACTION	2.59	B	B	108.0	108.0	-	-	0.0	0.0	True	'same peptide'	inter	True
166	Q9WUM5	Q9WUM5	90	66	LVGGTTPGKGGQK	IICQGFTGKQGTFHSQQALEYGTK			1EUC	X-RAY DIFFRACTION	2.1	A	A	50.0	26.0	-	-	14.799	14.098	False		intra	True
167	Q99JY0	Q99JY0	191	202	AKTLGQR	LSLLSKFR			afQ99JY0	ALPHAFOLD	ALPHAFOLD	A	A	191.0	202.0	95.29	94.16	17.889	17.236	False		intra	True
168	P54071	P54071	243	384	KWPLYLSTK	GKLDGNQDLIR			5I96	X-RAY DIFFRACTION	1.55	A	A	243.0	384.0	-	-	13.992	13.832	False		intra	True	homo2mer
168_4	P54071	P54071	243	384	KWPLYLSTK	GKLDGNQDLIR			5I96	X-RAY DIFFRACTION	1.55	B	B	243.0	384.0	-	-	15.61	15.358	False		intra	True	homo2mer
169	P45952	P45952	175	307	TKAEK	KTFGK			afP45952	ALPHAFOLD	ALPHAFOLD	A	A	175.0	307.0	98.51	98.54			False		intra	False	homo4mer
170	P41216	P41216	644	633	LGKEAGLKPFEQVK	NKDINKAILDDLLK			afP41216	ALPHAFOLD	ALPHAFOLD	A	A	644.0	633.0	93.26	95.21	16.998	16.461	False		intra	True
171	P08249	P08249	239	203	IQEAGTEVVKAK	VNVPVIGGHAGKTIIPLISQCTPK			2DFD	X-RAY DIFFRACTION	1.9	A	A	221.0	185.0	-	-	18.652	18.315	False		intra	True	homo2mer
171_6	P08249	P08249	239	203	IQEAGTEVVKAK	VNVPVIGGHAGKTIIPLISQCTPK			2DFD	X-RAY DIFFRACTION	1.9	B	B	221.0	185.0	-	-	18.441	18.138	False		intra	True	homo2mer
171_11	P08249	P08249	239	203	IQEAGTEVVKAK	VNVPVIGGHAGKTIIPLISQCTPK			2DFD	X-RAY DIFFRACTION	1.9	C	C	221.0	185.0	-	-	18.353	18.068	False		intra	True	homo2mer
171_16	P08249	P08249	239	203	IQEAGTEVVKAK	VNVPVIGGHAGKTIIPLISQCTPK			2DFD	X-RAY DIFFRACTION	1.9	D	D	221.0	185.0	-	-	18.256	18.022	False		intra	True	homo2mer
172	O35459	O35459	316	76	SVQAAMEKR	HVLHVQLNRPEKR			1DCI	X-RAY DIFFRACTION	1.5	A	A	316.0	76.0	-	-			False		intra	False	homo3mer_homo6mer
172_3	O35459	O35459	316	76	SVQAAMEKR	HVLHVQLNRPEKR			1DCI	X-RAY DIFFRACTION	1.5	A	C	316.0	76.0	-	-	18.208	18.137	False		inter	True	homo3mer_homo6mer
172_4	O35459	O35459	316	76	SVQAAMEKR	HVLHVQLNRPEKR			1DCI	X-RAY DIFFRACTION	1.5	B	A	316.0	76.0	-	-	16.638	16.563	False		inter	True	homo3mer_homo6mer
172_8	O35459	O35459	316	76	SVQAAMEKR	HVLHVQLNRPEKR			1DCI	X-RAY DIFFRACTION	1.5	C	B	316.0	76.0	-	-	17.849	17.812	False		inter	True	homo3mer_homo6mer
173	Q99LC5	Q99LC5	206	232	LTKSDRPELTGAK	SGENFKLLYDLADQLHAAVGASR			afQ99LC5	ALPHAFOLD	ALPHAFOLD	A	A	206.0	232.0	83.72	97.36	17.066	16.911	False		intra	True
174	Q8C196	Q8C196	841	831	KELSEPSSTR	LPMNKEWPANLDLK			6UEL	X-RAY DIFFRACTION	1.9	A	A	841.0	831.0	-	-	17.882	17.882	False		intra	True
174_4	Q8C196	Q8C196	841	831	KELSEPSSTR	LPMNKEWPANLDLK			6UEL	X-RAY DIFFRACTION	1.9	B	B	841.0	831.0	-	-	22.746	21.054	False		intra	True
175	Q6P8J7	Q6P8J7	353	400	LQKR	KLER			afQ6P8J7	ALPHAFOLD	ALPHAFOLD	A	A	353.0	400.0	92.17	98.5	19.685	18.947	False		intra	True	homo2mer
175_19	Q6P8J7	Q6P8J7	353	400	LQKR	KLER			4Z9M	X-RAY DIFFRACTION	2.1	C	C	353.0	400.0	-	-	19.762	18.978	False		intra	True	homo2mer
175_28	Q6P8J7	Q6P8J7	353	400	LQKR	KLER			4Z9M	X-RAY DIFFRACTION	2.1	D	D	353.0	400.0	-	-	20.057	19.173	False		intra	True	homo2mer
175_37	Q6P8J7	Q6P8J7	353	400	LQKR	KLER			4Z9M	X-RAY DIFFRACTION	2.1	E	E	353.0	400.0	-	-	19.794	19.0	False		intra	True	homo2mer
175_46	Q6P8J7	Q6P8J7	353	400	LQKR	KLER			4Z9M	X-RAY DIFFRACTION	2.1	F	F	353.0	400.0	-	-	19.588	18.884	False		intra	True	homo2mer
175_64	Q6P8J7	Q6P8J7	353	400	LQKR	KLER			4Z9M	X-RAY DIFFRACTION	2.1	H	H	353.0	400.0	-	-	19.854	19.031	False		intra	True	homo2mer
176	P05202	P05202	58	73	DTNSKK	MNLGVGAYRDDNGKPYVLPSVR			3PD6	X-RAY DIFFRACTION	2.4	A	A	58.0	73.0	-	-	19.382	18.16	False		intra	True	homo2mer
176_4	P05202	P05202	58	73	DTNSKK	MNLGVGAYRDDNGKPYVLPSVR			3PD6	X-RAY DIFFRACTION	2.4	C	C	58.0	73.0	-	-	20.422	18.711	False		intra	True	homo2mer
177	Q922Q1	Q922Q1	289	306	KEPLETLK	LCDPSVKSIYQSSPLFGMYFSVEK			afQ922Q1	ALPHAFOLD	ALPHAFOLD	A	A	289.0	306.0	96.96	92.75	22.887	22.346	False		intra	True
178	Q9DB20	Q9DB20	204	192	IQKLSK	IGEKYVDMSAK			afQ9DB20	ALPHAFOLD	ALPHAFOLD	A	A	204.0	192.0	93.61	88.14	19.677	19.035	False		intra	True
179	Q03265	Q03265	261	175	STVAQLVKR	VGLKAPGIIPR			6TT7	ELECTRON MICROSCOPY	3.5	A	A	218.0	132.0	-	-	48.225	37.125	False	'distance above range'	inter	False
179_2	Q03265	Q03265	261	175	STVAQLVKR	VGLKAPGIIPR			6TT7	ELECTRON MICROSCOPY	3.5	A	B	218.0	132.0	-	-			False		inter	False
179_3	Q03265	Q03265	261	175	STVAQLVKR	VGLKAPGIIPR			6TT7	ELECTRON MICROSCOPY	3.5	A	C	218.0	132.0	-	-			False		inter	False
179_4	Q03265	Q03265	261	175	STVAQLVKR	VGLKAPGIIPR			6TT7	ELECTRON MICROSCOPY	3.5	B	A	218.0	132.0	-	-			False		inter	False
179_5	Q03265	Q03265	261	175	STVAQLVKR	VGLKAPGIIPR			6TT7	ELECTRON MICROSCOPY	3.5	B	B	218.0	132.0	-	-	51.351	36.863	False	'distance above range'	inter	False
179_6	Q03265	Q03265	261	175	STVAQLVKR	VGLKAPGIIPR			6TT7	ELECTRON MICROSCOPY	3.5	B	C	218.0	132.0	-	-			False		inter	False
179_7	Q03265	Q03265	261	175	STVAQLVKR	VGLKAPGIIPR			6TT7	ELECTRON MICROSCOPY	3.5	C	A	218.0	132.0	-	-			False		inter	False
179_8	Q03265	Q03265	261	175	STVAQLVKR	VGLKAPGIIPR			6TT7	ELECTRON MICROSCOPY	3.5	C	B	218.0	132.0	-	-	60.14	48.376	False	'distance above range'	inter	False
179_9	Q03265	Q03265	261	175	STVAQLVKR	VGLKAPGIIPR			6TT7	ELECTRON MICROSCOPY	3.5	C	C	218.0	132.0	-	-	52.773	37.425	False	'distance above range'	inter	False
180	Q8K2B3	Q8K2B3	547	498	ISQLYGDLKHLK	ANAGEESVMNLDKLR			6VAX	X-RAY DIFFRACTION	2.59	A	A	547.0	498.0	-	-	9.651	9.445	False		intra	True
180_4	Q8K2B3	Q8K2B3	547	498	ISQLYGDLKHLK	ANAGEESVMNLDKLR			6VAX	X-RAY DIFFRACTION	2.59	C	C	547.0	498.0	-	-	9.472	9.273	False		intra	True
181	Q8C196	Q8C196	831	793	LPMNKEWPANLDLK	IGSSMKSVGEVMAIGR			6UEL	X-RAY DIFFRACTION	1.9	A	A	831.0	793.0	-	-	23.657	22.533	False		intra	True
181_4	Q8C196	Q8C196	831	793	LPMNKEWPANLDLK	IGSSMKSVGEVMAIGR			6UEL	X-RAY DIFFRACTION	1.9	B	B	831.0	793.0	-	-	28.088	26.29	False		intra	True
182	P56382	P56382	21	37	FSQICAKAVR	ANAEKTSGSSIK			6TT7	ELECTRON MICROSCOPY	3.5	I	I	21.0	37.0	-	-	17.838	14.726	False		intra	True
183	P56391	P56391	28	85	FPNQNQTKNCWQNYLDFHR	IAEGTFPGKI			7O37	ELECTRON MICROSCOPY	3.2	h	h	27.0	84.0	-	-	15.852	15.783	False		intra	True
184	P54071	P54071	130	256	KMWK	NTILKAYDGR			5I96	X-RAY DIFFRACTION	1.55	A	A	130.0	256.0	-	-	47.129	43.997	False	'distance above range'	inter	False	homo2mer
184_2	P54071	P54071	130	256	KMWK	NTILKAYDGR			5I96	X-RAY DIFFRACTION	1.55	A	B	130.0	256.0	-	-	22.079	22.073	False		inter	True	homo2mer
184_3	P54071	P54071	130	256	KMWK	NTILKAYDGR			5I96	X-RAY DIFFRACTION	1.55	B	A	130.0	256.0	-	-	19.06	19.048	False		inter	True	homo2mer
185	Q9DCW4	Q9DCW4	56	53	KLVK	LKEK			1EFV	X-RAY DIFFRACTION	2.1	B	B	56.0	53.0	-	-	9.183	7.373	False		intra	True
186	Q9DB20	Q9DB20	88	70	TVKVK	VGQLLKDPK			afQ9DB20	ALPHAFOLD	ALPHAFOLD	A	A	88.0	70.0	86.27	84.91	20.029	17.479	False		intra	True
187	Q9CR68	Q9CR68	172	168	GKPLFVR	NMAFKWR			afQ9CR68	ALPHAFOLD	ALPHAFOLD	A	A	172.0	168.0	90.67	90.6	11.243	7.899	False		intra	True
188	Q9DB20	Q9DB20	70	162	VGQLLKDPK	TVLKSFLSPNQILK			afQ9DB20	ALPHAFOLD	ALPHAFOLD	A	A	70.0	162.0	84.91	84.35	35.714	34.868	False	'distance above range'	inter	False
189	Q9CQ62	Q9CQ62	333	246	KTKGS	TKGAFSR			afQ9CQ62	ALPHAFOLD	ALPHAFOLD	A	A	333.0	246.0	60.55	73.36			False		intra	False	homo2mer_homo4mer
190	Q99KR7	Q99KR7	85	72	ALCTGEKGFGYK	ADVVPKTAENFR			4TOT	X-RAY DIFFRACTION	2.39	A	A	44.0	31.0	-	-	14.65	14.188	False		intra	True
190_5	Q99KR7	Q99KR7	85	72	ALCTGEKGFGYK	ADVVPKTAENFR			4TOT	X-RAY DIFFRACTION	2.39	B	A	44.0	31.0	-	-	32.055	29.471	False		inter	True
190_6	Q99KR7	Q99KR7	85	72	ALCTGEKGFGYK	ADVVPKTAENFR			4TOT	X-RAY DIFFRACTION	2.39	B	B	44.0	31.0	-	-	14.681	14.216	False		intra	True
190_9	Q99KR7	Q99KR7	85	72	ALCTGEKGFGYK	ADVVPKTAENFR			4TOT	X-RAY DIFFRACTION	2.39	C	A	44.0	31.0	-	-	33.561	33.182	False		inter	True
190_11	Q99KR7	Q99KR7	85	72	ALCTGEKGFGYK	ADVVPKTAENFR			4TOT	X-RAY DIFFRACTION	2.39	C	C	44.0	31.0	-	-	14.723	14.236	False		intra	True
190_16	Q99KR7	Q99KR7	85	72	ALCTGEKGFGYK	ADVVPKTAENFR			4TOT	X-RAY DIFFRACTION	2.39	D	D	44.0	31.0	-	-	14.696	14.213	False		intra	True
191	Q99KI0	Q99KI0	652	689	KHGIR	AIITKSFAR			afQ99KI0	ALPHAFOLD	ALPHAFOLD	A	A	652.0	689.0	98.2	98.66	41.683	30.922	False	'distance above range'	inter	False
192	Q91VR2	Q91VR2	138	115	IKGILYR	QMKNEVAALTAAGK			afQ91VR2	ALPHAFOLD	ALPHAFOLD	A	A	138.0	115.0	94.11	95.39	14.993	13.55	False		intra	True
193	Q8BWT1	Q8BWT1	270	171	KHNFTPLAR	LPMGMTAENLAAKYNISR			afQ8BWT1	ALPHAFOLD	ALPHAFOLD	A	A	270.0	171.0	98.7	98.63			False		intra	False	homo2mer_homo4mer
194	Q8BMS1	Q8BMS1	303	326	GLYPAPLKIIDAVK	AGLEQGSDAGYLAESQKFGELALTK			afQ8BMS1	ALPHAFOLD	ALPHAFOLD	A	A	303.0	326.0	98.36	98.72	4.325	4.293	False	'distance below range'	inter	False
195	P97807	P97807	470	170	IAKTAHK	KPVHPNDHVNK			afP97807	ALPHAFOLD	ALPHAFOLD	A	A	470.0	170.0	97.98	97.72			False		intra	False	homo4mer
196	P08249	P08249	297	239	KGLEK	IQEAGTEVVKAK			2DFD	X-RAY DIFFRACTION	1.9	A	A	279.0	221.0	-	-	49.175	40.57	False	'distance above range'	inter	False	homo2mer
196_2	P08249	P08249	297	239	KGLEK	IQEAGTEVVKAK			2DFD	X-RAY DIFFRACTION	1.9	A	B	279.0	221.0	-	-	47.209	43.639	False	'distance above range'	inter	False	homo2mer
196_3	P08249	P08249	297	239	KGLEK	IQEAGTEVVKAK			2DFD	X-RAY DIFFRACTION	1.9	A	C	279.0	221.0	-	-			False		inter	False	homo2mer
196_4	P08249	P08249	297	239	KGLEK	IQEAGTEVVKAK			2DFD	X-RAY DIFFRACTION	1.9	A	D	279.0	221.0	-	-	43.72	40.904	False	'distance above range'	inter	False	homo2mer
196_5	P08249	P08249	297	239	KGLEK	IQEAGTEVVKAK			2DFD	X-RAY DIFFRACTION	1.9	B	A	279.0	221.0	-	-	47.3	43.774	False	'distance above range'	inter	False	homo2mer
196_6	P08249	P08249	297	239	KGLEK	IQEAGTEVVKAK			2DFD	X-RAY DIFFRACTION	1.9	B	B	279.0	221.0	-	-	70.0	40.774	False	'distance above range'	inter	False	homo2mer
196_7	P08249	P08249	297	239	KGLEK	IQEAGTEVVKAK			2DFD	X-RAY DIFFRACTION	1.9	B	C	279.0	221.0	-	-	42.805	40.494	False	'distance above range'	inter	False	homo2mer
196_8	P08249	P08249	297	239	KGLEK	IQEAGTEVVKAK			2DFD	X-RAY DIFFRACTION	1.9	B	D	279.0	221.0	-	-			False		inter	False	homo2mer
196_9	P08249	P08249	297	239	KGLEK	IQEAGTEVVKAK			2DFD	X-RAY DIFFRACTION	1.9	C	A	279.0	221.0	-	-			False		inter	False	homo2mer
196_10	P08249	P08249	297	239	KGLEK	IQEAGTEVVKAK			2DFD	X-RAY DIFFRACTION	1.9	C	B	279.0	221.0	-	-	43.674	40.972	False	'distance above range'	inter	False	homo2mer
196_11	P08249	P08249	297	239	KGLEK	IQEAGTEVVKAK			2DFD	X-RAY DIFFRACTION	1.9	C	C	279.0	221.0	-	-	70.0	40.828	False	'distance above range'	inter	False	homo2mer
196_12	P08249	P08249	297	239	KGLEK	IQEAGTEVVKAK			2DFD	X-RAY DIFFRACTION	1.9	C	D	279.0	221.0	-	-	46.745	43.577	False	'distance above range'	inter	False	homo2mer
196_13	P08249	P08249	297	239	KGLEK	IQEAGTEVVKAK			2DFD	X-RAY DIFFRACTION	1.9	D	A	279.0	221.0	-	-	43.354	40.923	False	'distance above range'	inter	False	homo2mer
196_14	P08249	P08249	297	239	KGLEK	IQEAGTEVVKAK			2DFD	X-RAY DIFFRACTION	1.9	D	B	279.0	221.0	-	-			False		inter	False	homo2mer
196_15	P08249	P08249	297	239	KGLEK	IQEAGTEVVKAK			2DFD	X-RAY DIFFRACTION	1.9	D	C	279.0	221.0	-	-	47.708	44.152	False	'distance above range'	inter	False	homo2mer
196_16	P08249	P08249	297	239	KGLEK	IQEAGTEVVKAK			2DFD	X-RAY DIFFRACTION	1.9	D	D	279.0	221.0	-	-	61.003	40.605	False	'distance above range'	inter	False	homo2mer
197	Q61425	Q61425	24	202	KILIK	TFESLVDFCKTLGK			3HDH	X-RAY DIFFRACTION	2.8	A	A	12.0	190.0	-	-	13.843	13.079	False		intra	True	homo2mer
197_5	Q61425	Q61425	24	202	KILIK	TFESLVDFCKTLGK			3HDH	X-RAY DIFFRACTION	2.8	B	B	12.0	190.0	-	-	13.915	13.058	False		intra	True	homo2mer
197_9	Q61425	Q61425	24	202	KILIK	TFESLVDFCKTLGK			3HDH	X-RAY DIFFRACTION	2.8	C	C	12.0	190.0	-	-	14.046	13.213	False		intra	True	homo2mer
198	Q8BMF4	Q8BMF4	457	468	KELNK	GKISVNDFIIK			afQ8BMF4	ALPHAFOLD	ALPHAFOLD	A	A	457.0	468.0	93.39	90.21	12.568	11.814	False		intra	True	homo60mer
199	Q9WUM5	Q9WUM5	48	57	KHIYIDK	NTKIICQGFTGK			1EUC	X-RAY DIFFRACTION	2.1	A	A	8.0	17.0	-	-	16.306	16.104	False		intra	True
200	Q9DCX2	Q9DCX2	78	48	KYNALKIPVPEDK	LASLSEKPPAIDWAYYR			afQ9DCX2	ALPHAFOLD	ALPHAFOLD	A	A	78.0	48.0	81.9	76.95	13.57	12.814	False		intra	True
201	Q9D2G2	Q9D2G2	268	278	HKDAFLKK	HNLKLGFMSAFVK			7UOL	ELECTRON MICROSCOPY	3.5	D	D	269.0	279.0	-	-	7.713	7.393	False		intra	True	homo24mer
201_9	Q9D2G2	Q9D2G2	268	278	HKDAFLKK	HNLKLGFMSAFVK			7UOL	ELECTRON MICROSCOPY	3.5	D	O	269.0	279.0	-	-	29.91	29.716	False		inter	True	homo24mer
201_26	Q9D2G2	Q9D2G2	268	278	HKDAFLKK	HNLKLGFMSAFVK			7UOL	ELECTRON MICROSCOPY	3.5	E	E	269.0	279.0	-	-	7.712	7.393	False		intra	True	homo24mer
201_38	Q9D2G2	Q9D2G2	268	278	HKDAFLKK	HNLKLGFMSAFVK			7UOL	ELECTRON MICROSCOPY	3.5	E	T	269.0	279.0	-	-	29.883	29.71	False		inter	True	homo24mer
201_51	Q9D2G2	Q9D2G2	268	278	HKDAFLKK	HNLKLGFMSAFVK			7UOL	ELECTRON MICROSCOPY	3.5	F	F	269.0	279.0	-	-	7.713	7.393	False		intra	True	homo24mer
201_54	Q9D2G2	Q9D2G2	268	278	HKDAFLKK	HNLKLGFMSAFVK			7UOL	ELECTRON MICROSCOPY	3.5	F	L	269.0	279.0	-	-	29.901	29.707	False		inter	True	homo24mer
201_76	Q9D2G2	Q9D2G2	268	278	HKDAFLKK	HNLKLGFMSAFVK			7UOL	ELECTRON MICROSCOPY	3.5	J	J	269.0	279.0	-	-	7.713	7.393	False		intra	True	homo24mer
201_90	Q9D2G2	Q9D2G2	268	278	HKDAFLKK	HNLKLGFMSAFVK			7UOL	ELECTRON MICROSCOPY	3.5	J	X	269.0	279.0	-	-	29.894	29.698	False		inter	True	homo24mer
201_98	Q9D2G2	Q9D2G2	268	278	HKDAFLKK	HNLKLGFMSAFVK			7UOL	ELECTRON MICROSCOPY	3.5	K	E	269.0	279.0	-	-	29.891	29.696	False		inter	True	homo24mer
201_101	Q9D2G2	Q9D2G2	268	278	HKDAFLKK	HNLKLGFMSAFVK			7UOL	ELECTRON MICROSCOPY	3.5	K	K	269.0	279.0	-	-	7.714	7.394	False		intra	True	homo24mer
201_126	Q9D2G2	Q9D2G2	268	278	HKDAFLKK	HNLKLGFMSAFVK			7UOL	ELECTRON MICROSCOPY	3.5	L	L	269.0	279.0	-	-	7.713	7.393	False		intra	True	homo24mer
201_131	Q9D2G2	Q9D2G2	268	278	HKDAFLKK	HNLKLGFMSAFVK			7UOL	ELECTRON MICROSCOPY	3.5	L	Q	269.0	279.0	-	-	29.898	29.704	False		inter	True	homo24mer
201_151	Q9D2G2	Q9D2G2	268	278	HKDAFLKK	HNLKLGFMSAFVK			7UOL	ELECTRON MICROSCOPY	3.5	M	M	269.0	279.0	-	-	7.712	7.392	False		intra	True	homo24mer
201_156	Q9D2G2	Q9D2G2	268	278	HKDAFLKK	HNLKLGFMSAFVK			7UOL	ELECTRON MICROSCOPY	3.5	M	R	269.0	279.0	-	-	29.923	29.729	False		inter	True	homo24mer
201_171	Q9D2G2	Q9D2G2	268	278	HKDAFLKK	HNLKLGFMSAFVK			7UOL	ELECTRON MICROSCOPY	3.5	N	F	269.0	279.0	-	-	29.898	29.703	False		inter	True	homo24mer
201_176	Q9D2G2	Q9D2G2	268	278	HKDAFLKK	HNLKLGFMSAFVK			7UOL	ELECTRON MICROSCOPY	3.5	N	N	269.0	279.0	-	-	7.714	7.393	False		intra	True	homo24mer
201_201	Q9D2G2	Q9D2G2	268	278	HKDAFLKK	HNLKLGFMSAFVK			7UOL	ELECTRON MICROSCOPY	3.5	O	O	269.0	279.0	-	-	7.713	7.392	False		intra	True	homo24mer
201_215	Q9D2G2	Q9D2G2	268	278	HKDAFLKK	HNLKLGFMSAFVK			7UOL	ELECTRON MICROSCOPY	3.5	O	c	269.0	279.0	-	-	29.888	29.694	False		inter	True	homo24mer
201_220	Q9D2G2	Q9D2G2	268	278	HKDAFLKK	HNLKLGFMSAFVK			7UOL	ELECTRON MICROSCOPY	3.5	P	J	269.0	279.0	-	-	29.884	29.696	False		inter	True	homo24mer
201_226	Q9D2G2	Q9D2G2	268	278	HKDAFLKK	HNLKLGFMSAFVK			7UOL	ELECTRON MICROSCOPY	3.5	P	P	269.0	279.0	-	-	7.713	7.393	False		intra	True	homo24mer
201_248	Q9D2G2	Q9D2G2	268	278	HKDAFLKK	HNLKLGFMSAFVK			7UOL	ELECTRON MICROSCOPY	3.5	Q	N	269.0	279.0	-	-	29.908	29.715	False		inter	True	homo24mer
201_251	Q9D2G2	Q9D2G2	268	278	HKDAFLKK	HNLKLGFMSAFVK			7UOL	ELECTRON MICROSCOPY	3.5	Q	Q	269.0	279.0	-	-	7.714	7.394	False		intra	True	homo24mer
201_276	Q9D2G2	Q9D2G2	268	278	HKDAFLKK	HNLKLGFMSAFVK			7UOL	ELECTRON MICROSCOPY	3.5	R	R	269.0	279.0	-	-	7.713	7.392	False		intra	True	homo24mer
201_284	Q9D2G2	Q9D2G2	268	278	HKDAFLKK	HNLKLGFMSAFVK			7UOL	ELECTRON MICROSCOPY	3.5	R	Z	269.0	279.0	-	-	29.898	29.716	False		inter	True	homo24mer
201_289	Q9D2G2	Q9D2G2	268	278	HKDAFLKK	HNLKLGFMSAFVK			7UOL	ELECTRON MICROSCOPY	3.5	S	D	269.0	279.0	-	-	29.892	29.697	False		inter	True	homo24mer
201_301	Q9D2G2	Q9D2G2	268	278	HKDAFLKK	HNLKLGFMSAFVK			7UOL	ELECTRON MICROSCOPY	3.5	S	S	269.0	279.0	-	-	7.713	7.393	False		intra	True	homo24mer
201_326	Q9D2G2	Q9D2G2	268	278	HKDAFLKK	HNLKLGFMSAFVK			7UOL	ELECTRON MICROSCOPY	3.5	T	T	269.0	279.0	-	-	7.714	7.394	False		intra	True	homo24mer
201_329	Q9D2G2	Q9D2G2	268	278	HKDAFLKK	HNLKLGFMSAFVK			7UOL	ELECTRON MICROSCOPY	3.5	T	W	269.0	279.0	-	-	29.903	29.71	False		inter	True	homo24mer
201_351	Q9D2G2	Q9D2G2	268	278	HKDAFLKK	HNLKLGFMSAFVK			7UOL	ELECTRON MICROSCOPY	3.5	U	U	269.0	279.0	-	-	7.713	7.392	False		intra	True	homo24mer
201_360	Q9D2G2	Q9D2G2	268	278	HKDAFLKK	HNLKLGFMSAFVK			7UOL	ELECTRON MICROSCOPY	3.5	U	d	269.0	279.0	-	-	29.897	29.703	False		inter	True	homo24mer
201_375	Q9D2G2	Q9D2G2	268	278	HKDAFLKK	HNLKLGFMSAFVK			7UOL	ELECTRON MICROSCOPY	3.5	V	U	269.0	279.0	-	-	29.914	29.721	False		inter	True	homo24mer
201_376	Q9D2G2	Q9D2G2	268	278	HKDAFLKK	HNLKLGFMSAFVK			7UOL	ELECTRON MICROSCOPY	3.5	V	V	269.0	279.0	-	-	7.713	7.393	False		intra	True	homo24mer
201_389	Q9D2G2	Q9D2G2	268	278	HKDAFLKK	HNLKLGFMSAFVK			7UOL	ELECTRON MICROSCOPY	3.5	W	K	269.0	279.0	-	-	29.868	29.673	False		inter	True	homo24mer
201_401	Q9D2G2	Q9D2G2	268	278	HKDAFLKK	HNLKLGFMSAFVK			7UOL	ELECTRON MICROSCOPY	3.5	W	W	269.0	279.0	-	-	7.713	7.393	False		intra	True	homo24mer
201_426	Q9D2G2	Q9D2G2	268	278	HKDAFLKK	HNLKLGFMSAFVK			7UOL	ELECTRON MICROSCOPY	3.5	X	X	269.0	279.0	-	-	7.713	7.392	False		intra	True	homo24mer
201_427	Q9D2G2	Q9D2G2	268	278	HKDAFLKK	HNLKLGFMSAFVK			7UOL	ELECTRON MICROSCOPY	3.5	X	Y	269.0	279.0	-	-	29.887	29.693	False		inter	True	homo24mer
201_442	Q9D2G2	Q9D2G2	268	278	HKDAFLKK	HNLKLGFMSAFVK			7UOL	ELECTRON MICROSCOPY	3.5	Y	P	269.0	279.0	-	-	29.9	29.708	False		inter	True	homo24mer
201_451	Q9D2G2	Q9D2G2	268	278	HKDAFLKK	HNLKLGFMSAFVK			7UOL	ELECTRON MICROSCOPY	3.5	Y	Y	269.0	279.0	-	-	7.712	7.393	False		intra	True	homo24mer
201_476	Q9D2G2	Q9D2G2	268	278	HKDAFLKK	HNLKLGFMSAFVK			7UOL	ELECTRON MICROSCOPY	3.5	Z	Z	269.0	279.0	-	-	7.714	7.393	False		intra	True	homo24mer
201_478	Q9D2G2	Q9D2G2	268	278	HKDAFLKK	HNLKLGFMSAFVK			7UOL	ELECTRON MICROSCOPY	3.5	Z	b	269.0	279.0	-	-	29.862	29.684	False		inter	True	homo24mer
201_496	Q9D2G2	Q9D2G2	268	278	HKDAFLKK	HNLKLGFMSAFVK			7UOL	ELECTRON MICROSCOPY	3.5	a	V	269.0	279.0	-	-	29.884	29.69	False		inter	True	homo24mer
201_501	Q9D2G2	Q9D2G2	268	278	HKDAFLKK	HNLKLGFMSAFVK			7UOL	ELECTRON MICROSCOPY	3.5	a	a	269.0	279.0	-	-	7.712	7.392	False		intra	True	homo24mer
201_511	Q9D2G2	Q9D2G2	268	278	HKDAFLKK	HNLKLGFMSAFVK			7UOL	ELECTRON MICROSCOPY	3.5	b	M	269.0	279.0	-	-	29.9	29.705	False		inter	True	homo24mer
201_526	Q9D2G2	Q9D2G2	268	278	HKDAFLKK	HNLKLGFMSAFVK			7UOL	ELECTRON MICROSCOPY	3.5	b	b	269.0	279.0	-	-	7.714	7.394	False		intra	True	homo24mer
201_541	Q9D2G2	Q9D2G2	268	278	HKDAFLKK	HNLKLGFMSAFVK			7UOL	ELECTRON MICROSCOPY	3.5	c	S	269.0	279.0	-	-	29.888	29.692	False		inter	True	homo24mer
201_551	Q9D2G2	Q9D2G2	268	278	HKDAFLKK	HNLKLGFMSAFVK			7UOL	ELECTRON MICROSCOPY	3.5	c	c	269.0	279.0	-	-	7.713	7.393	False		intra	True	homo24mer
201_573	Q9D2G2	Q9D2G2	268	278	HKDAFLKK	HNLKLGFMSAFVK			7UOL	ELECTRON MICROSCOPY	3.5	d	a	269.0	279.0	-	-	29.912	29.719	False		inter	True	homo24mer
201_576	Q9D2G2	Q9D2G2	268	278	HKDAFLKK	HNLKLGFMSAFVK			7UOL	ELECTRON MICROSCOPY	3.5	d	d	269.0	279.0	-	-	7.712	7.392	False		intra	True	homo24mer
202	P56382	P56382	28	21	DALKTEFK	FSQICAKAVR			6TT7	ELECTRON MICROSCOPY	3.5	I	I	28.0	21.0	-	-	19.095	15.876	False		intra	True
203	P50544	P50544	483	277	GKELTGLGNALK	TPIKDAATGAVKEK			afP50544	ALPHAFOLD	ALPHAFOLD	A	A	483.0	277.0	92.5	92.62	25.882	25.882	False		intra	True	homo2mer
204	P41216	P41216	114	208	KPNQPYEWISYK	AKLLLEGVENK			afP41216	ALPHAFOLD	ALPHAFOLD	A	A	114.0	208.0	93.42	96.25	24.663	24.376	False		intra	True
205	P03930	P03930	46	54	SLTTMKVK	TPWELKWTK			afP03930	ALPHAFOLD	ALPHAFOLD	A	A	46.0	54.0	65.82	74.87			False		intra	False
206	Q99KI0	Q99KI0	86	736	GKTYLR	DFAPGKPLK			1B0J	X-RAY DIFFRACTION	2.5	A	A	59.0	709.0	-	-	16.332	15.546	False		intra	True
207	Q9D0K2	Q9D0K2	214	214	AWKADR	AWKADR			3DLX	X-RAY DIFFRACTION	2.2	A	A	214.0	214.0	-	-	0.0	0.0	True	'same peptide'	inter	True	homo2mer
207_2	Q9D0K2	Q9D0K2	214	214	AWKADR	AWKADR			3DLX	X-RAY DIFFRACTION	2.2	A	B	214.0	214.0	-	-	23.805	23.8	False		inter	True	homo2mer
207_12	Q9D0K2	Q9D0K2	214	214	AWKADR	AWKADR			3DLX	X-RAY DIFFRACTION	2.2	C	D	214.0	214.0	-	-	23.53	23.529	False		inter	True	homo2mer
208	Q60932	Q60932	128	109	IKTGYK	GLKLTFDSSFSPNTGK			3EMN	X-RAY DIFFRACTION	2.3	X	X	115.0	96.0	-	-	7.661	7.618	False		intra	True	homo2mer
209	Q9DB77	Q9DB77	429	435	AAKK	FVSGKK			7O37	ELECTRON MICROSCOPY	3.2	B	B	415.0	421.0	-	-	16.037	14.17	False		intra	True
209_2	Q9DB77	Q9DB77	429	435	AAKK	FVSGKK			7O37	ELECTRON MICROSCOPY	3.2	B	M	415.0	421.0	-	-	27.78	26.955	False		inter	True
209_3	Q9DB77	Q9DB77	429	435	AAKK	FVSGKK			7O37	ELECTRON MICROSCOPY	3.2	M	B	415.0	421.0	-	-	27.06	26.418	False		inter	True
209_4	Q9DB77	Q9DB77	429	435	AAKK	FVSGKK			7O37	ELECTRON MICROSCOPY	3.2	M	M	415.0	421.0	-	-	15.629	14.065	False		intra	True
210	Q9DB20	Q9DB20	201	192	SKIQK	IGEKYVDMSAK			afQ9DB20	ALPHAFOLD	ALPHAFOLD	A	A	201.0	192.0	92.14	88.14	19.692	18.757	False		intra	True
211	Q60597	Q60597	276	999	KWSSEKR	DPAAAPATGNKK			7WGR	ELECTRON MICROSCOPY	2.92	A	A	276.0	999.0	-	-			False		intra	False	homo2mer_homo6mer
211_2	Q60597	Q60597	276	999	KWSSEKR	DPAAAPATGNKK			7WGR	ELECTRON MICROSCOPY	2.92	A	B	276.0	999.0	-	-	11.783	11.783	False		inter	True	homo2mer_homo6mer
211_3	Q60597	Q60597	276	999	KWSSEKR	DPAAAPATGNKK			7WGR	ELECTRON MICROSCOPY	2.92	B	A	276.0	999.0	-	-	12.117	12.116	False		inter	True	homo2mer_homo6mer
212	P50544	P50544	279	52	EKITAFVVER	EATQAVLDKPETLSSDASTR			afP50544	ALPHAFOLD	ALPHAFOLD	A	A	279.0	52.0	96.59	29.53			False		intra	False	homo2mer
213	Q8K2B3	Q8K2B3	633	498	KHTLSYVDIKTGK	ANAGEESVMNLDKLR			afQ8K2B3	ALPHAFOLD	ALPHAFOLD	A	A	633.0	498.0	96.51	97.87	13.672	13.558	False		intra	True
214	Q8BMS1	Q8BMS1	411	415	GLNDKVKK	KALTSFER			afQ8BMS1	ALPHAFOLD	ALPHAFOLD	A	A	411.0	415.0	92.97	85.59	12.811	8.524	False		intra	True
215	Q8BMS1	Q8BMS1	163	259	IATKDR	VSAKQSK			afQ8BMS1	ALPHAFOLD	ALPHAFOLD	A	A	163.0	259.0	93.63	74.4	26.368	23.476	False		intra	True
216	P54071	P54071	384	280	GKLDGNQDLIR	TDFDKNKIWYEHR			5I96	X-RAY DIFFRACTION	1.55	A	A	384.0	280.0	-	-	17.418	17.418	False		intra	True	homo2mer
216_4	P54071	P54071	384	280	GKLDGNQDLIR	TDFDKNKIWYEHR			5I96	X-RAY DIFFRACTION	1.55	B	B	384.0	280.0	-	-	19.565	19.565	False		intra	True	homo2mer
217	P53395	P53395	170	202	GQKTLATPAVR	ILKEDILSFLEK			afP53395	ALPHAFOLD	ALPHAFOLD	A	A	170.0	202.0	62.97	90.82			False		intra	False	homo24mer
218	P08249	P08249	329	324	KGEDFVK	MIAEAIPELKASIK			2DFD	X-RAY DIFFRACTION	1.9	A	A	311.0	306.0	-	-	11.776	9.668	False		intra	True	homo2mer
218_4	P08249	P08249	329	324	KGEDFVK	MIAEAIPELKASIK			2DFD	X-RAY DIFFRACTION	1.9	A	D	311.0	306.0	-	-	24.117	23.759	False		inter	True	homo2mer
218_6	P08249	P08249	329	324	KGEDFVK	MIAEAIPELKASIK			2DFD	X-RAY DIFFRACTION	1.9	B	B	311.0	306.0	-	-	12.212	9.686	False		intra	True	homo2mer
218_7	P08249	P08249	329	324	KGEDFVK	MIAEAIPELKASIK			2DFD	X-RAY DIFFRACTION	1.9	B	C	311.0	306.0	-	-	23.241	22.985	False		inter	True	homo2mer
218_10	P08249	P08249	329	324	KGEDFVK	MIAEAIPELKASIK			2DFD	X-RAY DIFFRACTION	1.9	C	B	311.0	306.0	-	-	24.221	23.844	False		inter	True	homo2mer
218_11	P08249	P08249	329	324	KGEDFVK	MIAEAIPELKASIK			2DFD	X-RAY DIFFRACTION	1.9	C	C	311.0	306.0	-	-	12.067	9.612	False		intra	True	homo2mer
218_13	P08249	P08249	329	324	KGEDFVK	MIAEAIPELKASIK			2DFD	X-RAY DIFFRACTION	1.9	D	A	311.0	306.0	-	-	23.475	23.219	False		inter	True	homo2mer
218_16	P08249	P08249	329	324	KGEDFVK	MIAEAIPELKASIK			2DFD	X-RAY DIFFRACTION	1.9	D	D	311.0	306.0	-	-	11.856	9.662	False		intra	True	homo2mer
219	Q99KI0	Q99KI0	144	138	AKDINQEVYNFLATAGAK	VAVPSTIHCDHLIEAQVGGEKDLR			1B0J	X-RAY DIFFRACTION	2.5	A	A	117.0	111.0	-	-	14.721	11.277	False		intra	True
220	Q8CGK3	Q8CGK3	375	382	EVEEKIK	KYLLQEQLK			7NFY	ELECTRON MICROSCOPY	3.9	A	A	386.0	393.0	-	-	12.379	11.667	False		intra	True	homo6mer
220_3	Q8CGK3	Q8CGK3	375	382	EVEEKIK	KYLLQEQLK			7NFY	ELECTRON MICROSCOPY	3.9	A	C	386.0	393.0	-	-	22.706	18.122	False		inter	True	homo6mer
220_4	Q8CGK3	Q8CGK3	375	382	EVEEKIK	KYLLQEQLK			7NFY	ELECTRON MICROSCOPY	3.9	A	D	386.0	393.0	-	-	29.27	28.279	False		inter	True	homo6mer
220_5	Q8CGK3	Q8CGK3	375	382	EVEEKIK	KYLLQEQLK			7NFY	ELECTRON MICROSCOPY	3.9	A	E	386.0	393.0	-	-	29.701	28.32	False		inter	True	homo6mer
220_8	Q8CGK3	Q8CGK3	375	382	EVEEKIK	KYLLQEQLK			7NFY	ELECTRON MICROSCOPY	3.9	B	B	386.0	393.0	-	-	17.996	16.531	False		intra	True	homo6mer
220_13	Q8CGK3	Q8CGK3	375	382	EVEEKIK	KYLLQEQLK			7NFY	ELECTRON MICROSCOPY	3.9	C	A	386.0	393.0	-	-	31.152	30.129	False		inter	True	homo6mer
220_15	Q8CGK3	Q8CGK3	375	382	EVEEKIK	KYLLQEQLK			7NFY	ELECTRON MICROSCOPY	3.9	C	C	386.0	393.0	-	-	12.196	11.44	False		intra	True	homo6mer
220_17	Q8CGK3	Q8CGK3	375	382	EVEEKIK	KYLLQEQLK			7NFY	ELECTRON MICROSCOPY	3.9	C	E	386.0	393.0	-	-	21.224	18.324	False		inter	True	homo6mer
220_18	Q8CGK3	Q8CGK3	375	382	EVEEKIK	KYLLQEQLK			7NFY	ELECTRON MICROSCOPY	3.9	C	F	386.0	393.0	-	-	29.383	28.277	False		inter	True	homo6mer
220_22	Q8CGK3	Q8CGK3	375	382	EVEEKIK	KYLLQEQLK			7NFY	ELECTRON MICROSCOPY	3.9	D	D	386.0	393.0	-	-	18.694	17.283	False		intra	True	homo6mer
220_25	Q8CGK3	Q8CGK3	375	382	EVEEKIK	KYLLQEQLK			7NFY	ELECTRON MICROSCOPY	3.9	E	A	386.0	393.0	-	-	19.182	16.676	False		inter	True	homo6mer
220_26	Q8CGK3	Q8CGK3	375	382	EVEEKIK	KYLLQEQLK			7NFY	ELECTRON MICROSCOPY	3.9	E	B	386.0	393.0	-	-	29.188	28.068	False		inter	True	homo6mer
220_27	Q8CGK3	Q8CGK3	375	382	EVEEKIK	KYLLQEQLK			7NFY	ELECTRON MICROSCOPY	3.9	E	C	386.0	393.0	-	-	29.081	27.569	False		inter	True	homo6mer
220_29	Q8CGK3	Q8CGK3	375	382	EVEEKIK	KYLLQEQLK			7NFY	ELECTRON MICROSCOPY	3.9	E	E	386.0	393.0	-	-	11.629	10.884	False		intra	True	homo6mer
220_36	Q8CGK3	Q8CGK3	375	382	EVEEKIK	KYLLQEQLK			7NFY	ELECTRON MICROSCOPY	3.9	F	F	386.0	393.0	-	-	18.792	17.133	False		intra	True	homo6mer
221	P56382	P56382	47	37	IVKVSK	ANAEKTSGSSIK			6TT7	ELECTRON MICROSCOPY	3.5	I	I	47.0	37.0	-	-	31.981	29.357	False		intra	True
222	Q9DB20	Q9DB20	201	172	SKIQK	SFLSPNQILKLEIK			afQ9DB20	ALPHAFOLD	ALPHAFOLD	A	A	201.0	172.0	92.14	84.7	31.895	27.761	False		intra	True
223	P16332	P16332	600	604	EITSAIKR	VNKFMER			2XIJ	X-RAY DIFFRACTION	1.95	A	A	602.0	606.0	-	-	6.634	6.363	False		intra	True
224	Q9DB77	Q9DB77	159	159	SQLKIDK	SQLKIDK			7O37	ELECTRON MICROSCOPY	3.2	B	B	145.0	145.0	-	-	0.0	0.0	True	'same peptide'	inter	True
224_2	Q9DB77	Q9DB77	159	159	SQLKIDK	SQLKIDK			7O37	ELECTRON MICROSCOPY	3.2	B	M	145.0	145.0	-	-	20.545	20.545	False		inter	True
225	Q9DB20	Q9DB20	54	97	KLDQVEK	SLNDITKR			afQ9DB20	ALPHAFOLD	ALPHAFOLD	A	A	54.0	97.0	91.77	86.72	19.373	18.116	False		intra	True
226	Q9D6M3	Q9D6M3	100	83	DGQKLTLPK	AIKLAANDFFR			afQ9D6M3	ALPHAFOLD	ALPHAFOLD	A	A	100.0	83.0	60.09	82.41			False		intra	False
227	Q925I1	Q925I1	134	134	AQYQDKLAR	AQYQDKLAR			afQ925I1	ALPHAFOLD	ALPHAFOLD	A	A	134.0	134.0	91.14	91.14	0.0	0.0	True	'same peptide'	inter	True
228	Q91VS7	Q91VS7	61	61	KFVR	KFVR			afQ91VS7	ALPHAFOLD	ALPHAFOLD	A	A	61.0	61.0	50.32	50.32	0.0	0.0	True	'same peptide'	inter	True	homo3mer
229	Q6P8J7	Q6P8J7	408	408	GQDIKVPPPLPQFGR	GQDIKVPPPLPQFGR			afQ6P8J7	ALPHAFOLD	ALPHAFOLD	A	A	408.0	408.0	97.61	97.61	0.0	0.0	True	'same peptide'	inter	True	homo2mer
229_19	Q6P8J7	Q6P8J7	408	408	GQDIKVPPPLPQFGR	GQDIKVPPPLPQFGR			4Z9M	X-RAY DIFFRACTION	2.1	C	C	408.0	408.0	-	-	0.0	0.0	True	'same peptide'	inter	True	homo2mer
229_28	Q6P8J7	Q6P8J7	408	408	GQDIKVPPPLPQFGR	GQDIKVPPPLPQFGR			4Z9M	X-RAY DIFFRACTION	2.1	D	D	408.0	408.0	-	-	0.0	0.0	True	'same peptide'	inter	True	homo2mer
229_37	Q6P8J7	Q6P8J7	408	408	GQDIKVPPPLPQFGR	GQDIKVPPPLPQFGR			4Z9M	X-RAY DIFFRACTION	2.1	E	E	408.0	408.0	-	-	0.0	0.0	True	'same peptide'	inter	True	homo2mer
229_46	Q6P8J7	Q6P8J7	408	408	GQDIKVPPPLPQFGR	GQDIKVPPPLPQFGR			4Z9M	X-RAY DIFFRACTION	2.1	F	F	408.0	408.0	-	-	0.0	0.0	True	'same peptide'	inter	True	homo2mer
230	P51881	P51881	147	33	LAADVGKAGAER	VKLLLQVQHASK			afP51881	ALPHAFOLD	ALPHAFOLD	A	A	147.0	33.0	88.16	96.72	26.075	21.008	False		intra	True
231	Q8C196	Q8C196	1224	1232	VKDATR	IAKAFAISGPFNVQFLVK			6UEL	X-RAY DIFFRACTION	1.9	A	A	1224.0	1232.0	-	-	14.393	12.887	False		intra	True
231_4	Q8C196	Q8C196	1224	1232	VKDATR	IAKAFAISGPFNVQFLVK			6UEL	X-RAY DIFFRACTION	1.9	B	B	1224.0	1232.0	-	-	14.332	12.879	False		intra	True
232	P54071	P54071	280	272	TDFDKNK	FKDIFQEIFDKHYK			5I96	X-RAY DIFFRACTION	1.55	A	A	280.0	272.0	-	-	18.62	16.244	False		intra	True	homo2mer
232_4	P54071	P54071	280	272	TDFDKNK	FKDIFQEIFDKHYK			5I96	X-RAY DIFFRACTION	1.55	B	B	280.0	272.0	-	-	18.349	16.008	False		intra	True	homo2mer
233	Q9DCJ5	Q9DCJ5	58	132	CLKEGK	VKTDRPLPENPYHSR			6G2J	ELECTRON MICROSCOPY	3.3	X	X	57.0	131.0	-	-	16.893	16.647	False		intra	True
234	Q8BMF4	Q8BMF4	457	466	KELNK	MLEGKGK			afQ8BMF4	ALPHAFOLD	ALPHAFOLD	A	A	457.0	466.0	93.39	79.4	18.754	15.92	False		intra	True	homo60mer
235	Q03265	Q03265	132	175	EGDVVKR	VGLKAPGIIPR			6TT7	ELECTRON MICROSCOPY	3.5	A	A	89.0	132.0	-	-	32.064	27.978	False		intra	True
235_5	Q03265	Q03265	132	175	EGDVVKR	VGLKAPGIIPR			6TT7	ELECTRON MICROSCOPY	3.5	B	B	89.0	132.0	-	-	32.064	28.168	False		intra	True
235_9	Q03265	Q03265	132	175	EGDVVKR	VGLKAPGIIPR			6TT7	ELECTRON MICROSCOPY	3.5	C	C	89.0	132.0	-	-	30.619	27.618	False		intra	True
236	Q9DC69	Q9DC69	179	189	SSSKSLR	AVGEKEVR			6G2J	ELECTRON MICROSCOPY	3.3	P	P	144.0	154.0	-	-	18.239	16.656	False		intra	True
237	P62897	P62897	89	100	KGER	ADLIAYLKK			5C0Z	X-RAY DIFFRACTION	1.12	A	A	88.0	99.0	-	-	16.68	16.26	False		intra	True
237_6	P62897	P62897	89	100	KGER	ADLIAYLKK			5C0Z	X-RAY DIFFRACTION	1.12	B	B	88.0	99.0	-	-	16.73	16.265	False		intra	True
237_11	P62897	P62897	89	100	KGER	ADLIAYLKK			5C0Z	X-RAY DIFFRACTION	1.12	C	C	88.0	99.0	-	-	16.068	15.704	False		intra	True
237_16	P62897	P62897	89	100	KGER	ADLIAYLKK			5C0Z	X-RAY DIFFRACTION	1.12	D	D	88.0	99.0	-	-	16.233	15.839	False		intra	True
238	Q9Z2I9	Q9Z2I9	143	143	LITKQTGEK	LITKQTGEK			6G4Q	X-RAY DIFFRACTION	2.59	B	B	143.0	143.0	-	-	0.0	0.0	True	'same peptide'	inter	True
239	Q9WUR2	Q9WUR2	90	49	AKWDAWNALGSLPK	ASQQDFENALNQVKLLK			afQ9WUR2	ALPHAFOLD	ALPHAFOLD	A	A	90.0	49.0	93.72	82.15	18.534	18.461	False		intra	True	homo3mer
240	Q9DB20	Q9DB20	90	84	VKSLNDITKR	VSLAVLNPYIKR			afQ9DB20	ALPHAFOLD	ALPHAFOLD	A	A	90.0	84.0	88.4	86.26	10.598	9.448	False		intra	True
241	Q9CRB9	Q9CRB9	136	136	KQDAFYKEQLAR	KQDAFYKEQLAR			afQ9CRB9	ALPHAFOLD	ALPHAFOLD	A	A	136.0	136.0	98.38	98.38	0.0	0.0	True	'same peptide'	inter	True
242	Q8K2B3	Q8K2B3	182	335	FGKGGQAHR	YAPVAKDLASR			6VAX	X-RAY DIFFRACTION	2.59	A	A	182.0	335.0	-	-	27.23	25.599	False		intra	True
242_4	Q8K2B3	Q8K2B3	182	335	FGKGGQAHR	YAPVAKDLASR			6VAX	X-RAY DIFFRACTION	2.59	C	C	182.0	335.0	-	-	25.37	24.805	False		intra	True
243	Q8K2B3	Q8K2B3	547	633	ISQLYGDLKHLK	KHTLSYVDIKTGK			afQ8K2B3	ALPHAFOLD	ALPHAFOLD	A	A	547.0	633.0	97.22	96.51	10.86	10.609	False		intra	True
244	Q03265	Q03265	175	498	VGLKAPGIIPR	GYLDKLEPSK			6TT7	ELECTRON MICROSCOPY	3.5	A	A	132.0	455.0	-	-			False		intra	False
244_2	Q03265	Q03265	175	498	VGLKAPGIIPR	GYLDKLEPSK			6TT7	ELECTRON MICROSCOPY	3.5	A	B	132.0	455.0	-	-			False		inter	False
244_3	Q03265	Q03265	175	498	VGLKAPGIIPR	GYLDKLEPSK			6TT7	ELECTRON MICROSCOPY	3.5	A	C	132.0	455.0	-	-			False		inter	False
244_4	Q03265	Q03265	175	498	VGLKAPGIIPR	GYLDKLEPSK			6TT7	ELECTRON MICROSCOPY	3.5	B	A	132.0	455.0	-	-			False		inter	False
244_5	Q03265	Q03265	175	498	VGLKAPGIIPR	GYLDKLEPSK			6TT7	ELECTRON MICROSCOPY	3.5	B	B	132.0	455.0	-	-			False		intra	False
244_6	Q03265	Q03265	175	498	VGLKAPGIIPR	GYLDKLEPSK			6TT7	ELECTRON MICROSCOPY	3.5	B	C	132.0	455.0	-	-			False		inter	False
244_7	Q03265	Q03265	175	498	VGLKAPGIIPR	GYLDKLEPSK			6TT7	ELECTRON MICROSCOPY	3.5	C	A	132.0	455.0	-	-			False		inter	False
244_8	Q03265	Q03265	175	498	VGLKAPGIIPR	GYLDKLEPSK			6TT7	ELECTRON MICROSCOPY	3.5	C	B	132.0	455.0	-	-			False		inter	False
244_9	Q03265	Q03265	175	498	VGLKAPGIIPR	GYLDKLEPSK			6TT7	ELECTRON MICROSCOPY	3.5	C	C	132.0	455.0	-	-			False		intra	False
245	P52825	P52825	164	189	FLKTLR	SDTDAFKR			4EYW	X-RAY DIFFRACTION	1.89	A	A	164.0	189.0	-	-	24.234	20.808	False		intra	True
245_2	P52825	P52825	164	189	FLKTLR	SDTDAFKR			4EYW	X-RAY DIFFRACTION	1.89	A	B	164.0	189.0	-	-	34.152	32.763	False		inter	True
245_4	P52825	P52825	164	189	FLKTLR	SDTDAFKR			4EYW	X-RAY DIFFRACTION	1.89	B	B	164.0	189.0	-	-	24.623	21.096	False		intra	True
246	Q99KI0	Q99KI0	517	521	FNPETDFLTGKDGK	KFKLEAPDADELPR			1B0J	X-RAY DIFFRACTION	2.5	A	A	490.0	494.0	-	-	16.362	11.799	False		intra	True
247	P35486	P35486	77	321	RMELKADQLYK	SKSDPIMLLKDR			3EXE	X-RAY DIFFRACTION	1.98	A	A	48.0	292.0	-	-	20.967	20.433	False		intra	True
247_6	P35486	P35486	77	321	RMELKADQLYK	SKSDPIMLLKDR			3EXE	X-RAY DIFFRACTION	1.98	C	C	48.0	292.0	-	-	21.049	20.472	False		intra	True
247_11	P35486	P35486	77	321	RMELKADQLYK	SKSDPIMLLKDR			3EXE	X-RAY DIFFRACTION	1.98	E	E	48.0	292.0	-	-	21.26	20.617	False		intra	True
247_16	P35486	P35486	77	321	RMELKADQLYK	SKSDPIMLLKDR			3EXE	X-RAY DIFFRACTION	1.98	G	G	48.0	292.0	-	-	20.838	20.298	False		intra	True
248	P17710	P17710	389	389	GKFTTSDVAAIETDKEGVQNAK	GKFTTSDVAAIETDKEGVQNAK			1BG3	X-RAY DIFFRACTION	2.8	A	A	333.0	333.0	-	-	0.0	0.0	True	'same peptide'	inter	True	homo2mer
248_4	P17710	P17710	389	389	GKFTTSDVAAIETDKEGVQNAK	GKFTTSDVAAIETDKEGVQNAK			1BG3	X-RAY DIFFRACTION	2.8	B	B	333.0	333.0	-	-	0.0	0.0	True	'same peptide'	inter	True	homo2mer
249	P54071	P54071	127	112	VEEFKLK	YSVAVKCATITPDEAR			5I96	X-RAY DIFFRACTION	1.55	A	A	127.0	112.0	-	-	26.054	24.697	False		intra	True	homo2mer
249_4	P54071	P54071	127	112	VEEFKLK	YSVAVKCATITPDEAR			5I96	X-RAY DIFFRACTION	1.55	B	B	127.0	112.0	-	-	26.165	24.716	False		intra	True	homo2mer
250	Q8BMS1	Q8BMS1	334	303	FGELALTKESK	GLYPAPLKIIDAVK			afQ8BMS1	ALPHAFOLD	ALPHAFOLD	A	A	334.0	303.0	95.25	98.36	15.416	14.575	False		intra	True
251	P08249	P08249	328	239	ASIKKGEDFVK	IQEAGTEVVKAK			2DFD	X-RAY DIFFRACTION	1.9	A	A	310.0	221.0	-	-	30.35	29.385	False		intra	True	homo2mer
251_4	P08249	P08249	328	239	ASIKKGEDFVK	IQEAGTEVVKAK			2DFD	X-RAY DIFFRACTION	1.9	A	D	310.0	221.0	-	-	27.451	27.092	False		inter	True	homo2mer
251_6	P08249	P08249	328	239	ASIKKGEDFVK	IQEAGTEVVKAK			2DFD	X-RAY DIFFRACTION	1.9	B	B	310.0	221.0	-	-	30.465	29.575	False		intra	True	homo2mer
251_7	P08249	P08249	328	239	ASIKKGEDFVK	IQEAGTEVVKAK			2DFD	X-RAY DIFFRACTION	1.9	B	C	310.0	221.0	-	-	28.542	28.069	False		inter	True	homo2mer
251_10	P08249	P08249	328	239	ASIKKGEDFVK	IQEAGTEVVKAK			2DFD	X-RAY DIFFRACTION	1.9	C	B	310.0	221.0	-	-	27.33	27.009	False		inter	True	homo2mer
251_11	P08249	P08249	328	239	ASIKKGEDFVK	IQEAGTEVVKAK			2DFD	X-RAY DIFFRACTION	1.9	C	C	310.0	221.0	-	-	30.308	29.335	False		intra	True	homo2mer
251_13	P08249	P08249	328	239	ASIKKGEDFVK	IQEAGTEVVKAK			2DFD	X-RAY DIFFRACTION	1.9	D	A	310.0	221.0	-	-	28.671	28.18	False		inter	True	homo2mer
251_16	P08249	P08249	328	239	ASIKKGEDFVK	IQEAGTEVVKAK			2DFD	X-RAY DIFFRACTION	1.9	D	D	310.0	221.0	-	-	30.439	29.551	False		intra	True	homo2mer
252	Q99MR8	Q99MR8	307	297	AAKAVK	KLGEAAVR			afQ99MR8	ALPHAFOLD	ALPHAFOLD	A	A	307.0	297.0	97.91	98.03	16.948	15.685	False		intra	True
253	Q99KI0	Q99KI0	689	701	AIITKSFAR	KQGLLPLTFADPSDYNK			1B0J	X-RAY DIFFRACTION	2.5	A	A	662.0	674.0	-	-	26.322	21.7	False		intra	True
254	P56382	P56382	47	21	IVKVSK	FSQICAKAVR			6TT7	ELECTRON MICROSCOPY	3.5	I	I	47.0	21.0	-	-	25.594	25.594	False		intra	True
255	P17710	P17710	537	941	LSKQALMEVK	ELSPKCTVSFLLSEDGSGK			1BG3	X-RAY DIFFRACTION	2.8	A	A	481.0	885.0	-	-	16.844	16.554	False		intra	True	homo2mer
255_2	P17710	P17710	537	941	LSKQALMEVK	ELSPKCTVSFLLSEDGSGK			1BG3	X-RAY DIFFRACTION	2.8	A	B	481.0	885.0	-	-	31.947	31.516	False		inter	True	homo2mer
255_3	P17710	P17710	537	941	LSKQALMEVK	ELSPKCTVSFLLSEDGSGK			1BG3	X-RAY DIFFRACTION	2.8	B	A	481.0	885.0	-	-	31.664	31.284	False		inter	True	homo2mer
255_4	P17710	P17710	537	941	LSKQALMEVK	ELSPKCTVSFLLSEDGSGK			1BG3	X-RAY DIFFRACTION	2.8	B	B	481.0	885.0	-	-	16.132	15.938	False		intra	True	homo2mer
256	P05202	P05202	150	234	FFKFSR	EIASVVKK			3PD6	X-RAY DIFFRACTION	2.4	A	A	150.0	234.0	-	-	21.219	20.522	False		intra	True	homo2mer
256_2	P05202	P05202	150	234	FFKFSR	EIASVVKK			3PD6	X-RAY DIFFRACTION	2.4	A	C	150.0	234.0	-	-	31.556	28.917	False		inter	True	homo2mer
256_3	P05202	P05202	150	234	FFKFSR	EIASVVKK			3PD6	X-RAY DIFFRACTION	2.4	C	A	150.0	234.0	-	-	31.233	28.468	False		inter	True	homo2mer
256_4	P05202	P05202	150	234	FFKFSR	EIASVVKK			3PD6	X-RAY DIFFRACTION	2.4	C	C	150.0	234.0	-	-	21.407	20.678	False		intra	True	homo2mer
257	P05202	P05202	338	90	KQWLQEVK	KAEAQIAAKNLDK			3PD6	X-RAY DIFFRACTION	2.4	A	A	338.0	90.0	-	-	23.291	21.393	False		intra	True	homo2mer
257_4	P05202	P05202	338	90	KQWLQEVK	KAEAQIAAKNLDK			3PD6	X-RAY DIFFRACTION	2.4	C	C	338.0	90.0	-	-	23.649	21.373	False		intra	True	homo2mer
258	P56480	P56480	485	198	LVPLKETIK	VVDLLAPYAKGGK			2W6E	X-RAY DIFFRACTION	6.5	D	D	435.0	148.0	-	-	18.706	18.285	False		intra	True
258_5	P56480	P56480	485	198	LVPLKETIK	VVDLLAPYAKGGK			2W6E	X-RAY DIFFRACTION	6.5	E	E	435.0	148.0	-	-	18.514	17.817	False		intra	True
258_9	P56480	P56480	485	198	LVPLKETIK	VVDLLAPYAKGGK			2W6E	X-RAY DIFFRACTION	6.5	F	F	435.0	148.0	-	-	18.991	18.463	False		intra	True
259	Q9D0K2	Q9D0K2	286	293	KEGDGK	GKSGKPGGDVR			afQ9D0K2	ALPHAFOLD	ALPHAFOLD	A	A	286.0	293.0	89.49	38.96			False		intra	False	homo2mer
259_4	Q9D0K2	Q9D0K2	286	293	KEGDGK	GKSGKPGGDVR			3DLX	X-RAY DIFFRACTION	2.2	A	D	286.0	286.0	-	-			False		inter	False	homo2mer
259_16	Q9D0K2	Q9D0K2	286	293	KEGDGK	GKSGKPGGDVR			3DLX	X-RAY DIFFRACTION	2.2	D	D	286.0	286.0	-	-			False		intra	False	homo2mer
260	Q60932	Q60932	123	128	KNAK	IKTGYKR			3EMN	X-RAY DIFFRACTION	2.3	X	X	110.0	115.0	-	-	21.683	17.154	False		intra	True	homo2mer
261	Q8C196	Q8C196	237	214	LLVKR	VFGKGNPTK			6UEL	X-RAY DIFFRACTION	1.9	A	A	237.0	214.0	-	-	15.996	14.499	False		intra	True
261_4	Q8C196	Q8C196	237	214	LLVKR	VFGKGNPTK			6UEL	X-RAY DIFFRACTION	1.9	B	B	237.0	214.0	-	-	16.225	14.627	False		intra	True
262	Q91VR2	Q91VR2	64	49	ELKPAR	SMKMVAAAK			afQ91VR2	ALPHAFOLD	ALPHAFOLD	A	A	64.0	49.0	92.87	96.97	24.433	23.382	False		intra	True
263	Q9DBM2	Q9DBM2	115	274	IANAKAR	ALQYAFFAEKSANK			3ZW8	X-RAY DIFFRACTION	2.5	A	A	116.0	275.0	-	-	23.704	23.704	False		intra	True	homo2mer
263_4	Q9DBM2	Q9DBM2	115	274	IANAKAR	ALQYAFFAEKSANK			3ZW8	X-RAY DIFFRACTION	2.5	B	B	116.0	275.0	-	-	23.139	23.139	False		intra	True	homo2mer
264	Q9DB20	Q9DB20	90	73	VKSLNDITKR	VGQLLKDPKVSLAVLNPYIK			afQ9DB20	ALPHAFOLD	ALPHAFOLD	A	A	90.0	73.0	88.4	83.78	16.784	16.154	False		intra	True
265	Q91VR2	Q91VR2	138	154	IKGILYR	THSDQFLVSFKDVGR			afQ91VR2	ALPHAFOLD	ALPHAFOLD	A	A	138.0	154.0	94.11	93.2	8.181	8.133	False		intra	True
266	Q8BMS1	Q8BMS1	631	390	KSGK	TLLKDTTVTGLGR			afQ8BMS1	ALPHAFOLD	ALPHAFOLD	A	A	631.0	390.0	89.8	98.54	24.552	23.477	False		intra	True
267	Q6P8J7	Q6P8J7	335	344	IPKLSK	FSKILENLR			4Z9M	X-RAY DIFFRACTION	2.1	A	A	335.0	344.0	-	-	16.854	16.07	False		intra	True	homo2mer
267_2	Q6P8J7	Q6P8J7	335	344	IPKLSK	FSKILENLR			afQ6P8J7	ALPHAFOLD	ALPHAFOLD	A	A	335.0	344.0	98.03	97.25	17.045	16.114	False		intra	True	homo2mer
267_19	Q6P8J7	Q6P8J7	335	344	IPKLSK	FSKILENLR			4Z9M	X-RAY DIFFRACTION	2.1	C	C	335.0	344.0	-	-	16.855	16.036	False		intra	True	homo2mer
267_28	Q6P8J7	Q6P8J7	335	344	IPKLSK	FSKILENLR			4Z9M	X-RAY DIFFRACTION	2.1	D	D	335.0	344.0	-	-	17.065	16.076	False		intra	True	homo2mer
267_37	Q6P8J7	Q6P8J7	335	344	IPKLSK	FSKILENLR			4Z9M	X-RAY DIFFRACTION	2.1	E	E	335.0	344.0	-	-	17.195	16.425	False		intra	True	homo2mer
267_46	Q6P8J7	Q6P8J7	335	344	IPKLSK	FSKILENLR			4Z9M	X-RAY DIFFRACTION	2.1	F	F	335.0	344.0	-	-	16.994	16.172	False		intra	True	homo2mer
267_64	Q6P8J7	Q6P8J7	335	344	IPKLSK	FSKILENLR			4Z9M	X-RAY DIFFRACTION	2.1	H	H	335.0	344.0	-	-	17.434	16.62	False		intra	True	homo2mer
268	Q03265	Q03265	175	161	VGLKAPGIIPR	VVDALGNAIDGKGPIGSK			6TT7	ELECTRON MICROSCOPY	3.5	A	A	132.0	118.0	-	-	42.606	34.385	False	'distance above range'	inter	False
268_2	Q03265	Q03265	175	161	VGLKAPGIIPR	VVDALGNAIDGKGPIGSK			6TT7	ELECTRON MICROSCOPY	3.5	A	B	132.0	118.0	-	-			False		inter	False
268_3	Q03265	Q03265	175	161	VGLKAPGIIPR	VVDALGNAIDGKGPIGSK			6TT7	ELECTRON MICROSCOPY	3.5	A	C	132.0	118.0	-	-			False		inter	False
268_4	Q03265	Q03265	175	161	VGLKAPGIIPR	VVDALGNAIDGKGPIGSK			6TT7	ELECTRON MICROSCOPY	3.5	B	A	132.0	118.0	-	-			False		inter	False
268_5	Q03265	Q03265	175	161	VGLKAPGIIPR	VVDALGNAIDGKGPIGSK			6TT7	ELECTRON MICROSCOPY	3.5	B	B	132.0	118.0	-	-	44.514	34.646	False	'distance above range'	inter	False
268_6	Q03265	Q03265	175	161	VGLKAPGIIPR	VVDALGNAIDGKGPIGSK			6TT7	ELECTRON MICROSCOPY	3.5	B	C	132.0	118.0	-	-			False		inter	False
268_7	Q03265	Q03265	175	161	VGLKAPGIIPR	VVDALGNAIDGKGPIGSK			6TT7	ELECTRON MICROSCOPY	3.5	C	A	132.0	118.0	-	-			False		inter	False
268_8	Q03265	Q03265	175	161	VGLKAPGIIPR	VVDALGNAIDGKGPIGSK			6TT7	ELECTRON MICROSCOPY	3.5	C	B	132.0	118.0	-	-			False		inter	False
268_9	Q03265	Q03265	175	161	VGLKAPGIIPR	VVDALGNAIDGKGPIGSK			6TT7	ELECTRON MICROSCOPY	3.5	C	C	132.0	118.0	-	-	36.224	33.294	False	'distance above range'	inter	False
269	P48962	P48962	107	33	HKQFWR	VKLLLQVQHASK			1OKC	X-RAY DIFFRACTION	2.2	A	A	106.0	32.0	-	-	46.129	41.971	False	'distance above range'	inter	False
270	P41216	P41216	512	533	GEGEVCVKGANVFK	TAEALDKDGWLHTGDIGK			afP41216	ALPHAFOLD	ALPHAFOLD	A	A	512.0	533.0	98.03	96.08	13.906	12.014	False		intra	True
271	O08749	O08749	159	346	ITGKNQVTATK	FQTKIPNIYAIGDVVAGPMLAHK			3RNM	X-RAY DIFFRACTION	2.4	A	A	124.0	311.0	-	-	11.715	11.253	False		intra	True	homo2mer
271_6	O08749	O08749	159	346	ITGKNQVTATK	FQTKIPNIYAIGDVVAGPMLAHK			3RNM	X-RAY DIFFRACTION	2.4	B	B	124.0	311.0	-	-	11.197	10.772	False		intra	True	homo2mer
271_11	O08749	O08749	159	346	ITGKNQVTATK	FQTKIPNIYAIGDVVAGPMLAHK			3RNM	X-RAY DIFFRACTION	2.4	C	C	124.0	311.0	-	-	11.953	11.353	False		intra	True	homo2mer
271_16	O08749	O08749	159	346	ITGKNQVTATK	FQTKIPNIYAIGDVVAGPMLAHK			3RNM	X-RAY DIFFRACTION	2.4	D	D	124.0	311.0	-	-	11.097	10.649	False		intra	True	homo2mer
272	Q9CR68	Q9CR68	163	181	LSDIPEGKNMAFK	TKKEIDQEAAVEVSQLR			afQ9CR68	ALPHAFOLD	ALPHAFOLD	A	A	163.0	181.0	93.61	95.05	17.06	14.635	False		intra	True
273	P54071	P54071	280	243	TDFDKNK	KWPLYLSTK			5I96	X-RAY DIFFRACTION	1.55	A	A	280.0	243.0	-	-	10.778	9.954	False		intra	True	homo2mer
273_4	P54071	P54071	280	243	TDFDKNK	KWPLYLSTK			5I96	X-RAY DIFFRACTION	1.55	B	B	280.0	243.0	-	-	10.635	9.815	False		intra	True	homo2mer
274	P45952	P45952	307	173	KTFGK	MTEQPMMCAYCVTEPSAGSDVAAIKTK			afP45952	ALPHAFOLD	ALPHAFOLD	A	A	307.0	173.0	98.54	97.44			False		intra	False	homo4mer
275	Q91WS0	Q91WS0	33	42	KFYAK	TKAMVNLQIQK			afQ91WS0	ALPHAFOLD	ALPHAFOLD	A	A	33.0	42.0	88.43	78.31	17.81	15.242	False		intra	True	homo2mer
276	Q8QZT1	Q8QZT1	171	171	GATPYGGVKLEDLIVK	GATPYGGVKLEDLIVK			afQ8QZT1	ALPHAFOLD	ALPHAFOLD	A	A	171.0	171.0	96.76	96.76	0.0	0.0	True	'same peptide'	inter	True	homo4mer
277	Q8BMS1	Q8BMS1	163	415	IATKDR	KALTSFER			afQ8BMS1	ALPHAFOLD	ALPHAFOLD	A	A	163.0	415.0	93.63	85.59	12.649	12.648	False		intra	True
278	P67778	P67778	202	202	FVVEKAEQQKK	FVVEKAEQQKK			afP67778	ALPHAFOLD	ALPHAFOLD	A	A	202.0	202.0	97.07	97.07	0.0	0.0	True	'same peptide'	inter	True	homo3mer
279	P50544	P50544	279	483	EKITAFVVER	GKELTGLGNALK			afP50544	ALPHAFOLD	ALPHAFOLD	A	A	279.0	483.0	96.59	92.5	24.887	24.887	False		intra	True	homo2mer
280	P41216	P41216	641	649	AILDDLLKLGK	EAGLKPFEQVK			afP41216	ALPHAFOLD	ALPHAFOLD	A	A	641.0	649.0	96.91	80.98	18.319	14.975	False		intra	True
281	O35857	O35857	119	121	TSEAIKK	KLGELTGTVK			afO35857	ALPHAFOLD	ALPHAFOLD	A	A	119.0	121.0	46.97	51.36			False		intra	False
282	Q9D0K2	Q9D0K2	455	418	IMEKCTLPLTGK	YGDLANWMIPGKMVK			3DLX	X-RAY DIFFRACTION	2.2	A	A	455.0	418.0	-	-	21.744	20.03	False		intra	True	homo2mer
282_4	Q9D0K2	Q9D0K2	455	418	IMEKCTLPLTGK	YGDLANWMIPGKMVK			3DLX	X-RAY DIFFRACTION	2.2	A	D	455.0	418.0	-	-	33.886	30.994	False		inter	True	homo2mer
282_6	Q9D0K2	Q9D0K2	455	418	IMEKCTLPLTGK	YGDLANWMIPGKMVK			3DLX	X-RAY DIFFRACTION	2.2	B	B	455.0	418.0	-	-	21.381	19.919	False		intra	True	homo2mer
282_7	Q9D0K2	Q9D0K2	455	418	IMEKCTLPLTGK	YGDLANWMIPGKMVK			3DLX	X-RAY DIFFRACTION	2.2	B	C	455.0	418.0	-	-	22.059	22.059	False		inter	True	homo2mer
282_10	Q9D0K2	Q9D0K2	455	418	IMEKCTLPLTGK	YGDLANWMIPGKMVK			3DLX	X-RAY DIFFRACTION	2.2	C	B	455.0	418.0	-	-	32.631	30.691	False		inter	True	homo2mer
282_11	Q9D0K2	Q9D0K2	455	418	IMEKCTLPLTGK	YGDLANWMIPGKMVK			3DLX	X-RAY DIFFRACTION	2.2	C	C	455.0	418.0	-	-	21.971	20.361	False		intra	True	homo2mer
282_13	Q9D0K2	Q9D0K2	455	418	IMEKCTLPLTGK	YGDLANWMIPGKMVK			3DLX	X-RAY DIFFRACTION	2.2	D	A	455.0	418.0	-	-	23.3	23.3	False		inter	True	homo2mer
282_16	Q9D0K2	Q9D0K2	455	418	IMEKCTLPLTGK	YGDLANWMIPGKMVK			3DLX	X-RAY DIFFRACTION	2.2	D	D	455.0	418.0	-	-	21.562	19.935	False		intra	True	homo2mer
283	Q91VS7	Q91VS7	61	60	KFVR	GENAKK			afQ91VS7	ALPHAFOLD	ALPHAFOLD	A	A	61.0	60.0	50.32	49.62			True	'peptides overlap'	inter	False	homo3mer
284	Q91YT0	Q91YT0	54	64	LKGALR	RGDWYKTK			6G72	ELECTRON MICROSCOPY	3.9	F	F	34.0	44.0	-	-	19.995	18.493	False		intra	True
285	Q9CZU6	Q9CZU6	49	393	IKTFK	IVPNILLEQGKAK			5UQS	X-RAY DIFFRACTION	1.6	A	A	49.0	393.0	-	-	48.453	46.923	False	'distance above range'	inter	False	homo2mer_homo4mer
285_2	Q9CZU6	Q9CZU6	49	393	IKTFK	IVPNILLEQGKAK			5UQS	X-RAY DIFFRACTION	1.6	A	C	49.0	393.0	-	-	22.873	22.873	False		inter	True	homo2mer_homo4mer
285_3	Q9CZU6	Q9CZU6	49	393	IKTFK	IVPNILLEQGKAK			5UQS	X-RAY DIFFRACTION	1.6	C	A	49.0	393.0	-	-	25.086	25.086	False		inter	True	homo2mer_homo4mer
286	Q8R4N0	Q8R4N0	59	215	KIPSLK	ASIGATSNKDTQDILYAR			afQ8R4N0	ALPHAFOLD	ALPHAFOLD	A	A	59.0	215.0	93.82	80.11	30.062	28.373	False		intra	True	homo3mer
287	Q9CQ62	Q9CQ62	331	244	KTKGS	FNIIQPGPIKTK			afQ9CQ62	ALPHAFOLD	ALPHAFOLD	A	A	331.0	244.0	85.95	76.75	51.36	47.898	False	'distance above range'	inter	False	homo2mer_homo4mer
288	P47738	P47738	346	346	AKSR	AKSR			5L13	X-RAY DIFFRACTION	2.4	A	A	327.0	327.0	-	-	0.0	0.0	True	'same peptide'	inter	True	homo4mer
288_22	P47738	P47738	346	346	AKSR	AKSR			5L13	X-RAY DIFFRACTION	2.4	C	F	327.0	327.0	-	-	32.08	28.91	False		inter	True	homo4mer
289	Q8C196	Q8C196	237	210	LLVKR	DVKVFGK			6UEL	X-RAY DIFFRACTION	1.9	A	A	237.0	210.0	-	-	18.274	17.351	False		intra	True
289_4	Q8C196	Q8C196	237	210	LLVKR	DVKVFGK			6UEL	X-RAY DIFFRACTION	1.9	B	B	237.0	210.0	-	-	18.774	17.761	False		intra	True
290	P62897	P62897	89	87	KGER	MIFAGIKK			5C0Z	X-RAY DIFFRACTION	1.12	A	A	88.0	86.0	-	-	9.511	8.391	False		intra	True
290_4	P62897	P62897	89	87	KGER	MIFAGIKK			5C0Z	X-RAY DIFFRACTION	1.12	A	D	88.0	86.0	-	-	17.743	16.908	False		inter	True
290_6	P62897	P62897	89	87	KGER	MIFAGIKK			5C0Z	X-RAY DIFFRACTION	1.12	B	B	88.0	86.0	-	-	9.539	8.303	False		intra	True
290_7	P62897	P62897	89	87	KGER	MIFAGIKK			5C0Z	X-RAY DIFFRACTION	1.12	B	C	88.0	86.0	-	-	17.782	16.922	False		inter	True
290_10	P62897	P62897	89	87	KGER	MIFAGIKK			5C0Z	X-RAY DIFFRACTION	1.12	C	B	88.0	86.0	-	-	18.515	17.298	False		inter	True
290_11	P62897	P62897	89	87	KGER	MIFAGIKK			5C0Z	X-RAY DIFFRACTION	1.12	C	C	88.0	86.0	-	-	10.016	8.582	False		intra	True
290_13	P62897	P62897	89	87	KGER	MIFAGIKK			5C0Z	X-RAY DIFFRACTION	1.12	D	A	88.0	86.0	-	-	18.453	17.253	False		inter	True
290_16	P62897	P62897	89	87	KGER	MIFAGIKK			5C0Z	X-RAY DIFFRACTION	1.12	D	D	88.0	86.0	-	-	9.967	8.541	False		intra	True
291	Q9Z2I9	Q9Z2I9	143	116	LITKQTGEK	GKGTFTSGLKGGVK			6G4Q	X-RAY DIFFRACTION	2.59	B	B	143.0	116.0	-	-	13.228	13.089	False		intra	True
292	Q8BMS1	Q8BMS1	163	214	IATKDRK	KMGLVDQLVEPLGPGIK			afQ8BMS1	ALPHAFOLD	ALPHAFOLD	A	A	163.0	214.0	93.63	92.21	12.85	12.28	False		intra	True
293	Q6P8J7	Q6P8J7	344	408	FSKILENLR	GQDIKVPPPLPQFGRK			afQ6P8J7	ALPHAFOLD	ALPHAFOLD	A	A	344.0	408.0	97.25	97.61	12.687	10.774	False		intra	True	homo2mer
293_19	Q6P8J7	Q6P8J7	344	408	FSKILENLR	GQDIKVPPPLPQFGRK			4Z9M	X-RAY DIFFRACTION	2.1	C	C	344.0	408.0	-	-	13.389	11.154	False		intra	True	homo2mer
293_28	Q6P8J7	Q6P8J7	344	408	FSKILENLR	GQDIKVPPPLPQFGRK			4Z9M	X-RAY DIFFRACTION	2.1	D	D	344.0	408.0	-	-	13.296	11.108	False		intra	True	homo2mer
293_37	Q6P8J7	Q6P8J7	344	408	FSKILENLR	GQDIKVPPPLPQFGRK			4Z9M	X-RAY DIFFRACTION	2.1	E	E	344.0	408.0	-	-	13.512	11.296	False		intra	True	homo2mer
293_46	Q6P8J7	Q6P8J7	344	408	FSKILENLR	GQDIKVPPPLPQFGRK			4Z9M	X-RAY DIFFRACTION	2.1	F	F	344.0	408.0	-	-	13.513	11.218	False		intra	True	homo2mer
294	P52825	P52825	424	305	LSSALKAGVTAAK	QKLIHGGNEETLR			4EYW	X-RAY DIFFRACTION	1.89	A	A	424.0	305.0	-	-	15.065	11.02	False		intra	True
294_4	P52825	P52825	424	305	LSSALKAGVTAAK	QKLIHGGNEETLR			4EYW	X-RAY DIFFRACTION	1.89	B	B	424.0	305.0	-	-	15.151	10.959	False		intra	True
295	Q9Z0X1	Q9Z0X1	294	188	ALEKISR	ELWFSDDPNVTKTLQFR			3GD3	X-RAY DIFFRACTION	2.95	A	A	294.0	188.0	-	-	12.123	11.922	False		intra	True	homo2mer
295_6	Q9Z0X1	Q9Z0X1	294	188	ALEKISR	ELWFSDDPNVTKTLQFR			3GD3	X-RAY DIFFRACTION	2.95	B	B	294.0	188.0	-	-	12.213	12.098	False		intra	True	homo2mer
295_11	Q9Z0X1	Q9Z0X1	294	188	ALEKISR	ELWFSDDPNVTKTLQFR			3GD3	X-RAY DIFFRACTION	2.95	C	C	294.0	188.0	-	-	11.73	11.604	False		intra	True	homo2mer
295_16	Q9Z0X1	Q9Z0X1	294	188	ALEKISR	ELWFSDDPNVTKTLQFR			3GD3	X-RAY DIFFRACTION	2.95	D	D	294.0	188.0	-	-	11.969	11.821	False		intra	True	homo2mer
296	P30275	P30275	344	417	FPKILENLR	IPPPLVHSKH			afP30275	ALPHAFOLD	ALPHAFOLD	A	A	344.0	417.0	97.03	54.87			False		intra	False	homo8mer
297	Q6P8J7	Q6P8J7	292	276	GLKEVER	VISMEKGGNMK			4Z9M	X-RAY DIFFRACTION	2.1	A	A	292.0	276.0	-	-	28.109	24.53	False		intra	True	homo2mer
297_10	Q6P8J7	Q6P8J7	292	276	GLKEVER	VISMEKGGNMK			4Z9M	X-RAY DIFFRACTION	2.1	B	B	292.0	276.0	-	-	27.658	24.148	False		intra	True	homo2mer
297_19	Q6P8J7	Q6P8J7	292	276	GLKEVER	VISMEKGGNMK			4Z9M	X-RAY DIFFRACTION	2.1	C	C	292.0	276.0	-	-	26.923	24.157	False		intra	True	homo2mer
297_28	Q6P8J7	Q6P8J7	292	276	GLKEVER	VISMEKGGNMK			4Z9M	X-RAY DIFFRACTION	2.1	D	D	292.0	276.0	-	-	28.405	24.556	False		intra	True	homo2mer
297_37	Q6P8J7	Q6P8J7	292	276	GLKEVER	VISMEKGGNMK			4Z9M	X-RAY DIFFRACTION	2.1	E	E	292.0	276.0	-	-	27.985	24.377	False		intra	True	homo2mer
297_46	Q6P8J7	Q6P8J7	292	276	GLKEVER	VISMEKGGNMK			4Z9M	X-RAY DIFFRACTION	2.1	F	F	292.0	276.0	-	-	28.252	24.378	False		intra	True	homo2mer
297_55	Q6P8J7	Q6P8J7	292	276	GLKEVER	VISMEKGGNMK			4Z9M	X-RAY DIFFRACTION	2.1	G	G	292.0	276.0	-	-	28.5	24.676	False		intra	True	homo2mer
297_64	Q6P8J7	Q6P8J7	292	276	GLKEVER	VISMEKGGNMK			4Z9M	X-RAY DIFFRACTION	2.1	H	H	292.0	276.0	-	-	28.121	24.506	False		intra	True	homo2mer
298	P63038	P63038	125	133	SIAKEGFEK	ISKGANPVEIR			7AZP	ELECTRON MICROSCOPY	3.5	A	A	99.0	107.0	-	-	14.999	13.395	False		intra	True	homo14mer
298_7	P63038	P63038	125	133	SIAKEGFEK	ISKGANPVEIR			7AZP	ELECTRON MICROSCOPY	3.5	A	G	99.0	107.0	-	-	32.168	30.736	False		inter	True	homo14mer
298_8	P63038	P63038	125	133	SIAKEGFEK	ISKGANPVEIR			7AZP	ELECTRON MICROSCOPY	3.5	B	A	99.0	107.0	-	-	32.298	30.75	False		inter	True	homo14mer
298_9	P63038	P63038	125	133	SIAKEGFEK	ISKGANPVEIR			7AZP	ELECTRON MICROSCOPY	3.5	B	B	99.0	107.0	-	-	14.999	13.395	False		intra	True	homo14mer
298_16	P63038	P63038	125	133	SIAKEGFEK	ISKGANPVEIR			7AZP	ELECTRON MICROSCOPY	3.5	C	B	99.0	107.0	-	-	32.238	30.792	False		inter	True	homo14mer
298_17	P63038	P63038	125	133	SIAKEGFEK	ISKGANPVEIR			7AZP	ELECTRON MICROSCOPY	3.5	C	C	99.0	107.0	-	-	14.999	13.395	False		intra	True	homo14mer
298_24	P63038	P63038	125	133	SIAKEGFEK	ISKGANPVEIR			7AZP	ELECTRON MICROSCOPY	3.5	D	C	99.0	107.0	-	-	32.137	30.744	False		inter	True	homo14mer
298_25	P63038	P63038	125	133	SIAKEGFEK	ISKGANPVEIR			7AZP	ELECTRON MICROSCOPY	3.5	D	D	99.0	107.0	-	-	14.999	13.394	False		intra	True	homo14mer
298_32	P63038	P63038	125	133	SIAKEGFEK	ISKGANPVEIR			7AZP	ELECTRON MICROSCOPY	3.5	E	D	99.0	107.0	-	-	32.213	30.769	False		inter	True	homo14mer
298_33	P63038	P63038	125	133	SIAKEGFEK	ISKGANPVEIR			7AZP	ELECTRON MICROSCOPY	3.5	E	E	99.0	107.0	-	-	14.999	13.395	False		intra	True	homo14mer
298_40	P63038	P63038	125	133	SIAKEGFEK	ISKGANPVEIR			7AZP	ELECTRON MICROSCOPY	3.5	F	E	99.0	107.0	-	-	32.06	30.644	False		inter	True	homo14mer
298_41	P63038	P63038	125	133	SIAKEGFEK	ISKGANPVEIR			7AZP	ELECTRON MICROSCOPY	3.5	F	F	99.0	107.0	-	-	14.999	13.395	False		intra	True	homo14mer
298_48	P63038	P63038	125	133	SIAKEGFEK	ISKGANPVEIR			7AZP	ELECTRON MICROSCOPY	3.5	G	F	99.0	107.0	-	-	32.21	30.764	False		inter	True	homo14mer
298_49	P63038	P63038	125	133	SIAKEGFEK	ISKGANPVEIR			7AZP	ELECTRON MICROSCOPY	3.5	G	G	99.0	107.0	-	-	15.0	13.396	False		intra	True	homo14mer
299	P48962	P48962	96	92	YKQIFLGGVDR	YFPTQALNFAFKDK			1OKC	X-RAY DIFFRACTION	2.2	A	A	95.0	91.0	-	-	7.083	6.767	False		intra	True
300	Q9D172	Q9D172	217	231	ALGAKHCVK	GVTEAHVDQKNK			afQ9D172	ALPHAFOLD	ALPHAFOLD	A	A	217.0	231.0	98.61	98.11	10.717	10.717	False		intra	True	homo2mer
301	Q9CQ75	Q9CQ75	13	46	AVGAKLGLR	KAHPNLPILIR			afQ9CQ75	ALPHAFOLD	ALPHAFOLD	A	A	13.0	46.0	54.57	92.11			False		intra	False
302	Q8CAQ8	Q8CAQ8	298	305	AKEELEK	MKTIIEDAK			afQ8CAQ8	ALPHAFOLD	ALPHAFOLD	A	A	298.0	305.0	91.35	90.38	10.966	10.495	False		intra	True
303	P54071	P54071	243	282	KWPLYLSTK	TDFDKNKIWYEHR			5I96	X-RAY DIFFRACTION	1.55	A	A	243.0	282.0	-	-	8.485	7.908	False		intra	True	homo2mer
303_4	P54071	P54071	243	282	KWPLYLSTK	TDFDKNKIWYEHR			5I96	X-RAY DIFFRACTION	1.55	B	B	243.0	282.0	-	-	8.361	7.816	False		intra	True	homo2mer
304	P08228	P08228	123	137	TMVVHEKQDDLGK	GGNEESTKTGNAGSR			3GTT	X-RAY DIFFRACTION	2.4	A	A	122.0	136.0	-	-	14.748	13.782	False		intra	True	homo2mer
304_4	P08228	P08228	123	137	TMVVHEKQDDLGK	GGNEESTKTGNAGSR			3GTT	X-RAY DIFFRACTION	2.4	A	D	122.0	136.0	-	-	34.649	30.396	False		inter	True	homo2mer
304_5	P08228	P08228	123	137	TMVVHEKQDDLGK	GGNEESTKTGNAGSR			3GTT	X-RAY DIFFRACTION	2.4	A	E	122.0	136.0	-	-	30.43	25.125	False		inter	True	homo2mer
304_8	P08228	P08228	123	137	TMVVHEKQDDLGK	GGNEESTKTGNAGSR			3GTT	X-RAY DIFFRACTION	2.4	B	B	122.0	136.0	-	-	14.767	13.698	False		intra	True	homo2mer
304_15	P08228	P08228	123	137	TMVVHEKQDDLGK	GGNEESTKTGNAGSR			3GTT	X-RAY DIFFRACTION	2.4	C	C	122.0	136.0	-	-	14.908	13.79	False		intra	True	homo2mer
304_19	P08228	P08228	123	137	TMVVHEKQDDLGK	GGNEESTKTGNAGSR			3GTT	X-RAY DIFFRACTION	2.4	D	A	122.0	136.0	-	-	30.274	25.22	False		inter	True	homo2mer
304_22	P08228	P08228	123	137	TMVVHEKQDDLGK	GGNEESTKTGNAGSR			3GTT	X-RAY DIFFRACTION	2.4	D	D	122.0	136.0	-	-	14.811	13.717	False		intra	True	homo2mer
304_23	P08228	P08228	123	137	TMVVHEKQDDLGK	GGNEESTKTGNAGSR			3GTT	X-RAY DIFFRACTION	2.4	D	E	122.0	136.0	-	-	31.75	28.227	False		inter	True	homo2mer
304_25	P08228	P08228	123	137	TMVVHEKQDDLGK	GGNEESTKTGNAGSR			3GTT	X-RAY DIFFRACTION	2.4	E	A	122.0	136.0	-	-	33.774	29.793	False		inter	True	homo2mer
304_28	P08228	P08228	123	137	TMVVHEKQDDLGK	GGNEESTKTGNAGSR			3GTT	X-RAY DIFFRACTION	2.4	E	D	122.0	136.0	-	-	30.72	27.152	False		inter	True	homo2mer
304_29	P08228	P08228	123	137	TMVVHEKQDDLGK	GGNEESTKTGNAGSR			3GTT	X-RAY DIFFRACTION	2.4	E	E	122.0	136.0	-	-	14.662	13.728	False		intra	True	homo2mer
304_36	P08228	P08228	123	137	TMVVHEKQDDLGK	GGNEESTKTGNAGSR			3GTT	X-RAY DIFFRACTION	2.4	F	F	122.0	136.0	-	-	14.632	13.512	False		intra	True	homo2mer
305	Q07417	Q07417	306	208	NAFGAPLTKLQNIQFK	QNKGISAFLVPMPTPGLTLGK			1JQI	X-RAY DIFFRACTION	2.25	A	A	282.0	184.0	-	-			False		intra	False	homo4mer
305_2	Q07417	Q07417	306	208	NAFGAPLTKLQNIQFK	QNKGISAFLVPMPTPGLTLGK			1JQI	X-RAY DIFFRACTION	2.25	A	B	282.0	584.0	-	-	24.121	23.836	False		inter	True	homo4mer
305_3	Q07417	Q07417	306	208	NAFGAPLTKLQNIQFK	QNKGISAFLVPMPTPGLTLGK			1JQI	X-RAY DIFFRACTION	2.25	B	A	682.0	184.0	-	-	24.08	23.805	False		inter	True	homo4mer
306	Q9CZW5	Q9CZW5	436	474	LRPKFALAQAQK	KFPR			afQ9CZW5	ALPHAFOLD	ALPHAFOLD	A	A	436.0	474.0	91.38	96.87	9.451	9.209	False		intra	True
307	Q8BIJ6	Q8BIJ6	645	222	SKAPFR	YEAKQLR			afQ8BIJ6	ALPHAFOLD	ALPHAFOLD	A	A	645.0	222.0	94.51	96.16	17.682	17.367	False		intra	True
308	Q91VS7	Q91VS7	60	68	GENAKK	TDEKVER			afQ91VS7	ALPHAFOLD	ALPHAFOLD	A	A	60.0	68.0	49.62	70.71			False		intra	False	homo3mer
309	Q91VD9	Q91VD9	157	163	FLEGKR	AVEDKNIGPLVK			6G2J	ELECTRON MICROSCOPY	3.3	G	G	134.0	140.0	-	-	21.261	19.233	False		intra	True
310	P30275	P30275	296	200	EVEKLIQER	VVVDALSGLKGDLAGR			afP30275	ALPHAFOLD	ALPHAFOLD	A	A	296.0	200.0	98.53	98.15	11.895	11.89	False		intra	True	homo8mer
311	Q9CRB9	Q9CRB9	86	77	LKQAR	KESEHQR			afQ9CRB9	ALPHAFOLD	ALPHAFOLD	A	A	86.0	77.0	96.91	96.38	18.592	15.012	False		intra	True
312	P08249	P08249	105	329	KPGMTR	KGEDFVK			2DFD	X-RAY DIFFRACTION	1.9	A	A	87.0	311.0	-	-	23.066	20.584	False		intra	True	homo2mer
312_4	P08249	P08249	105	329	KPGMTR	KGEDFVK			2DFD	X-RAY DIFFRACTION	1.9	A	D	87.0	311.0	-	-	20.232	18.835	False		inter	True	homo2mer
312_6	P08249	P08249	105	329	KPGMTR	KGEDFVK			2DFD	X-RAY DIFFRACTION	1.9	B	B	87.0	311.0	-	-	22.94	20.481	False		intra	True	homo2mer
312_7	P08249	P08249	105	329	KPGMTR	KGEDFVK			2DFD	X-RAY DIFFRACTION	1.9	B	C	87.0	311.0	-	-	18.914	17.554	False		inter	True	homo2mer
312_10	P08249	P08249	105	329	KPGMTR	KGEDFVK			2DFD	X-RAY DIFFRACTION	1.9	C	B	87.0	311.0	-	-	20.509	19.006	False		inter	True	homo2mer
312_11	P08249	P08249	105	329	KPGMTR	KGEDFVK			2DFD	X-RAY DIFFRACTION	1.9	C	C	87.0	311.0	-	-	23.096	20.588	False		intra	True	homo2mer
312_13	P08249	P08249	105	329	KPGMTR	KGEDFVK			2DFD	X-RAY DIFFRACTION	1.9	D	A	87.0	311.0	-	-	18.992	17.669	False		inter	True	homo2mer
312_16	P08249	P08249	105	329	KPGMTR	KGEDFVK			2DFD	X-RAY DIFFRACTION	1.9	D	D	87.0	311.0	-	-	22.825	20.453	False		intra	True	homo2mer
313	Q91VS7	Q91VS7	61	68	KFVR	TDEKVER			afQ91VS7	ALPHAFOLD	ALPHAFOLD	A	A	61.0	68.0	50.32	70.71			False		intra	False	homo3mer
314	Q99KI0	Q99KI0	462	605	KGEK	CTTDHISAAGPWLKFR			1B0J	X-RAY DIFFRACTION	2.5	A	A	435.0	578.0	-	-	19.656	19.057	False		intra	True
315	Q64433	Q64433	56	56	GKSGEIEPVSVK	GKSGEIEPVSVK			4PJ1	X-RAY DIFFRACTION	3.15	1	1	56.0	56.0	-	-	0.0	0.0	True	'same peptide'	inter	True
315_2	Q64433	Q64433	56	56	GKSGEIEPVSVK	GKSGEIEPVSVK			4PJ1	X-RAY DIFFRACTION	3.15	1	2	56.0	56.0	-	-	9.135	8.276	False		inter	True
315_10	Q64433	Q64433	56	56	GKSGEIEPVSVK	GKSGEIEPVSVK			4PJ1	X-RAY DIFFRACTION	3.15	1	V	56.0	56.0	-	-	19.064	18.011	False		inter	True
315_11	Q64433	Q64433	56	56	GKSGEIEPVSVK	GKSGEIEPVSVK			4PJ1	X-RAY DIFFRACTION	3.15	1	W	56.0	56.0	-	-	22.83	22.198	False		inter	True
315_12	Q64433	Q64433	56	56	GKSGEIEPVSVK	GKSGEIEPVSVK			4PJ1	X-RAY DIFFRACTION	3.15	1	X	56.0	56.0	-	-	22.731	22.135	False		inter	True
315_13	Q64433	Q64433	56	56	GKSGEIEPVSVK	GKSGEIEPVSVK			4PJ1	X-RAY DIFFRACTION	3.15	1	Y	56.0	56.0	-	-	18.997	18.046	False		inter	True
315_14	Q64433	Q64433	56	56	GKSGEIEPVSVK	GKSGEIEPVSVK			4PJ1	X-RAY DIFFRACTION	3.15	1	Z	56.0	56.0	-	-	11.842	9.569	False		inter	True
315_24	Q64433	Q64433	56	56	GKSGEIEPVSVK	GKSGEIEPVSVK			4PJ1	X-RAY DIFFRACTION	3.15	2	V	56.0	56.0	-	-	11.697	10.243	False		inter	True
315_25	Q64433	Q64433	56	56	GKSGEIEPVSVK	GKSGEIEPVSVK			4PJ1	X-RAY DIFFRACTION	3.15	2	W	56.0	56.0	-	-	17.328	16.463	False		inter	True
315_26	Q64433	Q64433	56	56	GKSGEIEPVSVK	GKSGEIEPVSVK			4PJ1	X-RAY DIFFRACTION	3.15	2	X	56.0	56.0	-	-	20.2	19.753	False		inter	True
315_27	Q64433	Q64433	56	56	GKSGEIEPVSVK	GKSGEIEPVSVK			4PJ1	X-RAY DIFFRACTION	3.15	2	Y	56.0	56.0	-	-	19.349	19.297	False		inter	True
315_28	Q64433	Q64433	56	56	GKSGEIEPVSVK	GKSGEIEPVSVK			4PJ1	X-RAY DIFFRACTION	3.15	2	Z	56.0	56.0	-	-	15.203	14.92	False		inter	True
315_32	Q64433	Q64433	56	56	GKSGEIEPVSVK	GKSGEIEPVSVK			4PJ1	X-RAY DIFFRACTION	3.15	O	P	56.0	56.0	-	-	10.264	8.809	False		inter	True
315_33	Q64433	Q64433	56	56	GKSGEIEPVSVK	GKSGEIEPVSVK			4PJ1	X-RAY DIFFRACTION	3.15	O	Q	56.0	56.0	-	-	18.327	16.411	False		inter	True
315_34	Q64433	Q64433	56	56	GKSGEIEPVSVK	GKSGEIEPVSVK			4PJ1	X-RAY DIFFRACTION	3.15	O	R	56.0	56.0	-	-	20.843	20.155	False		inter	True
315_35	Q64433	Q64433	56	56	GKSGEIEPVSVK	GKSGEIEPVSVK			4PJ1	X-RAY DIFFRACTION	3.15	O	S	56.0	56.0	-	-	21.462	20.732	False		inter	True
315_36	Q64433	Q64433	56	56	GKSGEIEPVSVK	GKSGEIEPVSVK			4PJ1	X-RAY DIFFRACTION	3.15	O	T	56.0	56.0	-	-	18.206	17.147	False		inter	True
315_37	Q64433	Q64433	56	56	GKSGEIEPVSVK	GKSGEIEPVSVK			4PJ1	X-RAY DIFFRACTION	3.15	O	U	56.0	56.0	-	-	12.2	10.323	False		inter	True
315_47	Q64433	Q64433	56	56	GKSGEIEPVSVK	GKSGEIEPVSVK			4PJ1	X-RAY DIFFRACTION	3.15	P	Q	56.0	56.0	-	-	12.952	9.124	False		inter	True
315_48	Q64433	Q64433	56	56	GKSGEIEPVSVK	GKSGEIEPVSVK			4PJ1	X-RAY DIFFRACTION	3.15	P	R	56.0	56.0	-	-	18.213	17.114	False		inter	True
315_49	Q64433	Q64433	56	56	GKSGEIEPVSVK	GKSGEIEPVSVK			4PJ1	X-RAY DIFFRACTION	3.15	P	S	56.0	56.0	-	-	22.337	21.689	False		inter	True
315_50	Q64433	Q64433	56	56	GKSGEIEPVSVK	GKSGEIEPVSVK			4PJ1	X-RAY DIFFRACTION	3.15	P	T	56.0	56.0	-	-	22.582	21.934	False		inter	True
315_51	Q64433	Q64433	56	56	GKSGEIEPVSVK	GKSGEIEPVSVK			4PJ1	X-RAY DIFFRACTION	3.15	P	U	56.0	56.0	-	-	18.619	17.735	False		inter	True
315_62	Q64433	Q64433	56	56	GKSGEIEPVSVK	GKSGEIEPVSVK			4PJ1	X-RAY DIFFRACTION	3.15	Q	R	56.0	56.0	-	-	12.918	11.083	False		inter	True
315_63	Q64433	Q64433	56	56	GKSGEIEPVSVK	GKSGEIEPVSVK			4PJ1	X-RAY DIFFRACTION	3.15	Q	S	56.0	56.0	-	-	19.882	18.977	False		inter	True
315_64	Q64433	Q64433	56	56	GKSGEIEPVSVK	GKSGEIEPVSVK			4PJ1	X-RAY DIFFRACTION	3.15	Q	T	56.0	56.0	-	-	23.939	23.162	False		inter	True
315_65	Q64433	Q64433	56	56	GKSGEIEPVSVK	GKSGEIEPVSVK			4PJ1	X-RAY DIFFRACTION	3.15	Q	U	56.0	56.0	-	-	23.279	22.431	False		inter	True
315_77	Q64433	Q64433	56	56	GKSGEIEPVSVK	GKSGEIEPVSVK			4PJ1	X-RAY DIFFRACTION	3.15	R	S	56.0	56.0	-	-	11.019	9.492	False		inter	True
315_78	Q64433	Q64433	56	56	GKSGEIEPVSVK	GKSGEIEPVSVK			4PJ1	X-RAY DIFFRACTION	3.15	R	T	56.0	56.0	-	-	17.99	17.133	False		inter	True
315_79	Q64433	Q64433	56	56	GKSGEIEPVSVK	GKSGEIEPVSVK			4PJ1	X-RAY DIFFRACTION	3.15	R	U	56.0	56.0	-	-	21.35	20.787	False		inter	True
315_92	Q64433	Q64433	56	56	GKSGEIEPVSVK	GKSGEIEPVSVK			4PJ1	X-RAY DIFFRACTION	3.15	S	T	56.0	56.0	-	-	11.19	9.55	False		inter	True
315_93	Q64433	Q64433	56	56	GKSGEIEPVSVK	GKSGEIEPVSVK			4PJ1	X-RAY DIFFRACTION	3.15	S	U	56.0	56.0	-	-	17.456	16.524	False		inter	True
315_107	Q64433	Q64433	56	56	GKSGEIEPVSVK	GKSGEIEPVSVK			4PJ1	X-RAY DIFFRACTION	3.15	T	U	56.0	56.0	-	-	10.754	8.917	False		inter	True
315_137	Q64433	Q64433	56	56	GKSGEIEPVSVK	GKSGEIEPVSVK			4PJ1	X-RAY DIFFRACTION	3.15	V	W	56.0	56.0	-	-	10.831	9.066	False		inter	True
315_138	Q64433	Q64433	56	56	GKSGEIEPVSVK	GKSGEIEPVSVK			4PJ1	X-RAY DIFFRACTION	3.15	V	X	56.0	56.0	-	-	17.604	16.733	False		inter	True
315_139	Q64433	Q64433	56	56	GKSGEIEPVSVK	GKSGEIEPVSVK			4PJ1	X-RAY DIFFRACTION	3.15	V	Y	56.0	56.0	-	-	21.515	20.986	False		inter	True
315_140	Q64433	Q64433	56	56	GKSGEIEPVSVK	GKSGEIEPVSVK			4PJ1	X-RAY DIFFRACTION	3.15	V	Z	56.0	56.0	-	-	22.303	21.613	False		inter	True
315_152	Q64433	Q64433	56	56	GKSGEIEPVSVK	GKSGEIEPVSVK			4PJ1	X-RAY DIFFRACTION	3.15	W	X	56.0	56.0	-	-	11.303	9.535	False		inter	True
315_153	Q64433	Q64433	56	56	GKSGEIEPVSVK	GKSGEIEPVSVK			4PJ1	X-RAY DIFFRACTION	3.15	W	Y	56.0	56.0	-	-	17.731	16.81	False		inter	True
315_154	Q64433	Q64433	56	56	GKSGEIEPVSVK	GKSGEIEPVSVK			4PJ1	X-RAY DIFFRACTION	3.15	W	Z	56.0	56.0	-	-	22.384	21.852	False		inter	True
315_167	Q64433	Q64433	56	56	GKSGEIEPVSVK	GKSGEIEPVSVK			4PJ1	X-RAY DIFFRACTION	3.15	X	Y	56.0	56.0	-	-	12.003	9.048	False		inter	True
315_168	Q64433	Q64433	56	56	GKSGEIEPVSVK	GKSGEIEPVSVK			4PJ1	X-RAY DIFFRACTION	3.15	X	Z	56.0	56.0	-	-	18.8	17.685	False		inter	True
315_182	Q64433	Q64433	56	56	GKSGEIEPVSVK	GKSGEIEPVSVK			4PJ1	X-RAY DIFFRACTION	3.15	Y	Z	56.0	56.0	-	-	12.602	10.523	False		inter	True
316	P63038	P63038	125	473	SIAKEGFEK	ALKIPAMTIAK			7AZP	ELECTRON MICROSCOPY	3.5	A	A	99.0	447.0	-	-	14.39	14.353	False		intra	True	homo14mer
316_9	P63038	P63038	125	473	SIAKEGFEK	ALKIPAMTIAK			7AZP	ELECTRON MICROSCOPY	3.5	B	B	99.0	447.0	-	-	14.392	14.355	False		intra	True	homo14mer
316_17	P63038	P63038	125	473	SIAKEGFEK	ALKIPAMTIAK			7AZP	ELECTRON MICROSCOPY	3.5	C	C	99.0	447.0	-	-	14.389	14.353	False		intra	True	homo14mer
316_25	P63038	P63038	125	473	SIAKEGFEK	ALKIPAMTIAK			7AZP	ELECTRON MICROSCOPY	3.5	D	D	99.0	447.0	-	-	14.39	14.354	False		intra	True	homo14mer
316_33	P63038	P63038	125	473	SIAKEGFEK	ALKIPAMTIAK			7AZP	ELECTRON MICROSCOPY	3.5	E	E	99.0	447.0	-	-	14.389	14.353	False		intra	True	homo14mer
316_41	P63038	P63038	125	473	SIAKEGFEK	ALKIPAMTIAK			7AZP	ELECTRON MICROSCOPY	3.5	F	F	99.0	447.0	-	-	14.391	14.354	False		intra	True	homo14mer
316_49	P63038	P63038	125	473	SIAKEGFEK	ALKIPAMTIAK			7AZP	ELECTRON MICROSCOPY	3.5	G	G	99.0	447.0	-	-	14.391	14.353	False		intra	True	homo14mer
317	P97807	P97807	170	112	KPVHPNDHVNK	AAAEVNQEYGLDPKIASAIMK			afP97807	ALPHAFOLD	ALPHAFOLD	A	A	170.0	112.0	97.72	98.26	14.166	12.998	False		intra	True	homo4mer
318	Q3UJU9	Q3UJU9	440	434	KWMK	ELGKNSEAR			afQ3UJU9	ALPHAFOLD	ALPHAFOLD	A	A	440.0	434.0	96.27	95.94	11.648	9.725	False		intra	True
319	Q6P8J7	Q6P8J7	400	408	KLER	GQDIKVPPPLPQFGR			afQ6P8J7	ALPHAFOLD	ALPHAFOLD	A	A	400.0	408.0	98.5	97.61	9.516	9.258	False		intra	True	homo2mer
319_19	Q6P8J7	Q6P8J7	400	408	KLER	GQDIKVPPPLPQFGR			4Z9M	X-RAY DIFFRACTION	2.1	C	C	400.0	408.0	-	-	9.882	9.537	False		intra	True	homo2mer
319_28	Q6P8J7	Q6P8J7	400	408	KLER	GQDIKVPPPLPQFGR			4Z9M	X-RAY DIFFRACTION	2.1	D	D	400.0	408.0	-	-	9.735	9.43	False		intra	True	homo2mer
319_37	Q6P8J7	Q6P8J7	400	408	KLER	GQDIKVPPPLPQFGR			4Z9M	X-RAY DIFFRACTION	2.1	E	E	400.0	408.0	-	-	9.463	9.22	False		intra	True	homo2mer
319_46	Q6P8J7	Q6P8J7	400	408	KLER	GQDIKVPPPLPQFGR			4Z9M	X-RAY DIFFRACTION	2.1	F	F	400.0	408.0	-	-	9.571	9.33	False		intra	True	homo2mer
320	Q8R1I1	Q8R1I1	54	59	LWKHIK	HKYENKE			7O37	ELECTRON MICROSCOPY	3.2	J	J	53.0	58.0	-	-	14.763	11.717	False		intra	True
320_4	Q8R1I1	Q8R1I1	54	59	LWKHIK	HKYENKE			7O37	ELECTRON MICROSCOPY	3.2	U	U	53.0	58.0	-	-	14.657	12.405	False		intra	True
321	Q91WN4	Q91WN4	47	180	VAKSAR	AHLMKKPR			afQ91WN4	ALPHAFOLD	ALPHAFOLD	A	A	47.0	180.0	64.14	94.44			False		intra	False	homo2mer
322	Q8K2B3	Q8K2B3	517	538	LNMQKSMQNHAAVFR	VGSVLQEGCEKISQLYGDLK			6VAX	X-RAY DIFFRACTION	2.59	A	A	517.0	538.0	-	-	9.534	9.165	False		intra	True
322_4	Q8K2B3	Q8K2B3	517	538	LNMQKSMQNHAAVFR	VGSVLQEGCEKISQLYGDLK			6VAX	X-RAY DIFFRACTION	2.59	C	C	517.0	538.0	-	-	9.494	9.145	False		intra	True
323	P48962	P48962	147	33	LAADVGKGSSQR	VKLLLQVQHASK			1OKC	X-RAY DIFFRACTION	2.2	A	A	146.0	32.0	-	-	26.898	20.791	False		intra	True
324	P17710	P17710	819	833	NILIDFTKK	GQISEPLKTR			1BG3	X-RAY DIFFRACTION	2.8	A	A	763.0	777.0	-	-	11.738	11.707	False		intra	True	homo2mer
324_4	P17710	P17710	819	833	NILIDFTKK	GQISEPLKTR			1BG3	X-RAY DIFFRACTION	2.8	B	B	763.0	777.0	-	-	11.687	11.648	False		intra	True	homo2mer
325	Q9CRB9	Q9CRB9	86	136	LKQAR	KQDAFYK			afQ9CRB9	ALPHAFOLD	ALPHAFOLD	A	A	86.0	136.0	96.91	98.38			False		intra	False
326	Q8BMF4	Q8BMF4	466	468	MLEGKGK	GKISVNDFIIK			afQ8BMF4	ALPHAFOLD	ALPHAFOLD	A	A	466.0	468.0	79.4	90.21	12.107	8.698	True	'peptides overlap'	inter	True	homo60mer
327	P19783	P19783	67	60	EKEKADWSSLSR	DYPLPDVAHVTMLSASQKALK			7O37	ELECTRON MICROSCOPY	3.2	d	d	45.0	38.0	-	-	12.386	11.807	False		intra	True
328	P56382	P56382	51	44	VSKKE	TSGSSIKIVK			afP56382	ALPHAFOLD	ALPHAFOLD	A	A	51.0	44.0	64.08	85.66			False		intra	False
329	Q3ULD5	Q3ULD5	490	70	DQKAR	LGGSEKAR			afQ3ULD5	ALPHAFOLD	ALPHAFOLD	A	A	490.0	70.0	93.85	97.98			False		intra	False	homo6mer
330	Q8BMF4	Q8BMF4	357	371	VFVSPLAKK	GIDLTQVKGTGPEGR			afQ8BMF4	ALPHAFOLD	ALPHAFOLD	A	A	357.0	371.0	84.8	79.14	17.693	15.495	False		intra	True	homo60mer
331	Q60597	Q60597	640	532	ILKTR	KQKPVLQK			7WGR	ELECTRON MICROSCOPY	2.92	A	A	640.0	532.0	-	-			False		intra	False	homo2mer_homo6mer
331_2	Q60597	Q60597	640	532	ILKTR	KQKPVLQK			7WGR	ELECTRON MICROSCOPY	2.92	A	B	640.0	532.0	-	-	30.743	29.918	False		inter	True	homo2mer_homo6mer
331_3	Q60597	Q60597	640	532	ILKTR	KQKPVLQK			7WGR	ELECTRON MICROSCOPY	2.92	B	A	640.0	532.0	-	-	30.669	29.857	False		inter	True	homo2mer_homo6mer
332	Q9DB77	Q9DB77	252	66	AKYR	IGLFVKAGSR			7O37	ELECTRON MICROSCOPY	3.2	B	B	238.0	52.0	-	-	21.133	19.458	False		intra	True
332_4	Q9DB77	Q9DB77	252	66	AKYR	IGLFVKAGSR			7O37	ELECTRON MICROSCOPY	3.2	M	M	238.0	52.0	-	-	23.356	19.91	False		intra	True
333	Q8BMS1	Q8BMS1	60	46	INSPNSKVNTLNK	THINYGVKGDVAVIR			afQ8BMS1	ALPHAFOLD	ALPHAFOLD	A	A	60.0	46.0	88.05	96.45	29.161	27.209	False		intra	True
334	P63038	P63038	91	133	YKNIGAK	ISKGANPVEIR			7AZP	ELECTRON MICROSCOPY	3.5	A	A	65.0	107.0	-	-	24.743	23.362	False		intra	True	homo14mer
334_7	P63038	P63038	91	133	YKNIGAK	ISKGANPVEIR			7AZP	ELECTRON MICROSCOPY	3.5	A	G	65.0	107.0	-	-	34.961	33.695	False		inter	True	homo14mer
334_9	P63038	P63038	91	133	YKNIGAK	ISKGANPVEIR			7AZP	ELECTRON MICROSCOPY	3.5	B	B	65.0	107.0	-	-	24.729	23.362	False		intra	True	homo14mer
334_17	P63038	P63038	91	133	YKNIGAK	ISKGANPVEIR			7AZP	ELECTRON MICROSCOPY	3.5	C	C	65.0	107.0	-	-	24.746	23.361	False		intra	True	homo14mer
334_25	P63038	P63038	91	133	YKNIGAK	ISKGANPVEIR			7AZP	ELECTRON MICROSCOPY	3.5	D	D	65.0	107.0	-	-	24.745	23.361	False		intra	True	homo14mer
334_33	P63038	P63038	91	133	YKNIGAK	ISKGANPVEIR			7AZP	ELECTRON MICROSCOPY	3.5	E	E	65.0	107.0	-	-	24.746	23.362	False		intra	True	homo14mer
334_40	P63038	P63038	91	133	YKNIGAK	ISKGANPVEIR			7AZP	ELECTRON MICROSCOPY	3.5	F	E	65.0	107.0	-	-	34.968	33.577	False		inter	True	homo14mer
334_41	P63038	P63038	91	133	YKNIGAK	ISKGANPVEIR			7AZP	ELECTRON MICROSCOPY	3.5	F	F	65.0	107.0	-	-	24.746	23.361	False		intra	True	homo14mer
334_49	P63038	P63038	91	133	YKNIGAK	ISKGANPVEIR			7AZP	ELECTRON MICROSCOPY	3.5	G	G	65.0	107.0	-	-	24.744	23.362	False		intra	True	homo14mer
335	O35459	O35459	150	94	YQKTFTVIEK	ELVECFQKISK			1DCI	X-RAY DIFFRACTION	1.5	A	A	150.0	94.0	-	-	15.426	14.247	False		intra	True	homo3mer_homo6mer
335_5	O35459	O35459	150	94	YQKTFTVIEK	ELVECFQKISK			1DCI	X-RAY DIFFRACTION	1.5	B	B	150.0	94.0	-	-	15.587	14.342	False		intra	True	homo3mer_homo6mer
335_9	O35459	O35459	150	94	YQKTFTVIEK	ELVECFQKISK			1DCI	X-RAY DIFFRACTION	1.5	C	C	150.0	94.0	-	-	15.3	14.104	False		intra	True	homo3mer_homo6mer
336	Q99LB2	Q99LB2	66	217	KQQNVDR	VNCLAPGLIKTR			afQ99LB2	ALPHAFOLD	ALPHAFOLD	A	A	66.0	217.0	97.33	96.84	22.281	21.785	False		intra	True	homo4mer
337	P08249	P08249	105	241	KPGMTR	AKAGAGSATLSMAYAGAR			2DFD	X-RAY DIFFRACTION	1.9	A	A	87.0	223.0	-	-	10.186	9.608	False		intra	True	homo2mer
337_2	P08249	P08249	105	241	KPGMTR	AKAGAGSATLSMAYAGAR			2DFD	X-RAY DIFFRACTION	1.9	A	B	87.0	223.0	-	-	26.527	26.499	False		inter	True	homo2mer
337_3	P08249	P08249	105	241	KPGMTR	AKAGAGSATLSMAYAGAR			2DFD	X-RAY DIFFRACTION	1.9	A	C	87.0	223.0	-	-	22.537	22.526	False		inter	True	homo2mer
337_4	P08249	P08249	105	241	KPGMTR	AKAGAGSATLSMAYAGAR			2DFD	X-RAY DIFFRACTION	1.9	A	D	87.0	223.0	-	-	17.144	16.899	False		inter	True	homo2mer
337_5	P08249	P08249	105	241	KPGMTR	AKAGAGSATLSMAYAGAR			2DFD	X-RAY DIFFRACTION	1.9	B	A	87.0	223.0	-	-	26.203	26.185	False		inter	True	homo2mer
337_6	P08249	P08249	105	241	KPGMTR	AKAGAGSATLSMAYAGAR			2DFD	X-RAY DIFFRACTION	1.9	B	B	87.0	223.0	-	-	10.005	9.378	False		intra	True	homo2mer
337_7	P08249	P08249	105	241	KPGMTR	AKAGAGSATLSMAYAGAR			2DFD	X-RAY DIFFRACTION	1.9	B	C	87.0	223.0	-	-	18.006	17.619	False		inter	True	homo2mer
337_8	P08249	P08249	105	241	KPGMTR	AKAGAGSATLSMAYAGAR			2DFD	X-RAY DIFFRACTION	1.9	B	D	87.0	223.0	-	-	24.296	24.285	False		inter	True	homo2mer
337_9	P08249	P08249	105	241	KPGMTR	AKAGAGSATLSMAYAGAR			2DFD	X-RAY DIFFRACTION	1.9	C	A	87.0	223.0	-	-	22.306	22.294	False		inter	True	homo2mer
337_10	P08249	P08249	105	241	KPGMTR	AKAGAGSATLSMAYAGAR			2DFD	X-RAY DIFFRACTION	1.9	C	B	87.0	223.0	-	-	17.161	16.903	False		inter	True	homo2mer
337_11	P08249	P08249	105	241	KPGMTR	AKAGAGSATLSMAYAGAR			2DFD	X-RAY DIFFRACTION	1.9	C	C	87.0	223.0	-	-	10.066	9.457	False		intra	True	homo2mer
337_12	P08249	P08249	105	241	KPGMTR	AKAGAGSATLSMAYAGAR			2DFD	X-RAY DIFFRACTION	1.9	C	D	87.0	223.0	-	-	26.386	26.358	False		inter	True	homo2mer
337_13	P08249	P08249	105	241	KPGMTR	AKAGAGSATLSMAYAGAR			2DFD	X-RAY DIFFRACTION	1.9	D	A	87.0	223.0	-	-	17.661	17.447	False		inter	True	homo2mer
337_14	P08249	P08249	105	241	KPGMTR	AKAGAGSATLSMAYAGAR			2DFD	X-RAY DIFFRACTION	1.9	D	B	87.0	223.0	-	-	24.283	24.268	False		inter	True	homo2mer
337_15	P08249	P08249	105	241	KPGMTR	AKAGAGSATLSMAYAGAR			2DFD	X-RAY DIFFRACTION	1.9	D	C	87.0	223.0	-	-	26.176	26.153	False		inter	True	homo2mer
337_16	P08249	P08249	105	241	KPGMTR	AKAGAGSATLSMAYAGAR			2DFD	X-RAY DIFFRACTION	1.9	D	D	87.0	223.0	-	-	10.095	9.486	False		intra	True	homo2mer
338	Q6P8J7	Q6P8J7	338	344	LSKDPR	FSKILENLR			4Z9M	X-RAY DIFFRACTION	2.1	A	A	338.0	344.0	-	-	17.013	14.419	False		intra	True	homo2mer
338_2	Q6P8J7	Q6P8J7	338	344	LSKDPR	FSKILENLR			afQ6P8J7	ALPHAFOLD	ALPHAFOLD	A	A	338.0	344.0	95.96	97.25	16.701	14.25	False		intra	True	homo2mer
338_19	Q6P8J7	Q6P8J7	338	344	LSKDPR	FSKILENLR			4Z9M	X-RAY DIFFRACTION	2.1	C	C	338.0	344.0	-	-	17.016	14.338	False		intra	True	homo2mer
338_28	Q6P8J7	Q6P8J7	338	344	LSKDPR	FSKILENLR			4Z9M	X-RAY DIFFRACTION	2.1	D	D	338.0	344.0	-	-	18.724	14.213	False		intra	True	homo2mer
338_37	Q6P8J7	Q6P8J7	338	344	LSKDPR	FSKILENLR			4Z9M	X-RAY DIFFRACTION	2.1	E	E	338.0	344.0	-	-	17.593	14.584	False		intra	True	homo2mer
338_46	Q6P8J7	Q6P8J7	338	344	LSKDPR	FSKILENLR			4Z9M	X-RAY DIFFRACTION	2.1	F	F	338.0	344.0	-	-	16.822	14.431	False		intra	True	homo2mer
338_64	Q6P8J7	Q6P8J7	338	344	LSKDPR	FSKILENLR			4Z9M	X-RAY DIFFRACTION	2.1	H	H	338.0	344.0	-	-	16.671	14.445	False		intra	True	homo2mer
339	Q9CZU6	Q9CZU6	370	382	HLPKDPMFK	LVAQLYKIVPNILLEQGK			afQ9CZU6	ALPHAFOLD	ALPHAFOLD	A	A	370.0	382.0	98.07	98.1	17.865	17.074	False		intra	True	homo2mer_homo4mer
340	Q6P8J7	Q6P8J7	335	276	IPKLSK	VISMEKGGNMK			4Z9M	X-RAY DIFFRACTION	2.1	A	A	335.0	276.0	-	-	24.542	23.469	False		intra	True	homo2mer
340_9	Q6P8J7	Q6P8J7	335	276	IPKLSK	VISMEKGGNMK			afQ6P8J7	ALPHAFOLD	ALPHAFOLD	A	A	335.0	276.0	98.03	95.04	24.286	23.29	False		intra	True	homo2mer
340_19	Q6P8J7	Q6P8J7	335	276	IPKLSK	VISMEKGGNMK			4Z9M	X-RAY DIFFRACTION	2.1	C	C	335.0	276.0	-	-	24.297	23.165	False		intra	True	homo2mer
340_28	Q6P8J7	Q6P8J7	335	276	IPKLSK	VISMEKGGNMK			4Z9M	X-RAY DIFFRACTION	2.1	D	D	335.0	276.0	-	-	24.238	23.232	False		intra	True	homo2mer
340_37	Q6P8J7	Q6P8J7	335	276	IPKLSK	VISMEKGGNMK			4Z9M	X-RAY DIFFRACTION	2.1	E	E	335.0	276.0	-	-	24.136	23.195	False		intra	True	homo2mer
340_46	Q6P8J7	Q6P8J7	335	276	IPKLSK	VISMEKGGNMK			4Z9M	X-RAY DIFFRACTION	2.1	F	F	335.0	276.0	-	-	23.926	22.996	False		intra	True	homo2mer
340_64	Q6P8J7	Q6P8J7	335	276	IPKLSK	VISMEKGGNMK			4Z9M	X-RAY DIFFRACTION	2.1	H	H	335.0	276.0	-	-	24.131	23.158	False		intra	True	homo2mer
341	Q9DCX2	Q9DCX2	72	78	ANVAKPGLVDDFEKK	YNALKIPVPEDK			afQ9DCX2	ALPHAFOLD	ALPHAFOLD	A	A	72.0	78.0	92.22	81.9	15.157	13.345	False		intra	True
342	Q99KI0	Q99KI0	723	739	IHPVDKLTIQGLK	DFAPGKPLKCVIK			1B0J	X-RAY DIFFRACTION	2.5	A	A	696.0	712.0	-	-	16.875	14.474	False		intra	True
343	P54071	P54071	384	155	GKLDGNQDLIR	EPIICKNIPR			5I96	X-RAY DIFFRACTION	1.55	A	A	384.0	155.0	-	-	26.806	26.799	False		intra	True	homo2mer
343_4	P54071	P54071	384	155	GKLDGNQDLIR	EPIICKNIPR			5I96	X-RAY DIFFRACTION	1.55	B	B	384.0	155.0	-	-	26.932	26.92	False		intra	True	homo2mer
344	Q91YT0	Q91YT0	54	66	LKGALR	TKEILLK			6G72	ELECTRON MICROSCOPY	3.9	F	F	34.0	46.0	-	-	19.771	19.506	False		intra	True
345	Q99JY0	Q99JY0	191	73	AKTLGQR	IPFLLSGTSYKDLMPHDLAR			afQ99JY0	ALPHAFOLD	ALPHAFOLD	A	A	191.0	73.0	95.29	96.04	42.173	41.458	False	'distance above range'	inter	False
346	Q06185	Q06185	48	55	IAAEEKK	RLDELKR			afQ06185	ALPHAFOLD	ALPHAFOLD	A	A	48.0	55.0	95.07	93.9	10.922	10.34	False		intra	True
347	Q9DBM2	Q9DBM2	220	348	KQYPGR	EASKSGQASAKPNLR			afQ9DBM2	ALPHAFOLD	ALPHAFOLD	A	A	220.0	348.0	93.06	79.34	21.514	21.514	False		intra	True	homo2mer
348	P70404	P70404	315	115	NTGKSIANK	VALKGNIETNHNLPPSHK			6L57	X-RAY DIFFRACTION	2.3	B	B	276.0	76.0	-	-	20.041	16.392	False		intra	True
349	Q8CGK3	Q8CGK3	393	382	IIKK	KYLLQEQLK			7NFY	ELECTRON MICROSCOPY	3.9	A	A	404.0	393.0	-	-	17.517	16.783	False		intra	True	homo6mer
349_2	Q8CGK3	Q8CGK3	393	382	IIKK	KYLLQEQLK			7NFY	ELECTRON MICROSCOPY	3.9	A	B	404.0	393.0	-	-	17.773	17.357	False		inter	True	homo6mer
349_5	Q8CGK3	Q8CGK3	393	382	IIKK	KYLLQEQLK			7NFY	ELECTRON MICROSCOPY	3.9	A	E	404.0	393.0	-	-	24.886	24.551	False		inter	True	homo6mer
349_7	Q8CGK3	Q8CGK3	393	382	IIKK	KYLLQEQLK			7NFY	ELECTRON MICROSCOPY	3.9	B	A	404.0	393.0	-	-	17.677	15.871	False		inter	True	homo6mer
349_8	Q8CGK3	Q8CGK3	393	382	IIKK	KYLLQEQLK			7NFY	ELECTRON MICROSCOPY	3.9	B	B	404.0	393.0	-	-	17.533	16.845	False		intra	True	homo6mer
349_13	Q8CGK3	Q8CGK3	393	382	IIKK	KYLLQEQLK			7NFY	ELECTRON MICROSCOPY	3.9	C	A	404.0	393.0	-	-	25.03	24.381	False		inter	True	homo6mer
349_15	Q8CGK3	Q8CGK3	393	382	IIKK	KYLLQEQLK			7NFY	ELECTRON MICROSCOPY	3.9	C	C	404.0	393.0	-	-	16.993	16.112	False		intra	True	homo6mer
349_16	Q8CGK3	Q8CGK3	393	382	IIKK	KYLLQEQLK			7NFY	ELECTRON MICROSCOPY	3.9	C	D	404.0	393.0	-	-	20.885	20.423	False		inter	True	homo6mer
349_21	Q8CGK3	Q8CGK3	393	382	IIKK	KYLLQEQLK			7NFY	ELECTRON MICROSCOPY	3.9	D	C	404.0	393.0	-	-	22.764	18.858	False		inter	True	homo6mer
349_22	Q8CGK3	Q8CGK3	393	382	IIKK	KYLLQEQLK			7NFY	ELECTRON MICROSCOPY	3.9	D	D	404.0	393.0	-	-	16.74	16.361	False		intra	True	homo6mer
349_27	Q8CGK3	Q8CGK3	393	382	IIKK	KYLLQEQLK			7NFY	ELECTRON MICROSCOPY	3.9	E	C	404.0	393.0	-	-	25.924	24.962	False		inter	True	homo6mer
349_29	Q8CGK3	Q8CGK3	393	382	IIKK	KYLLQEQLK			7NFY	ELECTRON MICROSCOPY	3.9	E	E	404.0	393.0	-	-	17.569	16.288	False		intra	True	homo6mer
349_30	Q8CGK3	Q8CGK3	393	382	IIKK	KYLLQEQLK			7NFY	ELECTRON MICROSCOPY	3.9	E	F	404.0	393.0	-	-	19.164	18.629	False		inter	True	homo6mer
349_35	Q8CGK3	Q8CGK3	393	382	IIKK	KYLLQEQLK			7NFY	ELECTRON MICROSCOPY	3.9	F	E	404.0	393.0	-	-	20.383	17.876	False		inter	True	homo6mer
349_36	Q8CGK3	Q8CGK3	393	382	IIKK	KYLLQEQLK			7NFY	ELECTRON MICROSCOPY	3.9	F	F	404.0	393.0	-	-	16.623	16.142	False		intra	True	homo6mer
350	P05202	P05202	58	363	DTNSKK	TQLVSNLKK			3PD6	X-RAY DIFFRACTION	2.4	A	A	58.0	363.0	-	-	25.399	21.626	False		intra	True	homo2mer
350_4	P05202	P05202	58	363	DTNSKK	TQLVSNLKK			3PD6	X-RAY DIFFRACTION	2.4	C	C	58.0	363.0	-	-	24.676	21.477	False		intra	True	homo2mer
351	Q9CPP6	Q9CPP6	40	46	HFPKHAAYR	KYTEQITNEK			6G2J	ELECTRON MICROSCOPY	3.3	V	V	39.0	45.0	-	-	8.478	7.632	False		intra	True
352	Q99KI0	Q99KI0	305	549	KYLSK	SDFDPGQDTYQHPPKDSSGQR			1B0J	X-RAY DIFFRACTION	2.5	A	A	278.0	522.0	-	-	37.41	33.503	False	'distance above range'	inter	False
353	P08249	P08249	105	157	KPGMTR	KHGVYNPNK			2DFD	X-RAY DIFFRACTION	1.9	A	A	87.0	139.0	-	-	36.436	32.025	False	'distance above range'	inter	False	homo2mer
353_4	P08249	P08249	105	157	KPGMTR	KHGVYNPNK			2DFD	X-RAY DIFFRACTION	1.9	A	D	87.0	139.0	-	-	26.487	25.263	False		inter	True	homo2mer
353_7	P08249	P08249	105	157	KPGMTR	KHGVYNPNK			2DFD	X-RAY DIFFRACTION	1.9	B	C	87.0	139.0	-	-	26.304	24.772	False		inter	True	homo2mer
353_10	P08249	P08249	105	157	KPGMTR	KHGVYNPNK			2DFD	X-RAY DIFFRACTION	1.9	C	B	87.0	139.0	-	-	26.452	25.253	False		inter	True	homo2mer
353_13	P08249	P08249	105	157	KPGMTR	KHGVYNPNK			2DFD	X-RAY DIFFRACTION	1.9	D	A	87.0	139.0	-	-	26.325	24.798	False		inter	True	homo2mer
354	P00015	P00015	74	87	KYIPGTK	MIFAGIKK			2AIU	X-RAY DIFFRACTION	1.6	A	A	74.0	87.0	-	-	12.802	12.365	False		intra	True
355	P48962	P48962	147	245	LAADVGKGSSQR	KGADIMYTGTLDCWR			1OKC	X-RAY DIFFRACTION	2.2	A	A	146.0	244.0	-	-	25.309	25.117	False		intra	True
356	P05202	P05202	150	235	FFKFSR	EIASVVKKK			3PD6	X-RAY DIFFRACTION	2.4	A	A	150.0	235.0	-	-	23.41	21.559	False		intra	True	homo2mer
356_4	P05202	P05202	150	235	FFKFSR	EIASVVKKK			3PD6	X-RAY DIFFRACTION	2.4	C	C	150.0	235.0	-	-	23.25	21.498	False		intra	True	homo2mer
357	Q8BMS1	Q8BMS1	415	644	KALTSFER	GFYIYQEGSKNK			afQ8BMS1	ALPHAFOLD	ALPHAFOLD	A	A	415.0	644.0	85.59	72.69	24.312	24.252	False		intra	True
358	Q8BMF4	Q8BMF4	357	363	VFVSPLAKK	LAAEKGIDLTQVK			afQ8BMF4	ALPHAFOLD	ALPHAFOLD	A	A	357.0	363.0	84.8	84.6	14.678	11.319	False		intra	True	homo60mer
359	O08749	O08749	420	430	IGKFPFAANSR	AKTNADTDGMVK			3RNM	X-RAY DIFFRACTION	2.4	A	A	385.0	395.0	-	-	19.68	16.894	False		intra	True	homo2mer
359_6	O08749	O08749	420	430	IGKFPFAANSR	AKTNADTDGMVK			3RNM	X-RAY DIFFRACTION	2.4	B	B	385.0	395.0	-	-	19.566	16.579	False		intra	True	homo2mer
359_11	O08749	O08749	420	430	IGKFPFAANSR	AKTNADTDGMVK			3RNM	X-RAY DIFFRACTION	2.4	C	C	385.0	395.0	-	-	19.665	16.759	False		intra	True	homo2mer
359_16	O08749	O08749	420	430	IGKFPFAANSR	AKTNADTDGMVK			3RNM	X-RAY DIFFRACTION	2.4	D	D	385.0	395.0	-	-	19.609	16.74	False		intra	True	homo2mer
360	Q9WTP6	Q9WTP6	181	147	SDDNEKALK	LIHPKSGR			2C9Y	X-RAY DIFFRACTION	2.1	A	A	181.0	147.0	-	-	33.191	30.454	False		intra	True
361	P54071	P54071	193	199	AGTFKLVFTPK	LVFTPKDGSSAK			5I96	X-RAY DIFFRACTION	1.55	A	A	193.0	199.0	-	-	22.231	19.918	True	'peptides overlap'	inter	True	homo2mer
361_2	P54071	P54071	193	199	AGTFKLVFTPK	LVFTPKDGSSAK			5I96	X-RAY DIFFRACTION	1.55	A	B	193.0	199.0	-	-	14.922	13.988	False		inter	True	homo2mer
361_3	P54071	P54071	193	199	AGTFKLVFTPK	LVFTPKDGSSAK			5I96	X-RAY DIFFRACTION	1.55	B	A	193.0	199.0	-	-	14.556	13.286	False		inter	True	homo2mer
362	Q03265	Q03265	132	167	EGDVVKR	GPIGSKTR			6TT7	ELECTRON MICROSCOPY	3.5	A	A	89.0	124.0	-	-	26.992	26.068	False		intra	True
362_5	Q03265	Q03265	132	167	EGDVVKR	GPIGSKTR			6TT7	ELECTRON MICROSCOPY	3.5	B	B	89.0	124.0	-	-	24.569	23.936	False		intra	True
362_9	Q03265	Q03265	132	167	EGDVVKR	GPIGSKTR			6TT7	ELECTRON MICROSCOPY	3.5	C	C	89.0	124.0	-	-	26.816	25.918	False		intra	True
363	P63038	P63038	130	469	EGFEKISK	IGIEIIKR			7AZP	ELECTRON MICROSCOPY	3.5	A	A	104.0	443.0	-	-	13.728	12.956	False		intra	True	homo14mer
363_9	P63038	P63038	130	469	EGFEKISK	IGIEIIKR			7AZP	ELECTRON MICROSCOPY	3.5	B	B	104.0	443.0	-	-	13.727	12.956	False		intra	True	homo14mer
363_17	P63038	P63038	130	469	EGFEKISK	IGIEIIKR			7AZP	ELECTRON MICROSCOPY	3.5	C	C	104.0	443.0	-	-	13.728	12.956	False		intra	True	homo14mer
363_25	P63038	P63038	130	469	EGFEKISK	IGIEIIKR			7AZP	ELECTRON MICROSCOPY	3.5	D	D	104.0	443.0	-	-	13.728	12.955	False		intra	True	homo14mer
363_33	P63038	P63038	130	469	EGFEKISK	IGIEIIKR			7AZP	ELECTRON MICROSCOPY	3.5	E	E	104.0	443.0	-	-	13.73	12.956	False		intra	True	homo14mer
363_41	P63038	P63038	130	469	EGFEKISK	IGIEIIKR			7AZP	ELECTRON MICROSCOPY	3.5	F	F	104.0	443.0	-	-	13.728	12.956	False		intra	True	homo14mer
363_49	P63038	P63038	130	469	EGFEKISK	IGIEIIKR			7AZP	ELECTRON MICROSCOPY	3.5	G	G	104.0	443.0	-	-	13.728	12.956	False		intra	True	homo14mer
364	Q9D0K2	Q9D0K2	296	418	SGKPGGDVR	YGDLANWMIPGKMVK			afQ9D0K2	ALPHAFOLD	ALPHAFOLD	A	A	296.0	418.0	39.85	83.68			False		intra	False	homo2mer
364_13	Q9D0K2	Q9D0K2	296	418	SGKPGGDVR	YGDLANWMIPGKMVK			3DLX	X-RAY DIFFRACTION	2.2	D	A	286.0	418.0	-	-			False		inter	False	homo2mer
364_14	Q9D0K2	Q9D0K2	296	418	SGKPGGDVR	YGDLANWMIPGKMVK			3DLX	X-RAY DIFFRACTION	2.2	D	B	286.0	418.0	-	-			False		inter	False	homo2mer
364_15	Q9D0K2	Q9D0K2	296	418	SGKPGGDVR	YGDLANWMIPGKMVK			3DLX	X-RAY DIFFRACTION	2.2	D	C	286.0	418.0	-	-			False		inter	False	homo2mer
364_16	Q9D0K2	Q9D0K2	296	418	SGKPGGDVR	YGDLANWMIPGKMVK			3DLX	X-RAY DIFFRACTION	2.2	D	D	286.0	418.0	-	-	36.918	36.723	False	'distance above range'	inter	False	homo2mer
365	Q6P8J7	Q6P8J7	353	344	LQKR	FSKILENLR			4Z9M	X-RAY DIFFRACTION	2.1	A	A	353.0	344.0	-	-	14.307	11.834	False		intra	True	homo2mer
365_2	Q6P8J7	Q6P8J7	353	344	LQKR	FSKILENLR			afQ6P8J7	ALPHAFOLD	ALPHAFOLD	A	A	353.0	344.0	92.17	97.25	15.167	12.324	False		intra	True	homo2mer
365_19	Q6P8J7	Q6P8J7	353	344	LQKR	FSKILENLR			4Z9M	X-RAY DIFFRACTION	2.1	C	C	353.0	344.0	-	-	15.646	12.534	False		intra	True	homo2mer
365_28	Q6P8J7	Q6P8J7	353	344	LQKR	FSKILENLR			4Z9M	X-RAY DIFFRACTION	2.1	D	D	353.0	344.0	-	-	15.245	12.381	False		intra	True	homo2mer
365_37	Q6P8J7	Q6P8J7	353	344	LQKR	FSKILENLR			4Z9M	X-RAY DIFFRACTION	2.1	E	E	353.0	344.0	-	-	15.161	12.374	False		intra	True	homo2mer
365_46	Q6P8J7	Q6P8J7	353	344	LQKR	FSKILENLR			4Z9M	X-RAY DIFFRACTION	2.1	F	F	353.0	344.0	-	-	14.978	12.173	False		intra	True	homo2mer
365_64	Q6P8J7	Q6P8J7	353	344	LQKR	FSKILENLR			4Z9M	X-RAY DIFFRACTION	2.1	H	H	353.0	344.0	-	-	15.051	12.153	False		intra	True	homo2mer
366	Q9DCS9	Q9DCS9	111	137	LKACQQR	VTKAYQDR			6G2J	ELECTRON MICROSCOPY	3.3	p	p	110.0	136.0	-	-	20.696	19.603	False		intra	True
367	Q9DC69	Q9DC69	113	118	DKDSIR	KAVQHSNVVINLIGR			6G2J	ELECTRON MICROSCOPY	3.3	P	P	78.0	83.0	-	-	12.434	10.244	False		intra	True
368	Q8BMS1	Q8BMS1	415	214	KALTSFER	KMGLVDQLVEPLGPGIK			afQ8BMS1	ALPHAFOLD	ALPHAFOLD	A	A	415.0	214.0	85.59	92.21	11.16	11.16	False		intra	True
369	Q03265	Q03265	175	194	VGLKAPGIIPR	ISVREPMQTGIKAVDSLVPIGR			6TT7	ELECTRON MICROSCOPY	3.5	A	A	132.0	151.0	-	-	70.0	37.572	False	'distance above range'	inter	False
369_2	Q03265	Q03265	175	194	VGLKAPGIIPR	ISVREPMQTGIKAVDSLVPIGR			6TT7	ELECTRON MICROSCOPY	3.5	A	B	132.0	151.0	-	-			False		inter	False
369_3	Q03265	Q03265	175	194	VGLKAPGIIPR	ISVREPMQTGIKAVDSLVPIGR			6TT7	ELECTRON MICROSCOPY	3.5	A	C	132.0	151.0	-	-			False		inter	False
369_4	Q03265	Q03265	175	194	VGLKAPGIIPR	ISVREPMQTGIKAVDSLVPIGR			6TT7	ELECTRON MICROSCOPY	3.5	B	A	132.0	151.0	-	-			False		inter	False
369_5	Q03265	Q03265	175	194	VGLKAPGIIPR	ISVREPMQTGIKAVDSLVPIGR			6TT7	ELECTRON MICROSCOPY	3.5	B	B	132.0	151.0	-	-	49.476	37.552	False	'distance above range'	inter	False
369_6	Q03265	Q03265	175	194	VGLKAPGIIPR	ISVREPMQTGIKAVDSLVPIGR			6TT7	ELECTRON MICROSCOPY	3.5	B	C	132.0	151.0	-	-			False		inter	False
369_7	Q03265	Q03265	175	194	VGLKAPGIIPR	ISVREPMQTGIKAVDSLVPIGR			6TT7	ELECTRON MICROSCOPY	3.5	C	A	132.0	151.0	-	-			False		inter	False
369_8	Q03265	Q03265	175	194	VGLKAPGIIPR	ISVREPMQTGIKAVDSLVPIGR			6TT7	ELECTRON MICROSCOPY	3.5	C	B	132.0	151.0	-	-			False		inter	False
369_9	Q03265	Q03265	175	194	VGLKAPGIIPR	ISVREPMQTGIKAVDSLVPIGR			6TT7	ELECTRON MICROSCOPY	3.5	C	C	132.0	151.0	-	-	55.44	38.16	False	'distance above range'	inter	False
370	P56480	P56480	198	124	VVDLLAPYAKGGK	GQKVLDSGAPIKIPVGPETLGR			2W6E	X-RAY DIFFRACTION	6.5	D	D	148.0	74.0	-	-			False		intra	False
370_2	P56480	P56480	198	124	VVDLLAPYAKGGK	GQKVLDSGAPIKIPVGPETLGR			2W6E	X-RAY DIFFRACTION	6.5	D	E	148.0	74.0	-	-			False		inter	False
370_3	P56480	P56480	198	124	VVDLLAPYAKGGK	GQKVLDSGAPIKIPVGPETLGR			2W6E	X-RAY DIFFRACTION	6.5	D	F	148.0	74.0	-	-			False		inter	False
370_4	P56480	P56480	198	124	VVDLLAPYAKGGK	GQKVLDSGAPIKIPVGPETLGR			2W6E	X-RAY DIFFRACTION	6.5	E	D	148.0	74.0	-	-			False		inter	False
370_5	P56480	P56480	198	124	VVDLLAPYAKGGK	GQKVLDSGAPIKIPVGPETLGR			2W6E	X-RAY DIFFRACTION	6.5	E	E	148.0	74.0	-	-	59.771	47.59	False	'distance above range'	inter	False
370_6	P56480	P56480	198	124	VVDLLAPYAKGGK	GQKVLDSGAPIKIPVGPETLGR			2W6E	X-RAY DIFFRACTION	6.5	E	F	148.0	74.0	-	-			False		inter	False
370_7	P56480	P56480	198	124	VVDLLAPYAKGGK	GQKVLDSGAPIKIPVGPETLGR			2W6E	X-RAY DIFFRACTION	6.5	F	D	148.0	74.0	-	-			False		inter	False
370_8	P56480	P56480	198	124	VVDLLAPYAKGGK	GQKVLDSGAPIKIPVGPETLGR			2W6E	X-RAY DIFFRACTION	6.5	F	E	148.0	74.0	-	-			False		inter	False
370_9	P56480	P56480	198	124	VVDLLAPYAKGGK	GQKVLDSGAPIKIPVGPETLGR			2W6E	X-RAY DIFFRACTION	6.5	F	F	148.0	74.0	-	-			False		intra	False
371	P56382	P56382	50	44	VSKKE	TSGSSIKIVK			afP56382	ALPHAFOLD	ALPHAFOLD	A	A	50.0	44.0	70.46	85.66	21.088	19.313	False		intra	True
372	Q99KI0	Q99KI0	521	411	KFKLEAPDADELPR	CKSQFTITPGSEQIR			1B0J	X-RAY DIFFRACTION	2.5	A	A	494.0	384.0	-	-	16.972	16.311	False		intra	True
373	Q9CZU6	Q9CZU6	370	103	HLPKDPMFK	GYSIPECQKMLPK			afQ9CZU6	ALPHAFOLD	ALPHAFOLD	A	A	370.0	103.0	98.07	98.44	28.84	27.356	False		intra	True	homo2mer_homo4mer
374	Q60932	Q60932	128	122	IKTGYK	LTFDSSFSPNTGKK			3EMN	X-RAY DIFFRACTION	2.3	X	X	115.0	109.0	-	-	21.001	20.11	False		intra	True	homo2mer
375	P47934	P47934	261	186	NTWAKAYNNLIK	VPGPKQDSVVNFLK			2H3P	X-RAY DIFFRACTION	2.2	A	A	261.0	186.0	-	-	12.712	11.668	False		intra	True
375_4	P47934	P47934	261	186	NTWAKAYNNLIK	VPGPKQDSVVNFLK			2H3P	X-RAY DIFFRACTION	2.2	B	B	261.0	186.0	-	-	12.959	11.859	False		intra	True
376	Q8C196	Q8C196	811	831	TFEESFQKALR	LPMNKEWPANLDLK			6UEL	X-RAY DIFFRACTION	1.9	A	A	811.0	831.0	-	-	32.882	23.026	False		intra	True
376_4	Q8C196	Q8C196	811	831	TFEESFQKALR	LPMNKEWPANLDLK			6UEL	X-RAY DIFFRACTION	1.9	B	B	811.0	831.0	-	-	26.495	23.854	False		intra	True
377	Q91VR2	Q91VR2	43	49	NIQKITK	SMKMVAAAK			afQ91VR2	ALPHAFOLD	ALPHAFOLD	A	A	43.0	49.0	97.74	96.97	13.88	10.821	False		intra	True
378	Q8BMS1	Q8BMS1	411	644	GLNDKVK	GFYIYQEGSKNK			afQ8BMS1	ALPHAFOLD	ALPHAFOLD	A	A	411.0	644.0	92.97	72.69	22.785	22.516	False		intra	True
379	Q8CAQ8	Q8CAQ8	269	384	KSAQWR	ELDSITPDITPGWKGMSISDLAGK			afQ8CAQ8	ALPHAFOLD	ALPHAFOLD	A	A	269.0	384.0	69.75	39.3			False		intra	False
380	Q925I1	Q925I1	213	213	LKAAEHR	LKAAEHR			afQ925I1	ALPHAFOLD	ALPHAFOLD	A	A	213.0	213.0	70.65	70.65	0.0	0.0	True	'same peptide'	inter	True
381	P16858	P16858	192	213	TVDGPSGKLWR	GAAQNIIPASTGAAKAVGK			6LGJ	X-RAY DIFFRACTION	2.4	A	A	194.0	215.0	-	-	19.879	19.879	False		intra	True	homo4mer
381_6	P16858	P16858	192	213	TVDGPSGKLWR	GAAQNIIPASTGAAKAVGK			6LGJ	X-RAY DIFFRACTION	2.4	B	B	194.0	215.0	-	-	19.635	19.635	False		intra	True	homo4mer
381_11	P16858	P16858	192	213	TVDGPSGKLWR	GAAQNIIPASTGAAKAVGK			6LGJ	X-RAY DIFFRACTION	2.4	C	C	194.0	215.0	-	-	18.854	18.854	False		intra	True	homo4mer
381_16	P16858	P16858	192	213	TVDGPSGKLWR	GAAQNIIPASTGAAKAVGK			6LGJ	X-RAY DIFFRACTION	2.4	D	D	194.0	215.0	-	-	19.162	19.159	False		intra	True	homo4mer
382	P56391	P56391	10	47	IKNYK	AMTAKGGDVSVCEWYR			7O37	ELECTRON MICROSCOPY	3.2	h	h	9.0	46.0	-	-	21.869	20.919	False		intra	True
383	Q9DC69	Q9DC69	189	175	AVGEKEVR	FIHVSHLNASMKSSSK			6G2J	ELECTRON MICROSCOPY	3.3	P	P	154.0	140.0	-	-	14.71	14.126	False		intra	True
384	Q9DB77	Q9DB77	430	250	KFVSGK	GGLGLAGAKAK			7O37	ELECTRON MICROSCOPY	3.2	B	B	416.0	236.0	-	-	20.738	20.679	False		intra	True
384_4	Q9DB77	Q9DB77	430	250	KFVSGK	GGLGLAGAKAK			7O37	ELECTRON MICROSCOPY	3.2	M	M	416.0	236.0	-	-	19.851	19.833	False		intra	True
385	Q9DB77	Q9DB77	159	199	SQLKIDK	MGKITSEELHYFVQNHFTSAR			7O37	ELECTRON MICROSCOPY	3.2	B	B	145.0	185.0	-	-	14.428	12.302	False		intra	True
385_2	Q9DB77	Q9DB77	159	199	SQLKIDK	MGKITSEELHYFVQNHFTSAR			7O37	ELECTRON MICROSCOPY	3.2	B	M	145.0	185.0	-	-	25.107	25.107	False		inter	True
385_3	Q9DB77	Q9DB77	159	199	SQLKIDK	MGKITSEELHYFVQNHFTSAR			7O37	ELECTRON MICROSCOPY	3.2	M	B	145.0	185.0	-	-	25.207	25.194	False		inter	True
385_4	Q9DB77	Q9DB77	159	199	SQLKIDK	MGKITSEELHYFVQNHFTSAR			7O37	ELECTRON MICROSCOPY	3.2	M	M	145.0	185.0	-	-	14.145	12.229	False		intra	True
386	Q6P8J7	Q6P8J7	344	344	FSKILENLR	FSKILENLR			4Z9M	X-RAY DIFFRACTION	2.1	A	A	344.0	344.0	-	-	0.0	0.0	True	'same peptide'	inter	True	homo2mer
386_2	Q6P8J7	Q6P8J7	344	344	FSKILENLR	FSKILENLR			afQ6P8J7	ALPHAFOLD	ALPHAFOLD	A	A	344.0	344.0	97.25	97.25	0.0	0.0	True	'same peptide'	inter	True	homo2mer
386_19	Q6P8J7	Q6P8J7	344	344	FSKILENLR	FSKILENLR			4Z9M	X-RAY DIFFRACTION	2.1	C	C	344.0	344.0	-	-	0.0	0.0	True	'same peptide'	inter	True	homo2mer
386_28	Q6P8J7	Q6P8J7	344	344	FSKILENLR	FSKILENLR			4Z9M	X-RAY DIFFRACTION	2.1	D	D	344.0	344.0	-	-	0.0	0.0	True	'same peptide'	inter	True	homo2mer
386_37	Q6P8J7	Q6P8J7	344	344	FSKILENLR	FSKILENLR			4Z9M	X-RAY DIFFRACTION	2.1	E	E	344.0	344.0	-	-	0.0	0.0	True	'same peptide'	inter	True	homo2mer
386_46	Q6P8J7	Q6P8J7	344	344	FSKILENLR	FSKILENLR			4Z9M	X-RAY DIFFRACTION	2.1	F	F	344.0	344.0	-	-	0.0	0.0	True	'same peptide'	inter	True	homo2mer
386_64	Q6P8J7	Q6P8J7	344	344	FSKILENLR	FSKILENLR			4Z9M	X-RAY DIFFRACTION	2.1	H	H	344.0	344.0	-	-	0.0	0.0	True	'same peptide'	inter	True	homo2mer
387	P97807	P97807	77	63	STMNFKIGGATER	VPTDKYYGAQTVR			3E04	X-RAY DIFFRACTION	1.95	A	A	80.0	66.0	-	-	17.608	17.504	False		intra	True	homo4mer
387_2	P97807	P97807	77	63	STMNFKIGGATER	VPTDKYYGAQTVR			3E04	X-RAY DIFFRACTION	1.95	A	B	80.0	66.0	-	-	30.985	30.257	False		inter	True	homo4mer
387_5	P97807	P97807	77	63	STMNFKIGGATER	VPTDKYYGAQTVR			3E04	X-RAY DIFFRACTION	1.95	B	A	80.0	66.0	-	-	31.064	30.313	False		inter	True	homo4mer
387_6	P97807	P97807	77	63	STMNFKIGGATER	VPTDKYYGAQTVR			3E04	X-RAY DIFFRACTION	1.95	B	B	80.0	66.0	-	-	17.276	17.227	False		intra	True	homo4mer
387_11	P97807	P97807	77	63	STMNFKIGGATER	VPTDKYYGAQTVR			3E04	X-RAY DIFFRACTION	1.95	C	C	80.0	66.0	-	-	18.038	17.854	False		intra	True	homo4mer
387_12	P97807	P97807	77	63	STMNFKIGGATER	VPTDKYYGAQTVR			3E04	X-RAY DIFFRACTION	1.95	C	D	80.0	66.0	-	-	30.585	29.859	False		inter	True	homo4mer
387_15	P97807	P97807	77	63	STMNFKIGGATER	VPTDKYYGAQTVR			3E04	X-RAY DIFFRACTION	1.95	D	C	80.0	66.0	-	-	30.38	29.653	False		inter	True	homo4mer
387_16	P97807	P97807	77	63	STMNFKIGGATER	VPTDKYYGAQTVR			3E04	X-RAY DIFFRACTION	1.95	D	D	80.0	66.0	-	-	17.797	17.593	False		intra	True	homo4mer
388	P54071	P54071	384	282	GKLDGNQDLIR	TDFDKNKIWYEHR			5I96	X-RAY DIFFRACTION	1.55	A	A	384.0	282.0	-	-	20.983	20.648	False		intra	True	homo2mer
388_4	P54071	P54071	384	282	GKLDGNQDLIR	TDFDKNKIWYEHR			5I96	X-RAY DIFFRACTION	1.55	B	B	384.0	282.0	-	-	22.714	22.411	False		intra	True	homo2mer
389	P48962	P48962	33	272	VKLLLQVQHASK	IAKDEGANAFFKGAWSNVLR			1OKC	X-RAY DIFFRACTION	2.2	A	A	32.0	271.0	-	-	10.66	8.983	False		intra	True
390	P48962	P48962	147	63	LAADVGKGSSQR	IPKEQGFLSFWR			1OKC	X-RAY DIFFRACTION	2.2	A	A	146.0	62.0	-	-	10.92	9.613	False		intra	True
391	P56480	P56480	159	259	IMNVIGEPIDERGPIKTK	EGNDLYHEMIESGVINLKDATSK			2W6E	X-RAY DIFFRACTION	6.5	D	D	109.0	209.0	-	-	17.86	16.737	False		intra	True
391_5	P56480	P56480	159	259	IMNVIGEPIDERGPIKTK	EGNDLYHEMIESGVINLKDATSK			2W6E	X-RAY DIFFRACTION	6.5	E	E	109.0	209.0	-	-	18.882	17.535	False		intra	True
391_9	P56480	P56480	159	259	IMNVIGEPIDERGPIKTK	EGNDLYHEMIESGVINLKDATSK			2W6E	X-RAY DIFFRACTION	6.5	F	F	109.0	209.0	-	-	18.463	17.177	False		intra	True
392	Q9DCW4	Q9DCW4	205	116	KIEVVK	LAEKEKVDLLFLGK			1EFV	X-RAY DIFFRACTION	2.1	B	B	205.0	116.0	-	-	20.097	19.868	False		intra	True
393	Q9DB20	Q9DB20	70	84	VGQLLKDPK	VSLAVLNPYIKR			afQ9DB20	ALPHAFOLD	ALPHAFOLD	A	A	70.0	84.0	84.91	86.26	28.845	23.75	False		intra	True
394	Q8BMS1	Q8BMS1	60	519	INSPNSKVNTLNK	TSKDTTASAVAVGLR			afQ8BMS1	ALPHAFOLD	ALPHAFOLD	A	A	60.0	519.0	88.05	98.07	24.95	23.782	False		intra	True
395	Q6P8J7	Q6P8J7	292	344	GLKEVER	FSKILENLR			4Z9M	X-RAY DIFFRACTION	2.1	A	A	292.0	344.0	-	-	45.567	37.678	False	'distance above range'	inter	False	homo2mer
395_2	Q6P8J7	Q6P8J7	292	344	GLKEVER	FSKILENLR			afQ6P8J7	ALPHAFOLD	ALPHAFOLD	A	A	292.0	344.0	98.29	97.25	43.679	37.549	False	'distance above range'	inter	False	homo2mer
395_3	Q6P8J7	Q6P8J7	292	344	GLKEVER	FSKILENLR			4Z9M	X-RAY DIFFRACTION	2.1	A	C	292.0	344.0	-	-			False		inter	False	homo2mer
395_4	Q6P8J7	Q6P8J7	292	344	GLKEVER	FSKILENLR			4Z9M	X-RAY DIFFRACTION	2.1	A	D	292.0	344.0	-	-	41.281	41.281	False	'distance above range'	inter	False	homo2mer
395_5	Q6P8J7	Q6P8J7	292	344	GLKEVER	FSKILENLR			4Z9M	X-RAY DIFFRACTION	2.1	A	E	292.0	344.0	-	-			False		inter	False	homo2mer
395_6	Q6P8J7	Q6P8J7	292	344	GLKEVER	FSKILENLR			4Z9M	X-RAY DIFFRACTION	2.1	A	F	292.0	344.0	-	-			False		inter	False	homo2mer
395_8	Q6P8J7	Q6P8J7	292	344	GLKEVER	FSKILENLR			4Z9M	X-RAY DIFFRACTION	2.1	A	H	292.0	344.0	-	-			False		inter	False	homo2mer
395_9	Q6P8J7	Q6P8J7	292	344	GLKEVER	FSKILENLR			4Z9M	X-RAY DIFFRACTION	2.1	B	A	292.0	344.0	-	-			False		inter	False	homo2mer
395_11	Q6P8J7	Q6P8J7	292	344	GLKEVER	FSKILENLR			4Z9M	X-RAY DIFFRACTION	2.1	B	C	292.0	344.0	-	-	40.407	40.407	False	'distance above range'	inter	False	homo2mer
395_12	Q6P8J7	Q6P8J7	292	344	GLKEVER	FSKILENLR			4Z9M	X-RAY DIFFRACTION	2.1	B	D	292.0	344.0	-	-			False		inter	False	homo2mer
395_13	Q6P8J7	Q6P8J7	292	344	GLKEVER	FSKILENLR			4Z9M	X-RAY DIFFRACTION	2.1	B	E	292.0	344.0	-	-			False		inter	False	homo2mer
395_14	Q6P8J7	Q6P8J7	292	344	GLKEVER	FSKILENLR			4Z9M	X-RAY DIFFRACTION	2.1	B	F	292.0	344.0	-	-			False		inter	False	homo2mer
395_16	Q6P8J7	Q6P8J7	292	344	GLKEVER	FSKILENLR			4Z9M	X-RAY DIFFRACTION	2.1	B	H	292.0	344.0	-	-			False		inter	False	homo2mer
395_17	Q6P8J7	Q6P8J7	292	344	GLKEVER	FSKILENLR			4Z9M	X-RAY DIFFRACTION	2.1	C	A	292.0	344.0	-	-	37.643	37.643	False	'distance above range'	inter	False	homo2mer
395_19	Q6P8J7	Q6P8J7	292	344	GLKEVER	FSKILENLR			4Z9M	X-RAY DIFFRACTION	2.1	C	C	292.0	344.0	-	-	45.934	37.671	False	'distance above range'	inter	False	homo2mer
395_20	Q6P8J7	Q6P8J7	292	344	GLKEVER	FSKILENLR			4Z9M	X-RAY DIFFRACTION	2.1	C	D	292.0	344.0	-	-			False		inter	False	homo2mer
395_21	Q6P8J7	Q6P8J7	292	344	GLKEVER	FSKILENLR			4Z9M	X-RAY DIFFRACTION	2.1	C	E	292.0	344.0	-	-			False		inter	False	homo2mer
395_22	Q6P8J7	Q6P8J7	292	344	GLKEVER	FSKILENLR			4Z9M	X-RAY DIFFRACTION	2.1	C	F	292.0	344.0	-	-			False		inter	False	homo2mer
395_24	Q6P8J7	Q6P8J7	292	344	GLKEVER	FSKILENLR			4Z9M	X-RAY DIFFRACTION	2.1	C	H	292.0	344.0	-	-			False		inter	False	homo2mer
395_25	Q6P8J7	Q6P8J7	292	344	GLKEVER	FSKILENLR			4Z9M	X-RAY DIFFRACTION	2.1	D	A	292.0	344.0	-	-			False		inter	False	homo2mer
395_27	Q6P8J7	Q6P8J7	292	344	GLKEVER	FSKILENLR			4Z9M	X-RAY DIFFRACTION	2.1	D	C	292.0	344.0	-	-			False		inter	False	homo2mer
395_28	Q6P8J7	Q6P8J7	292	344	GLKEVER	FSKILENLR			4Z9M	X-RAY DIFFRACTION	2.1	D	D	292.0	344.0	-	-	43.001	37.531	False	'distance above range'	inter	False	homo2mer
395_29	Q6P8J7	Q6P8J7	292	344	GLKEVER	FSKILENLR			4Z9M	X-RAY DIFFRACTION	2.1	D	E	292.0	344.0	-	-			False		inter	False	homo2mer
395_30	Q6P8J7	Q6P8J7	292	344	GLKEVER	FSKILENLR			4Z9M	X-RAY DIFFRACTION	2.1	D	F	292.0	344.0	-	-			False		inter	False	homo2mer
395_32	Q6P8J7	Q6P8J7	292	344	GLKEVER	FSKILENLR			4Z9M	X-RAY DIFFRACTION	2.1	D	H	292.0	344.0	-	-			False		inter	False	homo2mer
395_33	Q6P8J7	Q6P8J7	292	344	GLKEVER	FSKILENLR			4Z9M	X-RAY DIFFRACTION	2.1	E	A	292.0	344.0	-	-			False		inter	False	homo2mer
395_35	Q6P8J7	Q6P8J7	292	344	GLKEVER	FSKILENLR			4Z9M	X-RAY DIFFRACTION	2.1	E	C	292.0	344.0	-	-			False		inter	False	homo2mer
395_36	Q6P8J7	Q6P8J7	292	344	GLKEVER	FSKILENLR			4Z9M	X-RAY DIFFRACTION	2.1	E	D	292.0	344.0	-	-			False		inter	False	homo2mer
395_37	Q6P8J7	Q6P8J7	292	344	GLKEVER	FSKILENLR			4Z9M	X-RAY DIFFRACTION	2.1	E	E	292.0	344.0	-	-	45.842	37.204	False	'distance above range'	inter	False	homo2mer
395_38	Q6P8J7	Q6P8J7	292	344	GLKEVER	FSKILENLR			4Z9M	X-RAY DIFFRACTION	2.1	E	F	292.0	344.0	-	-	37.517	37.517	False	'distance above range'	inter	False	homo2mer
395_40	Q6P8J7	Q6P8J7	292	344	GLKEVER	FSKILENLR			4Z9M	X-RAY DIFFRACTION	2.1	E	H	292.0	344.0	-	-			False		inter	False	homo2mer
395_41	Q6P8J7	Q6P8J7	292	344	GLKEVER	FSKILENLR			4Z9M	X-RAY DIFFRACTION	2.1	F	A	292.0	344.0	-	-			False		inter	False	homo2mer
395_43	Q6P8J7	Q6P8J7	292	344	GLKEVER	FSKILENLR			4Z9M	X-RAY DIFFRACTION	2.1	F	C	292.0	344.0	-	-			False		inter	False	homo2mer
395_44	Q6P8J7	Q6P8J7	292	344	GLKEVER	FSKILENLR			4Z9M	X-RAY DIFFRACTION	2.1	F	D	292.0	344.0	-	-			False		inter	False	homo2mer
395_45	Q6P8J7	Q6P8J7	292	344	GLKEVER	FSKILENLR			4Z9M	X-RAY DIFFRACTION	2.1	F	E	292.0	344.0	-	-			False		inter	False	homo2mer
395_46	Q6P8J7	Q6P8J7	292	344	GLKEVER	FSKILENLR			4Z9M	X-RAY DIFFRACTION	2.1	F	F	292.0	344.0	-	-	52.462	37.269	False	'distance above range'	inter	False	homo2mer
395_48	Q6P8J7	Q6P8J7	292	344	GLKEVER	FSKILENLR			4Z9M	X-RAY DIFFRACTION	2.1	F	H	292.0	344.0	-	-			False		inter	False	homo2mer
395_49	Q6P8J7	Q6P8J7	292	344	GLKEVER	FSKILENLR			4Z9M	X-RAY DIFFRACTION	2.1	G	A	292.0	344.0	-	-			False		inter	False	homo2mer
395_51	Q6P8J7	Q6P8J7	292	344	GLKEVER	FSKILENLR			4Z9M	X-RAY DIFFRACTION	2.1	G	C	292.0	344.0	-	-			False		inter	False	homo2mer
395_52	Q6P8J7	Q6P8J7	292	344	GLKEVER	FSKILENLR			4Z9M	X-RAY DIFFRACTION	2.1	G	D	292.0	344.0	-	-			False		inter	False	homo2mer
395_53	Q6P8J7	Q6P8J7	292	344	GLKEVER	FSKILENLR			4Z9M	X-RAY DIFFRACTION	2.1	G	E	292.0	344.0	-	-			False		inter	False	homo2mer
395_54	Q6P8J7	Q6P8J7	292	344	GLKEVER	FSKILENLR			4Z9M	X-RAY DIFFRACTION	2.1	G	F	292.0	344.0	-	-			False		inter	False	homo2mer
395_56	Q6P8J7	Q6P8J7	292	344	GLKEVER	FSKILENLR			4Z9M	X-RAY DIFFRACTION	2.1	G	H	292.0	344.0	-	-	37.12	37.12	False	'distance above range'	inter	False	homo2mer
395_57	Q6P8J7	Q6P8J7	292	344	GLKEVER	FSKILENLR			4Z9M	X-RAY DIFFRACTION	2.1	H	A	292.0	344.0	-	-			False		inter	False	homo2mer
395_59	Q6P8J7	Q6P8J7	292	344	GLKEVER	FSKILENLR			4Z9M	X-RAY DIFFRACTION	2.1	H	C	292.0	344.0	-	-			False		inter	False	homo2mer
395_60	Q6P8J7	Q6P8J7	292	344	GLKEVER	FSKILENLR			4Z9M	X-RAY DIFFRACTION	2.1	H	D	292.0	344.0	-	-			False		inter	False	homo2mer
395_61	Q6P8J7	Q6P8J7	292	344	GLKEVER	FSKILENLR			4Z9M	X-RAY DIFFRACTION	2.1	H	E	292.0	344.0	-	-	37.653	37.653	False	'distance above range'	inter	False	homo2mer
395_62	Q6P8J7	Q6P8J7	292	344	GLKEVER	FSKILENLR			4Z9M	X-RAY DIFFRACTION	2.1	H	F	292.0	344.0	-	-			False		inter	False	homo2mer
395_64	Q6P8J7	Q6P8J7	292	344	GLKEVER	FSKILENLR			4Z9M	X-RAY DIFFRACTION	2.1	H	H	292.0	344.0	-	-	45.219	37.356	False	'distance above range'	inter	False	homo2mer
396	P24270	P24270	476	480	DAQLFIQKK	AVKNFTDVHPDYGAR			3NWL	X-RAY DIFFRACTION	2.69	A	A	475.0	479.0	-	-	6.793	6.481	False		intra	True	homo4mer
396_6	P24270	P24270	476	480	DAQLFIQKK	AVKNFTDVHPDYGAR			3NWL	X-RAY DIFFRACTION	2.69	B	B	475.0	479.0	-	-	6.879	6.597	False		intra	True	homo4mer
396_11	P24270	P24270	476	480	DAQLFIQKK	AVKNFTDVHPDYGAR			3NWL	X-RAY DIFFRACTION	2.69	C	C	475.0	479.0	-	-	6.829	6.516	False		intra	True	homo4mer
396_16	P24270	P24270	476	480	DAQLFIQKK	AVKNFTDVHPDYGAR			3NWL	X-RAY DIFFRACTION	2.69	D	D	475.0	479.0	-	-	6.816	6.454	False		intra	True	homo4mer
397	P08228	P08228	137	71	GGNEESTKTGNAGSR	KHGGPADEER			3GTT	X-RAY DIFFRACTION	2.4	A	A	136.0	70.0	-	-	8.991	7.755	False		intra	True	homo2mer
397_4	P08228	P08228	137	71	GGNEESTKTGNAGSR	KHGGPADEER			3GTT	X-RAY DIFFRACTION	2.4	A	D	136.0	70.0	-	-	33.816	29.746	False		inter	True	homo2mer
397_5	P08228	P08228	137	71	GGNEESTKTGNAGSR	KHGGPADEER			3GTT	X-RAY DIFFRACTION	2.4	A	E	136.0	70.0	-	-	32.066	28.665	False		inter	True	homo2mer
397_8	P08228	P08228	137	71	GGNEESTKTGNAGSR	KHGGPADEER			3GTT	X-RAY DIFFRACTION	2.4	B	B	136.0	70.0	-	-	9.152	7.706	False		intra	True	homo2mer
397_15	P08228	P08228	137	71	GGNEESTKTGNAGSR	KHGGPADEER			3GTT	X-RAY DIFFRACTION	2.4	C	C	136.0	70.0	-	-	9.285	7.885	False		intra	True	homo2mer
397_19	P08228	P08228	137	71	GGNEESTKTGNAGSR	KHGGPADEER			3GTT	X-RAY DIFFRACTION	2.4	D	A	136.0	70.0	-	-	34.918	27.546	False		inter	True	homo2mer
397_22	P08228	P08228	137	71	GGNEESTKTGNAGSR	KHGGPADEER			3GTT	X-RAY DIFFRACTION	2.4	D	D	136.0	70.0	-	-	8.988	7.709	False		intra	True	homo2mer
397_23	P08228	P08228	137	71	GGNEESTKTGNAGSR	KHGGPADEER			3GTT	X-RAY DIFFRACTION	2.4	D	E	136.0	70.0	-	-	33.882	28.45	False		inter	True	homo2mer
397_25	P08228	P08228	137	71	GGNEESTKTGNAGSR	KHGGPADEER			3GTT	X-RAY DIFFRACTION	2.4	E	A	136.0	70.0	-	-	34.77	30.737	False		inter	True	homo2mer
397_29	P08228	P08228	137	71	GGNEESTKTGNAGSR	KHGGPADEER			3GTT	X-RAY DIFFRACTION	2.4	E	E	136.0	70.0	-	-	9.732	8.175	False		intra	True	homo2mer
397_36	P08228	P08228	137	71	GGNEESTKTGNAGSR	KHGGPADEER			3GTT	X-RAY DIFFRACTION	2.4	F	F	136.0	70.0	-	-	9.448	7.65	False		intra	True	homo2mer
398	Q8BMS1	Q8BMS1	411	289	GLNDKVK	TVEEKVK			afQ8BMS1	ALPHAFOLD	ALPHAFOLD	A	A	411.0	289.0	92.97	95.27	26.165	26.035	False		intra	True
399	P17710	P17710	247	232	LLNKAIK	FKASGVEGADVVK			1BG3	X-RAY DIFFRACTION	2.8	A	A	191.0	176.0	-	-	25.101	19.546	False		intra	True	homo2mer
399_4	P17710	P17710	247	232	LLNKAIK	FKASGVEGADVVK			1BG3	X-RAY DIFFRACTION	2.8	B	B	191.0	176.0	-	-	21.787	19.539	False		intra	True	homo2mer
400	Q60932	Q60932	126	132	NAKIK	TGYKR			3EMN	X-RAY DIFFRACTION	2.3	X	X	113.0	119.0	-	-	19.952	19.036	False		intra	True	homo2mer
401	Q8BMS1	Q8BMS1	631	457	KSGK	HKVLK			afQ8BMS1	ALPHAFOLD	ALPHAFOLD	A	A	631.0	457.0	89.8	98.08	26.513	26.159	False		intra	True
402	Q9DB20	Q9DB20	201	207	SKIQK	LSKAMR			afQ9DB20	ALPHAFOLD	ALPHAFOLD	A	A	201.0	207.0	92.14	95.63	14.031	10.819	False		intra	True
403	Q91VS7	Q91VS7	60	60	GENAKK	GENAKK			afQ91VS7	ALPHAFOLD	ALPHAFOLD	A	A	60.0	60.0	49.62	49.62	0.0	0.0	True	'same peptide'	inter	True	homo3mer
404	Q9Z1P6	Q9Z1P6	10	23	VIQKLR	NWASGQDLQAKLQLR			6G2J	ELECTRON MICROSCOPY	3.3	r	r	9.0	22.0	-	-	16.865	15.894	False		intra	True
405	Q9DCJ5	Q9DCJ5	38	132	AAAHHYGAQCDKTNK	VKTDRPLPENPYHSR			6G2J	ELECTRON MICROSCOPY	3.3	X	X	37.0	131.0	-	-	8.658	8.546	False		intra	True
406	Q99LC5	Q99LC5	164	75	VKVFSVR	VAGVAKVLVAQHDAYK			1T9G	X-RAY DIFFRACTION	2.9	R	R	164.0	75.0	-	-	21.424	18.25	False		intra	True
407	Q06185	Q06185	48	34	IAAEEKK	YSYLKPR			afQ06185	ALPHAFOLD	ALPHAFOLD	A	A	48.0	34.0	95.07	94.5	22.372	21.221	False		intra	True
408	Q03265	Q03265	261	261	STVAQLVKR	STVAQLVKR			6TT7	ELECTRON MICROSCOPY	3.5	A	A	218.0	218.0	-	-	0.0	0.0	True	'same peptide'	inter	True
408_5	Q03265	Q03265	261	261	STVAQLVKR	STVAQLVKR			6TT7	ELECTRON MICROSCOPY	3.5	B	B	218.0	218.0	-	-	0.0	0.0	True	'same peptide'	inter	True
408_9	Q03265	Q03265	261	261	STVAQLVKR	STVAQLVKR			6TT7	ELECTRON MICROSCOPY	3.5	C	C	218.0	218.0	-	-	0.0	0.0	True	'same peptide'	inter	True
409	P56480	P56480	201	133	GGKIGLFGGAGVGK	VLDSGAPIKIPVGPETLGR			afP56480	ALPHAFOLD	ALPHAFOLD	A	A	201.0	133.0	92.65	95.47	30.74	26.196	False		intra	True
410	Q9Z2I9	Q9Z2I9	108	116	GKGTFTSGLK	GTFTSGLKGGVK			6G4Q	X-RAY DIFFRACTION	2.59	B	B	108.0	116.0	-	-	8.649	8.298	True	'peptides overlap'	inter	True
411	Q9CR13	Q9CR13	40	51	YLVKAFR	VTSEKLCR			afQ9CR13	ALPHAFOLD	ALPHAFOLD	A	A	40.0	51.0	94.45	51.2			False		intra	False
412	Q99JY0	Q99JY0	254	191	SHSLAKK	AKTLGQR			afQ99JY0	ALPHAFOLD	ALPHAFOLD	A	A	254.0	191.0	98.7	95.29			False		intra	False
413	Q64433	Q64433	36	36	GGIMLPEKSQGK	GGIMLPEKSQGK			4PJ1	X-RAY DIFFRACTION	3.15	1	1	36.0	36.0	-	-	0.0	0.0	True	'same peptide'	inter	True
413_2	Q64433	Q64433	36	36	GGIMLPEKSQGK	GGIMLPEKSQGK			4PJ1	X-RAY DIFFRACTION	3.15	1	2	36.0	36.0	-	-	33.148	32.976	False		inter	True
413_14	Q64433	Q64433	36	36	GGIMLPEKSQGK	GGIMLPEKSQGK			4PJ1	X-RAY DIFFRACTION	3.15	1	Z	36.0	36.0	-	-	26.454	26.415	False		inter	True
413_24	Q64433	Q64433	36	36	GGIMLPEKSQGK	GGIMLPEKSQGK			4PJ1	X-RAY DIFFRACTION	3.15	2	V	36.0	36.0	-	-	19.687	19.647	False		inter	True
413_32	Q64433	Q64433	36	36	GGIMLPEKSQGK	GGIMLPEKSQGK			4PJ1	X-RAY DIFFRACTION	3.15	O	P	36.0	36.0	-	-	32.669	31.868	False		inter	True
413_37	Q64433	Q64433	36	36	GGIMLPEKSQGK	GGIMLPEKSQGK			4PJ1	X-RAY DIFFRACTION	3.15	O	U	36.0	36.0	-	-	12.127	12.046	False		inter	True
413_47	Q64433	Q64433	36	36	GGIMLPEKSQGK	GGIMLPEKSQGK			4PJ1	X-RAY DIFFRACTION	3.15	P	Q	36.0	36.0	-	-	27.515	27.46	False		inter	True
413_62	Q64433	Q64433	36	36	GGIMLPEKSQGK	GGIMLPEKSQGK			4PJ1	X-RAY DIFFRACTION	3.15	Q	R	36.0	36.0	-	-	30.051	29.884	False		inter	True
413_77	Q64433	Q64433	36	36	GGIMLPEKSQGK	GGIMLPEKSQGK			4PJ1	X-RAY DIFFRACTION	3.15	R	S	36.0	36.0	-	-	28.773	28.771	False		inter	True
413_92	Q64433	Q64433	36	36	GGIMLPEKSQGK	GGIMLPEKSQGK			4PJ1	X-RAY DIFFRACTION	3.15	S	T	36.0	36.0	-	-	28.046	27.72	False		inter	True
413_137	Q64433	Q64433	36	36	GGIMLPEKSQGK	GGIMLPEKSQGK			4PJ1	X-RAY DIFFRACTION	3.15	V	W	36.0	36.0	-	-	28.832	28.625	False		inter	True
413_152	Q64433	Q64433	36	36	GGIMLPEKSQGK	GGIMLPEKSQGK			4PJ1	X-RAY DIFFRACTION	3.15	W	X	36.0	36.0	-	-	28.715	28.691	False		inter	True
413_167	Q64433	Q64433	36	36	GGIMLPEKSQGK	GGIMLPEKSQGK			4PJ1	X-RAY DIFFRACTION	3.15	X	Y	36.0	36.0	-	-	28.782	28.704	False		inter	True
413_182	Q64433	Q64433	36	36	GGIMLPEKSQGK	GGIMLPEKSQGK			4PJ1	X-RAY DIFFRACTION	3.15	Y	Z	36.0	36.0	-	-	29.714	29.572	False		inter	True
414	Q62425	Q62425	76	64	LKKEGPDF	LGPNEQYKFYSVNVDYSK			afQ62425	ALPHAFOLD	ALPHAFOLD	A	A	76.0	64.0	88.94	92.56	19.239	17.998	False		intra	True
415	P56480	P56480	159	133	GPIKTK	VLDSGAPIKIPVGPETLGR			afP56480	ALPHAFOLD	ALPHAFOLD	A	A	159.0	133.0	90.46	95.47	16.522	15.497	False		intra	True
416	P56382	P56382	44	21	TSGSSIKIVK	FSQICAKAVR			6TT7	ELECTRON MICROSCOPY	3.5	I	I	44.0	21.0	-	-	20.017	19.647	False		intra	True
417	Q9QXX4	Q9QXX4	10	18	VALTKR	ADPAELKAIFLK			afQ9QXX4	ALPHAFOLD	ALPHAFOLD	A	A	10.0	18.0	78.97	95.51	20.513	17.178	False		intra	True	homo2mer
418	Q8CAQ8	Q8CAQ8	281	285	TVEGALKER	RKAVDEAADALLK			afQ8CAQ8	ALPHAFOLD	ALPHAFOLD	A	A	281.0	285.0	90.93	92.16	6.865	6.532	False		intra	True
419	Q99LB7	Q99LB7	167	174	LNEYKR	LMSLGKAYGIESHVLSPAETK			afQ99LB7	ALPHAFOLD	ALPHAFOLD	A	A	167.0	174.0	97.37	95.81	11.738	11.234	False		intra	True
420	P47740	P47740	289	296	HFKR	LQSLLKGQK			afP47740	ALPHAFOLD	ALPHAFOLD	A	A	289.0	296.0	98.63	96.43	11.855	11.493	False		intra	True	homo2mer
421	P50544	P50544	65	483	EKPAR	GKELTGLGNALK			afP50544	ALPHAFOLD	ALPHAFOLD	A	A	65.0	483.0	27.6	92.5			False		intra	False	homo2mer
422	Q9DCW4	Q9DCW4	11	248	ALVAVKR	VETTEDLVAKLK			1EFV	X-RAY DIFFRACTION	2.1	B	B	11.0	248.0	-	-	49.646	44.039	False	'distance above range'	inter	False
423	Q99KI0	Q99KI0	31	549	AKVAMSHFEPSEYIR	SDFDPGQDTYQHPPKDSSGQR			1B0J	X-RAY DIFFRACTION	2.5	A	A	4.0	522.0	-	-	20.023	19.188	False		intra	True
424	Q03265	Q03265	427	240	AMKQVAGTMK	FNDGTDEKKK			6TT7	ELECTRON MICROSCOPY	3.5	A	A	384.0	197.0	-	-	18.956	18.052	False		intra	True
424_5	Q03265	Q03265	427	240	AMKQVAGTMK	FNDGTDEKKK			6TT7	ELECTRON MICROSCOPY	3.5	B	B	384.0	197.0	-	-	20.664	19.379	False		intra	True
424_9	Q03265	Q03265	427	240	AMKQVAGTMK	FNDGTDEKKK			6TT7	ELECTRON MICROSCOPY	3.5	C	C	384.0	197.0	-	-	19.578	18.624	False		intra	True
425	P54071	P54071	384	272	GKLDGNQDLIR	FKDIFQEIFDKHYK			5I96	X-RAY DIFFRACTION	1.55	A	A	384.0	272.0	-	-	24.476	24.111	False		intra	True	homo2mer
425_4	P54071	P54071	384	272	GKLDGNQDLIR	FKDIFQEIFDKHYK			5I96	X-RAY DIFFRACTION	1.55	B	B	384.0	272.0	-	-	25.614	25.148	False		intra	True	homo2mer
426	P41216	P41216	398	387	KEAELR	IFGQANTSLKR			afP41216	ALPHAFOLD	ALPHAFOLD	A	A	398.0	387.0	95.78	90.28	16.686	16.224	False		intra	True
427	Q9DBM2	Q9DBM2	579	569	GWYQYDKPLGR	FGQKTGK			3ZW8	X-RAY DIFFRACTION	2.5	A	A	583.0	573.0	-	-	12.813	10.561	False		intra	True	homo2mer
427_2	Q9DBM2	Q9DBM2	579	569	GWYQYDKPLGR	FGQKTGK			3ZW8	X-RAY DIFFRACTION	2.5	A	B	583.0	573.0	-	-	12.822	12.433	False		inter	True	homo2mer
427_3	Q9DBM2	Q9DBM2	579	569	GWYQYDKPLGR	FGQKTGK			3ZW8	X-RAY DIFFRACTION	2.5	B	A	583.0	573.0	-	-	9.148	9.051	False		inter	True	homo2mer
427_4	Q9DBM2	Q9DBM2	579	569	GWYQYDKPLGR	FGQKTGK			3ZW8	X-RAY DIFFRACTION	2.5	B	B	583.0	573.0	-	-	12.903	10.674	False		intra	True	homo2mer
428	Q9CQ75	Q9CQ75	98	75	AMQNVLSGKA	YAFGQEKTVSLNNLSADEVTR			afQ9CQ75	ALPHAFOLD	ALPHAFOLD	A	A	98.0	75.0	56.69	90.9			False		intra	False
429	Q99LC5	Q99LC5	69	216	VVQDLCKVAGVAK	SDRPELTGAKVVVSGGR			afQ99LC5	ALPHAFOLD	ALPHAFOLD	A	A	69.0	216.0	97.81	96.81	24.555	23.666	False		intra	True
430	Q91WS0	Q91WS0	37	42	FYAKENR	TKAMVNLQIQK			afQ91WS0	ALPHAFOLD	ALPHAFOLD	A	A	37.0	42.0	73.48	78.31	11.978	9.798	False		intra	True	homo2mer
431	Q8C196	Q8C196	841	793	KELSEPSSTR	IGSSMKSVGEVMAIGR			6UEL	X-RAY DIFFRACTION	1.9	A	A	841.0	793.0	-	-	24.286	22.794	False		intra	True
431_4	Q8C196	Q8C196	841	793	KELSEPSSTR	IGSSMKSVGEVMAIGR			6UEL	X-RAY DIFFRACTION	1.9	B	B	841.0	793.0	-	-	24.011	23.187	False		intra	True
432	Q8C196	Q8C196	811	793	TFEESFQKALR	IGSSMKSVGEVMAIGR			6UEL	X-RAY DIFFRACTION	1.9	A	A	811.0	793.0	-	-	37.451	23.933	False	'distance above range'	inter	False
432_4	Q8C196	Q8C196	811	793	TFEESFQKALR	IGSSMKSVGEVMAIGR			6UEL	X-RAY DIFFRACTION	1.9	B	B	811.0	793.0	-	-	29.27	23.867	False		intra	True
433	Q8BH59	Q8BH59	234	244	KIYSTLAGTR	KDIEVTKEEFAQSAIR			afQ8BH59	ALPHAFOLD	ALPHAFOLD	A	A	234.0	244.0	84.23	60.42			False		intra	False	homo2mer
434	P56480	P56480	159	201	GPIKTK	GGKIGLFGGAGVGK			2W6E	X-RAY DIFFRACTION	6.5	D	D	109.0	151.0	-	-	36.368	32.677	False	'distance above range'	inter	False
434_2	P56480	P56480	159	201	GPIKTK	GGKIGLFGGAGVGK			2W6E	X-RAY DIFFRACTION	6.5	D	E	109.0	151.0	-	-			False		inter	False
434_3	P56480	P56480	159	201	GPIKTK	GGKIGLFGGAGVGK			2W6E	X-RAY DIFFRACTION	6.5	D	F	109.0	151.0	-	-			False		inter	False
434_4	P56480	P56480	159	201	GPIKTK	GGKIGLFGGAGVGK			2W6E	X-RAY DIFFRACTION	6.5	E	D	109.0	151.0	-	-			False		inter	False
434_5	P56480	P56480	159	201	GPIKTK	GGKIGLFGGAGVGK			2W6E	X-RAY DIFFRACTION	6.5	E	E	109.0	151.0	-	-	43.356	31.87	False	'distance above range'	inter	False
434_6	P56480	P56480	159	201	GPIKTK	GGKIGLFGGAGVGK			2W6E	X-RAY DIFFRACTION	6.5	E	F	109.0	151.0	-	-			False		inter	False
434_7	P56480	P56480	159	201	GPIKTK	GGKIGLFGGAGVGK			2W6E	X-RAY DIFFRACTION	6.5	F	D	109.0	151.0	-	-			False		inter	False
434_8	P56480	P56480	159	201	GPIKTK	GGKIGLFGGAGVGK			2W6E	X-RAY DIFFRACTION	6.5	F	E	109.0	151.0	-	-			False		inter	False
434_9	P56480	P56480	159	201	GPIKTK	GGKIGLFGGAGVGK			2W6E	X-RAY DIFFRACTION	6.5	F	F	109.0	151.0	-	-	48.988	32.673	False	'distance above range'	inter	False
435	P54869	P54869	310	358	MVQKSLAR	ALLKASLDMFNQK			2WYA	X-RAY DIFFRACTION	1.7	A	A	310.0	358.0	-	-	15.311	12.553	False		intra	True	homo2mer
435_6	P54869	P54869	310	358	MVQKSLAR	ALLKASLDMFNQK			2WYA	X-RAY DIFFRACTION	1.7	B	B	310.0	358.0	-	-	14.78	12.537	False		intra	True	homo2mer
435_11	P54869	P54869	310	358	MVQKSLAR	ALLKASLDMFNQK			2WYA	X-RAY DIFFRACTION	1.7	C	C	310.0	358.0	-	-	14.557	12.561	False		intra	True	homo2mer
435_16	P54869	P54869	310	358	MVQKSLAR	ALLKASLDMFNQK			2WYA	X-RAY DIFFRACTION	1.7	D	D	310.0	358.0	-	-	14.533	12.545	False		intra	True	homo2mer
436	O35129	O35129	216	262	AQFLVEKAK	AAQNISKTIATSQNR			afO35129	ALPHAFOLD	ALPHAFOLD	A	A	216.0	262.0	97.7	84.75	40.447	40.447	False	'distance above range'	inter	False	homo2mer_homo3mer
437	Q8CAQ8	Q8CAQ8	298	437	AKEELEK	HKLEEK			afQ8CAQ8	ALPHAFOLD	ALPHAFOLD	A	A	298.0	437.0	91.35	92.43	36.591	35.913	False	'distance above range'	inter	False
438	P99029	P99029	79	82	VNLAELFKGK	KGVLFGVPGAFTPGCSK			1H4O	X-RAY DIFFRACTION	1.95	A	A	30.0	33.0	-	-	15.252	11.103	False		intra	True	homo2mer
438_10	P99029	P99029	79	82	VNLAELFKGK	KGVLFGVPGAFTPGCSK			1H4O	X-RAY DIFFRACTION	1.95	B	B	30.0	33.0	-	-	16.031	11.152	False		intra	True	homo2mer
438_18	P99029	P99029	79	82	VNLAELFKGK	KGVLFGVPGAFTPGCSK			1H4O	X-RAY DIFFRACTION	1.95	C	B	30.0	33.0	-	-	34.611	32.979	False		inter	True	homo2mer
438_19	P99029	P99029	79	82	VNLAELFKGK	KGVLFGVPGAFTPGCSK			1H4O	X-RAY DIFFRACTION	1.95	C	C	30.0	33.0	-	-	16.367	10.964	False		intra	True	homo2mer
438_28	P99029	P99029	79	82	VNLAELFKGK	KGVLFGVPGAFTPGCSK			1H4O	X-RAY DIFFRACTION	1.95	D	D	30.0	33.0	-	-	17.338	10.897	False		intra	True	homo2mer
438_37	P99029	P99029	79	82	VNLAELFKGK	KGVLFGVPGAFTPGCSK			1H4O	X-RAY DIFFRACTION	1.95	E	E	30.0	33.0	-	-	15.789	10.913	False		intra	True	homo2mer
438_46	P99029	P99029	79	82	VNLAELFKGK	KGVLFGVPGAFTPGCSK			1H4O	X-RAY DIFFRACTION	1.95	F	F	30.0	33.0	-	-	16.295	10.851	False		intra	True	homo2mer
438_55	P99029	P99029	79	82	VNLAELFKGK	KGVLFGVPGAFTPGCSK			1H4O	X-RAY DIFFRACTION	1.95	G	G	30.0	33.0	-	-	15.378	11.018	False		intra	True	homo2mer
438_64	P99029	P99029	79	82	VNLAELFKGK	KGVLFGVPGAFTPGCSK			1H4O	X-RAY DIFFRACTION	1.95	H	H	30.0	33.0	-	-	16.055	11.124	False		intra	True	homo2mer
439	P24270	P24270	476	16	DAQLFIQKK	QWKEQR			3NWL	X-RAY DIFFRACTION	2.69	A	A	475.0	15.0	-	-			False		intra	False	homo4mer
439_4	P24270	P24270	476	16	DAQLFIQKK	QWKEQR			3NWL	X-RAY DIFFRACTION	2.69	A	D	475.0	15.0	-	-	18.218	17.356	False		inter	True	homo4mer
439_7	P24270	P24270	476	16	DAQLFIQKK	QWKEQR			3NWL	X-RAY DIFFRACTION	2.69	B	C	475.0	15.0	-	-	18.122	17.246	False		inter	True	homo4mer
439_10	P24270	P24270	476	16	DAQLFIQKK	QWKEQR			3NWL	X-RAY DIFFRACTION	2.69	C	B	475.0	15.0	-	-	18.229	17.322	False		inter	True	homo4mer
439_13	P24270	P24270	476	16	DAQLFIQKK	QWKEQR			3NWL	X-RAY DIFFRACTION	2.69	D	A	475.0	15.0	-	-	17.88	17.05	False		inter	True	homo4mer
440	Q8BMS1	Q8BMS1	292	289	KQTK	TVEEKVK			afQ8BMS1	ALPHAFOLD	ALPHAFOLD	A	A	292.0	289.0	93.41	95.27	6.727	5.702	False		intra	True
441	Q60597	Q60597	276	1000	WSSEKR	KTHLTELQR			7WGR	ELECTRON MICROSCOPY	2.92	A	A	276.0	1000.0	-	-			False		intra	False	homo2mer_homo6mer
441_2	Q60597	Q60597	276	1000	WSSEKR	KTHLTELQR			7WGR	ELECTRON MICROSCOPY	2.92	A	B	276.0	1000.0	-	-	17.834	17.107	False		inter	True	homo2mer_homo6mer
441_3	Q60597	Q60597	276	1000	WSSEKR	KTHLTELQR			7WGR	ELECTRON MICROSCOPY	2.92	B	A	276.0	1000.0	-	-	18.18	17.439	False		inter	True	homo2mer_homo6mer
442	Q62425	Q62425	74	56	FYSVNVDYSKLKK	KNNPEPWNKLGPNEQYK			afQ62425	ALPHAFOLD	ALPHAFOLD	A	A	74.0	56.0	92.7	84.74	25.056	20.553	False		intra	True
443	Q3ULD5	Q3ULD5	80	70	GKLLPR	LGGSEKAR			afQ3ULD5	ALPHAFOLD	ALPHAFOLD	A	A	80.0	70.0	98.47	97.98	17.087	14.909	False		intra	True	homo6mer
444	P05202	P05202	150	150	FFKFSR	FFKFSR			3PD6	X-RAY DIFFRACTION	2.4	A	A	150.0	150.0	-	-	0.0	0.0	True	'same peptide'	inter	True	homo2mer
444_2	P05202	P05202	150	150	FFKFSR	FFKFSR			3PD6	X-RAY DIFFRACTION	2.4	A	C	150.0	150.0	-	-	12.942	12.468	False		inter	True	homo2mer
445	O35459	O35459	97	150	ISKDSDCR	YQKTFTVIEK			1DCI	X-RAY DIFFRACTION	1.5	A	A	97.0	150.0	-	-	16.197	16.05	False		intra	True	homo3mer_homo6mer
445_5	O35459	O35459	97	150	ISKDSDCR	YQKTFTVIEK			1DCI	X-RAY DIFFRACTION	1.5	B	B	97.0	150.0	-	-	16.206	16.037	False		intra	True	homo3mer_homo6mer
445_9	O35459	O35459	97	150	ISKDSDCR	YQKTFTVIEK			1DCI	X-RAY DIFFRACTION	1.5	C	C	97.0	150.0	-	-	16.084	15.9	False		intra	True	homo3mer_homo6mer
446	P54071	P54071	133	180	MWKSPNGTIR	HAHGDQYKATDFVVDR			5I96	X-RAY DIFFRACTION	1.55	A	A	133.0	180.0	-	-	15.636	15.624	False		intra	True	homo2mer
446_4	P54071	P54071	133	180	MWKSPNGTIR	HAHGDQYKATDFVVDR			5I96	X-RAY DIFFRACTION	1.55	B	B	133.0	180.0	-	-	13.958	13.928	False		intra	True	homo2mer
447	Q91WN4	Q91WN4	47	179	VAKSAR	AHLMKKPR			afQ91WN4	ALPHAFOLD	ALPHAFOLD	A	A	47.0	179.0	64.14	94.83			False		intra	False	homo2mer
448	Q8QZS1	Q8QZS1	352	91	AVLIDKDQTPK	GAGGKAFCAGGDIK			afQ8QZS1	ALPHAFOLD	ALPHAFOLD	A	A	352.0	91.0	95.43	98.02	18.866	18.866	False		intra	True
449	Q64521	Q64521	504	504	TYGDKAFEVAK	TYGDKAFEVAK			afQ64521	ALPHAFOLD	ALPHAFOLD	A	A	504.0	504.0	95.36	95.36	0.0	0.0	True	'same peptide'	inter	True	homo2mer
450	P30275	P30275	140	417	TMKHTTDLDASK	IPPPLVHSKH			afP30275	ALPHAFOLD	ALPHAFOLD	A	A	140.0	417.0	97.15	54.87			False		intra	False	homo8mer
451	P51881	P51881	166	155	IYKSDGIK	EFKGLGDCLVK			afP51881	ALPHAFOLD	ALPHAFOLD	A	A	166.0	155.0	97.3	93.97	14.068	13.931	False		intra	True
452	P54071	P54071	199	180	LVFTPKDGSSAK	HAHGDQYKATDFVVDR			5I96	X-RAY DIFFRACTION	1.55	A	A	199.0	180.0	-	-	21.499	19.428	False		intra	True	homo2mer
452_2	P54071	P54071	199	180	LVFTPKDGSSAK	HAHGDQYKATDFVVDR			5I96	X-RAY DIFFRACTION	1.55	A	B	199.0	180.0	-	-	32.474	29.524	False		inter	True	homo2mer
452_3	P54071	P54071	199	180	LVFTPKDGSSAK	HAHGDQYKATDFVVDR			5I96	X-RAY DIFFRACTION	1.55	B	A	199.0	180.0	-	-	32.676	30.09	False		inter	True	homo2mer
452_4	P54071	P54071	199	180	LVFTPKDGSSAK	HAHGDQYKATDFVVDR			5I96	X-RAY DIFFRACTION	1.55	B	B	199.0	180.0	-	-	22.653	20.607	False		intra	True	homo2mer
453	P05202	P05202	363	185	TQLVSNLKK	YYDPKTCGFDFSGALEDISK			3PD6	X-RAY DIFFRACTION	2.4	A	A	363.0	185.0	-	-	22.962	21.193	False		intra	True	homo2mer
453_4	P05202	P05202	363	185	TQLVSNLKK	YYDPKTCGFDFSGALEDISK			3PD6	X-RAY DIFFRACTION	2.4	C	C	363.0	185.0	-	-	23.069	21.218	False		intra	True	homo2mer
454	Q9WTP6	Q9WTP6	28	147	AVLLGPPGAGKGTQAPK	LIHPKSGR			2C9Y	X-RAY DIFFRACTION	2.1	A	A	28.0	147.0	-	-	26.158	24.043	False		intra	True
455	Q8CAQ8	Q8CAQ8	298	352	AKEELEK	VQAAQSEAKVVSQYHELVVQAR			afQ8CAQ8	ALPHAFOLD	ALPHAFOLD	A	A	298.0	352.0	91.35	88.89	23.945	23.939	False		intra	True
456	Q8BMF4	Q8BMF4	357	382	VFVSPLAKK	KDIDSFVPSK			afQ8BMF4	ALPHAFOLD	ALPHAFOLD	A	A	357.0	382.0	84.8	84.23	23.027	14.203	False		intra	True	homo60mer
457	Q60932	Q60932	128	287	IKTGYK	NVNAGGHKLGLGLEFQA			3EMN	X-RAY DIFFRACTION	2.3	X	X	115.0	274.0	-	-	34.82	34.81	False		intra	True	homo2mer
458	P52825	P52825	424	414	LSSALKAGVTAAK	DSTQTPAIAPQSQPAATDSSVSVQKLSFK			afP52825	ALPHAFOLD	ALPHAFOLD	A	A	424.0	414.0	98.64	98.43	19.396	19.356	False		intra	True
459	P48962	P48962	107	147	HKQFWR	LAADVGKGSSQR			1OKC	X-RAY DIFFRACTION	2.2	A	A	106.0	146.0	-	-			False		intra	False
460	P05202	P05202	150	159	FFKFSR	DVFLPKPSWGNHTPIFR			3PD6	X-RAY DIFFRACTION	2.4	A	A	150.0	159.0	-	-	32.945	26.772	False		intra	True	homo2mer
460_2	P05202	P05202	150	159	FFKFSR	DVFLPKPSWGNHTPIFR			3PD6	X-RAY DIFFRACTION	2.4	A	C	150.0	159.0	-	-	24.899	24.101	False		inter	True	homo2mer
460_3	P05202	P05202	150	159	FFKFSR	DVFLPKPSWGNHTPIFR			3PD6	X-RAY DIFFRACTION	2.4	C	A	150.0	159.0	-	-	24.665	23.789	False		inter	True	homo2mer
460_4	P05202	P05202	150	159	FFKFSR	DVFLPKPSWGNHTPIFR			3PD6	X-RAY DIFFRACTION	2.4	C	C	150.0	159.0	-	-	33.301	26.728	False		intra	True	homo2mer
461	P47738	P47738	430	409	FKTIEEVVGR	GYFIQPTVFGDVKDGMTIAK			afP47738	ALPHAFOLD	ALPHAFOLD	A	A	430.0	409.0	98.76	98.65	14.243	14.154	False		intra	True	homo4mer
462	Q03265	Q03265	427	175	AMKQVAGTMK	VGLKAPGIIPR			6TT7	ELECTRON MICROSCOPY	3.5	A	A	384.0	132.0	-	-	44.036	34.646	False	'distance above range'	inter	False
462_2	Q03265	Q03265	427	175	AMKQVAGTMK	VGLKAPGIIPR			6TT7	ELECTRON MICROSCOPY	3.5	A	B	384.0	132.0	-	-			False		inter	False
462_3	Q03265	Q03265	427	175	AMKQVAGTMK	VGLKAPGIIPR			6TT7	ELECTRON MICROSCOPY	3.5	A	C	384.0	132.0	-	-			False		inter	False
462_4	Q03265	Q03265	427	175	AMKQVAGTMK	VGLKAPGIIPR			6TT7	ELECTRON MICROSCOPY	3.5	B	A	384.0	132.0	-	-			False		inter	False
462_5	Q03265	Q03265	427	175	AMKQVAGTMK	VGLKAPGIIPR			6TT7	ELECTRON MICROSCOPY	3.5	B	B	384.0	132.0	-	-	44.761	35.27	False	'distance above range'	inter	False
462_6	Q03265	Q03265	427	175	AMKQVAGTMK	VGLKAPGIIPR			6TT7	ELECTRON MICROSCOPY	3.5	B	C	384.0	132.0	-	-			False		inter	False
462_7	Q03265	Q03265	427	175	AMKQVAGTMK	VGLKAPGIIPR			6TT7	ELECTRON MICROSCOPY	3.5	C	A	384.0	132.0	-	-			False		inter	False
462_8	Q03265	Q03265	427	175	AMKQVAGTMK	VGLKAPGIIPR			6TT7	ELECTRON MICROSCOPY	3.5	C	B	384.0	132.0	-	-			False		inter	False
462_9	Q03265	Q03265	427	175	AMKQVAGTMK	VGLKAPGIIPR			6TT7	ELECTRON MICROSCOPY	3.5	C	C	384.0	132.0	-	-	39.315	35.049	False	'distance above range'	inter	False
463	Q9JK42	Q9JK42	376	376	LPVYNKSAWR	LPVYNKSAWR			afQ9JK42	ALPHAFOLD	ALPHAFOLD	A	A	376.0	376.0	94.44	94.44	0.0	0.0	True	'same peptide'	inter	True	homo2mer
464	Q91VD9	Q91VD9	298	311	FAYDGLKR	NEKGLLTYTSWEDALSR			6G2J	ELECTRON MICROSCOPY	3.3	G	G	275.0	288.0	-	-	33.004	30.268	False		intra	True
465	P41216	P41216	208	240	AKLLLEGVENK	GKKCGVEIISLK			afP41216	ALPHAFOLD	ALPHAFOLD	A	A	208.0	240.0	96.25	97.29	16.968	14.575	False		intra	True
466	P54071	P54071	193	166	AGTFKLVFTPK	LVPGWTKPITIGR			5I96	X-RAY DIFFRACTION	1.55	A	A	193.0	166.0	-	-	70.0	48.861	False	'distance above range'	inter	False	homo2mer
466_2	P54071	P54071	193	166	AGTFKLVFTPK	LVPGWTKPITIGR			5I96	X-RAY DIFFRACTION	1.55	A	B	193.0	166.0	-	-	52.786	46.663	False	'distance above range'	inter	False	homo2mer
466_3	P54071	P54071	193	166	AGTFKLVFTPK	LVPGWTKPITIGR			5I96	X-RAY DIFFRACTION	1.55	B	A	193.0	166.0	-	-	52.902	46.802	False	'distance above range'	inter	False	homo2mer
466_4	P54071	P54071	193	166	AGTFKLVFTPK	LVPGWTKPITIGR			5I96	X-RAY DIFFRACTION	1.55	B	B	193.0	166.0	-	-	70.0	48.721	False	'distance above range'	inter	False	homo2mer
467	P48962	P48962	272	260	DEGANAFFKGAWSNVLR	KIAK			1OKC	X-RAY DIFFRACTION	2.2	A	A	271.0	259.0	-	-	13.937	13.821	False		intra	True
468	Q9CQ92	Q9CQ92	92	67	ALKYVR	GSKEEQR			1NZN	X-RAY DIFFRACTION	2.0	A	A	95.0	70.0	-	-	19.189	19.023	False		intra	True
469	P30275	P30275	281	417	GGNMKR	IPPPLVHSKH			afP30275	ALPHAFOLD	ALPHAFOLD	A	A	281.0	417.0	98.55	54.87			False		intra	False	homo8mer
470	Q9DCX2	Q9DCX2	5	32	KLALK	AIGNALKSWNETFHAR			afQ9DCX2	ALPHAFOLD	ALPHAFOLD	A	A	5.0	32.0	50.61	91.41			False		intra	False
471	Q8QZS1	Q8QZS1	202	100	LKGR	AFCAGGDIKALSEAK			afQ8QZS1	ALPHAFOLD	ALPHAFOLD	A	A	202.0	100.0	96.62	85.92	25.235	25.137	False		intra	True
472	Q9DCN2	Q9DCN2	295	120	VGHPKER	DTHPKFPAGGK			1I7P	X-RAY DIFFRACTION	2.0	A	A	294.0	119.0	-	-	31.989	31.316	False		intra	True
473	Q8BWT1	Q8BWT1	137	209	FGTKFGLDLK	AANEAGYFNEEMAPIEVKTK			afQ8BWT1	ALPHAFOLD	ALPHAFOLD	A	A	137.0	209.0	95.96	93.42	44.879	44.644	False	'distance above range'	inter	False	homo2mer_homo4mer
474	Q8BW75	Q8BW75	49	357	NKNVK	LTKEER			afQ8BW75	ALPHAFOLD	ALPHAFOLD	A	A	49.0	357.0	97.75	98.3	18.792	18.736	False		intra	True	homo2mer
475	Q8C196	Q8C196	237	176	LLVKR	DKGTMLGK			6UEL	X-RAY DIFFRACTION	1.9	A	A	237.0	176.0	-	-	42.891	39.853	False	'distance above range'	inter	False
475_2	Q8C196	Q8C196	237	176	LLVKR	DKGTMLGK			6UEL	X-RAY DIFFRACTION	1.9	A	B	237.0	176.0	-	-			False		inter	False
475_3	Q8C196	Q8C196	237	176	LLVKR	DKGTMLGK			6UEL	X-RAY DIFFRACTION	1.9	B	A	237.0	176.0	-	-			False		inter	False
475_4	Q8C196	Q8C196	237	176	LLVKR	DKGTMLGK			6UEL	X-RAY DIFFRACTION	1.9	B	B	237.0	176.0	-	-	44.291	41.425	False	'distance above range'	inter	False
476	Q9DCW4	Q9DCW4	205	110	KIEVVK	VLAKLAEKEK			1EFV	X-RAY DIFFRACTION	2.1	B	B	205.0	110.0	-	-	21.248	20.776	False		intra	True
477	Q9DB15	Q9DB15	145	166	LTEAKPVDKVK	KLVESLPQEIK			afQ9DB15	ALPHAFOLD	ALPHAFOLD	A	A	145.0	166.0	87.87	90.89	13.633	11.633	False		intra	True
478	Q9CRB9	Q9CRB9	77	77	KESEHQR	KESEHQR			afQ9CRB9	ALPHAFOLD	ALPHAFOLD	A	A	77.0	77.0	96.38	96.38	0.0	0.0	True	'same peptide'	inter	True
479	Q9CQA3	Q9CQA3	43	57	KFAIYR	WDPDKTGDKPR			4YTP	X-RAY DIFFRACTION	3.1	B	B	13.0	27.0	-	-	23.781	22.772	False		intra	True
480	Q99JY0	Q99JY0	333	45	ALAMGYKPK	KTLAKPNMK			afQ99JY0	ALPHAFOLD	ALPHAFOLD	A	A	333.0	45.0	96.73	85.01	23.838	22.045	False		intra	True
481	Q8BMS1	Q8BMS1	289	644	TVEEKVK	GFYIYQEGSKNK			afQ8BMS1	ALPHAFOLD	ALPHAFOLD	A	A	289.0	644.0	95.27	72.69	15.863	15.836	False		intra	True
482	O35459	O35459	147	150	DLISKYQK	YQKTFTVIEK			afO35459	ALPHAFOLD	ALPHAFOLD	A	A	147.0	150.0	97.54	98.7	6.525	5.657	True	'peptides overlap'	inter	True	homo3mer_homo6mer
483	Q7TMF3	Q7TMF3	107	43	KFIWTNHK	IGTLVGEDKYGNK			7AK5	ELECTRON MICROSCOPY	3.17	q	q	107.0	43.0	-	-	17.489	17.098	False		intra	True
484	Q9D6R2	Q9D6R2	200	116	SNVTAVHKANIMR	KTFDLYANVRPCVSIEGYK			7CE3	X-RAY DIFFRACTION	3.47	A	A	173.0	89.0	-	-	29.371	26.186	False		intra	True	homo2mer
484_2	Q9D6R2	Q9D6R2	200	116	SNVTAVHKANIMR	KTFDLYANVRPCVSIEGYK			7CE3	X-RAY DIFFRACTION	3.47	A	C	173.0	89.0	-	-	33.785	31.286	False		inter	True	homo2mer
484_3	Q9D6R2	Q9D6R2	200	116	SNVTAVHKANIMR	KTFDLYANVRPCVSIEGYK			7CE3	X-RAY DIFFRACTION	3.47	C	A	173.0	89.0	-	-	33.814	31.383	False		inter	True	homo2mer
484_4	Q9D6R2	Q9D6R2	200	116	SNVTAVHKANIMR	KTFDLYANVRPCVSIEGYK			7CE3	X-RAY DIFFRACTION	3.47	C	C	173.0	89.0	-	-	29.027	26.001	False		intra	True	homo2mer
485	Q64433	Q64433	8	70	KFLPLFDR	VGDKVLLPEYGGTK			4PJ1	X-RAY DIFFRACTION	3.15	1	1	8.0	70.0	-	-	25.799	23.69	False		intra	True
485_14	Q64433	Q64433	8	70	KFLPLFDR	VGDKVLLPEYGGTK			4PJ1	X-RAY DIFFRACTION	3.15	1	Z	8.0	70.0	-	-	9.32	8.945	False		inter	True
485_15	Q64433	Q64433	8	70	KFLPLFDR	VGDKVLLPEYGGTK			4PJ1	X-RAY DIFFRACTION	3.15	2	1	8.0	70.0	-	-	9.5	9.052	False		inter	True
485_16	Q64433	Q64433	8	70	KFLPLFDR	VGDKVLLPEYGGTK			4PJ1	X-RAY DIFFRACTION	3.15	2	2	8.0	70.0	-	-	25.951	23.71	False		intra	True
485_31	Q64433	Q64433	8	70	KFLPLFDR	VGDKVLLPEYGGTK			4PJ1	X-RAY DIFFRACTION	3.15	O	O	8.0	70.0	-	-	25.981	23.718	False		intra	True
485_37	Q64433	Q64433	8	70	KFLPLFDR	VGDKVLLPEYGGTK			4PJ1	X-RAY DIFFRACTION	3.15	O	U	8.0	70.0	-	-	9.008	8.571	False		inter	True
485_45	Q64433	Q64433	8	70	KFLPLFDR	VGDKVLLPEYGGTK			4PJ1	X-RAY DIFFRACTION	3.15	P	O	8.0	70.0	-	-	9.167	8.815	False		inter	True
485_46	Q64433	Q64433	8	70	KFLPLFDR	VGDKVLLPEYGGTK			4PJ1	X-RAY DIFFRACTION	3.15	P	P	8.0	70.0	-	-	25.981	23.739	False		intra	True
485_60	Q64433	Q64433	8	70	KFLPLFDR	VGDKVLLPEYGGTK			4PJ1	X-RAY DIFFRACTION	3.15	Q	P	8.0	70.0	-	-	9.06	8.618	False		inter	True
485_61	Q64433	Q64433	8	70	KFLPLFDR	VGDKVLLPEYGGTK			4PJ1	X-RAY DIFFRACTION	3.15	Q	Q	8.0	70.0	-	-	26.129	23.64	False		intra	True
485_75	Q64433	Q64433	8	70	KFLPLFDR	VGDKVLLPEYGGTK			4PJ1	X-RAY DIFFRACTION	3.15	R	Q	8.0	70.0	-	-	9.059	8.624	False		inter	True
485_76	Q64433	Q64433	8	70	KFLPLFDR	VGDKVLLPEYGGTK			4PJ1	X-RAY DIFFRACTION	3.15	R	R	8.0	70.0	-	-	26.184	23.622	False		intra	True
485_90	Q64433	Q64433	8	70	KFLPLFDR	VGDKVLLPEYGGTK			4PJ1	X-RAY DIFFRACTION	3.15	S	R	8.0	70.0	-	-	9.433	9.07	False		inter	True
485_91	Q64433	Q64433	8	70	KFLPLFDR	VGDKVLLPEYGGTK			4PJ1	X-RAY DIFFRACTION	3.15	S	S	8.0	70.0	-	-	26.11	23.629	False		intra	True
485_105	Q64433	Q64433	8	70	KFLPLFDR	VGDKVLLPEYGGTK			4PJ1	X-RAY DIFFRACTION	3.15	T	S	8.0	70.0	-	-	9.372	8.916	False		inter	True
485_106	Q64433	Q64433	8	70	KFLPLFDR	VGDKVLLPEYGGTK			4PJ1	X-RAY DIFFRACTION	3.15	T	T	8.0	70.0	-	-	26.28	23.928	False		intra	True
485_120	Q64433	Q64433	8	70	KFLPLFDR	VGDKVLLPEYGGTK			4PJ1	X-RAY DIFFRACTION	3.15	U	T	8.0	70.0	-	-	9.447	9.101	False		inter	True
485_121	Q64433	Q64433	8	70	KFLPLFDR	VGDKVLLPEYGGTK			4PJ1	X-RAY DIFFRACTION	3.15	U	U	8.0	70.0	-	-	26.177	23.847	False		intra	True
485_128	Q64433	Q64433	8	70	KFLPLFDR	VGDKVLLPEYGGTK			4PJ1	X-RAY DIFFRACTION	3.15	V	2	8.0	70.0	-	-	9.122	8.736	False		inter	True
485_136	Q64433	Q64433	8	70	KFLPLFDR	VGDKVLLPEYGGTK			4PJ1	X-RAY DIFFRACTION	3.15	V	V	8.0	70.0	-	-	26.017	23.665	False		intra	True
485_150	Q64433	Q64433	8	70	KFLPLFDR	VGDKVLLPEYGGTK			4PJ1	X-RAY DIFFRACTION	3.15	W	V	8.0	70.0	-	-	9.256	8.757	False		inter	True
485_151	Q64433	Q64433	8	70	KFLPLFDR	VGDKVLLPEYGGTK			4PJ1	X-RAY DIFFRACTION	3.15	W	W	8.0	70.0	-	-	26.118	23.745	False		intra	True
485_165	Q64433	Q64433	8	70	KFLPLFDR	VGDKVLLPEYGGTK			4PJ1	X-RAY DIFFRACTION	3.15	X	W	8.0	70.0	-	-	9.449	9.044	False		inter	True
485_166	Q64433	Q64433	8	70	KFLPLFDR	VGDKVLLPEYGGTK			4PJ1	X-RAY DIFFRACTION	3.15	X	X	8.0	70.0	-	-	26.038	23.649	False		intra	True
485_180	Q64433	Q64433	8	70	KFLPLFDR	VGDKVLLPEYGGTK			4PJ1	X-RAY DIFFRACTION	3.15	Y	X	8.0	70.0	-	-	9.37	8.905	False		inter	True
485_181	Q64433	Q64433	8	70	KFLPLFDR	VGDKVLLPEYGGTK			4PJ1	X-RAY DIFFRACTION	3.15	Y	Y	8.0	70.0	-	-	26.227	23.767	False		intra	True
485_195	Q64433	Q64433	8	70	KFLPLFDR	VGDKVLLPEYGGTK			4PJ1	X-RAY DIFFRACTION	3.15	Z	Y	8.0	70.0	-	-	8.998	8.523	False		inter	True
485_196	Q64433	Q64433	8	70	KFLPLFDR	VGDKVLLPEYGGTK			4PJ1	X-RAY DIFFRACTION	3.15	Z	Z	8.0	70.0	-	-	25.858	23.577	False		intra	True
486	Q9D0K2	Q9D0K2	286	418	KEGDGK	YGDLANWMIPGKMVK			3DLX	X-RAY DIFFRACTION	2.2	A	A	286.0	418.0	-	-	32.064	32.064	False		intra	True	homo2mer
487	Q922B1	Q922B1	146	131	DKQLNEK	ETAKGLAVK			2X47	X-RAY DIFFRACTION	1.7	A	A	148.0	133.0	-	-	13.281	13.182	False		intra	True
488	P19783	P19783	78	67	DEKVQLYR	EKADWSSLSR			7O37	ELECTRON MICROSCOPY	3.2	d	d	56.0	45.0	-	-	17.713	15.654	False		intra	True
489	O08749	O08749	445	430	ILGHKSTDR	AKTNADTDGMVK			3RNM	X-RAY DIFFRACTION	2.4	A	A	410.0	395.0	-	-	35.379	32.011	False	'distance above range'	inter	False	homo2mer
489_2	O08749	O08749	445	430	ILGHKSTDR	AKTNADTDGMVK			3RNM	X-RAY DIFFRACTION	2.4	A	B	410.0	395.0	-	-	52.392	43.452	False	'distance above range'	inter	False	homo2mer
489_3	O08749	O08749	445	430	ILGHKSTDR	AKTNADTDGMVK			3RNM	X-RAY DIFFRACTION	2.4	A	C	410.0	395.0	-	-			False		inter	False	homo2mer
489_4	O08749	O08749	445	430	ILGHKSTDR	AKTNADTDGMVK			3RNM	X-RAY DIFFRACTION	2.4	A	D	410.0	395.0	-	-			False		inter	False	homo2mer
489_5	O08749	O08749	445	430	ILGHKSTDR	AKTNADTDGMVK			3RNM	X-RAY DIFFRACTION	2.4	B	A	410.0	395.0	-	-	70.0	43.801	False	'distance above range'	inter	False	homo2mer
489_6	O08749	O08749	445	430	ILGHKSTDR	AKTNADTDGMVK			3RNM	X-RAY DIFFRACTION	2.4	B	B	410.0	395.0	-	-	35.339	31.822	False	'distance above range'	inter	False	homo2mer
489_7	O08749	O08749	445	430	ILGHKSTDR	AKTNADTDGMVK			3RNM	X-RAY DIFFRACTION	2.4	B	C	410.0	395.0	-	-			False		inter	False	homo2mer
489_8	O08749	O08749	445	430	ILGHKSTDR	AKTNADTDGMVK			3RNM	X-RAY DIFFRACTION	2.4	B	D	410.0	395.0	-	-			False		inter	False	homo2mer
489_9	O08749	O08749	445	430	ILGHKSTDR	AKTNADTDGMVK			3RNM	X-RAY DIFFRACTION	2.4	C	A	410.0	395.0	-	-			False		inter	False	homo2mer
489_10	O08749	O08749	445	430	ILGHKSTDR	AKTNADTDGMVK			3RNM	X-RAY DIFFRACTION	2.4	C	B	410.0	395.0	-	-			False		inter	False	homo2mer
489_11	O08749	O08749	445	430	ILGHKSTDR	AKTNADTDGMVK			3RNM	X-RAY DIFFRACTION	2.4	C	C	410.0	395.0	-	-	36.113	32.173	False	'distance above range'	inter	False	homo2mer
489_12	O08749	O08749	445	430	ILGHKSTDR	AKTNADTDGMVK			3RNM	X-RAY DIFFRACTION	2.4	C	D	410.0	395.0	-	-	51.222	43.776	False	'distance above range'	inter	False	homo2mer
489_13	O08749	O08749	445	430	ILGHKSTDR	AKTNADTDGMVK			3RNM	X-RAY DIFFRACTION	2.4	D	A	410.0	395.0	-	-			False		inter	False	homo2mer
489_14	O08749	O08749	445	430	ILGHKSTDR	AKTNADTDGMVK			3RNM	X-RAY DIFFRACTION	2.4	D	B	410.0	395.0	-	-			False		inter	False	homo2mer
489_15	O08749	O08749	445	430	ILGHKSTDR	AKTNADTDGMVK			3RNM	X-RAY DIFFRACTION	2.4	D	C	410.0	395.0	-	-	56.457	43.343	False	'distance above range'	inter	False	homo2mer
489_16	O08749	O08749	445	430	ILGHKSTDR	AKTNADTDGMVK			3RNM	X-RAY DIFFRACTION	2.4	D	D	410.0	395.0	-	-	35.404	31.998	False	'distance above range'	inter	False	homo2mer
490	Q6PCP5	Q6PCP5	251	251	QIIKLNR	QIIKLNR			afQ6PCP5	ALPHAFOLD	ALPHAFOLD	A	A	251.0	251.0	88.51	88.51	0.0	0.0	True	'same peptide'	inter	True	homo2mer
491	P54071	P54071	199	272	LVFTPKDGSSAK	FKDIFQEIFDKHYK			5I96	X-RAY DIFFRACTION	1.55	A	A	199.0	272.0	-	-	27.31	27.236	False		intra	True	homo2mer
491_4	P54071	P54071	199	272	LVFTPKDGSSAK	FKDIFQEIFDKHYK			5I96	X-RAY DIFFRACTION	1.55	B	B	199.0	272.0	-	-	27.467	27.425	False		intra	True	homo2mer
492	P61922	P61922	56	452	SKELMK	NKLILIAR			afP61922	ALPHAFOLD	ALPHAFOLD	A	A	56.0	452.0	98.63	98.33	19.747	19.479	False		intra	True	homo2mer
493	Q9EQ20	Q9EQ20	389	341	IKVK	AKNLR			afQ9EQ20	ALPHAFOLD	ALPHAFOLD	A	A	389.0	341.0	95.64	98.02	15.642	15.389	False		intra	True	homo4mer
494	P97450	P97450	51	79	EYKSK	LKQMYGK			afP97450	ALPHAFOLD	ALPHAFOLD	A	A	51.0	79.0	93.54	90.3	37.229	36.159	False	'distance above range'	inter	False
495	Q62425	Q62425	77	77	LKKEGPDF	LKKEGPDF			afQ62425	ALPHAFOLD	ALPHAFOLD	A	A	77.0	77.0	85.02	85.02	0.0	0.0	True	'same peptide'	inter	True
496	Q03265	Q03265	531	503	SDGKISEQSDAK	GYLDKLEPSKITK			6TT7	ELECTRON MICROSCOPY	3.5	A	A	488.0	460.0	-	-	31.766	29.868	False		intra	True
496_5	Q03265	Q03265	531	503	SDGKISEQSDAK	GYLDKLEPSKITK			6TT7	ELECTRON MICROSCOPY	3.5	B	B	488.0	460.0	-	-	34.586	30.888	False		intra	True
496_9	Q03265	Q03265	531	503	SDGKISEQSDAK	GYLDKLEPSKITK			6TT7	ELECTRON MICROSCOPY	3.5	C	C	488.0	460.0	-	-	32.837	30.946	False		intra	True
497	P05202	P05202	150	404	FFKFSR	EFSVYMTKDGR			3PD6	X-RAY DIFFRACTION	2.4	A	A	150.0	404.0	-	-	44.968	40.0	False	'distance above range'	inter	False	homo2mer
497_2	P05202	P05202	150	404	FFKFSR	EFSVYMTKDGR			3PD6	X-RAY DIFFRACTION	2.4	A	C	150.0	404.0	-	-	33.134	33.134	False		inter	True	homo2mer
497_3	P05202	P05202	150	404	FFKFSR	EFSVYMTKDGR			3PD6	X-RAY DIFFRACTION	2.4	C	A	150.0	404.0	-	-	33.487	33.487	False		inter	True	homo2mer
498	P56480	P56480	485	264	LVPLKETIK	DATSKVALVYGQMNEPPGAR			2W6E	X-RAY DIFFRACTION	6.5	D	D	435.0	214.0	-	-	30.302	28.42	False		intra	True
498_5	P56480	P56480	485	264	LVPLKETIK	DATSKVALVYGQMNEPPGAR			2W6E	X-RAY DIFFRACTION	6.5	E	E	435.0	214.0	-	-	26.668	24.405	False		intra	True
498_9	P56480	P56480	485	264	LVPLKETIK	DATSKVALVYGQMNEPPGAR			2W6E	X-RAY DIFFRACTION	6.5	F	F	435.0	214.0	-	-	30.18	28.597	False		intra	True
499	Q9CRB9	Q9CRB9	76	86	VAEELALEQAKKESEHQR	RLKQAR			afQ9CRB9	ALPHAFOLD	ALPHAFOLD	A	A	76.0	86.0	96.26	96.91	16.882	15.588	False		intra	True
500	Q925I1	Q925I1	59	43	AAKAAR	GAGDRPSPKDK			afQ925I1	ALPHAFOLD	ALPHAFOLD	A	A	59.0	43.0	82.56	51.28			False		intra	False
501	Q8CAQ8	Q8CAQ8	298	441	AKEELEK	HKLEEKR			afQ8CAQ8	ALPHAFOLD	ALPHAFOLD	A	A	298.0	441.0	91.35	93.97	38.241	35.895	False	'distance above range'	inter	False
502	Q80U63	Q80U63	84	357	GYLSKVR	TKFEQHTVR			6JFK	X-RAY DIFFRACTION	2.0	A	A	84.0	357.0	-	-	18.678	18.34	False		intra	True
503	P51660	P51660	184	140	KNNIHCNTIAPNAGSR	KQNYGR			afP51660	ALPHAFOLD	ALPHAFOLD	A	A	184.0	140.0	97.55	98.63	14.18	13.08	False		intra	True	homo2mer
504	P62897	P62897	74	88	KYIPGTK	KKGER			5C0Z	X-RAY DIFFRACTION	1.12	A	A	73.0	87.0	-	-	19.955	16.379	False		intra	True
504_4	P62897	P62897	74	88	KYIPGTK	KKGER			5C0Z	X-RAY DIFFRACTION	1.12	A	D	73.0	87.0	-	-	20.991	20.991	False		inter	True
504_6	P62897	P62897	74	88	KYIPGTK	KKGER			5C0Z	X-RAY DIFFRACTION	1.12	B	B	73.0	87.0	-	-	18.852	16.333	False		intra	True
504_7	P62897	P62897	74	88	KYIPGTK	KKGER			5C0Z	X-RAY DIFFRACTION	1.12	B	C	73.0	87.0	-	-	21.137	21.137	False		inter	True
504_10	P62897	P62897	74	88	KYIPGTK	KKGER			5C0Z	X-RAY DIFFRACTION	1.12	C	B	73.0	87.0	-	-	21.274	21.274	False		inter	True
504_11	P62897	P62897	74	88	KYIPGTK	KKGER			5C0Z	X-RAY DIFFRACTION	1.12	C	C	73.0	87.0	-	-	18.187	16.285	False		intra	True
504_13	P62897	P62897	74	88	KYIPGTK	KKGER			5C0Z	X-RAY DIFFRACTION	1.12	D	A	73.0	87.0	-	-	21.351	21.35	False		inter	True
504_16	P62897	P62897	74	88	KYIPGTK	KKGER			5C0Z	X-RAY DIFFRACTION	1.12	D	D	73.0	87.0	-	-	18.712	16.244	False		intra	True
505	P62897	P62897	9	89	KIFVQK	KKGER			5C0Z	X-RAY DIFFRACTION	1.12	A	A	8.0	88.0	-	-	18.788	16.907	False		intra	True
505_4	P62897	P62897	9	89	KIFVQK	KKGER			5C0Z	X-RAY DIFFRACTION	1.12	A	D	8.0	88.0	-	-	24.131	23.673	False		inter	True
505_6	P62897	P62897	9	89	KIFVQK	KKGER			5C0Z	X-RAY DIFFRACTION	1.12	B	B	8.0	88.0	-	-	18.72	16.796	False		intra	True
505_7	P62897	P62897	9	89	KIFVQK	KKGER			5C0Z	X-RAY DIFFRACTION	1.12	B	C	8.0	88.0	-	-	23.864	23.483	False		inter	True
505_10	P62897	P62897	9	89	KIFVQK	KKGER			5C0Z	X-RAY DIFFRACTION	1.12	C	B	8.0	88.0	-	-	23.016	22.734	False		inter	True
505_11	P62897	P62897	9	89	KIFVQK	KKGER			5C0Z	X-RAY DIFFRACTION	1.12	C	C	8.0	88.0	-	-	19.028	16.921	False		intra	True
505_13	P62897	P62897	9	89	KIFVQK	KKGER			5C0Z	X-RAY DIFFRACTION	1.12	D	A	8.0	88.0	-	-	22.918	22.604	False		inter	True
505_16	P62897	P62897	9	89	KIFVQK	KKGER			5C0Z	X-RAY DIFFRACTION	1.12	D	D	8.0	88.0	-	-	18.974	16.957	False		intra	True
506	Q9CQR4	Q9CQR4	17	27	VMFKVPGFDR	VLEKVTLVSAAPEK			2CY9	X-RAY DIFFRACTION	2.72	A	A	17.0	27.0	-	-			False		intra	False	homo2mer_homo4mer
506_2	Q9CQR4	Q9CQR4	17	27	VMFKVPGFDR	VLEKVTLVSAAPEK			2CY9	X-RAY DIFFRACTION	2.72	A	B	17.0	27.0	-	-			False		inter	False	homo2mer_homo4mer
506_3	Q9CQR4	Q9CQR4	17	27	VMFKVPGFDR	VLEKVTLVSAAPEK			2CY9	X-RAY DIFFRACTION	2.72	B	A	17.0	27.0	-	-			False		inter	False	homo2mer_homo4mer
506_4	Q9CQR4	Q9CQR4	17	27	VMFKVPGFDR	VLEKVTLVSAAPEK			2CY9	X-RAY DIFFRACTION	2.72	B	B	17.0	27.0	-	-			False		intra	False	homo2mer_homo4mer
507	P08249	P08249	297	307	KGLEK	NLGIGKITPFEEK			2DFD	X-RAY DIFFRACTION	1.9	A	A	279.0	289.0	-	-	29.486	27.392	False		intra	True	homo2mer
507_6	P08249	P08249	297	307	KGLEK	NLGIGKITPFEEK			2DFD	X-RAY DIFFRACTION	1.9	B	B	279.0	289.0	-	-	29.988	27.809	False		intra	True	homo2mer
507_11	P08249	P08249	297	307	KGLEK	NLGIGKITPFEEK			2DFD	X-RAY DIFFRACTION	1.9	C	C	279.0	289.0	-	-	30.012	27.961	False		intra	True	homo2mer
507_16	P08249	P08249	297	307	KGLEK	NLGIGKITPFEEK			2DFD	X-RAY DIFFRACTION	1.9	D	D	279.0	289.0	-	-	29.485	27.458	False		intra	True	homo2mer
508	P48962	P48962	23	92	DFLAGGIAAAVSKTAVAPIER	YFPTQALNFAFKDK			1OKC	X-RAY DIFFRACTION	2.2	A	A	22.0	91.0	-	-	20.233	20.233	False		intra	True
509	Q03265	Q03265	167	218	GPIGSKTR	QTGKTSIAIDTIINQK			6TT7	ELECTRON MICROSCOPY	3.5	A	A	124.0	175.0	-	-	45.874	35.476	False	'distance above range'	inter	False
509_2	Q03265	Q03265	167	218	GPIGSKTR	QTGKTSIAIDTIINQK			6TT7	ELECTRON MICROSCOPY	3.5	A	B	124.0	175.0	-	-			False		inter	False
509_3	Q03265	Q03265	167	218	GPIGSKTR	QTGKTSIAIDTIINQK			6TT7	ELECTRON MICROSCOPY	3.5	A	C	124.0	175.0	-	-			False		inter	False
509_4	Q03265	Q03265	167	218	GPIGSKTR	QTGKTSIAIDTIINQK			6TT7	ELECTRON MICROSCOPY	3.5	B	A	124.0	175.0	-	-			False		inter	False
509_5	Q03265	Q03265	167	218	GPIGSKTR	QTGKTSIAIDTIINQK			6TT7	ELECTRON MICROSCOPY	3.5	B	B	124.0	175.0	-	-	43.806	34.973	False	'distance above range'	inter	False
509_6	Q03265	Q03265	167	218	GPIGSKTR	QTGKTSIAIDTIINQK			6TT7	ELECTRON MICROSCOPY	3.5	B	C	124.0	175.0	-	-			False		inter	False
509_7	Q03265	Q03265	167	218	GPIGSKTR	QTGKTSIAIDTIINQK			6TT7	ELECTRON MICROSCOPY	3.5	C	A	124.0	175.0	-	-			False		inter	False
509_8	Q03265	Q03265	167	218	GPIGSKTR	QTGKTSIAIDTIINQK			6TT7	ELECTRON MICROSCOPY	3.5	C	B	124.0	175.0	-	-			False		inter	False
509_9	Q03265	Q03265	167	218	GPIGSKTR	QTGKTSIAIDTIINQK			6TT7	ELECTRON MICROSCOPY	3.5	C	C	124.0	175.0	-	-	45.718	34.369	False	'distance above range'	inter	False
510	P54071	P54071	130	180	KMWK	HAHGDQYKATDFVVDR			5I96	X-RAY DIFFRACTION	1.55	A	A	130.0	180.0	-	-	22.672	22.653	False		intra	True	homo2mer
510_4	P54071	P54071	130	180	KMWK	HAHGDQYKATDFVVDR			5I96	X-RAY DIFFRACTION	1.55	B	B	130.0	180.0	-	-	20.731	20.688	False		intra	True	homo2mer
511	O88696	O88696	199	199	KQLYNIYAK	KQLYNIYAK			7UVN	X-RAY DIFFRACTION	3.11	A	A	203.0	203.0	-	-	0.0	0.0	True	'same peptide'	inter	True	homo14mer
511_9	O88696	O88696	199	199	KQLYNIYAK	KQLYNIYAK			7UVN	X-RAY DIFFRACTION	3.11	B	B	203.0	203.0	-	-	0.0	0.0	True	'same peptide'	inter	True	homo14mer
511_17	O88696	O88696	199	199	KQLYNIYAK	KQLYNIYAK			7UVN	X-RAY DIFFRACTION	3.11	C	C	203.0	203.0	-	-	0.0	0.0	True	'same peptide'	inter	True	homo14mer
511_25	O88696	O88696	199	199	KQLYNIYAK	KQLYNIYAK			7UVN	X-RAY DIFFRACTION	3.11	D	D	203.0	203.0	-	-	0.0	0.0	True	'same peptide'	inter	True	homo14mer
511_33	O88696	O88696	199	199	KQLYNIYAK	KQLYNIYAK			7UVN	X-RAY DIFFRACTION	3.11	E	E	203.0	203.0	-	-	0.0	0.0	True	'same peptide'	inter	True	homo14mer
511_41	O88696	O88696	199	199	KQLYNIYAK	KQLYNIYAK			7UVN	X-RAY DIFFRACTION	3.11	F	F	203.0	203.0	-	-	0.0	0.0	True	'same peptide'	inter	True	homo14mer
511_49	O88696	O88696	199	199	KQLYNIYAK	KQLYNIYAK			7UVN	X-RAY DIFFRACTION	3.11	G	G	203.0	203.0	-	-	0.0	0.0	True	'same peptide'	inter	True	homo14mer
512	Q9QYR9	Q9QYR9	83	274	SALRDEKGALFR	GPGIGLLGISKGGELGLAMASFLK			afQ9QYR9	ALPHAFOLD	ALPHAFOLD	A	A	83.0	274.0	97.17	98.07	23.655	22.858	False		intra	True
513	P08249	P08249	307	215	NLGIGKITPFEEK	TIIPLISQCTPKVDFPQDQLATLTGR			2DFD	X-RAY DIFFRACTION	1.9	A	A	289.0	197.0	-	-	13.321	13.301	False		intra	True	homo2mer
513_6	P08249	P08249	307	215	NLGIGKITPFEEK	TIIPLISQCTPKVDFPQDQLATLTGR			2DFD	X-RAY DIFFRACTION	1.9	B	B	289.0	197.0	-	-	12.9	12.886	False		intra	True	homo2mer
513_11	P08249	P08249	307	215	NLGIGKITPFEEK	TIIPLISQCTPKVDFPQDQLATLTGR			2DFD	X-RAY DIFFRACTION	1.9	C	C	289.0	197.0	-	-	12.432	12.419	False		intra	True	homo2mer
513_16	P08249	P08249	307	215	NLGIGKITPFEEK	TIIPLISQCTPKVDFPQDQLATLTGR			2DFD	X-RAY DIFFRACTION	1.9	D	D	289.0	197.0	-	-	12.994	12.982	False		intra	True	homo2mer
514	Q8BMS1	Q8BMS1	129	728	MFEKLEK	FVDLYGAQKVVDR			afQ8BMS1	ALPHAFOLD	ALPHAFOLD	A	A	129.0	728.0	96.71	97.54	53.528	48.298	False	'distance above range'	inter	False
515	P70404	P70404	196	206	AKSLR	IAEYAFKLAQESGR			6L57	X-RAY DIFFRACTION	2.3	B	B	157.0	167.0	-	-	17.462	15.816	False		intra	True
516	Q91ZA3	Q91ZA3	181	184	LLAKR	AKVNTIPGFDGVVK			afQ91ZA3	ALPHAFOLD	ALPHAFOLD	A	A	181.0	184.0	91.41	94.6	9.277	7.515	False		intra	True
517	Q9Z2I9	Q9Z2I9	108	143	GKGTFTSGLK	LITKQTGEK			6G4Q	X-RAY DIFFRACTION	2.59	B	B	108.0	143.0	-	-	9.442	9.377	False		intra	True
518	Q9D172	Q9D172	162	231	VLKEFHGAK	GVTEAHVDQKNK			afQ9D172	ALPHAFOLD	ALPHAFOLD	A	A	162.0	231.0	98.66	98.11	16.337	15.918	False		intra	True	homo2mer
519	Q925I1	Q925I1	116	134	KTLTEETR	AQYQDKLAR			afQ925I1	ALPHAFOLD	ALPHAFOLD	A	A	116.0	134.0	91.55	91.14	28.248	27.366	False		intra	True
520	Q8CAQ8	Q8CAQ8	281	281	TVEGALKER	TVEGALKER			afQ8CAQ8	ALPHAFOLD	ALPHAFOLD	A	A	281.0	281.0	90.93	90.93	0.0	0.0	True	'same peptide'	inter	True
521	Q8BWM0	Q8BWM0	232	224	TEEMKWR	EAQQMYGGKEAR			afQ8BWM0	ALPHAFOLD	ALPHAFOLD	A	A	232.0	224.0	98.14	91.3	13.923	12.787	False		intra	True	homo2mer
522	Q8BMS1	Q8BMS1	353	519	NKFGAPQK	TSKDTTASAVAVGLR			afQ8BMS1	ALPHAFOLD	ALPHAFOLD	A	A	353.0	519.0	95.51	98.07	10.776	10.453	False		intra	True
523	P54071	P54071	256	180	NTILKAYDGR	HAHGDQYKATDFVVDR			5I96	X-RAY DIFFRACTION	1.55	A	A	256.0	180.0	-	-	29.972	21.624	False		intra	True	homo2mer
523_2	P54071	P54071	256	180	NTILKAYDGR	HAHGDQYKATDFVVDR			5I96	X-RAY DIFFRACTION	1.55	A	B	256.0	180.0	-	-	14.647	13.434	False		inter	True	homo2mer
523_3	P54071	P54071	256	180	NTILKAYDGR	HAHGDQYKATDFVVDR			5I96	X-RAY DIFFRACTION	1.55	B	A	256.0	180.0	-	-	14.626	13.405	False		inter	True	homo2mer
523_4	P54071	P54071	256	180	NTILKAYDGR	HAHGDQYKATDFVVDR			5I96	X-RAY DIFFRACTION	1.55	B	B	256.0	180.0	-	-	30.642	21.662	False		intra	True	homo2mer
524	P42125	P42125	247	255	KATADNLIK	KATADNLIKQR			afP42125	ALPHAFOLD	ALPHAFOLD	A	A	247.0	255.0	98.42	98.24	13.12	11.816	True	'peptides overlap'	inter	True	homo3mer
525	P08249	P08249	239	78	IQEAGTEVVKAK	ANVKGYLGPEQLPDCLK			2DFD	X-RAY DIFFRACTION	1.9	A	A	221.0	60.0	-	-	70.0	37.064	False	'distance above range'	inter	False	homo2mer
525_2	P08249	P08249	239	78	IQEAGTEVVKAK	ANVKGYLGPEQLPDCLK			2DFD	X-RAY DIFFRACTION	1.9	A	B	221.0	60.0	-	-	18.112	17.67	False		inter	True	homo2mer
525_4	P08249	P08249	239	78	IQEAGTEVVKAK	ANVKGYLGPEQLPDCLK			2DFD	X-RAY DIFFRACTION	1.9	A	D	221.0	60.0	-	-	31.757	28.653	False		inter	True	homo2mer
525_5	P08249	P08249	239	78	IQEAGTEVVKAK	ANVKGYLGPEQLPDCLK			2DFD	X-RAY DIFFRACTION	1.9	B	A	221.0	60.0	-	-	18.123	17.617	False		inter	True	homo2mer
525_7	P08249	P08249	239	78	IQEAGTEVVKAK	ANVKGYLGPEQLPDCLK			2DFD	X-RAY DIFFRACTION	1.9	B	C	221.0	60.0	-	-	33.277	30.099	False		inter	True	homo2mer
525_10	P08249	P08249	239	78	IQEAGTEVVKAK	ANVKGYLGPEQLPDCLK			2DFD	X-RAY DIFFRACTION	1.9	C	B	221.0	60.0	-	-	31.042	28.329	False		inter	True	homo2mer
525_12	P08249	P08249	239	78	IQEAGTEVVKAK	ANVKGYLGPEQLPDCLK			2DFD	X-RAY DIFFRACTION	1.9	C	D	221.0	60.0	-	-	18.43	17.972	False		inter	True	homo2mer
525_13	P08249	P08249	239	78	IQEAGTEVVKAK	ANVKGYLGPEQLPDCLK			2DFD	X-RAY DIFFRACTION	1.9	D	A	221.0	60.0	-	-	33.17	29.899	False		inter	True	homo2mer
525_15	P08249	P08249	239	78	IQEAGTEVVKAK	ANVKGYLGPEQLPDCLK			2DFD	X-RAY DIFFRACTION	1.9	D	C	221.0	60.0	-	-	18.475	17.958	False		inter	True	homo2mer
526	P08249	P08249	296	91	ETECTYFSTPLLLGKK	GYLGPEQLPDCLKGCDVVVIPAGVPR			2DFD	X-RAY DIFFRACTION	1.9	A	A	278.0	73.0	-	-	22.043	21.351	False		intra	True	homo2mer
526_6	P08249	P08249	296	91	ETECTYFSTPLLLGKK	GYLGPEQLPDCLKGCDVVVIPAGVPR			2DFD	X-RAY DIFFRACTION	1.9	B	B	278.0	73.0	-	-	22.081	21.41	False		intra	True	homo2mer
526_11	P08249	P08249	296	91	ETECTYFSTPLLLGKK	GYLGPEQLPDCLKGCDVVVIPAGVPR			2DFD	X-RAY DIFFRACTION	1.9	C	C	278.0	73.0	-	-	22.575	21.585	False		intra	True	homo2mer
526_16	P08249	P08249	296	91	ETECTYFSTPLLLGKK	GYLGPEQLPDCLKGCDVVVIPAGVPR			2DFD	X-RAY DIFFRACTION	1.9	D	D	278.0	73.0	-	-	22.122	21.308	False		intra	True	homo2mer
527	O88967	O88967	533	679	SVEIDNKNK	HILKTHAK			afO88967	ALPHAFOLD	ALPHAFOLD	A	A	533.0	679.0	91.52	96.27	25.007	23.701	False		intra	True	homo6mer
528	Q9CZW5	Q9CZW5	240	202	LLGKENAK	AHEKLDNKK			7DHG	X-RAY DIFFRACTION	2.2	C	C	237.0	199.0	-	-	20.104	18.938	False		intra	True
529	Q99KI0	Q99KI0	689	591	AIITKSFAR	GKCTTDHISAAGPWLK			1B0J	X-RAY DIFFRACTION	2.5	A	A	662.0	564.0	-	-	13.492	12.303	False		intra	True
530	Q62425	Q62425	48	48	KNNPEPWNK	KNNPEPWNK			afQ62425	ALPHAFOLD	ALPHAFOLD	A	A	48.0	48.0	92.56	92.56	0.0	0.0	True	'same peptide'	inter	True
531	Q03265	Q03265	261	305	STVAQLVKR	DNGKHALIIYDDLSK			6TT7	ELECTRON MICROSCOPY	3.5	A	A	218.0	262.0	-	-	31.189	26.457	False		intra	True
531_5	Q03265	Q03265	261	305	STVAQLVKR	DNGKHALIIYDDLSK			6TT7	ELECTRON MICROSCOPY	3.5	B	B	218.0	262.0	-	-	30.894	26.565	False		intra	True
531_9	Q03265	Q03265	261	305	STVAQLVKR	DNGKHALIIYDDLSK			6TT7	ELECTRON MICROSCOPY	3.5	C	C	218.0	262.0	-	-	31.494	26.319	False		intra	True
532	P54071	P54071	130	193	KMWK	AGTFKLVFTPK			5I96	X-RAY DIFFRACTION	1.55	A	A	130.0	193.0	-	-	42.04	39.366	False	'distance above range'	inter	False	homo2mer
532_2	P54071	P54071	130	193	KMWK	AGTFKLVFTPK			5I96	X-RAY DIFFRACTION	1.55	A	B	130.0	193.0	-	-	32.775	32.079	False		inter	True	homo2mer
532_3	P54071	P54071	130	193	KMWK	AGTFKLVFTPK			5I96	X-RAY DIFFRACTION	1.55	B	A	130.0	193.0	-	-	30.339	29.631	False		inter	True	homo2mer
533	Q9DBM2	Q9DBM2	344	579	IITSTLEKEASK	GWYQYDKPLGR			3ZW8	X-RAY DIFFRACTION	2.5	A	A	345.0	583.0	-	-	24.302	24.302	False		intra	True	homo2mer
533_2	Q9DBM2	Q9DBM2	344	579	IITSTLEKEASK	GWYQYDKPLGR			3ZW8	X-RAY DIFFRACTION	2.5	A	B	345.0	583.0	-	-	24.193	24.193	False		inter	True	homo2mer
533_3	Q9DBM2	Q9DBM2	344	579	IITSTLEKEASK	GWYQYDKPLGR			3ZW8	X-RAY DIFFRACTION	2.5	B	A	345.0	583.0	-	-	20.861	20.86	False		inter	True	homo2mer
533_4	Q9DBM2	Q9DBM2	344	579	IITSTLEKEASK	GWYQYDKPLGR			3ZW8	X-RAY DIFFRACTION	2.5	B	B	345.0	583.0	-	-	26.609	26.609	False		intra	True	homo2mer
534	Q9DBM2	Q9DBM2	329	527	VGIPVVAVESDPKQLDTAK	VSDLAGLDVGWKVR			3ZW8	X-RAY DIFFRACTION	2.5	A	A	330.0	531.0	-	-	20.838	20.838	False		intra	True	homo2mer
534_2	Q9DBM2	Q9DBM2	329	527	VGIPVVAVESDPKQLDTAK	VSDLAGLDVGWKVR			3ZW8	X-RAY DIFFRACTION	2.5	A	B	330.0	531.0	-	-	34.199	32.587	False		inter	True	homo2mer
534_4	Q9DBM2	Q9DBM2	329	527	VGIPVVAVESDPKQLDTAK	VSDLAGLDVGWKVR			3ZW8	X-RAY DIFFRACTION	2.5	B	B	330.0	531.0	-	-	24.414	23.525	False		intra	True	homo2mer
535	Q9CZW5	Q9CZW5	129	191	YFKAGK	YVKALFR			7DHG	X-RAY DIFFRACTION	2.2	C	C	126.0	188.0	-	-	17.976	17.955	False		intra	True
536	Q78PY7	Q78PY7	541	386	LKLYLPK	LEGDNIQDKNK			3BDL	X-RAY DIFFRACTION	1.9	A	A	516.0	361.0	-	-	20.966	20.462	False		intra	True
537	P56379	P56379	49	49	ALKGPAPAHGHH	ALKGPAPAHGHH			afP56379	ALPHAFOLD	ALPHAFOLD	A	A	49.0	49.0	76.44	76.44	0.0	0.0	True	'same peptide'	inter	True
538	P40630	P40630	82	66	KIAALWR	FSTEQLPKFK			afP40630	ALPHAFOLD	ALPHAFOLD	A	A	82.0	66.0	96.34	96.31	10.978	10.871	False		intra	True
539	P09671	P09671	122	130	GELLEAIKR	DFGSFEKFKEK			1N0J	X-RAY DIFFRACTION	2.2	A	A	98.0	106.0	-	-	13.36	9.134	False		intra	True	homo4mer
539_4	P09671	P09671	122	130	GELLEAIKR	DFGSFEKFKEK			1N0J	X-RAY DIFFRACTION	2.2	B	B	98.0	106.0	-	-	11.532	9.066	False		intra	True	homo4mer
540	P14152	P14152	236	239	GAAVIKAR	KLSSAMSAAK			7RM9	X-RAY DIFFRACTION	1.65	A	A	236.0	239.0	-	-	9.426	7.829	False		intra	True	homo2mer
540_2	P14152	P14152	236	239	GAAVIKAR	KLSSAMSAAK			7RM9	X-RAY DIFFRACTION	1.65	A	B	236.0	239.0	-	-	25.692	23.976	False		inter	True	homo2mer
540_3	P14152	P14152	236	239	GAAVIKAR	KLSSAMSAAK			7RM9	X-RAY DIFFRACTION	1.65	B	A	236.0	239.0	-	-	25.353	23.854	False		inter	True	homo2mer
540_4	P14152	P14152	236	239	GAAVIKAR	KLSSAMSAAK			7RM9	X-RAY DIFFRACTION	1.65	B	B	236.0	239.0	-	-	9.406	7.778	False		intra	True	homo2mer
541	Q925I1	Q925I1	197	182	AKADR	HKNEMLR			afQ925I1	ALPHAFOLD	ALPHAFOLD	A	A	197.0	182.0	83.94	88.26	23.841	22.693	False		intra	True
542	P56480	P56480	459	485	KIQR	LVPLKETIK			2W6E	X-RAY DIFFRACTION	6.5	D	D	409.0	435.0	-	-	22.237	19.848	False		intra	True
542_5	P56480	P56480	459	485	KIQR	LVPLKETIK			2W6E	X-RAY DIFFRACTION	6.5	E	E	409.0	435.0	-	-	22.069	19.823	False		intra	True
542_9	P56480	P56480	459	485	KIQR	LVPLKETIK			2W6E	X-RAY DIFFRACTION	6.5	F	F	409.0	435.0	-	-	22.603	19.986	False		intra	True
543	Q8BMS1	Q8BMS1	411	60	GLNDKVK	INSPNSKVNTLNK			afQ8BMS1	ALPHAFOLD	ALPHAFOLD	A	A	411.0	60.0	92.97	88.05	26.471	26.471	False		intra	True
544	P54071	P54071	133	199	MWKSPNGTIR	LVFTPKDGSSAK			5I96	X-RAY DIFFRACTION	1.55	A	A	133.0	199.0	-	-	30.576	30.54	False		intra	True	homo2mer
544_4	P54071	P54071	133	199	MWKSPNGTIR	LVFTPKDGSSAK			5I96	X-RAY DIFFRACTION	1.55	B	B	133.0	199.0	-	-	30.908	30.84	False		intra	True	homo2mer
545	O08749	O08749	132	166	HSAVKALTGGIAHLFK	NQVTATKADGSTQVIDTK			3RNM	X-RAY DIFFRACTION	2.4	A	A	97.0	131.0	-	-	22.967	22.636	False		intra	True	homo2mer
545_6	O08749	O08749	132	166	HSAVKALTGGIAHLFK	NQVTATKADGSTQVIDTK			3RNM	X-RAY DIFFRACTION	2.4	B	B	97.0	131.0	-	-	22.963	22.715	False		intra	True	homo2mer
545_9	O08749	O08749	132	166	HSAVKALTGGIAHLFK	NQVTATKADGSTQVIDTK			3RNM	X-RAY DIFFRACTION	2.4	C	A	97.0	131.0	-	-	34.418	34.278	False		inter	True	homo2mer
545_11	O08749	O08749	132	166	HSAVKALTGGIAHLFK	NQVTATKADGSTQVIDTK			3RNM	X-RAY DIFFRACTION	2.4	C	C	97.0	131.0	-	-	22.585	22.237	False		intra	True	homo2mer
545_16	O08749	O08749	132	166	HSAVKALTGGIAHLFK	NQVTATKADGSTQVIDTK			3RNM	X-RAY DIFFRACTION	2.4	D	D	97.0	131.0	-	-	22.989	22.641	False		intra	True	homo2mer
546	P62897	P62897	100	40	ADLIAYLKK	KTGQAAGFSYTDANK			5C0Z	X-RAY DIFFRACTION	1.12	A	A	99.0	39.0	-	-	21.113	17.079	False		intra	True
546_2	P62897	P62897	100	40	ADLIAYLKK	KTGQAAGFSYTDANK			5C0Z	X-RAY DIFFRACTION	1.12	A	B	99.0	39.0	-	-	34.199	33.086	False		inter	True
546_5	P62897	P62897	100	40	ADLIAYLKK	KTGQAAGFSYTDANK			5C0Z	X-RAY DIFFRACTION	1.12	B	A	99.0	39.0	-	-	34.2	33.107	False		inter	True
546_6	P62897	P62897	100	40	ADLIAYLKK	KTGQAAGFSYTDANK			5C0Z	X-RAY DIFFRACTION	1.12	B	B	99.0	39.0	-	-	20.728	16.952	False		intra	True
546_11	P62897	P62897	100	40	ADLIAYLKK	KTGQAAGFSYTDANK			5C0Z	X-RAY DIFFRACTION	1.12	C	C	99.0	39.0	-	-	21.548	16.976	False		intra	True
546_12	P62897	P62897	100	40	ADLIAYLKK	KTGQAAGFSYTDANK			5C0Z	X-RAY DIFFRACTION	1.12	C	D	99.0	39.0	-	-	33.921	32.656	False		inter	True
546_15	P62897	P62897	100	40	ADLIAYLKK	KTGQAAGFSYTDANK			5C0Z	X-RAY DIFFRACTION	1.12	D	C	99.0	39.0	-	-	33.879	32.757	False		inter	True
546_16	P62897	P62897	100	40	ADLIAYLKK	KTGQAAGFSYTDANK			5C0Z	X-RAY DIFFRACTION	1.12	D	D	99.0	39.0	-	-	21.433	16.963	False		intra	True
547	Q8C196	Q8C196	1224	1183	VKDATR	EVEMDAVGKEGR			6UEL	X-RAY DIFFRACTION	1.9	A	A	1224.0	1183.0	-	-	18.139	16.358	False		intra	True
547_4	Q8C196	Q8C196	1224	1183	VKDATR	EVEMDAVGKEGR			6UEL	X-RAY DIFFRACTION	1.9	B	B	1224.0	1183.0	-	-	18.647	16.292	False		intra	True
548	P41216	P41216	241	217	KCGVEIISLK	LLLEGVENKLTPCLK			afP41216	ALPHAFOLD	ALPHAFOLD	A	A	241.0	217.0	96.99	96.04	13.271	13.108	False		intra	True
549	P24270	P24270	430	480	SALEHSVQCAVDVKR	AVKNFTDVHPDYGAR			afP24270	ALPHAFOLD	ALPHAFOLD	A	A	430.0	480.0	95.13	98.8	30.841	30.349	False		intra	True	homo4mer
550	P16858	P16858	213	225	GAAQNIIPASTGAAKAVGK	VIPELNGKLTGMAFR			6LGJ	X-RAY DIFFRACTION	2.4	A	A	215.0	227.0	-	-	10.777	9.608	False		intra	True	homo4mer
550_2	P16858	P16858	213	225	GAAQNIIPASTGAAKAVGK	VIPELNGKLTGMAFR			6LGJ	X-RAY DIFFRACTION	2.4	A	B	215.0	227.0	-	-	32.116	27.356	False		inter	True	homo4mer
550_5	P16858	P16858	213	225	GAAQNIIPASTGAAKAVGK	VIPELNGKLTGMAFR			6LGJ	X-RAY DIFFRACTION	2.4	B	A	215.0	227.0	-	-	31.588	27.482	False		inter	True	homo4mer
550_6	P16858	P16858	213	225	GAAQNIIPASTGAAKAVGK	VIPELNGKLTGMAFR			6LGJ	X-RAY DIFFRACTION	2.4	B	B	215.0	227.0	-	-	10.88	9.642	False		intra	True	homo4mer
550_11	P16858	P16858	213	225	GAAQNIIPASTGAAKAVGK	VIPELNGKLTGMAFR			6LGJ	X-RAY DIFFRACTION	2.4	C	C	215.0	227.0	-	-	11.163	9.929	False		intra	True	homo4mer
550_12	P16858	P16858	213	225	GAAQNIIPASTGAAKAVGK	VIPELNGKLTGMAFR			6LGJ	X-RAY DIFFRACTION	2.4	C	D	215.0	227.0	-	-	32.036	27.602	False		inter	True	homo4mer
550_15	P16858	P16858	213	225	GAAQNIIPASTGAAKAVGK	VIPELNGKLTGMAFR			6LGJ	X-RAY DIFFRACTION	2.4	D	C	215.0	227.0	-	-	31.722	27.329	False		inter	True	homo4mer
550_16	P16858	P16858	213	225	GAAQNIIPASTGAAKAVGK	VIPELNGKLTGMAFR			6LGJ	X-RAY DIFFRACTION	2.4	D	D	215.0	227.0	-	-	10.531	9.491	False		intra	True	homo4mer
551	Q9DCJ5	Q9DCJ5	38	58	AAAHHYGAQCDKTNK	CLKEGK			6G2J	ELECTRON MICROSCOPY	3.3	X	X	37.0	57.0	-	-	15.049	14.936	False		intra	True
552	Q03265	Q03265	261	230	STVAQLVKR	TSIAIDTIINQKR			6TT7	ELECTRON MICROSCOPY	3.5	A	A	218.0	187.0	-	-	19.502	15.958	False		intra	True
552_5	Q03265	Q03265	261	230	STVAQLVKR	TSIAIDTIINQKR			6TT7	ELECTRON MICROSCOPY	3.5	B	B	218.0	187.0	-	-	19.659	15.96	False		intra	True
552_9	Q03265	Q03265	261	230	STVAQLVKR	TSIAIDTIINQKR			6TT7	ELECTRON MICROSCOPY	3.5	C	C	218.0	187.0	-	-	19.546	15.964	False		intra	True
553	Q8C196	Q8C196	171	214	MLTKIIR	VFGKGNPTK			6UEL	X-RAY DIFFRACTION	1.9	A	A	171.0	214.0	-	-	70.0	49.154	False	'distance above range'	inter	False
553_2	Q8C196	Q8C196	171	214	MLTKIIR	VFGKGNPTK			6UEL	X-RAY DIFFRACTION	1.9	A	B	171.0	214.0	-	-			False		inter	False
553_3	Q8C196	Q8C196	171	214	MLTKIIR	VFGKGNPTK			6UEL	X-RAY DIFFRACTION	1.9	B	A	171.0	214.0	-	-			False		inter	False
553_4	Q8C196	Q8C196	171	214	MLTKIIR	VFGKGNPTK			6UEL	X-RAY DIFFRACTION	1.9	B	B	171.0	214.0	-	-	56.0	49.093	False	'distance above range'	inter	False
554	P30275	P30275	292	417	GLKEVEK	IPPPLVHSKH			afP30275	ALPHAFOLD	ALPHAFOLD	A	A	292.0	417.0	98.42	54.87			False		intra	False	homo8mer
555	P54071	P54071	166	282	LVPGWTKPITIGR	TDFDKNKIWYEHR			5I96	X-RAY DIFFRACTION	1.55	A	A	166.0	282.0	-	-	15.108	15.106	False		intra	True	homo2mer
555_4	P54071	P54071	166	282	LVPGWTKPITIGR	TDFDKNKIWYEHR			5I96	X-RAY DIFFRACTION	1.55	B	B	166.0	282.0	-	-	14.85	14.849	False		intra	True	homo2mer
556	Q9DC50	Q9DC50	64	69	FQEGAGKR	LHQKLLER			1XMD	X-RAY DIFFRACTION	2.1	A	A	64.0	69.0	-	-	12.605	10.042	False		intra	True
556_4	Q9DC50	Q9DC50	64	69	FQEGAGKR	LHQKLLER			1XMD	X-RAY DIFFRACTION	2.1	B	B	64.0	69.0	-	-	12.199	9.9	False		intra	True
557	Q8BMS1	Q8BMS1	411	390	GLNDKVK	TLLKDTTVTGLGR			afQ8BMS1	ALPHAFOLD	ALPHAFOLD	A	A	411.0	390.0	92.97	98.54	27.503	24.92	False		intra	True
558	Q9D172	Q9D172	162	152	VLKEFHGAK	DCKVNKEVER			afQ9D172	ALPHAFOLD	ALPHAFOLD	A	A	162.0	152.0	98.66	98.21	14.729	14.35	False		intra	True	homo2mer
559	Q9DBM2	Q9DBM2	579	220	GWYQYDKPLGR	KQYPGR			3ZW8	X-RAY DIFFRACTION	2.5	A	A	583.0	221.0	-	-	25.671	25.438	False		intra	True	homo2mer
559_2	Q9DBM2	Q9DBM2	579	220	GWYQYDKPLGR	KQYPGR			3ZW8	X-RAY DIFFRACTION	2.5	A	B	583.0	221.0	-	-	29.309	29.309	False		inter	True	homo2mer
559_3	Q9DBM2	Q9DBM2	579	220	GWYQYDKPLGR	KQYPGR			3ZW8	X-RAY DIFFRACTION	2.5	B	A	583.0	221.0	-	-	32.358	32.063	False		inter	True	homo2mer
559_4	Q9DBM2	Q9DBM2	579	220	GWYQYDKPLGR	KQYPGR			3ZW8	X-RAY DIFFRACTION	2.5	B	B	583.0	221.0	-	-	26.069	25.941	False		intra	True	homo2mer
560	Q62425	Q62425	77	74	KEGPDF	FYSVNVDYSKLK			afQ62425	ALPHAFOLD	ALPHAFOLD	A	A	77.0	74.0	85.02	92.7	14.655	12.132	False		intra	True
561	Q06185	Q06185	55	49	LDELKRIER	IAAEEKKR			afQ06185	ALPHAFOLD	ALPHAFOLD	A	A	55.0	49.0	93.9	94.34	14.527	10.674	False		intra	True
562	P58281	P58281	204	208	ATDHGSESDKHYR	KVSDKEK			afP58281	ALPHAFOLD	ALPHAFOLD	A	A	204.0	208.0	34.5	38.97			False		intra	False	homo12mer_homo2mer_homo34mer
563	P32020	P32020	454	544	KIGGIFAFK	LQNLQLQPGKAK			afP32020	ALPHAFOLD	ALPHAFOLD	A	A	454.0	544.0	87.49	37.55			False		intra	False	homo2mer
564	Q8C196	Q8C196	176	171	DKGTMLGK	MLTKIIR			6UEL	X-RAY DIFFRACTION	1.9	A	A	176.0	171.0	-	-	12.348	10.495	False		intra	True
564_4	Q8C196	Q8C196	176	171	DKGTMLGK	MLTKIIR			6UEL	X-RAY DIFFRACTION	1.9	B	B	176.0	171.0	-	-	11.566	10.1	False		intra	True
565	Q8C196	Q8C196	237	228	LLVKR	VVAVDCGIKNNVIR			6UEL	X-RAY DIFFRACTION	1.9	A	A	237.0	228.0	-	-	16.13	14.351	False		intra	True
565_4	Q8C196	Q8C196	237	228	LLVKR	VVAVDCGIKNNVIR			6UEL	X-RAY DIFFRACTION	1.9	B	B	237.0	228.0	-	-	16.395	14.602	False		intra	True
566	P31786	P31786	14	55	AAEEVKR	AKWDSWNK			afP31786	ALPHAFOLD	ALPHAFOLD	A	A	14.0	55.0	97.0	98.45	16.907	16.878	False		intra	True
567	Q8C196	Q8C196	237	119	LLVKR	DELGLNKYMESDGIK			6UEL	X-RAY DIFFRACTION	1.9	A	A	237.0	119.0	-	-	15.089	14.865	False		intra	True
567_4	Q8C196	Q8C196	237	119	LLVKR	DELGLNKYMESDGIK			6UEL	X-RAY DIFFRACTION	1.9	B	B	237.0	119.0	-	-	14.959	14.78	False		intra	True
568	P32020	P32020	491	534	GSVLPNSDKK	IAGNMGLAMKLQNLQLQPGK			afP32020	ALPHAFOLD	ALPHAFOLD	A	A	491.0	534.0	85.9	83.54	21.732	18.083	False		intra	True	homo2mer
569	Q8BMS1	Q8BMS1	406	390	GQQQVFKGLNDK	TLLKDTTVTGLGR			afQ8BMS1	ALPHAFOLD	ALPHAFOLD	A	A	406.0	390.0	97.56	98.54	27.054	19.853	False		intra	True
570	Q9EQ20	Q9EQ20	76	55	VPQSTKAEMDAAVESCKR	SDKWIDIHNPATNEVVGR			afQ9EQ20	ALPHAFOLD	ALPHAFOLD	A	A	76.0	55.0	98.26	97.64	12.052	11.916	False		intra	True	homo4mer
571	P08249	P08249	301	215	GLEKNLGIGK	TIIPLISQCTPKVDFPQDQLATLTGR			2DFD	X-RAY DIFFRACTION	1.9	A	A	283.0	197.0	-	-	24.19	24.052	False		intra	True	homo2mer
571_6	P08249	P08249	301	215	GLEKNLGIGK	TIIPLISQCTPKVDFPQDQLATLTGR			2DFD	X-RAY DIFFRACTION	1.9	B	B	283.0	197.0	-	-	23.914	23.824	False		intra	True	homo2mer
571_11	P08249	P08249	301	215	GLEKNLGIGK	TIIPLISQCTPKVDFPQDQLATLTGR			2DFD	X-RAY DIFFRACTION	1.9	C	C	283.0	197.0	-	-	23.412	23.351	False		intra	True	homo2mer
571_16	P08249	P08249	301	215	GLEKNLGIGK	TIIPLISQCTPKVDFPQDQLATLTGR			2DFD	X-RAY DIFFRACTION	1.9	D	D	283.0	197.0	-	-	23.741	23.682	False		intra	True	homo2mer
572	Q9R0H0	Q9R0H0	542	349	VFADKLPK	YIKETYMR			1IS2	X-RAY DIFFRACTION	2.2	A	A	542.0	349.0	-	-	13.965	13.32	False		intra	True	homo2mer
572_4	Q9R0H0	Q9R0H0	542	349	VFADKLPK	YIKETYMR			1IS2	X-RAY DIFFRACTION	2.2	B	B	542.0	349.0	-	-	14.037	13.313	False		intra	True	homo2mer
573	Q8BMF4	Q8BMF4	382	371	KDIDSFVPSK	GIDLTQVKGTGPEGR			afQ8BMF4	ALPHAFOLD	ALPHAFOLD	A	A	382.0	371.0	84.23	79.14	11.843	11.495	False		intra	True	homo60mer
574	O08749	O08749	277	334	LNTKVTGATK	RPFTQNLGLEELGIELDPKGR			afO08749	ALPHAFOLD	ALPHAFOLD	A	A	277.0	334.0	97.59	97.07	21.011	21.01	False		intra	True	homo2mer
575	P63038	P63038	130	473	EGFEKISK	ALKIPAMTIAK			7AZP	ELECTRON MICROSCOPY	3.5	A	A	104.0	447.0	-	-	18.743	17.835	False		intra	True	homo14mer
575_2	P63038	P63038	130	473	EGFEKISK	ALKIPAMTIAK			7AZP	ELECTRON MICROSCOPY	3.5	A	B	104.0	447.0	-	-	33.607	30.853	False		inter	True	homo14mer
575_9	P63038	P63038	130	473	EGFEKISK	ALKIPAMTIAK			7AZP	ELECTRON MICROSCOPY	3.5	B	B	104.0	447.0	-	-	18.743	17.836	False		intra	True	homo14mer
575_10	P63038	P63038	130	473	EGFEKISK	ALKIPAMTIAK			7AZP	ELECTRON MICROSCOPY	3.5	B	C	104.0	447.0	-	-	33.617	30.823	False		inter	True	homo14mer
575_17	P63038	P63038	130	473	EGFEKISK	ALKIPAMTIAK			7AZP	ELECTRON MICROSCOPY	3.5	C	C	104.0	447.0	-	-	18.742	17.836	False		intra	True	homo14mer
575_18	P63038	P63038	130	473	EGFEKISK	ALKIPAMTIAK			7AZP	ELECTRON MICROSCOPY	3.5	C	D	104.0	447.0	-	-	33.688	30.831	False		inter	True	homo14mer
575_25	P63038	P63038	130	473	EGFEKISK	ALKIPAMTIAK			7AZP	ELECTRON MICROSCOPY	3.5	D	D	104.0	447.0	-	-	18.742	17.835	False		intra	True	homo14mer
575_26	P63038	P63038	130	473	EGFEKISK	ALKIPAMTIAK			7AZP	ELECTRON MICROSCOPY	3.5	D	E	104.0	447.0	-	-	33.612	30.863	False		inter	True	homo14mer
575_33	P63038	P63038	130	473	EGFEKISK	ALKIPAMTIAK			7AZP	ELECTRON MICROSCOPY	3.5	E	E	104.0	447.0	-	-	18.742	17.835	False		intra	True	homo14mer
575_34	P63038	P63038	130	473	EGFEKISK	ALKIPAMTIAK			7AZP	ELECTRON MICROSCOPY	3.5	E	F	104.0	447.0	-	-	33.611	30.794	False		inter	True	homo14mer
575_41	P63038	P63038	130	473	EGFEKISK	ALKIPAMTIAK			7AZP	ELECTRON MICROSCOPY	3.5	F	F	104.0	447.0	-	-	18.742	17.836	False		intra	True	homo14mer
575_42	P63038	P63038	130	473	EGFEKISK	ALKIPAMTIAK			7AZP	ELECTRON MICROSCOPY	3.5	F	G	104.0	447.0	-	-	33.693	30.899	False		inter	True	homo14mer
575_43	P63038	P63038	130	473	EGFEKISK	ALKIPAMTIAK			7AZP	ELECTRON MICROSCOPY	3.5	G	A	104.0	447.0	-	-	33.592	30.827	False		inter	True	homo14mer
575_49	P63038	P63038	130	473	EGFEKISK	ALKIPAMTIAK			7AZP	ELECTRON MICROSCOPY	3.5	G	G	104.0	447.0	-	-	18.742	17.835	False		intra	True	homo14mer
576	P56391	P56391	85	47	IAEGTFPGKI	AMTAKGGDVSVCEWYR			7O37	ELECTRON MICROSCOPY	3.2	h	h	84.0	46.0	-	-	19.096	18.712	False		intra	True
577	P56480	P56480	459	426	KIQR	GVQKILQDYK			2W6E	X-RAY DIFFRACTION	6.5	D	D	409.0	376.0	-	-	15.912	14.993	False		intra	True
577_5	P56480	P56480	459	426	KIQR	GVQKILQDYK			2W6E	X-RAY DIFFRACTION	6.5	E	E	409.0	376.0	-	-	15.989	14.903	False		intra	True
577_9	P56480	P56480	459	426	KIQR	GVQKILQDYK			2W6E	X-RAY DIFFRACTION	6.5	F	F	409.0	376.0	-	-	16.053	15.058	False		intra	True
578	Q9Z1P6	Q9Z1P6	108	102	WELSKDQPYL	KAVTPAPPMKR			6G2J	ELECTRON MICROSCOPY	3.3	r	r	107.0	101.0	-	-	18.37	17.559	False		intra	True
579	P24270	P24270	477	13	KAVK	DPASDQMKQWK			3NWL	X-RAY DIFFRACTION	2.69	A	A	476.0	12.0	-	-			False		intra	False	homo4mer
579_4	P24270	P24270	477	13	KAVK	DPASDQMKQWK			3NWL	X-RAY DIFFRACTION	2.69	A	D	476.0	12.0	-	-	15.489	15.387	False		inter	True	homo4mer
579_7	P24270	P24270	477	13	KAVK	DPASDQMKQWK			3NWL	X-RAY DIFFRACTION	2.69	B	C	476.0	12.0	-	-	15.709	15.591	False		inter	True	homo4mer
579_10	P24270	P24270	477	13	KAVK	DPASDQMKQWK			3NWL	X-RAY DIFFRACTION	2.69	C	B	476.0	12.0	-	-	15.443	15.335	False		inter	True	homo4mer
579_13	P24270	P24270	477	13	KAVK	DPASDQMKQWK			3NWL	X-RAY DIFFRACTION	2.69	D	A	476.0	12.0	-	-	15.31	15.199	False		inter	True	homo4mer
580	Q99LC5	Q99LC5	226	301	GLKSGENFK	TIVAINKDPEAPIFQVADYGIVADLFK			afQ99LC5	ALPHAFOLD	ALPHAFOLD	A	A	226.0	301.0	96.96	97.32	11.628	11.552	False		intra	True
581	Q9Z2I9	Q9Z2I9	108	120	GKGTFTSGLK	GGVKIVFSPEEAK			6G4Q	X-RAY DIFFRACTION	2.59	B	B	108.0	120.0	-	-	12.352	11.8	False		intra	True
582	Q9QXX4	Q9QXX4	177	104	TGKVSAIDFR	AGKGEVTFEDVK			afQ9QXX4	ALPHAFOLD	ALPHAFOLD	A	A	177.0	104.0	94.35	93.06	51.791	44.42	False	'distance above range'	inter	False	homo2mer
583	Q9CZW5	Q9CZW5	81	87	EAGGRGDASGLKR	NSERKTPEGR			afQ9CZW5	ALPHAFOLD	ALPHAFOLD	A	A	81.0	87.0	25.03	24.89			False		intra	False
584	P19783	P19783	78	78	DEKVQLYR	DEKVQLYR			7O37	ELECTRON MICROSCOPY	3.2	d	d	56.0	56.0	-	-	0.0	0.0	True	'same peptide'	inter	True
585	P17710	P17710	680	794	GFKATDCVGHDVATLLR	VVDEYSLNSGKQR			1BG3	X-RAY DIFFRACTION	2.8	A	A	624.0	738.0	-	-	11.971	11.718	False		intra	True	homo2mer
585_4	P17710	P17710	680	794	GFKATDCVGHDVATLLR	VVDEYSLNSGKQR			1BG3	X-RAY DIFFRACTION	2.8	B	B	624.0	738.0	-	-	12.001	11.775	False		intra	True	homo2mer
586	P14152	P14152	107	239	ANVKIFK	KLSSAMSAAK			7RM9	X-RAY DIFFRACTION	1.65	A	A	107.0	239.0	-	-	27.72	26.632	False		intra	True	homo2mer
586_2	P14152	P14152	107	239	ANVKIFK	KLSSAMSAAK			7RM9	X-RAY DIFFRACTION	1.65	A	B	107.0	239.0	-	-	27.098	27.098	False		inter	True	homo2mer
586_3	P14152	P14152	107	239	ANVKIFK	KLSSAMSAAK			7RM9	X-RAY DIFFRACTION	1.65	B	A	107.0	239.0	-	-	27.74	27.74	False		inter	True	homo2mer
586_4	P14152	P14152	107	239	ANVKIFK	KLSSAMSAAK			7RM9	X-RAY DIFFRACTION	1.65	B	B	107.0	239.0	-	-	29.652	28.54	False		intra	True	homo2mer
587	Q80XN0	Q80XN0	258	275	IQAIAKK	KYFDEK			afQ80XN0	ALPHAFOLD	ALPHAFOLD	A	A	258.0	275.0	95.78	97.3	17.542	16.258	False		intra	True	homo2mer_homo4mer
588	Q9EQ20	Q9EQ20	341	331	AKNLR	KWLPELVDR			afQ9EQ20	ALPHAFOLD	ALPHAFOLD	A	A	341.0	331.0	98.02	98.33	20.014	17.797	False		intra	True	homo4mer
589	Q9CZU6	Q9CZU6	459	103	SMSTDGLMKFVDSK	GYSIPECQKMLPK			5UQS	X-RAY DIFFRACTION	1.6	A	A	459.0	103.0	-	-			False		intra	False	homo2mer_homo4mer
589_2	Q9CZU6	Q9CZU6	459	103	SMSTDGLMKFVDSK	GYSIPECQKMLPK			5UQS	X-RAY DIFFRACTION	1.6	A	C	459.0	103.0	-	-	25.373	24.896	False		inter	True	homo2mer_homo4mer
589_3	Q9CZU6	Q9CZU6	459	103	SMSTDGLMKFVDSK	GYSIPECQKMLPK			5UQS	X-RAY DIFFRACTION	1.6	C	A	459.0	103.0	-	-	25.937	25.423	False		inter	True	homo2mer_homo4mer
590	Q99NB1	Q99NB1	397	389	KYDR	LLLKYGDAWVK			afQ99NB1	ALPHAFOLD	ALPHAFOLD	A	A	397.0	389.0	97.09	78.26	19.394	16.791	False		intra	True
591	Q99KI0	Q99KI0	305	233	KYLSK	VIGVKLTGSLSGWTSPK			1B0J	X-RAY DIFFRACTION	2.5	A	A	278.0	206.0	-	-	26.835	23.056	False		intra	True
592	Q99KI0	Q99KI0	689	50	AIITKSFAR	YDLLEKNINIVR			1B0J	X-RAY DIFFRACTION	2.5	A	A	662.0	23.0	-	-	52.463	42.798	False	'distance above range'	inter	False
593	Q8CAQ8	Q8CAQ8	437	450	HKLEEK	TFDSAVAKALEHHR			afQ8CAQ8	ALPHAFOLD	ALPHAFOLD	A	A	437.0	450.0	92.43	95.35	24.637	20.29	False		intra	True
594	Q8BWT1	Q8BWT1	240	137	LPSVFKK	FGTKFGLDLK			afQ8BWT1	ALPHAFOLD	ALPHAFOLD	A	A	240.0	137.0	97.66	95.96	36.384	36.268	False	'distance above range'	inter	False	homo2mer_homo4mer
595	Q62425	Q62425	77	64	LKKEGPDF	LGPNEQYKFYSVNVDYSK			afQ62425	ALPHAFOLD	ALPHAFOLD	A	A	77.0	64.0	85.02	92.56	18.062	17.577	False		intra	True
596	P08249	P08249	239	314	IQEAGTEVVKAK	ITPFEEKMIAEAIPELK			2DFD	X-RAY DIFFRACTION	1.9	A	A	221.0	296.0	-	-	27.722	27.55	False		intra	True	homo2mer
596_6	P08249	P08249	239	314	IQEAGTEVVKAK	ITPFEEKMIAEAIPELK			2DFD	X-RAY DIFFRACTION	1.9	B	B	221.0	296.0	-	-	27.707	27.532	False		intra	True	homo2mer
596_11	P08249	P08249	239	314	IQEAGTEVVKAK	ITPFEEKMIAEAIPELK			2DFD	X-RAY DIFFRACTION	1.9	C	C	221.0	296.0	-	-	27.011	26.889	False		intra	True	homo2mer
596_16	P08249	P08249	239	314	IQEAGTEVVKAK	ITPFEEKMIAEAIPELK			2DFD	X-RAY DIFFRACTION	1.9	D	D	221.0	296.0	-	-	27.662	27.487	False		intra	True	homo2mer
597	P38647	P38647	138	288	DTKNVPFK	HIVKEFK			4KBO	X-RAY DIFFRACTION	2.8	A	A	138.0	288.0	-	-	22.757	22.745	False		intra	True
598	P17710	P17710	936	537	IMHQTVKELSPK	LSKQALMEVK			1BG3	X-RAY DIFFRACTION	2.8	A	A	880.0	481.0	-	-	13.3	11.969	False		intra	True	homo2mer
598_2	P17710	P17710	936	537	IMHQTVKELSPK	LSKQALMEVK			1BG3	X-RAY DIFFRACTION	2.8	A	B	880.0	481.0	-	-	27.847	27.847	False		inter	True	homo2mer
598_3	P17710	P17710	936	537	IMHQTVKELSPK	LSKQALMEVK			1BG3	X-RAY DIFFRACTION	2.8	B	A	880.0	481.0	-	-	27.828	27.828	False		inter	True	homo2mer
598_4	P17710	P17710	936	537	IMHQTVKELSPK	LSKQALMEVK			1BG3	X-RAY DIFFRACTION	2.8	B	B	880.0	481.0	-	-	13.439	11.967	False		intra	True	homo2mer
599	P24270	P24270	476	449	DAQLFIQKK	TFYTKVLNEEER			3NWL	X-RAY DIFFRACTION	2.69	A	A	475.0	448.0	-	-	32.204	27.83	False		intra	True	homo4mer
599_6	P24270	P24270	476	449	DAQLFIQKK	TFYTKVLNEEER			3NWL	X-RAY DIFFRACTION	2.69	B	B	475.0	448.0	-	-	32.332	27.932	False		intra	True	homo4mer
599_11	P24270	P24270	476	449	DAQLFIQKK	TFYTKVLNEEER			3NWL	X-RAY DIFFRACTION	2.69	C	C	475.0	448.0	-	-	32.412	27.956	False		intra	True	homo4mer
599_16	P24270	P24270	476	449	DAQLFIQKK	TFYTKVLNEEER			3NWL	X-RAY DIFFRACTION	2.69	D	D	475.0	448.0	-	-	32.436	28.083	False		intra	True	homo4mer
600	P45952	P45952	307	212	KTFGK	SNPDPKVPASK			afP45952	ALPHAFOLD	ALPHAFOLD	A	A	307.0	212.0	98.54	93.82			False		intra	False	homo4mer
601	Q9CRB9	Q9CRB9	86	45	LKQAR	MKESSPSGSKSQR			afQ9CRB9	ALPHAFOLD	ALPHAFOLD	A	A	86.0	45.0	96.91	38.87			False		intra	False
602	Q9DB20	Q9DB20	70	158	VGQLLKDPK	GEVPCTVTTASPLDDAVLSELKTVLK			afQ9DB20	ALPHAFOLD	ALPHAFOLD	A	A	70.0	158.0	84.91	86.66	32.68	32.664	False		intra	True
603	Q9DB77	Q9DB77	159	98	SQLKIDK	GASSFKITR			7O37	ELECTRON MICROSCOPY	3.2	B	B	145.0	84.0	-	-	30.708	26.707	False		intra	True
603_4	Q9DB77	Q9DB77	159	98	SQLKIDK	GASSFKITR			7O37	ELECTRON MICROSCOPY	3.2	M	M	145.0	84.0	-	-	32.431	27.1	False		intra	True
604	Q9DB20	Q9DB20	60	73	KLDQVEKELLR	VGQLLKDPKVSLAVLNPYIK			afQ9DB20	ALPHAFOLD	ALPHAFOLD	A	A	60.0	73.0	92.33	83.78	24.134	22.964	False		intra	True
605	Q99LC3	Q99LC3	243	191	KTFLPK	KQCVDHYNEIKR			6G2J	ELECTRON MICROSCOPY	3.3	O	O	208.0	156.0	-	-	17.961	17.518	False		intra	True
606	Q99KI0	Q99KI0	689	723	AIITKSFAR	IHPVDKLTIQGLK			1B0J	X-RAY DIFFRACTION	2.5	A	A	662.0	696.0	-	-	22.621	20.688	False		intra	True
607	Q03265	Q03265	261	506	STVAQLVKR	ITKFENAFLSHVISQHQSLLGNIR			6TT7	ELECTRON MICROSCOPY	3.5	A	A	218.0	463.0	-	-	30.543	30.354	False		intra	True
607_5	Q03265	Q03265	261	506	STVAQLVKR	ITKFENAFLSHVISQHQSLLGNIR			6TT7	ELECTRON MICROSCOPY	3.5	B	B	218.0	463.0	-	-	30.029	29.837	False		intra	True
607_9	Q03265	Q03265	261	506	STVAQLVKR	ITKFENAFLSHVISQHQSLLGNIR			6TT7	ELECTRON MICROSCOPY	3.5	C	C	218.0	463.0	-	-	30.878	30.646	False		intra	True
608	Q03265	Q03265	539	503	ISEQSDAKLK	GYLDKLEPSKITK			6TT7	ELECTRON MICROSCOPY	3.5	A	A	496.0	460.0	-	-	24.752	24.338	False		intra	True
608_5	Q03265	Q03265	539	503	ISEQSDAKLK	GYLDKLEPSKITK			6TT7	ELECTRON MICROSCOPY	3.5	B	B	496.0	460.0	-	-	25.829	24.966	False		intra	True
608_9	Q03265	Q03265	539	503	ISEQSDAKLK	GYLDKLEPSKITK			6TT7	ELECTRON MICROSCOPY	3.5	C	C	496.0	460.0	-	-	24.909	24.251	False		intra	True
609	P56480	P56480	426	198	GVQKILQDYK	VVDLLAPYAKGGK			2W6E	X-RAY DIFFRACTION	6.5	D	D	376.0	148.0	-	-	35.101	28.129	False	'distance above range'	inter	False
609_5	P56480	P56480	426	198	GVQKILQDYK	VVDLLAPYAKGGK			2W6E	X-RAY DIFFRACTION	6.5	E	E	376.0	148.0	-	-	33.53	27.702	False		intra	True
610	P50544	P50544	279	557	EKITAFVVER	KGIVNEQFLLQR			afP50544	ALPHAFOLD	ALPHAFOLD	A	A	279.0	557.0	96.59	95.13	23.599	23.599	False		intra	True	homo2mer
611	P19783	P19783	143	149	DWVAMQTKR	MLDMKANPIQGFSAK			7O37	ELECTRON MICROSCOPY	3.2	d	d	121.0	127.0	-	-	14.539	12.145	False		intra	True
612	P62897	P62897	9	88	KIFVQK	KKGER			5C0Z	X-RAY DIFFRACTION	1.12	A	A	8.0	87.0	-	-	13.858	13.71	False		intra	True
612_4	P62897	P62897	9	88	KIFVQK	KKGER			5C0Z	X-RAY DIFFRACTION	1.12	A	D	8.0	87.0	-	-	20.942	20.617	False		inter	True
612_6	P62897	P62897	9	88	KIFVQK	KKGER			5C0Z	X-RAY DIFFRACTION	1.12	B	B	8.0	87.0	-	-	13.654	13.509	False		intra	True
612_7	P62897	P62897	9	88	KIFVQK	KKGER			5C0Z	X-RAY DIFFRACTION	1.12	B	C	8.0	87.0	-	-	20.643	20.394	False		inter	True
612_10	P62897	P62897	9	88	KIFVQK	KKGER			5C0Z	X-RAY DIFFRACTION	1.12	C	B	8.0	87.0	-	-	20.363	20.033	False		inter	True
612_11	P62897	P62897	9	88	KIFVQK	KKGER			5C0Z	X-RAY DIFFRACTION	1.12	C	C	8.0	87.0	-	-	14.163	13.998	False		intra	True
612_13	P62897	P62897	9	88	KIFVQK	KKGER			5C0Z	X-RAY DIFFRACTION	1.12	D	A	8.0	87.0	-	-	20.303	19.916	False		inter	True
612_16	P62897	P62897	9	88	KIFVQK	KKGER			5C0Z	X-RAY DIFFRACTION	1.12	D	D	8.0	87.0	-	-	14.076	13.927	False		intra	True
613	Q9DBM2	Q9DBM2	336	579	KIITSTLEK	GWYQYDKPLGR			3ZW8	X-RAY DIFFRACTION	2.5	A	A	337.0	583.0	-	-	22.0	22.0	False		intra	True	homo2mer
613_2	Q9DBM2	Q9DBM2	336	579	KIITSTLEK	GWYQYDKPLGR			3ZW8	X-RAY DIFFRACTION	2.5	A	B	337.0	583.0	-	-	17.227	17.227	False		inter	True	homo2mer
613_3	Q9DBM2	Q9DBM2	336	579	KIITSTLEK	GWYQYDKPLGR			3ZW8	X-RAY DIFFRACTION	2.5	B	A	337.0	583.0	-	-	17.838	17.576	False		inter	True	homo2mer
613_4	Q9DBM2	Q9DBM2	336	579	KIITSTLEK	GWYQYDKPLGR			3ZW8	X-RAY DIFFRACTION	2.5	B	B	337.0	583.0	-	-	25.782	25.782	False		intra	True	homo2mer
614	Q8CAQ8	Q8CAQ8	281	268	TVEGALKER	TAMDNSEIAGEKK			afQ8CAQ8	ALPHAFOLD	ALPHAFOLD	A	A	281.0	268.0	90.93	67.93			False		intra	False
615	Q9CZU6	Q9CZU6	370	321	HLPKDPMFK	EVGKDVSDEKLR			afQ9CZU6	ALPHAFOLD	ALPHAFOLD	A	A	370.0	321.0	98.07	95.38	11.501	11.218	False		intra	True	homo2mer_homo4mer
616	O55125	O55125	209	65	AIKYR	KDAHSTLLSKK			afO55125	ALPHAFOLD	ALPHAFOLD	A	A	209.0	65.0	89.0	65.75			False		intra	False
617	P63038	P63038	75	292	VTKDGVTVAK	LKVGLQVVAVK			7AZP	ELECTRON MICROSCOPY	3.5	A	A	49.0	266.0	-	-	39.724	38.665	False	'distance above range'	inter	False	homo14mer
617_2	P63038	P63038	75	292	VTKDGVTVAK	LKVGLQVVAVK			7AZP	ELECTRON MICROSCOPY	3.5	A	B	49.0	266.0	-	-			False		inter	False	homo14mer
617_3	P63038	P63038	75	292	VTKDGVTVAK	LKVGLQVVAVK			7AZP	ELECTRON MICROSCOPY	3.5	A	C	49.0	266.0	-	-			False		inter	False	homo14mer
617_4	P63038	P63038	75	292	VTKDGVTVAK	LKVGLQVVAVK			7AZP	ELECTRON MICROSCOPY	3.5	A	D	49.0	266.0	-	-			False		inter	False	homo14mer
617_5	P63038	P63038	75	292	VTKDGVTVAK	LKVGLQVVAVK			7AZP	ELECTRON MICROSCOPY	3.5	A	E	49.0	266.0	-	-			False		inter	False	homo14mer
617_6	P63038	P63038	75	292	VTKDGVTVAK	LKVGLQVVAVK			7AZP	ELECTRON MICROSCOPY	3.5	A	F	49.0	266.0	-	-			False		inter	False	homo14mer
617_7	P63038	P63038	75	292	VTKDGVTVAK	LKVGLQVVAVK			7AZP	ELECTRON MICROSCOPY	3.5	A	G	49.0	266.0	-	-	43.516	43.214	False	'distance above range'	inter	False	homo14mer
617_8	P63038	P63038	75	292	VTKDGVTVAK	LKVGLQVVAVK			7AZP	ELECTRON MICROSCOPY	3.5	B	A	49.0	266.0	-	-	43.442	43.135	False	'distance above range'	inter	False	homo14mer
617_9	P63038	P63038	75	292	VTKDGVTVAK	LKVGLQVVAVK			7AZP	ELECTRON MICROSCOPY	3.5	B	B	49.0	266.0	-	-	39.865	38.665	False	'distance above range'	inter	False	homo14mer
617_10	P63038	P63038	75	292	VTKDGVTVAK	LKVGLQVVAVK			7AZP	ELECTRON MICROSCOPY	3.5	B	C	49.0	266.0	-	-			False		inter	False	homo14mer
617_11	P63038	P63038	75	292	VTKDGVTVAK	LKVGLQVVAVK			7AZP	ELECTRON MICROSCOPY	3.5	B	D	49.0	266.0	-	-			False		inter	False	homo14mer
617_12	P63038	P63038	75	292	VTKDGVTVAK	LKVGLQVVAVK			7AZP	ELECTRON MICROSCOPY	3.5	B	E	49.0	266.0	-	-			False		inter	False	homo14mer
617_13	P63038	P63038	75	292	VTKDGVTVAK	LKVGLQVVAVK			7AZP	ELECTRON MICROSCOPY	3.5	B	F	49.0	266.0	-	-			False		inter	False	homo14mer
617_14	P63038	P63038	75	292	VTKDGVTVAK	LKVGLQVVAVK			7AZP	ELECTRON MICROSCOPY	3.5	B	G	49.0	266.0	-	-			False		inter	False	homo14mer
617_15	P63038	P63038	75	292	VTKDGVTVAK	LKVGLQVVAVK			7AZP	ELECTRON MICROSCOPY	3.5	C	A	49.0	266.0	-	-			False		inter	False	homo14mer
617_16	P63038	P63038	75	292	VTKDGVTVAK	LKVGLQVVAVK			7AZP	ELECTRON MICROSCOPY	3.5	C	B	49.0	266.0	-	-	43.348	43.048	False	'distance above range'	inter	False	homo14mer
617_17	P63038	P63038	75	292	VTKDGVTVAK	LKVGLQVVAVK			7AZP	ELECTRON MICROSCOPY	3.5	C	C	49.0	266.0	-	-	39.767	38.664	False	'distance above range'	inter	False	homo14mer
617_18	P63038	P63038	75	292	VTKDGVTVAK	LKVGLQVVAVK			7AZP	ELECTRON MICROSCOPY	3.5	C	D	49.0	266.0	-	-			False		inter	False	homo14mer
617_19	P63038	P63038	75	292	VTKDGVTVAK	LKVGLQVVAVK			7AZP	ELECTRON MICROSCOPY	3.5	C	E	49.0	266.0	-	-			False		inter	False	homo14mer
617_20	P63038	P63038	75	292	VTKDGVTVAK	LKVGLQVVAVK			7AZP	ELECTRON MICROSCOPY	3.5	C	F	49.0	266.0	-	-			False		inter	False	homo14mer
617_21	P63038	P63038	75	292	VTKDGVTVAK	LKVGLQVVAVK			7AZP	ELECTRON MICROSCOPY	3.5	C	G	49.0	266.0	-	-			False		inter	False	homo14mer
617_22	P63038	P63038	75	292	VTKDGVTVAK	LKVGLQVVAVK			7AZP	ELECTRON MICROSCOPY	3.5	D	A	49.0	266.0	-	-			False		inter	False	homo14mer
617_23	P63038	P63038	75	292	VTKDGVTVAK	LKVGLQVVAVK			7AZP	ELECTRON MICROSCOPY	3.5	D	B	49.0	266.0	-	-			False		inter	False	homo14mer
617_24	P63038	P63038	75	292	VTKDGVTVAK	LKVGLQVVAVK			7AZP	ELECTRON MICROSCOPY	3.5	D	C	49.0	266.0	-	-	43.426	43.119	False	'distance above range'	inter	False	homo14mer
617_25	P63038	P63038	75	292	VTKDGVTVAK	LKVGLQVVAVK			7AZP	ELECTRON MICROSCOPY	3.5	D	D	49.0	266.0	-	-	39.719	38.665	False	'distance above range'	inter	False	homo14mer
617_26	P63038	P63038	75	292	VTKDGVTVAK	LKVGLQVVAVK			7AZP	ELECTRON MICROSCOPY	3.5	D	E	49.0	266.0	-	-			False		inter	False	homo14mer
617_27	P63038	P63038	75	292	VTKDGVTVAK	LKVGLQVVAVK			7AZP	ELECTRON MICROSCOPY	3.5	D	F	49.0	266.0	-	-			False		inter	False	homo14mer
617_28	P63038	P63038	75	292	VTKDGVTVAK	LKVGLQVVAVK			7AZP	ELECTRON MICROSCOPY	3.5	D	G	49.0	266.0	-	-			False		inter	False	homo14mer
617_29	P63038	P63038	75	292	VTKDGVTVAK	LKVGLQVVAVK			7AZP	ELECTRON MICROSCOPY	3.5	E	A	49.0	266.0	-	-			False		inter	False	homo14mer
617_30	P63038	P63038	75	292	VTKDGVTVAK	LKVGLQVVAVK			7AZP	ELECTRON MICROSCOPY	3.5	E	B	49.0	266.0	-	-			False		inter	False	homo14mer
617_31	P63038	P63038	75	292	VTKDGVTVAK	LKVGLQVVAVK			7AZP	ELECTRON MICROSCOPY	3.5	E	C	49.0	266.0	-	-			False		inter	False	homo14mer
617_32	P63038	P63038	75	292	VTKDGVTVAK	LKVGLQVVAVK			7AZP	ELECTRON MICROSCOPY	3.5	E	D	49.0	266.0	-	-	43.494	43.189	False	'distance above range'	inter	False	homo14mer
617_33	P63038	P63038	75	292	VTKDGVTVAK	LKVGLQVVAVK			7AZP	ELECTRON MICROSCOPY	3.5	E	E	49.0	266.0	-	-	39.748	38.665	False	'distance above range'	inter	False	homo14mer
617_34	P63038	P63038	75	292	VTKDGVTVAK	LKVGLQVVAVK			7AZP	ELECTRON MICROSCOPY	3.5	E	F	49.0	266.0	-	-			False		inter	False	homo14mer
617_35	P63038	P63038	75	292	VTKDGVTVAK	LKVGLQVVAVK			7AZP	ELECTRON MICROSCOPY	3.5	E	G	49.0	266.0	-	-			False		inter	False	homo14mer
617_36	P63038	P63038	75	292	VTKDGVTVAK	LKVGLQVVAVK			7AZP	ELECTRON MICROSCOPY	3.5	F	A	49.0	266.0	-	-			False		inter	False	homo14mer
617_37	P63038	P63038	75	292	VTKDGVTVAK	LKVGLQVVAVK			7AZP	ELECTRON MICROSCOPY	3.5	F	B	49.0	266.0	-	-			False		inter	False	homo14mer
617_38	P63038	P63038	75	292	VTKDGVTVAK	LKVGLQVVAVK			7AZP	ELECTRON MICROSCOPY	3.5	F	C	49.0	266.0	-	-			False		inter	False	homo14mer
617_39	P63038	P63038	75	292	VTKDGVTVAK	LKVGLQVVAVK			7AZP	ELECTRON MICROSCOPY	3.5	F	D	49.0	266.0	-	-			False		inter	False	homo14mer
617_40	P63038	P63038	75	292	VTKDGVTVAK	LKVGLQVVAVK			7AZP	ELECTRON MICROSCOPY	3.5	F	E	49.0	266.0	-	-	43.509	43.203	False	'distance above range'	inter	False	homo14mer
617_41	P63038	P63038	75	292	VTKDGVTVAK	LKVGLQVVAVK			7AZP	ELECTRON MICROSCOPY	3.5	F	F	49.0	266.0	-	-	39.704	38.665	False	'distance above range'	inter	False	homo14mer
617_42	P63038	P63038	75	292	VTKDGVTVAK	LKVGLQVVAVK			7AZP	ELECTRON MICROSCOPY	3.5	F	G	49.0	266.0	-	-			False		inter	False	homo14mer
617_43	P63038	P63038	75	292	VTKDGVTVAK	LKVGLQVVAVK			7AZP	ELECTRON MICROSCOPY	3.5	G	A	49.0	266.0	-	-			False		inter	False	homo14mer
617_44	P63038	P63038	75	292	VTKDGVTVAK	LKVGLQVVAVK			7AZP	ELECTRON MICROSCOPY	3.5	G	B	49.0	266.0	-	-			False		inter	False	homo14mer
617_45	P63038	P63038	75	292	VTKDGVTVAK	LKVGLQVVAVK			7AZP	ELECTRON MICROSCOPY	3.5	G	C	49.0	266.0	-	-			False		inter	False	homo14mer
617_46	P63038	P63038	75	292	VTKDGVTVAK	LKVGLQVVAVK			7AZP	ELECTRON MICROSCOPY	3.5	G	D	49.0	266.0	-	-			False		inter	False	homo14mer
617_47	P63038	P63038	75	292	VTKDGVTVAK	LKVGLQVVAVK			7AZP	ELECTRON MICROSCOPY	3.5	G	E	49.0	266.0	-	-			False		inter	False	homo14mer
617_48	P63038	P63038	75	292	VTKDGVTVAK	LKVGLQVVAVK			7AZP	ELECTRON MICROSCOPY	3.5	G	F	49.0	266.0	-	-	43.558	43.249	False	'distance above range'	inter	False	homo14mer
617_49	P63038	P63038	75	292	VTKDGVTVAK	LKVGLQVVAVK			7AZP	ELECTRON MICROSCOPY	3.5	G	G	49.0	266.0	-	-	39.767	38.665	False	'distance above range'	inter	False	homo14mer
618	P54071	P54071	384	400	GKLDGNQDLIR	FAQTLEKVCVQTVESGAMTK			5I96	X-RAY DIFFRACTION	1.55	A	A	384.0	400.0	-	-	17.918	17.452	False		intra	True	homo2mer
618_4	P54071	P54071	384	400	GKLDGNQDLIR	FAQTLEKVCVQTVESGAMTK			5I96	X-RAY DIFFRACTION	1.55	B	B	384.0	400.0	-	-	17.752	17.192	False		intra	True	homo2mer
619	P30275	P30275	140	292	TMKHTTDLDASK	GLKEVEK			7U5I	ELECTRON MICROSCOPY	3.26	A	A	139.0	291.0	-	-	21.797	21.647	False		intra	True	homo8mer
619_10	P30275	P30275	140	292	TMKHTTDLDASK	GLKEVEK			7U5I	ELECTRON MICROSCOPY	3.26	B	B	139.0	291.0	-	-	21.796	21.647	False		intra	True	homo8mer
619_19	P30275	P30275	140	292	TMKHTTDLDASK	GLKEVEK			7U5I	ELECTRON MICROSCOPY	3.26	C	C	139.0	291.0	-	-	21.797	21.647	False		intra	True	homo8mer
619_28	P30275	P30275	140	292	TMKHTTDLDASK	GLKEVEK			7U5I	ELECTRON MICROSCOPY	3.26	D	D	139.0	291.0	-	-	21.796	21.646	False		intra	True	homo8mer
619_37	P30275	P30275	140	292	TMKHTTDLDASK	GLKEVEK			7U5I	ELECTRON MICROSCOPY	3.26	E	E	139.0	291.0	-	-	21.797	21.647	False		intra	True	homo8mer
619_46	P30275	P30275	140	292	TMKHTTDLDASK	GLKEVEK			7U5I	ELECTRON MICROSCOPY	3.26	F	F	139.0	291.0	-	-	21.793	21.647	False		intra	True	homo8mer
619_55	P30275	P30275	140	292	TMKHTTDLDASK	GLKEVEK			7U5I	ELECTRON MICROSCOPY	3.26	G	G	139.0	291.0	-	-	21.79	21.647	False		intra	True	homo8mer
619_64	P30275	P30275	140	292	TMKHTTDLDASK	GLKEVEK			7U5I	ELECTRON MICROSCOPY	3.26	H	H	139.0	291.0	-	-	21.792	21.647	False		intra	True	homo8mer
620	P11725	P11725	88	144	SLGMIFEKR	VYKQSDLDTLAK			1C9Y	X-RAY DIFFRACTION	1.9	A	A	88.0	144.0	-	-	13.229	11.66	False		intra	True	homo3mer
621	P30275	P30275	353	417	LQKR	IPPPLVHSKH			afP30275	ALPHAFOLD	ALPHAFOLD	A	A	353.0	417.0	91.05	54.87			False		intra	False	homo8mer
622	Q9DCW4	Q9DCW4	11	110	ALVAVKR	VLAKLAEK			1EFV	X-RAY DIFFRACTION	2.1	B	B	11.0	110.0	-	-	18.436	17.629	False		intra	True
623	P54071	P54071	243	256	KWPLYLSTK	NTILKAYDGR			5I96	X-RAY DIFFRACTION	1.55	A	A	243.0	256.0	-	-	36.44	33.341	False	'distance above range'	inter	False	homo2mer
623_2	P54071	P54071	243	256	KWPLYLSTK	NTILKAYDGR			5I96	X-RAY DIFFRACTION	1.55	A	B	243.0	256.0	-	-	56.766	42.684	False	'distance above range'	inter	False	homo2mer
623_3	P54071	P54071	243	256	KWPLYLSTK	NTILKAYDGR			5I96	X-RAY DIFFRACTION	1.55	B	A	243.0	256.0	-	-	56.448	42.541	False	'distance above range'	inter	False	homo2mer
623_4	P54071	P54071	243	256	KWPLYLSTK	NTILKAYDGR			5I96	X-RAY DIFFRACTION	1.55	B	B	243.0	256.0	-	-	35.842	33.281	False	'distance above range'	inter	False	homo2mer
624	Q9CZW5	Q9CZW5	436	473	LRPKFALAQAQK	GFEEIIKK			afQ9CZW5	ALPHAFOLD	ALPHAFOLD	A	A	436.0	473.0	91.38	96.97	15.455	14.243	False		intra	True
625	Q9CZW5	Q9CZW5	240	248	LLGKENAK	YKNREPLMPSPQFIK			7DHG	X-RAY DIFFRACTION	2.2	C	C	237.0	245.0	-	-	15.128	13.427	False		intra	True
626	P24270	P24270	449	499	TFYTKVLNEEER	IQALLDKYNAEKPK			3NWL	X-RAY DIFFRACTION	2.69	A	A	448.0	498.0	-	-	30.521	28.292	False		intra	True	homo4mer
626_6	P24270	P24270	449	499	TFYTKVLNEEER	IQALLDKYNAEKPK			3NWL	X-RAY DIFFRACTION	2.69	B	B	448.0	498.0	-	-	30.981	28.355	False		intra	True	homo4mer
626_11	P24270	P24270	449	499	TFYTKVLNEEER	IQALLDKYNAEKPK			3NWL	X-RAY DIFFRACTION	2.69	C	C	448.0	498.0	-	-	30.544	28.433	False		intra	True	homo4mer
626_16	P24270	P24270	449	499	TFYTKVLNEEER	IQALLDKYNAEKPK			3NWL	X-RAY DIFFRACTION	2.69	D	D	448.0	498.0	-	-	33.044	28.429	False		intra	True	homo4mer
627	Q99KI0	Q99KI0	461	605	DIKKGEK	CTTDHISAAGPWLKFR			1B0J	X-RAY DIFFRACTION	2.5	A	A	434.0	578.0	-	-	23.739	23.237	False		intra	True
628	Q9R0H0	Q9R0H0	72	655	SATMVKK	HLKPLQSK			afQ9R0H0	ALPHAFOLD	ALPHAFOLD	A	A	72.0	655.0	91.64	97.7			False		intra	False	homo2mer
629	Q8BMS1	Q8BMS1	406	644	GQQQVFKGLNDK	GFYIYQEGSKNK			afQ8BMS1	ALPHAFOLD	ALPHAFOLD	A	A	406.0	644.0	97.56	72.69	20.337	20.312	False		intra	True
630	Q03265	Q03265	261	498	STVAQLVKR	GYLDKLEPSK			6TT7	ELECTRON MICROSCOPY	3.5	A	A	218.0	455.0	-	-	46.455	43.474	False	'distance above range'	inter	False
630_2	Q03265	Q03265	261	498	STVAQLVKR	GYLDKLEPSK			6TT7	ELECTRON MICROSCOPY	3.5	A	B	218.0	455.0	-	-			False		inter	False
630_3	Q03265	Q03265	261	498	STVAQLVKR	GYLDKLEPSK			6TT7	ELECTRON MICROSCOPY	3.5	A	C	218.0	455.0	-	-			False		inter	False
630_4	Q03265	Q03265	261	498	STVAQLVKR	GYLDKLEPSK			6TT7	ELECTRON MICROSCOPY	3.5	B	A	218.0	455.0	-	-			False		inter	False
630_5	Q03265	Q03265	261	498	STVAQLVKR	GYLDKLEPSK			6TT7	ELECTRON MICROSCOPY	3.5	B	B	218.0	455.0	-	-	45.499	42.978	False	'distance above range'	inter	False
630_6	Q03265	Q03265	261	498	STVAQLVKR	GYLDKLEPSK			6TT7	ELECTRON MICROSCOPY	3.5	B	C	218.0	455.0	-	-			False		inter	False
630_7	Q03265	Q03265	261	498	STVAQLVKR	GYLDKLEPSK			6TT7	ELECTRON MICROSCOPY	3.5	C	A	218.0	455.0	-	-			False		inter	False
630_8	Q03265	Q03265	261	498	STVAQLVKR	GYLDKLEPSK			6TT7	ELECTRON MICROSCOPY	3.5	C	B	218.0	455.0	-	-			False		inter	False
630_9	Q03265	Q03265	261	498	STVAQLVKR	GYLDKLEPSK			6TT7	ELECTRON MICROSCOPY	3.5	C	C	218.0	455.0	-	-	47.825	44.091	False	'distance above range'	inter	False
631	O08749	O08749	420	143	IGKFPFAANSR	ALTGGIAHLFKQNK			3RNM	X-RAY DIFFRACTION	2.4	A	A	385.0	108.0	-	-	70.0	49.599	False	'distance above range'	inter	False	homo2mer
631_2	O08749	O08749	420	143	IGKFPFAANSR	ALTGGIAHLFKQNK			3RNM	X-RAY DIFFRACTION	2.4	A	B	385.0	108.0	-	-	20.599	20.421	False		inter	True	homo2mer
631_5	O08749	O08749	420	143	IGKFPFAANSR	ALTGGIAHLFKQNK			3RNM	X-RAY DIFFRACTION	2.4	B	A	385.0	108.0	-	-	21.317	20.882	False		inter	True	homo2mer
631_12	O08749	O08749	420	143	IGKFPFAANSR	ALTGGIAHLFKQNK			3RNM	X-RAY DIFFRACTION	2.4	C	D	385.0	108.0	-	-	20.98	20.679	False		inter	True	homo2mer
631_15	O08749	O08749	420	143	IGKFPFAANSR	ALTGGIAHLFKQNK			3RNM	X-RAY DIFFRACTION	2.4	D	C	385.0	108.0	-	-	20.924	20.574	False		inter	True	homo2mer
632	P08249	P08249	307	185	NLGIGKITPFEEK	ANTFVAELKGLDPAR			2DFD	X-RAY DIFFRACTION	1.9	A	A	289.0	167.0	-	-	23.867	21.422	False		intra	True	homo2mer
632_6	P08249	P08249	307	185	NLGIGKITPFEEK	ANTFVAELKGLDPAR			2DFD	X-RAY DIFFRACTION	1.9	B	B	289.0	167.0	-	-	23.195	20.995	False		intra	True	homo2mer
632_11	P08249	P08249	307	185	NLGIGKITPFEEK	ANTFVAELKGLDPAR			2DFD	X-RAY DIFFRACTION	1.9	C	C	289.0	167.0	-	-	23.49	21.087	False		intra	True	homo2mer
632_16	P08249	P08249	307	185	NLGIGKITPFEEK	ANTFVAELKGLDPAR			2DFD	X-RAY DIFFRACTION	1.9	D	D	289.0	167.0	-	-	23.827	21.378	False		intra	True	homo2mer
633	P32020	P32020	454	443	KIGGIFAFK	KLEEEGEQFVK			afP32020	ALPHAFOLD	ALPHAFOLD	A	A	454.0	443.0	87.49	88.67	12.494	12.422	False		intra	True	homo2mer
634	P34914	P34914	473	371	NWKWSCK	AVASLNTPFMPPDPDVSPMKVIR			1CQZ	X-RAY DIFFRACTION	2.8	A	A	473.0	371.0	-	-	14.855	14.266	False		intra	True	homo2mer
634_4	P34914	P34914	473	371	NWKWSCK	AVASLNTPFMPPDPDVSPMKVIR			1CQZ	X-RAY DIFFRACTION	2.8	B	B	473.0	371.0	-	-	14.881	14.269	False		intra	True	homo2mer
635	P47934	P47934	395	186	NDIEKAK	VPGPKQDSVVNFLK			2H3P	X-RAY DIFFRACTION	2.2	A	A	395.0	186.0	-	-	21.951	20.496	False		intra	True
635_4	P47934	P47934	395	186	NDIEKAK	VPGPKQDSVVNFLK			2H3P	X-RAY DIFFRACTION	2.2	B	B	395.0	186.0	-	-	22.321	20.831	False		intra	True
636	P30275	P30275	281	292	GGNMKR	GLKEVEK			7U5I	ELECTRON MICROSCOPY	3.26	A	A	280.0	291.0	-	-	17.6	16.425	False		intra	True	homo8mer
636_10	P30275	P30275	281	292	GGNMKR	GLKEVEK			7U5I	ELECTRON MICROSCOPY	3.26	B	B	280.0	291.0	-	-	17.358	16.425	False		intra	True	homo8mer
636_19	P30275	P30275	281	292	GGNMKR	GLKEVEK			7U5I	ELECTRON MICROSCOPY	3.26	C	C	280.0	291.0	-	-	17.397	16.425	False		intra	True	homo8mer
636_28	P30275	P30275	281	292	GGNMKR	GLKEVEK			7U5I	ELECTRON MICROSCOPY	3.26	D	D	280.0	291.0	-	-	17.365	16.425	False		intra	True	homo8mer
636_37	P30275	P30275	281	292	GGNMKR	GLKEVEK			7U5I	ELECTRON MICROSCOPY	3.26	E	E	280.0	291.0	-	-	17.346	16.425	False		intra	True	homo8mer
636_46	P30275	P30275	281	292	GGNMKR	GLKEVEK			7U5I	ELECTRON MICROSCOPY	3.26	F	F	280.0	291.0	-	-	17.428	16.425	False		intra	True	homo8mer
636_55	P30275	P30275	281	292	GGNMKR	GLKEVEK			7U5I	ELECTRON MICROSCOPY	3.26	G	G	280.0	291.0	-	-	17.319	16.425	False		intra	True	homo8mer
636_64	P30275	P30275	281	292	GGNMKR	GLKEVEK			7U5I	ELECTRON MICROSCOPY	3.26	H	H	280.0	291.0	-	-	17.364	16.425	False		intra	True	homo8mer
637	Q60931	Q60931	115	109	LKASYR	LTLDTIFVPNTGKK			afQ60931	ALPHAFOLD	ALPHAFOLD	A	A	115.0	109.0	96.99	89.53	20.506	19.725	False		intra	True	homo2mer
638	Q9CRB9	Q9CRB9	130	136	QLEEKDR	KQDAFYKEQLAR			afQ9CRB9	ALPHAFOLD	ALPHAFOLD	A	A	130.0	136.0	98.6	98.38	13.798	10.867	False		intra	True
639	P54071	P54071	384	166	GKLDGNQDLIR	LVPGWTKPITIGR			5I96	X-RAY DIFFRACTION	1.55	A	A	384.0	166.0	-	-	20.881	20.881	False		intra	True	homo2mer
639_4	P54071	P54071	384	166	GKLDGNQDLIR	LVPGWTKPITIGR			5I96	X-RAY DIFFRACTION	1.55	B	B	384.0	166.0	-	-	21.708	21.708	False		intra	True	homo2mer
640	Q9DCX2	Q9DCX2	117	149	IQEYEKQLEK	KYPYWPHQPIENL			afQ9DCX2	ALPHAFOLD	ALPHAFOLD	A	A	117.0	149.0	94.37	87.51	29.563	29.563	False		intra	True
641	Q9D0K2	Q9D0K2	446	418	VVVTMEHSAKGNAHK	YGDLANWMIPGKMVK			3DLX	X-RAY DIFFRACTION	2.2	A	A	446.0	418.0	-	-	13.37	13.37	False		intra	True	homo2mer
641_4	Q9D0K2	Q9D0K2	446	418	VVVTMEHSAKGNAHK	YGDLANWMIPGKMVK			3DLX	X-RAY DIFFRACTION	2.2	A	D	446.0	418.0	-	-	30.899	30.36	False		inter	True	homo2mer
641_6	Q9D0K2	Q9D0K2	446	418	VVVTMEHSAKGNAHK	YGDLANWMIPGKMVK			3DLX	X-RAY DIFFRACTION	2.2	B	B	446.0	418.0	-	-	14.302	14.302	False		intra	True	homo2mer
641_10	Q9D0K2	Q9D0K2	446	418	VVVTMEHSAKGNAHK	YGDLANWMIPGKMVK			3DLX	X-RAY DIFFRACTION	2.2	C	B	446.0	418.0	-	-	30.88	29.816	False		inter	True	homo2mer
641_11	Q9D0K2	Q9D0K2	446	418	VVVTMEHSAKGNAHK	YGDLANWMIPGKMVK			3DLX	X-RAY DIFFRACTION	2.2	C	C	446.0	418.0	-	-	13.653	13.653	False		intra	True	homo2mer
641_16	Q9D0K2	Q9D0K2	446	418	VVVTMEHSAKGNAHK	YGDLANWMIPGKMVK			3DLX	X-RAY DIFFRACTION	2.2	D	D	446.0	418.0	-	-	13.548	13.548	False		intra	True	homo2mer
642	Q9CRB9	Q9CRB9	77	45	KESEHQR	ESSPSGSKSQR			afQ9CRB9	ALPHAFOLD	ALPHAFOLD	A	A	77.0	45.0	96.38	38.87			False		intra	False
643	Q64133	Q64133	363	372	LAKLHK	KICELYAK			1O5W	X-RAY DIFFRACTION	3.2	A	A	363.0	372.0	-	-	11.662	11.559	False		intra	True	homo2mer
643_3	Q64133	Q64133	363	372	LAKLHK	KICELYAK			1O5W	X-RAY DIFFRACTION	3.2	A	C	363.0	2372.0	-	-	32.941	30.797	False		inter	True	homo2mer
643_6	Q64133	Q64133	363	372	LAKLHK	KICELYAK			1O5W	X-RAY DIFFRACTION	3.2	B	B	1363.0	1372.0	-	-	11.644	11.541	False		intra	True	homo2mer
643_9	Q64133	Q64133	363	372	LAKLHK	KICELYAK			1O5W	X-RAY DIFFRACTION	3.2	C	A	2363.0	372.0	-	-	32.771	30.778	False		inter	True	homo2mer
643_11	Q64133	Q64133	363	372	LAKLHK	KICELYAK			1O5W	X-RAY DIFFRACTION	3.2	C	C	2363.0	2372.0	-	-	11.643	11.544	False		intra	True	homo2mer
643_16	Q64133	Q64133	363	372	LAKLHK	KICELYAK			1O5W	X-RAY DIFFRACTION	3.2	D	D	3363.0	3372.0	-	-	11.662	11.558	False		intra	True	homo2mer
644	Q07417	Q07417	306	306	NAFGAPLTKLQNIQFK	NAFGAPLTKLQNIQFK			1JQI	X-RAY DIFFRACTION	2.25	A	A	282.0	282.0	-	-	0.0	0.0	True	'same peptide'	inter	True	homo4mer
644_4	Q07417	Q07417	306	306	NAFGAPLTKLQNIQFK	NAFGAPLTKLQNIQFK			1JQI	X-RAY DIFFRACTION	2.25	B	B	682.0	682.0	-	-	0.0	0.0	True	'same peptide'	inter	True	homo4mer
645	P97807	P97807	289	220	IGFAEKVAAK	SKEFAQVIK			3E04	X-RAY DIFFRACTION	1.95	A	A	292.0	223.0	-	-	50.993	49.161	False	'distance above range'	inter	False	homo4mer
645_4	P97807	P97807	289	220	IGFAEKVAAK	SKEFAQVIK			3E04	X-RAY DIFFRACTION	1.95	A	D	292.0	223.0	-	-	30.048	29.562	False		inter	True	homo4mer
645_7	P97807	P97807	289	220	IGFAEKVAAK	SKEFAQVIK			3E04	X-RAY DIFFRACTION	1.95	B	C	292.0	223.0	-	-	30.216	29.835	False		inter	True	homo4mer
645_10	P97807	P97807	289	220	IGFAEKVAAK	SKEFAQVIK			3E04	X-RAY DIFFRACTION	1.95	C	B	292.0	223.0	-	-	29.984	29.484	False		inter	True	homo4mer
645_13	P97807	P97807	289	220	IGFAEKVAAK	SKEFAQVIK			3E04	X-RAY DIFFRACTION	1.95	D	A	292.0	223.0	-	-	30.081	29.607	False		inter	True	homo4mer
646	P51881	P51881	92	23	YFPTQALNFAFKDK	DFLAGGVAAAISKTAVAPIER			afP51881	ALPHAFOLD	ALPHAFOLD	A	A	92.0	23.0	82.96	90.3	20.596	20.559	False		intra	True
647	P20108	P20108	254	150	EYFEKVHQ	KNGGLGHMNITLLSDITK			5JCG	X-RAY DIFFRACTION	2.8	A	A	192.0	88.0	-	-	48.568	48.184	False	'distance above range'	inter	False	homo10mer
647_2	P20108	P20108	254	150	EYFEKVHQ	KNGGLGHMNITLLSDITK			5JCG	X-RAY DIFFRACTION	2.8	A	B	192.0	88.0	-	-	13.907	9.694	False		inter	True	homo10mer
647_10	P20108	P20108	254	150	EYFEKVHQ	KNGGLGHMNITLLSDITK			5JCG	X-RAY DIFFRACTION	2.8	B	A	192.0	88.0	-	-	13.722	9.841	False		inter	True	homo10mer
647_22	P20108	P20108	254	150	EYFEKVHQ	KNGGLGHMNITLLSDITK			5JCG	X-RAY DIFFRACTION	2.8	C	D	192.0	88.0	-	-	13.978	9.684	False		inter	True	homo10mer
647_24	P20108	P20108	254	150	EYFEKVHQ	KNGGLGHMNITLLSDITK			5JCG	X-RAY DIFFRACTION	2.8	C	F	192.0	88.0	-	-	31.99	29.736	False		inter	True	homo10mer
647_30	P20108	P20108	254	150	EYFEKVHQ	KNGGLGHMNITLLSDITK			5JCG	X-RAY DIFFRACTION	2.8	D	C	192.0	88.0	-	-	14.447	9.622	False		inter	True	homo10mer
647_52	P20108	P20108	254	150	EYFEKVHQ	KNGGLGHMNITLLSDITK			5JCG	X-RAY DIFFRACTION	2.8	F	G	192.0	88.0	-	-	14.757	9.815	False		inter	True	homo10mer
647_54	P20108	P20108	254	150	EYFEKVHQ	KNGGLGHMNITLLSDITK			5JCG	X-RAY DIFFRACTION	2.8	F	I	192.0	88.0	-	-	32.592	29.698	False		inter	True	homo10mer
647_58	P20108	P20108	254	150	EYFEKVHQ	KNGGLGHMNITLLSDITK			5JCG	X-RAY DIFFRACTION	2.8	G	D	192.0	88.0	-	-	31.429	29.379	False		inter	True	homo10mer
647_60	P20108	P20108	254	150	EYFEKVHQ	KNGGLGHMNITLLSDITK			5JCG	X-RAY DIFFRACTION	2.8	G	F	192.0	88.0	-	-	13.036	9.414	False		inter	True	homo10mer
647_70	P20108	P20108	254	150	EYFEKVHQ	KNGGLGHMNITLLSDITK			5JCG	X-RAY DIFFRACTION	2.8	H	G	192.0	88.0	-	-	31.603	29.546	False		inter	True	homo10mer
647_72	P20108	P20108	254	150	EYFEKVHQ	KNGGLGHMNITLLSDITK			5JCG	X-RAY DIFFRACTION	2.8	H	I	192.0	88.0	-	-	14.354	9.846	False		inter	True	homo10mer
647_80	P20108	P20108	254	150	EYFEKVHQ	KNGGLGHMNITLLSDITK			5JCG	X-RAY DIFFRACTION	2.8	I	H	192.0	88.0	-	-	13.996	9.633	False		inter	True	homo10mer
648	P08249	P08249	335	157	KGEDFVKNMK	KHGVYNPNK			2DFD	X-RAY DIFFRACTION	1.9	A	A	317.0	139.0	-	-	10.607	10.002	False		intra	True	homo2mer
648_6	P08249	P08249	335	157	KGEDFVKNMK	KHGVYNPNK			2DFD	X-RAY DIFFRACTION	1.9	B	B	317.0	139.0	-	-	10.776	10.194	False		intra	True	homo2mer
648_11	P08249	P08249	335	157	KGEDFVKNMK	KHGVYNPNK			2DFD	X-RAY DIFFRACTION	1.9	C	C	317.0	139.0	-	-	10.906	10.305	False		intra	True	homo2mer
648_16	P08249	P08249	335	157	KGEDFVKNMK	KHGVYNPNK			2DFD	X-RAY DIFFRACTION	1.9	D	D	317.0	139.0	-	-	9.925	9.407	False		intra	True	homo2mer
649	P05202	P05202	82	59	KAEAQIAAK	KMNLGVGAYR			3PD6	X-RAY DIFFRACTION	2.4	A	A	82.0	59.0	-	-	35.904	34.516	False	'distance above range'	inter	False	homo2mer
649_2	P05202	P05202	82	59	KAEAQIAAK	KMNLGVGAYR			3PD6	X-RAY DIFFRACTION	2.4	A	C	82.0	59.0	-	-			False		inter	False	homo2mer
649_3	P05202	P05202	82	59	KAEAQIAAK	KMNLGVGAYR			3PD6	X-RAY DIFFRACTION	2.4	C	A	82.0	59.0	-	-			False		inter	False	homo2mer
649_4	P05202	P05202	82	59	KAEAQIAAK	KMNLGVGAYR			3PD6	X-RAY DIFFRACTION	2.4	C	C	82.0	59.0	-	-	36.416	35.16	False	'distance above range'	inter	False	homo2mer
650	Q9CR68	Q9CR68	172	163	GKPLFVR	LSDIPEGKNMAFK			afQ9CR68	ALPHAFOLD	ALPHAFOLD	A	A	172.0	163.0	90.67	93.61	24.397	19.674	False		intra	True
651	Q8C196	Q8C196	1498	1486	QYSAGKAA	TVDSKSLFHYR			afQ8C196	ALPHAFOLD	ALPHAFOLD	A	A	1498.0	1486.0	45.32	84.59			False		intra	False
652	P19783	P19783	29	60	AHGSVVKSEDYAFPTYADRR	DYPLPDVAHVTMLSASQKALK			7O37	ELECTRON MICROSCOPY	3.2	d	d	7.0	38.0	-	-	26.902	26.869	False		intra	True
653	Q99NB1	Q99NB1	643	389	KIITSR	LLLKYGDAWVK			afQ99NB1	ALPHAFOLD	ALPHAFOLD	A	A	643.0	389.0	85.18	78.26	29.147	27.844	False		intra	True
654	Q8K2B3	Q8K2B3	182	608	FGKGGQAHR	VDEYDYSKPIQGQQK			6VAX	X-RAY DIFFRACTION	2.59	A	A	182.0	608.0	-	-	24.323	22.816	False		intra	True
654_4	Q8K2B3	Q8K2B3	182	608	FGKGGQAHR	VDEYDYSKPIQGQQK			6VAX	X-RAY DIFFRACTION	2.59	C	C	182.0	608.0	-	-	22.977	21.637	False		intra	True
655	Q03265	Q03265	261	161	STVAQLVKR	VVDALGNAIDGKGPIGSK			6TT7	ELECTRON MICROSCOPY	3.5	A	A	218.0	118.0	-	-	13.574	13.439	False		intra	True
655_5	Q03265	Q03265	261	161	STVAQLVKR	VVDALGNAIDGKGPIGSK			6TT7	ELECTRON MICROSCOPY	3.5	B	B	218.0	118.0	-	-	14.165	14.003	False		intra	True
655_9	Q03265	Q03265	261	161	STVAQLVKR	VVDALGNAIDGKGPIGSK			6TT7	ELECTRON MICROSCOPY	3.5	C	C	218.0	118.0	-	-	14.921	14.658	False		intra	True
656	Q9D5T0	Q9D5T0	274	263	LILKNENVDR	FHINQPALKQR			7UPR	ELECTRON MICROSCOPY	3.2	A	A	274.0	263.0	-	-	17.469	16.574	False		intra	True
656_8	Q9D5T0	Q9D5T0	274	263	LILKNENVDR	FHINQPALKQR			7UPR	ELECTRON MICROSCOPY	3.2	B	B	274.0	263.0	-	-	18.435	17.79	False		intra	True
656_15	Q9D5T0	Q9D5T0	274	263	LILKNENVDR	FHINQPALKQR			7UPR	ELECTRON MICROSCOPY	3.2	C	C	274.0	263.0	-	-	18.144	17.401	False		intra	True
656_22	Q9D5T0	Q9D5T0	274	263	LILKNENVDR	FHINQPALKQR			7UPR	ELECTRON MICROSCOPY	3.2	D	D	274.0	263.0	-	-	17.848	17.184	False		intra	True
656_29	Q9D5T0	Q9D5T0	274	263	LILKNENVDR	FHINQPALKQR			7UPR	ELECTRON MICROSCOPY	3.2	E	E	274.0	263.0	-	-	17.835	17.18	False		intra	True
656_36	Q9D5T0	Q9D5T0	274	263	LILKNENVDR	FHINQPALKQR			7UPR	ELECTRON MICROSCOPY	3.2	F	F	274.0	263.0	-	-	18.172	17.413	False		intra	True
657	Q9CRB9	Q9CRB9	77	63	KESEHQR	YSSVYGASVSDEDLKR			afQ9CRB9	ALPHAFOLD	ALPHAFOLD	A	A	77.0	63.0	96.38	89.18	22.015	20.951	False		intra	True
658	Q9CZU6	Q9CZU6	450	49	ALGFPLERPKSMSTDGLMK	IKTFK			5UQS	X-RAY DIFFRACTION	1.6	A	A	450.0	49.0	-	-	26.703	25.246	False		intra	True	homo2mer_homo4mer
658_2	Q9CZU6	Q9CZU6	450	49	ALGFPLERPKSMSTDGLMK	IKTFK			5UQS	X-RAY DIFFRACTION	1.6	A	C	450.0	49.0	-	-	24.095	23.288	False		inter	True	homo2mer_homo4mer
658_3	Q9CZU6	Q9CZU6	450	49	ALGFPLERPKSMSTDGLMK	IKTFK			5UQS	X-RAY DIFFRACTION	1.6	C	A	450.0	49.0	-	-	24.1	23.301	False		inter	True	homo2mer_homo4mer
658_4	Q9CZU6	Q9CZU6	450	49	ALGFPLERPKSMSTDGLMK	IKTFK			5UQS	X-RAY DIFFRACTION	1.6	C	C	450.0	49.0	-	-	27.269	25.715	False		intra	True	homo2mer_homo4mer
659	Q8C196	Q8C196	527	1356	GVLKEYGVK	AMLSTGFKIPQK			6UEL	X-RAY DIFFRACTION	1.9	A	A	527.0	1356.0	-	-	27.982	25.784	False		intra	True
659_4	Q8C196	Q8C196	527	1356	GVLKEYGVK	AMLSTGFKIPQK			6UEL	X-RAY DIFFRACTION	1.9	B	B	527.0	1356.0	-	-	27.781	25.707	False		intra	True
660	Q9R0H0	Q9R0H0	638	216	KSPLNK	EIGTHKPLPGITVGDIGPK			1IS2	X-RAY DIFFRACTION	2.2	A	A	638.0	216.0	-	-	39.243	37.919	False	'distance above range'	inter	False	homo2mer
660_2	Q9R0H0	Q9R0H0	638	216	KSPLNK	EIGTHKPLPGITVGDIGPK			1IS2	X-RAY DIFFRACTION	2.2	A	B	638.0	216.0	-	-	21.482	20.544	False		inter	True	homo2mer
660_3	Q9R0H0	Q9R0H0	638	216	KSPLNK	EIGTHKPLPGITVGDIGPK			1IS2	X-RAY DIFFRACTION	2.2	B	A	638.0	216.0	-	-	22.047	20.725	False		inter	True	homo2mer
661	P54071	P54071	193	180	AGTFKLVFTPK	HAHGDQYKATDFVVDR			5I96	X-RAY DIFFRACTION	1.55	A	A	193.0	180.0	-	-	29.181	20.314	False		intra	True	homo2mer
661_2	P54071	P54071	193	180	AGTFKLVFTPK	HAHGDQYKATDFVVDR			5I96	X-RAY DIFFRACTION	1.55	A	B	193.0	180.0	-	-	17.091	14.597	False		inter	True	homo2mer
661_3	P54071	P54071	193	180	AGTFKLVFTPK	HAHGDQYKATDFVVDR			5I96	X-RAY DIFFRACTION	1.55	B	A	193.0	180.0	-	-	17.039	14.555	False		inter	True	homo2mer
661_4	P54071	P54071	193	180	AGTFKLVFTPK	HAHGDQYKATDFVVDR			5I96	X-RAY DIFFRACTION	1.55	B	B	193.0	180.0	-	-	29.132	20.337	False		intra	True	homo2mer
662	Q91YT0	Q91YT0	104	81	WSFMNKPSDGRPK	GPDWILGEMKTSGLR			6G72	ELECTRON MICROSCOPY	3.9	F	F	84.0	61.0	-	-	18.324	17.321	False		intra	True
663	Q8CAQ8	Q8CAQ8	639	639	FYAVQKLAR	FYAVQKLAR			afQ8CAQ8	ALPHAFOLD	ALPHAFOLD	A	A	639.0	639.0	86.93	86.93	0.0	0.0	True	'same peptide'	inter	True
664	P51881	P51881	147	63	LAADVGKAGAER	IPKEQGVLSFWR			afP51881	ALPHAFOLD	ALPHAFOLD	A	A	147.0	63.0	88.16	94.27	11.623	10.143	False		intra	True
665	P30275	P30275	276	338	VISMEKGGNMK	LPLLSKDNR			7U5I	ELECTRON MICROSCOPY	3.26	A	A	275.0	337.0	-	-	28.511	25.938	False		intra	True	homo8mer
665_10	P30275	P30275	276	338	VISMEKGGNMK	LPLLSKDNR			7U5I	ELECTRON MICROSCOPY	3.26	B	B	275.0	337.0	-	-	28.51	25.938	False		intra	True	homo8mer
665_19	P30275	P30275	276	338	VISMEKGGNMK	LPLLSKDNR			7U5I	ELECTRON MICROSCOPY	3.26	C	C	275.0	337.0	-	-	28.511	25.938	False		intra	True	homo8mer
665_28	P30275	P30275	276	338	VISMEKGGNMK	LPLLSKDNR			7U5I	ELECTRON MICROSCOPY	3.26	D	D	275.0	337.0	-	-	28.513	25.938	False		intra	True	homo8mer
665_37	P30275	P30275	276	338	VISMEKGGNMK	LPLLSKDNR			7U5I	ELECTRON MICROSCOPY	3.26	E	E	275.0	337.0	-	-	28.512	25.938	False		intra	True	homo8mer
665_46	P30275	P30275	276	338	VISMEKGGNMK	LPLLSKDNR			7U5I	ELECTRON MICROSCOPY	3.26	F	F	275.0	337.0	-	-	28.511	25.938	False		intra	True	homo8mer
665_55	P30275	P30275	276	338	VISMEKGGNMK	LPLLSKDNR			7U5I	ELECTRON MICROSCOPY	3.26	G	G	275.0	337.0	-	-	28.512	25.938	False		intra	True	homo8mer
665_64	P30275	P30275	276	338	VISMEKGGNMK	LPLLSKDNR			7U5I	ELECTRON MICROSCOPY	3.26	H	H	275.0	337.0	-	-	28.512	25.938	False		intra	True	homo8mer
666	P17710	P17710	884	537	TVCGVVSKR	LSKQALMEVK			1BG3	X-RAY DIFFRACTION	2.8	A	A	828.0	481.0	-	-	13.42	13.22	False		intra	True	homo2mer
666_4	P17710	P17710	884	537	TVCGVVSKR	LSKQALMEVK			1BG3	X-RAY DIFFRACTION	2.8	B	B	828.0	481.0	-	-	13.767	13.565	False		intra	True	homo2mer
667	Q9D0K2	Q9D0K2	446	296	VVVTMEHSAKGNAHK	SGKPGGDVR			afQ9D0K2	ALPHAFOLD	ALPHAFOLD	A	A	446.0	296.0	91.76	39.85			False		intra	False	homo2mer
667_16	Q9D0K2	Q9D0K2	446	296	VVVTMEHSAKGNAHK	SGKPGGDVR			3DLX	X-RAY DIFFRACTION	2.2	D	D	446.0	286.0	-	-	32.793	32.74	False		intra	True	homo2mer
668	Q62425	Q62425	77	56	LKKEGPDF	NNPEPWNKLGPNEQYK			afQ62425	ALPHAFOLD	ALPHAFOLD	A	A	77.0	56.0	85.02	84.74	13.991	12.778	False		intra	True
669	Q9DBM2	Q9DBM2	344	220	IITSTLEKEASK	KQYPGR			3ZW8	X-RAY DIFFRACTION	2.5	A	A	345.0	221.0	-	-	22.374	22.374	False		intra	True	homo2mer
669_4	Q9DBM2	Q9DBM2	344	220	IITSTLEKEASK	KQYPGR			3ZW8	X-RAY DIFFRACTION	2.5	B	B	345.0	221.0	-	-	25.634	25.634	False		intra	True	homo2mer
670	P35486	P35486	63	77	EDGLKYYR	MELKADQLYK			3EXE	X-RAY DIFFRACTION	1.98	A	A	34.0	48.0	-	-	22.363	21.189	False		intra	True
670_6	P35486	P35486	63	77	EDGLKYYR	MELKADQLYK			3EXE	X-RAY DIFFRACTION	1.98	C	C	34.0	48.0	-	-	22.501	21.206	False		intra	True
670_11	P35486	P35486	63	77	EDGLKYYR	MELKADQLYK			3EXE	X-RAY DIFFRACTION	1.98	E	E	34.0	48.0	-	-	22.223	21.145	False		intra	True
670_16	P35486	P35486	63	77	EDGLKYYR	MELKADQLYK			3EXE	X-RAY DIFFRACTION	1.98	G	G	34.0	48.0	-	-	22.482	21.221	False		intra	True
671	Q9DB20	Q9DB20	97	73	SLNDITKR	VGQLLKDPKVSLAVLNPYIK			afQ9DB20	ALPHAFOLD	ALPHAFOLD	A	A	97.0	73.0	86.72	83.78	18.96	18.063	False		intra	True
672	Q9DB20	Q9DB20	97	53	SLNDITKR	EKKLDQVEK			afQ9DB20	ALPHAFOLD	ALPHAFOLD	A	A	97.0	53.0	86.72	90.1	24.507	23.641	False		intra	True
673	Q8CAQ8	Q8CAQ8	343	249	KVQAAQSEAK	TSSVTLQTITAQNAAVQAVKAHSNILK			afQ8CAQ8	ALPHAFOLD	ALPHAFOLD	A	A	343.0	249.0	90.62	91.13	10.334	10.309	False		intra	True
674	P40630	P40630	82	68	KIAALWR	FKAKHPDAK			afP40630	ALPHAFOLD	ALPHAFOLD	A	A	82.0	68.0	96.34	96.35	11.922	11.054	False		intra	True
675	P36552	P36552	393	393	GTKFGLFTPGSR	GTKFGLFTPGSR			afP36552	ALPHAFOLD	ALPHAFOLD	A	A	393.0	393.0	79.05	79.05	0.0	0.0	True	'same peptide'	inter	True	homo2mer
676	P05202	P05202	82	73	KAEAQIAAK	MNLGVGAYRDDNGKPYVLPSVR			3PD6	X-RAY DIFFRACTION	2.4	A	A	82.0	73.0	-	-	19.57	19.031	False		intra	True	homo2mer
676_4	P05202	P05202	82	73	KAEAQIAAK	MNLGVGAYRDDNGKPYVLPSVR			3PD6	X-RAY DIFFRACTION	2.4	C	C	82.0	73.0	-	-	19.755	19.309	False		intra	True	homo2mer
677	P56480	P56480	485	485	LVPLKETIK	LVPLKETIK			2W6E	X-RAY DIFFRACTION	6.5	D	D	435.0	435.0	-	-	0.0	0.0	True	'same peptide'	inter	True
677_5	P56480	P56480	485	485	LVPLKETIK	LVPLKETIK			2W6E	X-RAY DIFFRACTION	6.5	E	E	435.0	435.0	-	-	0.0	0.0	True	'same peptide'	inter	True
677_9	P56480	P56480	485	485	LVPLKETIK	LVPLKETIK			2W6E	X-RAY DIFFRACTION	6.5	F	F	435.0	435.0	-	-	0.0	0.0	True	'same peptide'	inter	True
678	P26443	P26443	90	171	LVEDLKTR	ALASLMTYKCAVVDVPFGGAK			afP26443	ALPHAFOLD	ALPHAFOLD	A	A	90.0	171.0	88.04	98.56	35.204	28.585	False	'distance above range'	inter	False	homo6mer
679	Q61425	Q61425	312	212	TGEGFYKYK	HPVSCKDTPGFIVNR			3HDH	X-RAY DIFFRACTION	2.8	A	A	300.0	200.0	-	-	45.032	39.529	False	'distance above range'	inter	False	homo2mer
679_2	Q61425	Q61425	312	212	TGEGFYKYK	HPVSCKDTPGFIVNR			3HDH	X-RAY DIFFRACTION	2.8	A	B	300.0	200.0	-	-	27.842	26.302	False		inter	True	homo2mer
679_4	Q61425	Q61425	312	212	TGEGFYKYK	HPVSCKDTPGFIVNR			3HDH	X-RAY DIFFRACTION	2.8	B	A	300.0	200.0	-	-	25.931	25.577	False		inter	True	homo2mer
680	Q03265	Q03265	305	161	DNGKHALIIYDDLSK	VVDALGNAIDGKGPIGSK			6TT7	ELECTRON MICROSCOPY	3.5	A	A	262.0	118.0	-	-	25.076	24.054	False		intra	True
680_5	Q03265	Q03265	305	161	DNGKHALIIYDDLSK	VVDALGNAIDGKGPIGSK			6TT7	ELECTRON MICROSCOPY	3.5	B	B	262.0	118.0	-	-	24.899	23.922	False		intra	True
680_9	Q03265	Q03265	305	161	DNGKHALIIYDDLSK	VVDALGNAIDGKGPIGSK			6TT7	ELECTRON MICROSCOPY	3.5	C	C	262.0	118.0	-	-	23.867	22.667	False		intra	True
681	P40142	P40142	353	319	KEHPDR	KAYGLALAK			4KXU	X-RAY DIFFRACTION	0.98	A	A	353.0	319.0	-	-	13.586	13.349	False		intra	True	homo2mer
682	Q8BH59	Q8BH59	55	661	YLGLYNDPNSNPKIVQLLAGVADQTK	FKSPSVAVAQPK			afQ8BH59	ALPHAFOLD	ALPHAFOLD	A	A	55.0	661.0	87.8	68.79			False		intra	False	homo2mer
683	Q8QZT1	Q8QZT1	187	200	DGLTDVYNKIHMGNCAENTAK	KMNISR			afQ8QZT1	ALPHAFOLD	ALPHAFOLD	A	A	187.0	200.0	97.96	97.91	20.817	19.572	False		intra	True	homo4mer
684	Q8QZT1	Q8QZT1	265	242	LKTVFQK	GKPDVVVKEDEEYKR			afQ8QZT1	ALPHAFOLD	ALPHAFOLD	A	A	265.0	242.0	97.58	94.36	37.515	37.515	False	'distance above range'	inter	False	homo4mer
685	Q8BFR5	Q8BFR5	88	91	ILAEGGGAKFK	KYEEIDNAPEER			1D2E	X-RAY DIFFRACTION	1.94	A	A	88.0	91.0	-	-	11.883	10.535	False		intra	True
685_6	Q8BFR5	Q8BFR5	88	91	ILAEGGGAKFK	KYEEIDNAPEER			1D2E	X-RAY DIFFRACTION	1.94	B	B	88.0	91.0	-	-	10.38	9.825	False		intra	True
685_11	Q8BFR5	Q8BFR5	88	91	ILAEGGGAKFK	KYEEIDNAPEER			1D2E	X-RAY DIFFRACTION	1.94	C	C	88.0	91.0	-	-	11.835	10.785	False		intra	True
685_16	Q8BFR5	Q8BFR5	88	91	ILAEGGGAKFK	KYEEIDNAPEER			1D2E	X-RAY DIFFRACTION	1.94	D	D	88.0	91.0	-	-	12.327	10.918	False		intra	True
686	Q64433	Q64433	70	28	VGDKVLLPEYGGTK	SAAETVTKGGIMLPEK			4PJ1	X-RAY DIFFRACTION	3.15	1	1	70.0	28.0	-	-	21.906	21.85	False		intra	True
686_14	Q64433	Q64433	70	28	VGDKVLLPEYGGTK	SAAETVTKGGIMLPEK			4PJ1	X-RAY DIFFRACTION	3.15	1	Z	70.0	28.0	-	-	33.738	33.128	False		inter	True
686_15	Q64433	Q64433	70	28	VGDKVLLPEYGGTK	SAAETVTKGGIMLPEK			4PJ1	X-RAY DIFFRACTION	3.15	2	1	70.0	28.0	-	-	32.725	32.295	False		inter	True
686_16	Q64433	Q64433	70	28	VGDKVLLPEYGGTK	SAAETVTKGGIMLPEK			4PJ1	X-RAY DIFFRACTION	3.15	2	2	70.0	28.0	-	-	24.426	24.378	False		intra	True
686_31	Q64433	Q64433	70	28	VGDKVLLPEYGGTK	SAAETVTKGGIMLPEK			4PJ1	X-RAY DIFFRACTION	3.15	O	O	70.0	28.0	-	-	21.34	21.275	False		intra	True
686_45	Q64433	Q64433	70	28	VGDKVLLPEYGGTK	SAAETVTKGGIMLPEK			4PJ1	X-RAY DIFFRACTION	3.15	P	O	70.0	28.0	-	-	33.573	32.98	False		inter	True
686_46	Q64433	Q64433	70	28	VGDKVLLPEYGGTK	SAAETVTKGGIMLPEK			4PJ1	X-RAY DIFFRACTION	3.15	P	P	70.0	28.0	-	-	21.191	21.183	False		intra	True
686_60	Q64433	Q64433	70	28	VGDKVLLPEYGGTK	SAAETVTKGGIMLPEK			4PJ1	X-RAY DIFFRACTION	3.15	Q	P	70.0	28.0	-	-	34.092	33.682	False		inter	True
686_61	Q64433	Q64433	70	28	VGDKVLLPEYGGTK	SAAETVTKGGIMLPEK			4PJ1	X-RAY DIFFRACTION	3.15	Q	Q	70.0	28.0	-	-	20.934	20.904	False		intra	True
686_75	Q64433	Q64433	70	28	VGDKVLLPEYGGTK	SAAETVTKGGIMLPEK			4PJ1	X-RAY DIFFRACTION	3.15	R	Q	70.0	28.0	-	-	32.402	31.76	False		inter	True
686_76	Q64433	Q64433	70	28	VGDKVLLPEYGGTK	SAAETVTKGGIMLPEK			4PJ1	X-RAY DIFFRACTION	3.15	R	R	70.0	28.0	-	-	20.695	20.689	False		intra	True
686_90	Q64433	Q64433	70	28	VGDKVLLPEYGGTK	SAAETVTKGGIMLPEK			4PJ1	X-RAY DIFFRACTION	3.15	S	R	70.0	28.0	-	-	32.32	31.63	False		inter	True
686_91	Q64433	Q64433	70	28	VGDKVLLPEYGGTK	SAAETVTKGGIMLPEK			4PJ1	X-RAY DIFFRACTION	3.15	S	S	70.0	28.0	-	-	21.521	21.494	False		intra	True
686_106	Q64433	Q64433	70	28	VGDKVLLPEYGGTK	SAAETVTKGGIMLPEK			4PJ1	X-RAY DIFFRACTION	3.15	T	T	70.0	28.0	-	-	20.891	20.891	False		intra	True
686_120	Q64433	Q64433	70	28	VGDKVLLPEYGGTK	SAAETVTKGGIMLPEK			4PJ1	X-RAY DIFFRACTION	3.15	U	T	70.0	28.0	-	-	32.965	32.362	False		inter	True
686_121	Q64433	Q64433	70	28	VGDKVLLPEYGGTK	SAAETVTKGGIMLPEK			4PJ1	X-RAY DIFFRACTION	3.15	U	U	70.0	28.0	-	-	25.227	25.044	False		intra	True
686_136	Q64433	Q64433	70	28	VGDKVLLPEYGGTK	SAAETVTKGGIMLPEK			4PJ1	X-RAY DIFFRACTION	3.15	V	V	70.0	28.0	-	-	21.44	21.433	False		intra	True
686_150	Q64433	Q64433	70	28	VGDKVLLPEYGGTK	SAAETVTKGGIMLPEK			4PJ1	X-RAY DIFFRACTION	3.15	W	V	70.0	28.0	-	-	33.712	33.152	False		inter	True
686_151	Q64433	Q64433	70	28	VGDKVLLPEYGGTK	SAAETVTKGGIMLPEK			4PJ1	X-RAY DIFFRACTION	3.15	W	W	70.0	28.0	-	-	21.538	21.517	False		intra	True
686_165	Q64433	Q64433	70	28	VGDKVLLPEYGGTK	SAAETVTKGGIMLPEK			4PJ1	X-RAY DIFFRACTION	3.15	X	W	70.0	28.0	-	-	33.382	32.797	False		inter	True
686_166	Q64433	Q64433	70	28	VGDKVLLPEYGGTK	SAAETVTKGGIMLPEK			4PJ1	X-RAY DIFFRACTION	3.15	X	X	70.0	28.0	-	-	20.614	20.614	False		intra	True
686_180	Q64433	Q64433	70	28	VGDKVLLPEYGGTK	SAAETVTKGGIMLPEK			4PJ1	X-RAY DIFFRACTION	3.15	Y	X	70.0	28.0	-	-	32.861	32.343	False		inter	True
686_181	Q64433	Q64433	70	28	VGDKVLLPEYGGTK	SAAETVTKGGIMLPEK			4PJ1	X-RAY DIFFRACTION	3.15	Y	Y	70.0	28.0	-	-	21.798	21.752	False		intra	True
686_195	Q64433	Q64433	70	28	VGDKVLLPEYGGTK	SAAETVTKGGIMLPEK			4PJ1	X-RAY DIFFRACTION	3.15	Z	Y	70.0	28.0	-	-	33.075	32.606	False		inter	True
686_196	Q64433	Q64433	70	28	VGDKVLLPEYGGTK	SAAETVTKGGIMLPEK			4PJ1	X-RAY DIFFRACTION	3.15	Z	Z	70.0	28.0	-	-	21.247	21.247	False		intra	True
687	Q03265	Q03265	167	194	GPIGSKTR	EPMQTGIKAVDSLVPIGR			6TT7	ELECTRON MICROSCOPY	3.5	A	A	124.0	151.0	-	-	49.68	40.247	False	'distance above range'	inter	False
687_2	Q03265	Q03265	167	194	GPIGSKTR	EPMQTGIKAVDSLVPIGR			6TT7	ELECTRON MICROSCOPY	3.5	A	B	124.0	151.0	-	-			False		inter	False
687_3	Q03265	Q03265	167	194	GPIGSKTR	EPMQTGIKAVDSLVPIGR			6TT7	ELECTRON MICROSCOPY	3.5	A	C	124.0	151.0	-	-			False		inter	False
687_4	Q03265	Q03265	167	194	GPIGSKTR	EPMQTGIKAVDSLVPIGR			6TT7	ELECTRON MICROSCOPY	3.5	B	A	124.0	151.0	-	-			False		inter	False
687_5	Q03265	Q03265	167	194	GPIGSKTR	EPMQTGIKAVDSLVPIGR			6TT7	ELECTRON MICROSCOPY	3.5	B	B	124.0	151.0	-	-	49.608	41.115	False	'distance above range'	inter	False
687_6	Q03265	Q03265	167	194	GPIGSKTR	EPMQTGIKAVDSLVPIGR			6TT7	ELECTRON MICROSCOPY	3.5	B	C	124.0	151.0	-	-			False		inter	False
687_7	Q03265	Q03265	167	194	GPIGSKTR	EPMQTGIKAVDSLVPIGR			6TT7	ELECTRON MICROSCOPY	3.5	C	A	124.0	151.0	-	-			False		inter	False
687_8	Q03265	Q03265	167	194	GPIGSKTR	EPMQTGIKAVDSLVPIGR			6TT7	ELECTRON MICROSCOPY	3.5	C	B	124.0	151.0	-	-			False		inter	False
687_9	Q03265	Q03265	167	194	GPIGSKTR	EPMQTGIKAVDSLVPIGR			6TT7	ELECTRON MICROSCOPY	3.5	C	C	124.0	151.0	-	-	49.455	40.167	False	'distance above range'	inter	False
688	Q03265	Q03265	175	230	VGLKAPGIIPR	TSIAIDTIINQKR			6TT7	ELECTRON MICROSCOPY	3.5	A	A	132.0	187.0	-	-	41.745	33.685	False	'distance above range'	inter	False
688_2	Q03265	Q03265	175	230	VGLKAPGIIPR	TSIAIDTIINQKR			6TT7	ELECTRON MICROSCOPY	3.5	A	B	132.0	187.0	-	-			False		inter	False
688_3	Q03265	Q03265	175	230	VGLKAPGIIPR	TSIAIDTIINQKR			6TT7	ELECTRON MICROSCOPY	3.5	A	C	132.0	187.0	-	-			False		inter	False
688_4	Q03265	Q03265	175	230	VGLKAPGIIPR	TSIAIDTIINQKR			6TT7	ELECTRON MICROSCOPY	3.5	B	A	132.0	187.0	-	-			False		inter	False
688_5	Q03265	Q03265	175	230	VGLKAPGIIPR	TSIAIDTIINQKR			6TT7	ELECTRON MICROSCOPY	3.5	B	B	132.0	187.0	-	-	41.818	33.456	False	'distance above range'	inter	False
688_6	Q03265	Q03265	175	230	VGLKAPGIIPR	TSIAIDTIINQKR			6TT7	ELECTRON MICROSCOPY	3.5	B	C	132.0	187.0	-	-			False		inter	False
688_7	Q03265	Q03265	175	230	VGLKAPGIIPR	TSIAIDTIINQKR			6TT7	ELECTRON MICROSCOPY	3.5	C	A	132.0	187.0	-	-			False		inter	False
688_8	Q03265	Q03265	175	230	VGLKAPGIIPR	TSIAIDTIINQKR			6TT7	ELECTRON MICROSCOPY	3.5	C	B	132.0	187.0	-	-			False		inter	False
688_9	Q03265	Q03265	175	230	VGLKAPGIIPR	TSIAIDTIINQKR			6TT7	ELECTRON MICROSCOPY	3.5	C	C	132.0	187.0	-	-	40.513	33.496	False	'distance above range'	inter	False
689	O35129	O35129	89	142	KISSPTGSK	VLPSIVNEVLKSVVAK			afO35129	ALPHAFOLD	ALPHAFOLD	A	A	89.0	142.0	95.05	94.67	20.998	17.392	False		intra	True	homo2mer_homo3mer
690	P56480	P56480	159	124	GPIKTK	GQKVLDSGAPIK			2W6E	X-RAY DIFFRACTION	6.5	D	D	109.0	74.0	-	-	29.886	29.76	False		intra	True
690_5	P56480	P56480	159	124	GPIKTK	GQKVLDSGAPIK			2W6E	X-RAY DIFFRACTION	6.5	E	E	109.0	74.0	-	-	28.329	28.22	False		intra	True
690_9	P56480	P56480	159	124	GPIKTK	GQKVLDSGAPIK			2W6E	X-RAY DIFFRACTION	6.5	F	F	109.0	74.0	-	-	29.973	29.898	False		intra	True
691	P24270	P24270	480	449	AVKNFTDVHPDYGAR	TFYTKVLNEEER			3NWL	X-RAY DIFFRACTION	2.69	A	A	479.0	448.0	-	-	26.287	22.792	False		intra	True	homo4mer
691_6	P24270	P24270	480	449	AVKNFTDVHPDYGAR	TFYTKVLNEEER			3NWL	X-RAY DIFFRACTION	2.69	B	B	479.0	448.0	-	-	26.281	22.819	False		intra	True	homo4mer
691_11	P24270	P24270	480	449	AVKNFTDVHPDYGAR	TFYTKVLNEEER			3NWL	X-RAY DIFFRACTION	2.69	C	C	479.0	448.0	-	-	26.365	22.985	False		intra	True	homo4mer
691_16	P24270	P24270	480	449	AVKNFTDVHPDYGAR	TFYTKVLNEEER			3NWL	X-RAY DIFFRACTION	2.69	D	D	479.0	448.0	-	-	26.495	23.064	False		intra	True	homo4mer
692	Q9R0H0	Q9R0H0	216	655	EIGTHKPLPGITVGDIGPK	HLKPLQSK			afQ9R0H0	ALPHAFOLD	ALPHAFOLD	A	A	216.0	655.0	98.26	97.7	48.984	47.739	False	'distance above range'	inter	False	homo2mer
693	Q99LY9	Q99LY9	91	85	EGKYTPPPHHSGR	EKLMK			6G2J	ELECTRON MICROSCOPY	3.3	e	e	90.0	84.0	-	-	10.649	9.944	False		intra	True
694	P42125	P42125	229	222	SVMTKWLAIPDHSR	VGVVDEVVPEDQVHSKAR			afP42125	ALPHAFOLD	ALPHAFOLD	A	A	229.0	222.0	96.88	98.61	11.602	11.084	False		intra	True	homo3mer
695	P51881	P51881	147	245	LAADVGKAGAER	KGTDIMYTGTLDCWR			afP51881	ALPHAFOLD	ALPHAFOLD	A	A	147.0	245.0	88.16	90.51	25.14	24.721	False		intra	True
696	Q99KI0	Q99KI0	401	411	SAAVAKQALAHGLK	CKSQFTITPGSEQIR			1B0J	X-RAY DIFFRACTION	2.5	A	A	374.0	384.0	-	-	19.457	16.874	False		intra	True
697	Q9DBM2	Q9DBM2	336	348	KIITSTLEK	EASKSGQASAKPNLR			afQ9DBM2	ALPHAFOLD	ALPHAFOLD	A	A	336.0	348.0	97.41	79.34	20.536	18.934	False		intra	True	homo2mer
698	Q8JZQ2	Q8JZQ2	558	600	KTQVLQPEEK	GKGLGYAQYLPK			6NYY	ELECTRON MICROSCOPY	3.0	A	A	559.0	601.0	-	-	21.734	17.244	False		intra	True	homo6mer
698_5	Q8JZQ2	Q8JZQ2	558	600	KTQVLQPEEK	GKGLGYAQYLPK			afQ8JZQ2	ALPHAFOLD	ALPHAFOLD	A	A	558.0	600.0	76.76	81.62	19.127	15.977	False		intra	True	homo6mer
698_8	Q8JZQ2	Q8JZQ2	558	600	KTQVLQPEEK	GKGLGYAQYLPK			6NYY	ELECTRON MICROSCOPY	3.0	B	B	559.0	601.0	-	-	22.654	17.203	False		intra	True	homo6mer
698_15	Q8JZQ2	Q8JZQ2	558	600	KTQVLQPEEK	GKGLGYAQYLPK			6NYY	ELECTRON MICROSCOPY	3.0	C	C	559.0	601.0	-	-	18.227	16.631	False		intra	True	homo6mer
698_22	Q8JZQ2	Q8JZQ2	558	600	KTQVLQPEEK	GKGLGYAQYLPK			6NYY	ELECTRON MICROSCOPY	3.0	D	D	559.0	601.0	-	-	19.039	16.117	False		intra	True	homo6mer
699	Q8BMS1	Q8BMS1	620	664	FGGGSVELLKQMVSK	LPAKPEVSSDEDVQYR			afQ8BMS1	ALPHAFOLD	ALPHAFOLD	A	A	620.0	664.0	96.39	95.23	26.046	24.292	False		intra	True
700	Q61102	Q61102	608	511	GLKLSGGEK	VAIVGGSGSGKSTIVR			7VGF	ELECTRON MICROSCOPY	3.3	A	A	608.0	511.0	-	-	27.385	27.382	False		intra	True	homo2mer
700_2	Q61102	Q61102	608	511	GLKLSGGEK	VAIVGGSGSGKSTIVR			7VGF	ELECTRON MICROSCOPY	3.3	A	B	608.0	511.0	-	-	32.586	32.586	False		inter	True	homo2mer
700_3	Q61102	Q61102	608	511	GLKLSGGEK	VAIVGGSGSGKSTIVR			7VGF	ELECTRON MICROSCOPY	3.3	B	A	608.0	511.0	-	-	32.586	32.586	False		inter	True	homo2mer
700_4	Q61102	Q61102	608	511	GLKLSGGEK	VAIVGGSGSGKSTIVR			7VGF	ELECTRON MICROSCOPY	3.3	B	B	608.0	511.0	-	-	27.385	27.382	False		intra	True	homo2mer
701	P40142	P40142	314	319	VGDKIATR	KAYGLALAK			4KXU	X-RAY DIFFRACTION	0.98	A	A	314.0	319.0	-	-	10.828	10.228	False		intra	True	homo2mer
702	P17710	P17710	371	389	MAKESLLFEGR	GKFTTSDVAAIETDKEGVQNAK			1BG3	X-RAY DIFFRACTION	2.8	A	A	315.0	333.0	-	-	17.066	15.632	False		intra	True	homo2mer
702_4	P17710	P17710	371	389	MAKESLLFEGR	GKFTTSDVAAIETDKEGVQNAK			1BG3	X-RAY DIFFRACTION	2.8	B	B	315.0	333.0	-	-	17.156	15.704	False		intra	True	homo2mer
703	Q9Z2I9	Q9Z2I9	368	451	LITSDKK	LSEIVTLAKEAHVDVK			6G4Q	X-RAY DIFFRACTION	2.59	B	B	368.0	451.0	-	-	11.261	11.248	False		intra	True
704	Q99LC5	Q99LC5	226	216	GLKSGENFK	SDRPELTGAKVVVSGGR			afQ99LC5	ALPHAFOLD	ALPHAFOLD	A	A	226.0	216.0	96.96	96.81	31.92	28.394	False		intra	True
705	Q8K2C6	Q8K2C6	203	187	IPVDKLPR	SPICPALAGKGAPEPETQDAR			5BWL	X-RAY DIFFRACTION	1.55	A	A	203.0	187.0	-	-	11.302	10.984	False		intra	True
706	Q9DB77	Q9DB77	98	66	GASSFKITR	IGLFVKAGSR			7O37	ELECTRON MICROSCOPY	3.2	B	B	84.0	52.0	-	-	33.206	28.638	False		intra	True
706_4	Q9DB77	Q9DB77	98	66	GASSFKITR	IGLFVKAGSR			7O37	ELECTRON MICROSCOPY	3.2	M	M	84.0	52.0	-	-	32.409	28.788	False		intra	True
707	P54071	P54071	299	413	LIDDMVAQVLKSSGGFVWACK	VCVQTVESGAMTKDLAGCIHGLSNVK			5I96	X-RAY DIFFRACTION	1.55	A	A	299.0	413.0	-	-	35.704	32.15	False	'distance above range'	inter	False	homo2mer
707_2	P54071	P54071	299	413	LIDDMVAQVLKSSGGFVWACK	VCVQTVESGAMTKDLAGCIHGLSNVK			5I96	X-RAY DIFFRACTION	1.55	A	B	299.0	413.0	-	-	16.457	16.448	False		inter	True	homo2mer
707_3	P54071	P54071	299	413	LIDDMVAQVLKSSGGFVWACK	VCVQTVESGAMTKDLAGCIHGLSNVK			5I96	X-RAY DIFFRACTION	1.55	B	A	299.0	413.0	-	-	17.411	17.4	False		inter	True	homo2mer
708	Q9CQ54	Q9CQ54	107	104	KTYAEILEPFHPVR	LHPEDFPEKEK			6G2J	ELECTRON MICROSCOPY	3.3	d	d	107.0	104.0	-	-	9.508	9.193	False		intra	True
709	P41216	P41216	387	420	IFGQANTSLKR	LIFHKIQSSLGGK			afP41216	ALPHAFOLD	ALPHAFOLD	A	A	387.0	420.0	90.28	91.18	11.671	11.671	False		intra	True
710	P30275	P30275	200	292	VVVDALSGLKGDLAGR	GLKEVEK			7U5I	ELECTRON MICROSCOPY	3.26	A	A	199.0	291.0	-	-	14.457	14.153	False		intra	True	homo8mer
710_10	P30275	P30275	200	292	VVVDALSGLKGDLAGR	GLKEVEK			7U5I	ELECTRON MICROSCOPY	3.26	B	B	199.0	291.0	-	-	14.458	14.153	False		intra	True	homo8mer
710_19	P30275	P30275	200	292	VVVDALSGLKGDLAGR	GLKEVEK			7U5I	ELECTRON MICROSCOPY	3.26	C	C	199.0	291.0	-	-	14.458	14.153	False		intra	True	homo8mer
710_28	P30275	P30275	200	292	VVVDALSGLKGDLAGR	GLKEVEK			7U5I	ELECTRON MICROSCOPY	3.26	D	D	199.0	291.0	-	-	14.458	14.154	False		intra	True	homo8mer
710_37	P30275	P30275	200	292	VVVDALSGLKGDLAGR	GLKEVEK			7U5I	ELECTRON MICROSCOPY	3.26	E	E	199.0	291.0	-	-	14.457	14.153	False		intra	True	homo8mer
710_46	P30275	P30275	200	292	VVVDALSGLKGDLAGR	GLKEVEK			7U5I	ELECTRON MICROSCOPY	3.26	F	F	199.0	291.0	-	-	14.456	14.152	False		intra	True	homo8mer
710_55	P30275	P30275	200	292	VVVDALSGLKGDLAGR	GLKEVEK			7U5I	ELECTRON MICROSCOPY	3.26	G	G	199.0	291.0	-	-	14.457	14.153	False		intra	True	homo8mer
710_64	P30275	P30275	200	292	VVVDALSGLKGDLAGR	GLKEVEK			7U5I	ELECTRON MICROSCOPY	3.26	H	H	199.0	291.0	-	-	14.457	14.153	False		intra	True	homo8mer
711	Q9CRB9	Q9CRB9	136	157	KQDAFYK	SSEFYKVTTEEYQK			afQ9CRB9	ALPHAFOLD	ALPHAFOLD	A	A	136.0	157.0	98.38	94.84	33.995	32.036	False		intra	True
712	P63038	P63038	469	473	IGIEIIKR	ALKIPAMTIAK			7AZP	ELECTRON MICROSCOPY	3.5	A	A	443.0	447.0	-	-	9.318	8.354	False		intra	True	homo14mer
712_9	P63038	P63038	469	473	IGIEIIKR	ALKIPAMTIAK			7AZP	ELECTRON MICROSCOPY	3.5	B	B	443.0	447.0	-	-	9.318	8.355	False		intra	True	homo14mer
712_17	P63038	P63038	469	473	IGIEIIKR	ALKIPAMTIAK			7AZP	ELECTRON MICROSCOPY	3.5	C	C	443.0	447.0	-	-	9.317	8.355	False		intra	True	homo14mer
712_25	P63038	P63038	469	473	IGIEIIKR	ALKIPAMTIAK			7AZP	ELECTRON MICROSCOPY	3.5	D	D	443.0	447.0	-	-	9.318	8.354	False		intra	True	homo14mer
712_33	P63038	P63038	469	473	IGIEIIKR	ALKIPAMTIAK			7AZP	ELECTRON MICROSCOPY	3.5	E	E	443.0	447.0	-	-	9.317	8.354	False		intra	True	homo14mer
712_41	P63038	P63038	469	473	IGIEIIKR	ALKIPAMTIAK			7AZP	ELECTRON MICROSCOPY	3.5	F	F	443.0	447.0	-	-	9.318	8.355	False		intra	True	homo14mer
712_49	P63038	P63038	469	473	IGIEIIKR	ALKIPAMTIAK			7AZP	ELECTRON MICROSCOPY	3.5	G	G	443.0	447.0	-	-	9.317	8.354	False		intra	True	homo14mer
713	P56480	P56480	522	201	ADKLAEEHGS	GGKIGLFGGAGVGK			2W6E	X-RAY DIFFRACTION	6.5	D	D	472.0	151.0	-	-	50.747	41.719	False	'distance above range'	inter	False
713_2	P56480	P56480	522	201	ADKLAEEHGS	GGKIGLFGGAGVGK			2W6E	X-RAY DIFFRACTION	6.5	D	E	472.0	151.0	-	-			False		inter	False
713_3	P56480	P56480	522	201	ADKLAEEHGS	GGKIGLFGGAGVGK			2W6E	X-RAY DIFFRACTION	6.5	D	F	472.0	151.0	-	-			False		inter	False
713_4	P56480	P56480	522	201	ADKLAEEHGS	GGKIGLFGGAGVGK			2W6E	X-RAY DIFFRACTION	6.5	E	D	472.0	151.0	-	-			False		inter	False
713_5	P56480	P56480	522	201	ADKLAEEHGS	GGKIGLFGGAGVGK			2W6E	X-RAY DIFFRACTION	6.5	E	E	472.0	151.0	-	-	57.169	41.893	False	'distance above range'	inter	False
713_6	P56480	P56480	522	201	ADKLAEEHGS	GGKIGLFGGAGVGK			2W6E	X-RAY DIFFRACTION	6.5	E	F	472.0	151.0	-	-			False		inter	False
713_7	P56480	P56480	522	201	ADKLAEEHGS	GGKIGLFGGAGVGK			2W6E	X-RAY DIFFRACTION	6.5	F	D	472.0	151.0	-	-			False		inter	False
[truncated: 7,784 more rows]
