# Supplementary material for: CLAUDIO: automated structural analysis of cross-linking data
Source: Bioinformatics. 2024 Mar 18;40(4):btae146. doi: 10.1093/bioinformatics/btae146 (PMC10994719; doi:10.1093/bioinformatics/btae146)
Supplement: btae146_Supplementary_Data [file btae146_supplementary_data.zip › supplementary_data_04.csv]

	unip_id_a	unip_id_b	pos_a	pos_b	pep_a	pep_b	res_pos_a	res_pos_b	pdb_id	pdb_method	pdb_resolution	chain_a	chain_b	pdb_pos_a	pdb_pos_b	pLDDT_a	pLDDT_b	topo_dist	eucl_dist	homo_pep_overl	evidence	XL_type	XL_confirmed	swiss_model_homology	Organ	Organism	Publication	FDR	gene1	gene2	xl_type	uid1	organism1	seq1_len	Pfam_domain1	uid2	organism2	seq2_len	Pfam_domain2
0	Q9CQ75	Q9CQ75	13	98	AVGAKLGLR	AMQNVLSGKA			afQ9CQ75	ALPHAFOLD	ALPHAFOLD	A	A	13.0	98.0	54.57	56.69			False		intra	False		Heart	Mus musculus (Mouse)	Schweppe et al. 2017	5	NDUFA2	NDUFA2	intra	NDUA2_MOUSE	Mus musculus (Mouse)	99	PF05047;	NDUA2_MOUSE	Mus musculus (Mouse)	99	PF05047;
1	Q9CQ62	Q9CQ62	110	97	TGNKVHAIR	NIDVLKATAEEISSK			afQ9CQ62	ALPHAFOLD	ALPHAFOLD	A	A	110.0	97.0	98.58	98.75	13.53	12.978	False		intra	True	homo2mer_homo4mer	Heart	Mus musculus (Mouse)	Schweppe et al. 2017	5	DECR1	DECR1	intra	DECR_MOUSE	Mus musculus (Mouse)	335		DECR_MOUSE	Mus musculus (Mouse)	335
2	Q99KI0	Q99KI0	401	517	SAAVAKQALAHGLK	FNPETDFLTGKDGK			1B0J	X-RAY DIFFRACTION	2.5	A	A	374.0	490.0	-	-	16.961	14.539	False		intra	True		Heart	Mus musculus (Mouse)	Schweppe et al. 2017	5	ACO2	ACO2	intra	ACON_MOUSE	Mus musculus (Mouse)	780	PF00330;PF00694;	ACON_MOUSE	Mus musculus (Mouse)	780	PF00330;PF00694;
3	Q925I1	Q925I1	59	59	AAKAAR	AAKAAR			afQ925I1	ALPHAFOLD	ALPHAFOLD	A	A	59.0	59.0	82.56	82.56	0.0	0.0	True	'same peptide'	inter	True		Heart	Mus musculus (Mouse)	Schweppe et al. 2017	5	ATAD3A	ATAD3A	intra	ATAD3_MOUSE	Mus musculus (Mouse)	591	PF00004;PF12037;	ATAD3_MOUSE	Mus musculus (Mouse)	591	PF00004;PF12037;
4	P58281	P58281	245	241	KLVLQK	LEKENKELR			afP58281	ALPHAFOLD	ALPHAFOLD	A	A	245.0	241.0	67.6	71.31			False		intra	False	homo12mer_homo2mer_homo34mer	Brain	Mus musculus (Mouse)	Schweppe et al. 2017	5			intra	OPA1_MOUSE	Mus musculus (Mouse)	960	PF00350;	OPA1_MOUSE	Mus musculus (Mouse)	960	PF00350;
5	P54071	P54071	69	442	EKLILPHVDVQLK	LNEHFLNTTDFLDTIKSNLDR			5I96	X-RAY DIFFRACTION	1.55	A	A	69.0	442.0	-	-	5.303	5.301	False		intra	True	homo2mer	Heart	Mus musculus (Mouse)	Schweppe et al. 2017	5	IDH2	IDH2	intra	IDHP_MOUSE	Mus musculus (Mouse)	452	PF00180;	IDHP_MOUSE	Mus musculus (Mouse)	452	PF00180;
6_2	O08749	O08749	430	143	AKTNADTDGMVK	ALTGGIAHLFKQNK			3RNM	X-RAY DIFFRACTION	2.4	A	B	395.0	108.0	-	-	19.748	18.598	False		inter	True	homo2mer	Heart	Mus musculus (Mouse)	Schweppe et al. 2017	5	DLD	DLD	intra	DLDH_MOUSE	Mus musculus (Mouse)	509	PF07992;PF02852;	DLDH_MOUSE	Mus musculus (Mouse)	509	PF07992;PF02852;
7_4	P08249	P08249	105	105	KPGMTR	KPGMTR			2DFD	X-RAY DIFFRACTION	1.9	A	D	87.0	87.0	-	-	10.238	10.238	False		inter	True	homo2mer	Heart	Mus musculus (Mouse)	Schweppe et al. 2017	5	MDH2	MDH2	intra	MDHM_MOUSE	Mus musculus (Mouse)	338	PF02866;PF00056;	MDHM_MOUSE	Mus musculus (Mouse)	338	PF02866;PF00056;
8	Q9DCX2	Q9DCX2	5	95	KLALK	YTALVDQEEKEDVK			afQ9DCX2	ALPHAFOLD	ALPHAFOLD	A	A	5.0	95.0	50.61	95.1			False		intra	False		Heart	Mus musculus (Mouse)	Schweppe et al. 2017	5	ATP5H	ATP5H	intra	ATP5H_MOUSE	Mus musculus (Mouse)	161	PF05873;	ATP5H_MOUSE	Mus musculus (Mouse)	161	PF05873;
9	P97450	P97450	51	46	EYKSK	LFVDKIR			afP97450	ALPHAFOLD	ALPHAFOLD	A	A	51.0	46.0	93.54	95.44	12.103	9.698	False		intra	True		Heart	Mus musculus (Mouse)	Schweppe et al. 2017	5	ATP5J	ATP5J	intra	ATP5J_MOUSE	Mus musculus (Mouse)	108	PF05511;	ATP5J_MOUSE	Mus musculus (Mouse)	108	PF05511;
10	Q9DCW4	Q9DCW4	205	114	KIEVVK	LAEKEKVDLLFLGK			1EFV	X-RAY DIFFRACTION	2.1	B	B	205.0	114.0	-	-	17.814	17.749	False		intra	True		Heart	Mus musculus (Mouse)	Schweppe et al. 2017	5	ETFB	ETFB	intra	ETFB_MOUSE	Mus musculus (Mouse)	255	PF01012;	ETFB_MOUSE	Mus musculus (Mouse)	255	PF01012;
11	Q9CPQ1	Q9CPQ1	68	61	KAGIFQSAK	NYDSMKDFEEMR			7O37	ELECTRON MICROSCOPY	3.2	i	i	67.0	60.0	-	-	10.827	10.395	False		intra	True		Heart	Mus musculus (Mouse)	Schweppe et al. 2017	5	COX6C	COX6C	intra	COX6C_MOUSE	Mus musculus (Mouse)	76	PF02937;	COX6C_MOUSE	Mus musculus (Mouse)	76	PF02937;
12	Q8QZT1	Q8QZT1	260	171	RVDFSKVPK	GATPYGGVKLEDLIVK			afQ8QZT1	ALPHAFOLD	ALPHAFOLD	A	A	260.0	171.0	97.26	96.76	32.806	32.806	False		intra	True	homo4mer	Heart	Mus musculus (Mouse)	Schweppe et al. 2017	5	ACAT1	ACAT1	intra	THIL_MOUSE	Mus musculus (Mouse)	424	PF02803;PF00108;	THIL_MOUSE	Mus musculus (Mouse)	424	PF02803;PF00108;
13	Q8CAQ8	Q8CAQ8	441	450	HKLEEKR	TFDSAVAKALEHHR			afQ8CAQ8	ALPHAFOLD	ALPHAFOLD	A	A	441.0	450.0	93.97	95.35	18.057	14.867	False		intra	True		Heart	Mus musculus (Mouse)	Schweppe et al. 2017	5	IMMT	IMMT	intra	MIC60_MOUSE	Mus musculus (Mouse)	757	PF09731;	MIC60_MOUSE	Mus musculus (Mouse)	757	PF09731;
14	Q8BMS1	Q8BMS1	415	390	KALTSFER	TLLKDTTVTGLGR			afQ8BMS1	ALPHAFOLD	ALPHAFOLD	A	A	415.0	390.0	85.59	98.54	41.042	33.041	False	'distance above range'	inter	False		Heart	Mus musculus (Mouse)	Schweppe et al. 2017	5	HADHA	HADHA	intra	ECHA_MOUSE	Mus musculus (Mouse)	763	PF00725;PF02737;PF00378;	ECHA_MOUSE	Mus musculus (Mouse)	763	PF00725;PF02737;PF00378;
15_7	P97807	P97807	260	260	IKAAMPR	IKAAMPR			3E04	X-RAY DIFFRACTION	1.95	B	C	263.0	263.0	-	-	15.795	15.349	False		inter	True	homo4mer	Heart	Mus musculus (Mouse)	Schweppe et al. 2017	5	FH1	FH1	intra	FUMH_MOUSE	Mus musculus (Mouse)	507	PF10415;PF00206;	FUMH_MOUSE	Mus musculus (Mouse)	507	PF10415;PF00206;
16	Q91VD9	Q91VD9	467	499	HSFCEVLKDAK	DDGAAILVAVSNMVQKIR			6G2J	ELECTRON MICROSCOPY	3.3	G	G	444.0	476.0	-	-	10.468	10.046	False		intra	True		Heart	Mus musculus (Mouse)	Schweppe et al. 2017	5	NDUFS1	NDUFS1	intra	NDUS1_MOUSE	Mus musculus (Mouse)	727	PF00384;PF10588;PF09326;	NDUS1_MOUSE	Mus musculus (Mouse)	727	PF00384;PF10588;PF09326;
17	P48962	P48962	147	43	LAADVGKGSSQR	LLLQVQHASKQISAEK			1OKC	X-RAY DIFFRACTION	2.2	A	A	146.0	42.0	-	-	15.245	14.732	False		intra	True		Heart	Mus musculus (Mouse)	Schweppe et al. 2017	5	SLC25A4	SLC25A4	intra	ADT1_MOUSE	Mus musculus (Mouse)	298	PF00153;	ADT1_MOUSE	Mus musculus (Mouse)	298	PF00153;
18	P38647	P38647	288	360	HIVKEFK	AQFEGIVTDLIKR			afP38647	ALPHAFOLD	ALPHAFOLD	A	A	288.0	360.0	97.16	97.67	21.78	21.334	False		intra	True		Heart	Mus musculus (Mouse)	Schweppe et al. 2017	5	HSPA9	HSPA9	intra	GRP75_MOUSE	Mus musculus (Mouse)	679	PF00012;	GRP75_MOUSE	Mus musculus (Mouse)	679	PF00012;
19_16	P08249	P08249	329	239	KGEDFVK	IQEAGTEVVKAK			2DFD	X-RAY DIFFRACTION	1.9	D	D	311.0	221.0	-	-	25.805	25.257	False		intra	True	homo2mer	Heart	Mus musculus (Mouse)	Schweppe et al. 2017	5	MDH2	MDH2	intra	MDHM_MOUSE	Mus musculus (Mouse)	338	PF02866;PF00056;	MDHM_MOUSE	Mus musculus (Mouse)	338	PF02866;PF00056;
20_4	P54071	P54071	130	199	KMWK	LVFTPKDGSSAK			5I96	X-RAY DIFFRACTION	1.55	B	B	130.0	199.0	-	-	35.411	35.396	False	'distance above range'	inter	False	homo2mer	Heart	Mus musculus (Mouse)	Schweppe et al. 2017	5	IDH2	IDH2	intra	IDHP_MOUSE	Mus musculus (Mouse)	452	PF00180;	IDHP_MOUSE	Mus musculus (Mouse)	452	PF00180;
21_16	Q9D0K2	Q9D0K2	296	473	SGKPGGDVR	IITEKGVFDVDKK			3DLX	X-RAY DIFFRACTION	2.2	D	D	286.0	473.0	-	-	32.058	29.82	False		intra	True	homo2mer	Heart	Mus musculus (Mouse)	Schweppe et al. 2017	5	OXCT1	OXCT1	intra	SCOT1_MOUSE	Mus musculus (Mouse)	520	PF01144;	SCOT1_MOUSE	Mus musculus (Mouse)	520	PF01144;
22_46	Q6P8J7	Q6P8J7	353	338	LQKR	LSKDPR			4Z9M	X-RAY DIFFRACTION	2.1	F	F	353.0	338.0	-	-	13.876	12.98	False		intra	True	homo2mer	Heart	Mus musculus (Mouse)	Schweppe et al. 2017	5	CKMT2	CKMT2	intra	KCRS_MOUSE	Mus musculus (Mouse)	419	PF00217;PF02807;	KCRS_MOUSE	Mus musculus (Mouse)	419	PF00217;PF02807;
23	Q9D2G2	Q9D2G2	146	155	KTGAAPAK	AKPAETPAPAHK			afQ9D2G2	ALPHAFOLD	ALPHAFOLD	A	A	146.0	155.0	77.3	37.08			False		intra	False	homo24mer	Heart	Mus musculus (Mouse)	Schweppe et al. 2017	5	DLST	DLST	intra	ODO2_MOUSE	Mus musculus (Mouse)	454	PF00198;PF00364;	ODO2_MOUSE	Mus musculus (Mouse)	454	PF00198;PF00364;
24	Q9D172	Q9D172	155	162	VNKEVER	VLKEFHGAK			afQ9D172	ALPHAFOLD	ALPHAFOLD	A	A	155.0	162.0	98.46	98.66	11.062	10.533	False		intra	True	homo2mer	Heart	Mus musculus (Mouse)	Schweppe et al. 2017	5	D10JHU81E	D10JHU81E	intra	GAL3A_MOUSE	Mus musculus (Mouse)	266		GAL3A_MOUSE	Mus musculus (Mouse)	266
25	Q99NB1	Q99NB1	635	643	SGKVMR	KIITSR			afQ99NB1	ALPHAFOLD	ALPHAFOLD	A	A	635.0	643.0	59.55	85.18			False		intra	False		Heart	Mus musculus (Mouse)	Schweppe et al. 2017-Liu et al. 2018	5			intra	ACS2L_MOUSE	Mus musculus (Mouse)	682	PF16177;PF00501;PF13193;	ACS2L_MOUSE	Mus musculus (Mouse)	682	PF16177;PF00501;PF13193;
26	Q99KI0	Q99KI0	305	401	KYLSK	SAAVAKQALAHGLK			1B0J	X-RAY DIFFRACTION	2.5	A	A	278.0	374.0	-	-	27.259	26.14	False		intra	True		Heart	Mus musculus (Mouse)	Schweppe et al. 2017	5	ACO2	ACO2	intra	ACON_MOUSE	Mus musculus (Mouse)	780	PF00330;PF00694;	ACON_MOUSE	Mus musculus (Mouse)	780	PF00330;PF00694;
27	Q8BMS1	Q8BMS1	351	60	KNKFGAPQK	INSPNSKVNTLNK			afQ8BMS1	ALPHAFOLD	ALPHAFOLD	A	A	351.0	60.0	94.74	88.05	10.292	10.288	False		intra	True		Heart	Mus musculus (Mouse)	Schweppe et al. 2017	5	HADHA	HADHA	intra	ECHA_MOUSE	Mus musculus (Mouse)	763	PF00725;PF02737;PF00378;	ECHA_MOUSE	Mus musculus (Mouse)	763	PF00725;PF02737;PF00378;
28_5	Q61425	Q61425	312	241	TGEGFYKYK	GDASKEDIDTAMK			3HDH	X-RAY DIFFRACTION	2.8	B	B	300.0	229.0	-	-	11.955	11.691	False		intra	True	homo2mer	Heart	Mus musculus (Mouse)	Schweppe et al. 2017	5	HADH	HADH	intra	HCDH_MOUSE	Mus musculus (Mouse)	314	PF00725;PF02737;	HCDH_MOUSE	Mus musculus (Mouse)	314	PF00725;PF02737;
29	Q03265	Q03265	240	531	FNDGTDEKKK	SDGKISEQSDAK			6TT7	ELECTRON MICROSCOPY	3.5	A	A	197.0	488.0	-	-	17.295	16.879	False		intra	True		Heart	Mus musculus (Mouse)	Schweppe et al. 2017	5	ATP5A1	ATP5A1	intra	ATPA_MOUSE	Mus musculus (Mouse)	553	PF00006;PF00306;PF02874;	ATPA_MOUSE	Mus musculus (Mouse)	553	PF00006;PF00306;PF02874;
30	P99028	P99028	83	40	DHCVAHKLFK	EHCEQLEKCVK			7O37	ELECTRON MICROSCOPY	3.2	H	H	70.0	27.0	-	-	15.017	15.011	False		intra	True		Heart	Mus musculus (Mouse)	Schweppe et al. 2017	5	UQCRH	UQCRH	intra	QCR6_MOUSE	Mus musculus (Mouse)	89	PF02320;	QCR6_MOUSE	Mus musculus (Mouse)	89	PF02320;
31_6	P97807	P97807	260	220	IKAAMPR	SKEFAQVIK			3E04	X-RAY DIFFRACTION	1.95	B	B	263.0	223.0	-	-	24.754	24.554	False		intra	True	homo4mer	Heart	Mus musculus (Mouse)	Schweppe et al. 2017	5	FH1	FH1	intra	FUMH_MOUSE	Mus musculus (Mouse)	507	PF10415;PF00206;	FUMH_MOUSE	Mus musculus (Mouse)	507	PF10415;PF00206;
32	P52825	P52825	418	305	LSFKLSSALK	QKLIHGGNEETLR			afP52825	ALPHAFOLD	ALPHAFOLD	A	A	418.0	305.0	97.8	98.44	10.786	10.385	False		intra	True		Heart	Mus musculus (Mouse)	Schweppe et al. 2017	5	CPT2	CPT2	intra	CPT2_MOUSE	Mus musculus (Mouse)	658	PF00755;	CPT2_MOUSE	Mus musculus (Mouse)	658	PF00755;
33	P50544	P50544	277	557	TPIKDAATGAVKEK	KGIVNEQFLLQR			afP50544	ALPHAFOLD	ALPHAFOLD	A	A	277.0	557.0	92.62	95.13	23.178	23.178	False		intra	True	homo2mer	Heart	Mus musculus (Mouse)	Schweppe et al. 2017	5	ACADVL	ACADVL	intra	ACADV_MOUSE	Mus musculus (Mouse)	656	PF00441;PF02770;PF02771;	ACADV_MOUSE	Mus musculus (Mouse)	656	PF00441;PF02770;PF02771;
34	Q9CQ62	Q9CQ62	260	316	FEKEMIDR	KVTKEEWDIIEGLIR			afQ9CQ62	ALPHAFOLD	ALPHAFOLD	A	A	260.0	316.0	79.72	91.0	14.716	14.703	False		intra	True	homo2mer_homo4mer	Heart	Mus musculus (Mouse)	Schweppe et al. 2017	5	DECR1	DECR1	intra	DECR_MOUSE	Mus musculus (Mouse)	335		DECR_MOUSE	Mus musculus (Mouse)	335
35	Q9CPQ8	Q9CPQ8	55	66	KIIQSAK	TGSFKHLTVK			afQ9CPQ8	ALPHAFOLD	ALPHAFOLD	A	A	55.0	66.0	91.67	82.29	19.759	15.921	False		intra	True		Heart	Mus musculus (Mouse)	Schweppe et al. 2017	5	ATP5L	ATP5L	intra	ATP5L_MOUSE	Mus musculus (Mouse)	103	PF04718;	ATP5L_MOUSE	Mus musculus (Mouse)	103	PF04718;
36	Q8BMS1	Q8BMS1	289	295	TVEEKVK	KQTKGLYPAPLK			afQ8BMS1	ALPHAFOLD	ALPHAFOLD	A	A	289.0	295.0	95.27	93.08	16.008	12.133	False		intra	True		Heart	Mus musculus (Mouse)	Schweppe et al. 2017	5	HADHA	HADHA	intra	ECHA_MOUSE	Mus musculus (Mouse)	763	PF00725;PF02737;PF00378;	ECHA_MOUSE	Mus musculus (Mouse)	763	PF00725;PF02737;PF00378;
37	Q8BMS1	Q8BMS1	289	406	TVEEKVK	GQQQVFKGLNDK			afQ8BMS1	ALPHAFOLD	ALPHAFOLD	A	A	289.0	406.0	95.27	97.56	29.792	29.792	False		intra	True		Heart	Mus musculus (Mouse)	Schweppe et al. 2017	5	HADHA	HADHA	intra	ECHA_MOUSE	Mus musculus (Mouse)	763	PF00725;PF02737;PF00378;	ECHA_MOUSE	Mus musculus (Mouse)	763	PF00725;PF02737;PF00378;
38	P05202	P05202	302	396	DAEEAKR	LTKEFSVYMTK			3PD6	X-RAY DIFFRACTION	2.4	A	A	302.0	396.0	-	-			False		intra	False	homo2mer	Heart	Mus musculus (Mouse)	Schweppe et al. 2017	5			intra	AATM_MOUSE	Mus musculus (Mouse)	430	PF00155;	AATM_MOUSE	Mus musculus (Mouse)	430	PF00155;
39_4	P54071	P54071	280	166	TDFDKNK	LVPGWTKPITIGR			5I96	X-RAY DIFFRACTION	1.55	B	B	280.0	166.0	-	-	21.168	20.269	False		intra	True	homo2mer	Heart	Mus musculus (Mouse)	Schweppe et al. 2017	5	IDH2	IDH2	intra	IDHP_MOUSE	Mus musculus (Mouse)	452	PF00180;	IDHP_MOUSE	Mus musculus (Mouse)	452	PF00180;
40	Q9DB15	Q9DB15	150	166	LIKEIK	KLVESLPQEIK			afQ9DB15	ALPHAFOLD	ALPHAFOLD	A	A	150.0	166.0	91.51	90.89	20.924	15.277	False		intra	True		Heart	Mus musculus (Mouse)	Schweppe et al. 2017	5	MRPL12	MRPL12	intra	RM12_MOUSE	Mus musculus (Mouse)	201	PF00542;PF16320;	RM12_MOUSE	Mus musculus (Mouse)	201	PF00542;PF16320;
41	P50544	P50544	196	240	GILLYGTKAQR	SSAIPSPCGKYYTLNGSK			afP50544	ALPHAFOLD	ALPHAFOLD	A	A	196.0	240.0	98.12	98.2	20.316	20.033	False		intra	True	homo2mer	Heart	Mus musculus (Mouse)	Schweppe et al. 2017	5	ACADVL	ACADVL	intra	ACADV_MOUSE	Mus musculus (Mouse)	656	PF00441;PF02770;PF02771;	ACADV_MOUSE	Mus musculus (Mouse)	656	PF00441;PF02770;PF02771;
42	Q9DCX2	Q9DCX2	5	78	KLALK	KYNALKIPVPEDK			afQ9DCX2	ALPHAFOLD	ALPHAFOLD	A	A	5.0	78.0	50.61	81.9			False		intra	False		Heart	Mus musculus (Mouse)	Schweppe et al. 2017	5	ATP5H	ATP5H	intra	ATP5H_MOUSE	Mus musculus (Mouse)	161	PF05873;	ATP5H_MOUSE	Mus musculus (Mouse)	161	PF05873;
43	Q6P8J7	Q6P8J7	353	292	LQKR	GLKEVER			4Z9M	X-RAY DIFFRACTION	2.1	A	A	353.0	292.0	-	-	35.178	30.954	False	'distance above range'	inter	False	homo2mer	Heart	Mus musculus (Mouse)	Schweppe et al. 2017	5	CKMT2	CKMT2	intra	KCRS_MOUSE	Mus musculus (Mouse)	419	PF00217;PF02807;	KCRS_MOUSE	Mus musculus (Mouse)	419	PF00217;PF02807;
44	P47738	P47738	346	377	AKSR	ILGYIKSGQQEGAK			afP47738	ALPHAFOLD	ALPHAFOLD	A	A	346.0	377.0	98.73	98.57	22.749	20.427	False		intra	True	homo4mer	Heart	Mus musculus (Mouse)	Schweppe et al. 2017	5	ALDH2	ALDH2	intra	ALDH2_MOUSE	Mus musculus (Mouse)	519	PF00171;	ALDH2_MOUSE	Mus musculus (Mouse)	519	PF00171;
45_6	Q9D0K2	Q9D0K2	214	271	AWKADR	LIKGEKYEK			3DLX	X-RAY DIFFRACTION	2.2	B	B	214.0	271.0	-	-	10.178	8.969	False		intra	True	homo2mer	Heart	Mus musculus (Mouse)	Schweppe et al. 2017	5	OXCT1	OXCT1	intra	SCOT1_MOUSE	Mus musculus (Mouse)	520	PF01144;	SCOT1_MOUSE	Mus musculus (Mouse)	520	PF01144;
46	Q9CXJ4	Q9CXJ4	229	599	KTGQLVSR	GTTLSGGQKQR			afQ9CXJ4	ALPHAFOLD	ALPHAFOLD	A	A	229.0	599.0	88.98	92.7	25.147	24.995	False		intra	True	homo2mer	Heart	Mus musculus (Mouse)	Schweppe et al. 2017	5	ABCB8	ABCB8	intra	MITOS_MOUSE	Mus musculus (Mouse)	717	PF00664;PF00005;	MITOS_MOUSE	Mus musculus (Mouse)	717	PF00664;PF00005;
47	Q9CRB9	Q9CRB9	86	86	LKQAR	LKQAR			afQ9CRB9	ALPHAFOLD	ALPHAFOLD	A	A	86.0	86.0	96.91	96.91	0.0	0.0	True	'same peptide'	inter	True		Heart	Mus musculus (Mouse)	Schweppe et al. 2017	5	CHCHD3	CHCHD3	intra	MIC19_MOUSE	Mus musculus (Mouse)	227		MIC19_MOUSE	Mus musculus (Mouse)	227
48	Q9CRB9	Q9CRB9	121	136	AKHLAR	KQDAFYK			afQ9CRB9	ALPHAFOLD	ALPHAFOLD	A	A	121.0	136.0	98.4	98.38	24.333	23.097	False		intra	True		Heart	Mus musculus (Mouse)	Schweppe et al. 2017	5	CHCHD3	CHCHD3	intra	MIC19_MOUSE	Mus musculus (Mouse)	227		MIC19_MOUSE	Mus musculus (Mouse)	227
49	Q99MN9	Q99MN9	65	62	GKLTAR	RIDAQHKR			afQ99MN9	ALPHAFOLD	ALPHAFOLD	A	A	65.0	62.0	98.64	97.89	11.074	8.754	False		intra	True	homo6mer	Heart	Mus musculus (Mouse)	Schweppe et al. 2017	5	PCCB	PCCB	intra	PCCB_MOUSE	Mus musculus (Mouse)	541	PF01039;	PCCB_MOUSE	Mus musculus (Mouse)	541	PF01039;
50	Q99KI0	Q99KI0	689	739	AIITKSFAR	DFAPGKPLKCVIK			1B0J	X-RAY DIFFRACTION	2.5	A	A	662.0	712.0	-	-	24.509	17.855	False		intra	True		Heart	Mus musculus (Mouse)	Schweppe et al. 2017	5	ACO2	ACO2	intra	ACON_MOUSE	Mus musculus (Mouse)	780	PF00330;PF00694;	ACON_MOUSE	Mus musculus (Mouse)	780	PF00330;PF00694;
51	Q8CAQ8	Q8CAQ8	269	281	KSAQWR	TVEGALKER			afQ8CAQ8	ALPHAFOLD	ALPHAFOLD	A	A	269.0	281.0	69.75	90.93			False		intra	False		Heart	Mus musculus (Mouse)	Schweppe et al. 2017	5	IMMT	IMMT	intra	MIC60_MOUSE	Mus musculus (Mouse)	757	PF09731;	MIC60_MOUSE	Mus musculus (Mouse)	757	PF09731;
52	Q80XN0	Q80XN0	270	275	KDYGR	KYFDEK			afQ80XN0	ALPHAFOLD	ALPHAFOLD	A	A	270.0	275.0	96.49	97.3	13.469	12.42	False		intra	True	homo2mer_homo4mer	Heart	Mus musculus (Mouse)	Schweppe et al. 2017	5	BDH1	BDH1	intra	BDH_MOUSE	Mus musculus (Mouse)	343	PF00106;	BDH_MOUSE	Mus musculus (Mouse)	343	PF00106;
53_4	Q8K2B3	Q8K2B3	167	179	TEDGKIYQR	AFGGQSLKFGK			6VAX	X-RAY DIFFRACTION	2.59	C	C	167.0	179.0	-	-	23.319	21.341	False		intra	True		Heart	Mus musculus (Mouse)	Schweppe et al. 2017	5	SDHA	SDHA	intra	SDHA_MOUSE	Mus musculus (Mouse)	664	PF00890;PF02910;	SDHA_MOUSE	Mus musculus (Mouse)	664	PF00890;PF02910;
54_37	Q6P8J7	Q6P8J7	344	276	FSKILENLR	VISMEKGGNMK			4Z9M	X-RAY DIFFRACTION	2.1	E	E	344.0	276.0	-	-	40.163	30.474	False	'distance above range'	inter	False	homo2mer	Heart	Mus musculus (Mouse)	Schweppe et al. 2017	5	CKMT2	CKMT2	intra	KCRS_MOUSE	Mus musculus (Mouse)	419	PF00217;PF02807;	KCRS_MOUSE	Mus musculus (Mouse)	419	PF00217;PF02807;
55_4	Q8C196	Q8C196	214	228	VFGKGNPTK	VVAVDCGIKNNVIR			6UEL	X-RAY DIFFRACTION	1.9	B	B	214.0	228.0	-	-	23.747	20.491	False		intra	True		Liver	Mus musculus (Mouse)	Schweppe et al. 2017	5			intra	CPSM_MOUSE	Mus musculus (Mouse)	1500	PF02786;PF02787;PF00988;PF00117;PF02142;	CPSM_MOUSE	Mus musculus (Mouse)	1500	PF02786;PF02787;PF00988;PF00117;PF02142;
56	Q9WTP7	Q9WTP7	29	20	ITKHFELK	AVIMGAPGSGKGTVSSR			afQ9WTP7	ALPHAFOLD	ALPHAFOLD	A	A	29.0	20.0	90.68	95.0	17.721	14.786	False		intra	True		Heart	Mus musculus (Mouse)	Schweppe et al. 2017	5	AK3	AK3	intra	KAD3_MOUSE	Mus musculus (Mouse)	227	PF05191;	KAD3_MOUSE	Mus musculus (Mouse)	227	PF05191;
57	Q99KI0	Q99KI0	309	401	YLSKTGR	SAAVAKQALAHGLK			1B0J	X-RAY DIFFRACTION	2.5	A	A	282.0	374.0	-	-	25.697	24.594	False		intra	True		Heart	Mus musculus (Mouse)	Schweppe et al. 2017	5	ACO2	ACO2	intra	ACON_MOUSE	Mus musculus (Mouse)	780	PF00330;PF00694;	ACON_MOUSE	Mus musculus (Mouse)	780	PF00330;PF00694;
58	Q8QZT1	Q8QZT1	265	171	LKTVFQK	GATPYGGVKLEDLIVK			afQ8QZT1	ALPHAFOLD	ALPHAFOLD	A	A	265.0	171.0	97.58	96.76	25.655	25.655	False		intra	True	homo4mer	Heart	Mus musculus (Mouse)	Schweppe et al. 2017	5	ACAT1	ACAT1	intra	THIL_MOUSE	Mus musculus (Mouse)	424	PF02803;PF00108;	THIL_MOUSE	Mus musculus (Mouse)	424	PF02803;PF00108;
59	Q8BMS1	Q8BMS1	415	406	KALTSFER	GQQQVFKGLNDK			afQ8BMS1	ALPHAFOLD	ALPHAFOLD	A	A	415.0	406.0	85.59	97.56	19.713	16.589	False		intra	True		Heart	Mus musculus (Mouse)	Schweppe et al. 2017	5	HADHA	HADHA	intra	ECHA_MOUSE	Mus musculus (Mouse)	763	PF00725;PF02737;PF00378;	ECHA_MOUSE	Mus musculus (Mouse)	763	PF00725;PF02737;PF00378;
60	Q03265	Q03265	498	531	GYLDKLEPSK	SDGKISEQSDAK			6TT7	ELECTRON MICROSCOPY	3.5	A	A	455.0	488.0	-	-	29.764	28.258	False		intra	True		Heart	Mus musculus (Mouse)	Schweppe et al. 2017	5	ATP5A1	ATP5A1	intra	ATPA_MOUSE	Mus musculus (Mouse)	553	PF00006;PF00306;PF02874;	ATPA_MOUSE	Mus musculus (Mouse)	553	PF00006;PF00306;PF02874;
61	P41216	P41216	629	644	NKDINK	LGKEAGLKPFEQVK			afP41216	ALPHAFOLD	ALPHAFOLD	A	A	629.0	644.0	92.33	93.26	23.488	22.521	False		intra	True		Heart	Mus musculus (Mouse)	Schweppe et al. 2017	5			intra	ACSL1_MOUSE	Mus musculus (Mouse)	699	PF00501;PF13193;	ACSL1_MOUSE	Mus musculus (Mouse)	699	PF00501;PF13193;
62	P05202	P05202	150	296	FFKFSR	VGAFTVVCKDAEEAK			3PD6	X-RAY DIFFRACTION	2.4	A	A	150.0	296.0	-	-	16.217	16.215	False		intra	True	homo2mer	Heart	Mus musculus (Mouse)	Schweppe et al. 2017	5			intra	AATM_MOUSE	Mus musculus (Mouse)	430	PF00155;	AATM_MOUSE	Mus musculus (Mouse)	430	PF00155;
63	P03930	P03930	48	57	VKTPWELK	WTKIYLPHSLPQQ			afP03930	ALPHAFOLD	ALPHAFOLD	A	A	48.0	57.0	70.68	71.87	11.573	11.022	False		intra	True		Heart	Mus musculus (Mouse)	Schweppe et al. 2017	5			intra	ATP8_MOUSE	Mus musculus (Mouse)	67	PF00895;	ATP8_MOUSE	Mus musculus (Mouse)	67	PF00895;
64	Q03265	Q03265	531	434	SDGKISEQSDAK	QVAGTMKLELAQYR			6TT7	ELECTRON MICROSCOPY	3.5	A	A	488.0	391.0	-	-	19.505	17.203	False		intra	True		Heart	Mus musculus (Mouse)	Schweppe et al. 2017	5	ATP5A1	ATP5A1	intra	ATPA_MOUSE	Mus musculus (Mouse)	553	PF00006;PF00306;PF02874;	ATPA_MOUSE	Mus musculus (Mouse)	553	PF00006;PF00306;PF02874;
65	P58281	P58281	579	568	FNLETEWKNNYPR	ESVEQQADSFKATR			afP58281	ALPHAFOLD	ALPHAFOLD	A	A	579.0	568.0	89.96	87.58	16.786	16.296	False		intra	True	homo12mer_homo2mer_homo34mer	Brain	Mus musculus (Mouse)	Schweppe et al. 2017	5			intra	OPA1_MOUSE	Mus musculus (Mouse)	960	PF00350;	OPA1_MOUSE	Mus musculus (Mouse)	960	PF00350;
66	P48962	P48962	147	272	LAADVGKGSSQR	DEGANAFFKGAWSNVLR			1OKC	X-RAY DIFFRACTION	2.2	A	A	146.0	271.0	-	-	23.522	23.018	False		intra	True		Brain	Mus musculus (Mouse)	Schweppe et al. 2017	5	SLC25A4	SLC25A4	intra	ADT1_MOUSE	Mus musculus (Mouse)	298	PF00153;	ADT1_MOUSE	Mus musculus (Mouse)	298	PF00153;
67_10	P30275	P30275	276	332	VISMEKGGNMK	AGVHIKLPLLSK			7U5I	ELECTRON MICROSCOPY	3.26	B	B	275.0	331.0	-	-	14.449	13.518	False		intra	True	homo8mer	Brain	Mus musculus (Mouse)	Schweppe et al. 2017	5			intra	KCRU_MOUSE	Mus musculus (Mouse)	418	PF00217;PF02807;	KCRU_MOUSE	Mus musculus (Mouse)	418	PF00217;PF02807;
68	Q9DB77	Q9DB77	252	430	AKYR	KFVSGK			7O37	ELECTRON MICROSCOPY	3.2	B	B	238.0	416.0	-	-	17.686	17.421	False		intra	True		Heart	Mus musculus (Mouse)	Schweppe et al. 2017	5	UQCRC2	UQCRC2	intra	QCR2_MOUSE	Mus musculus (Mouse)	453	PF00675;PF05193;	QCR2_MOUSE	Mus musculus (Mouse)	453	PF00675;PF05193;
69	Q6P8J7	Q6P8J7	353	353	LQKR	LQKR			4Z9M	X-RAY DIFFRACTION	2.1	A	A	353.0	353.0	-	-	0.0	0.0	True	'same peptide'	inter	True	homo2mer	Heart	Mus musculus (Mouse)	Schweppe et al. 2017	5	CKMT2	CKMT2	intra	KCRS_MOUSE	Mus musculus (Mouse)	419	PF00217;PF02807;	KCRS_MOUSE	Mus musculus (Mouse)	419	PF00217;PF02807;
70	Q9DCM2	Q9DCM2	62	62	KGQYIFK	KGQYIFK			afQ9DCM2	ALPHAFOLD	ALPHAFOLD	A	A	62.0	62.0	94.69	94.69	0.0	0.0	True	'same peptide'	inter	True	homo2mer	Heart	Mus musculus (Mouse)	Schweppe et al. 2017	5	GSTK1	GSTK1	intra	GSTK1_MOUSE	Mus musculus (Mouse)	226	PF01323;	GSTK1_MOUSE	Mus musculus (Mouse)	226	PF01323;
71	Q9DB20	Q9DB20	60	162	KLDQVEKELLR	TVLKSFLSPNQILK			afQ9DB20	ALPHAFOLD	ALPHAFOLD	A	A	60.0	162.0	92.33	84.35	27.352	27.184	False		intra	True		Heart	Mus musculus (Mouse)	Schweppe et al. 2017	5	ATP5O	ATP5O	intra	ATPO_MOUSE	Mus musculus (Mouse)	213	PF00213;	ATPO_MOUSE	Mus musculus (Mouse)	213	PF00213;
72	Q9DB20	Q9DB20	207	192	LSKAMR	IGEKYVDMSAK			afQ9DB20	ALPHAFOLD	ALPHAFOLD	A	A	207.0	192.0	95.63	88.14	23.453	23.023	False		intra	True		Heart	Mus musculus (Mouse)	Schweppe et al. 2017	5	ATP5O	ATP5O	intra	ATPO_MOUSE	Mus musculus (Mouse)	213	PF00213;	ATPO_MOUSE	Mus musculus (Mouse)	213	PF00213;
73_9	Q03265	Q03265	167	175	GPIGSKTR	RVGLKAPGIIPR			6TT7	ELECTRON MICROSCOPY	3.5	C	C	124.0	132.0	-	-	23.172	22.523	False		intra	True		Heart	Mus musculus (Mouse)	Schweppe et al. 2017	5	ATP5A1	ATP5A1	intra	ATPA_MOUSE	Mus musculus (Mouse)	553	PF00006;PF00306;PF02874;	ATPA_MOUSE	Mus musculus (Mouse)	553	PF00006;PF00306;PF02874;
74	P50544	P50544	201	196	EKYLPR	GILLYGTKAQR			afP50544	ALPHAFOLD	ALPHAFOLD	A	A	201.0	196.0	98.44	98.12	11.598	9.61	False		intra	True	homo2mer	Heart	Mus musculus (Mouse)	Schweppe et al. 2017	5	ACADVL	ACADVL	intra	ACADV_MOUSE	Mus musculus (Mouse)	656	PF00441;PF02770;PF02771;	ACADV_MOUSE	Mus musculus (Mouse)	656	PF00441;PF02770;PF02771;
75	P47738	P47738	377	370	ILGYIKSGQQEGAK	TEQGPQVDETQFKK			afP47738	ALPHAFOLD	ALPHAFOLD	A	A	377.0	370.0	98.57	98.67	10.929	10.519	False		intra	True	homo4mer	Heart	Mus musculus (Mouse)	Schweppe et al. 2017	5	ALDH2	ALDH2	intra	ALDH2_MOUSE	Mus musculus (Mouse)	519	PF00171;	ALDH2_MOUSE	Mus musculus (Mouse)	519	PF00171;
76	P41216	P41216	420	357	LIFHKIQSSLGGK	LLMDDLKVLQPTIFPVVPR			afP41216	ALPHAFOLD	ALPHAFOLD	A	A	420.0	357.0	91.18	96.06	12.457	12.083	False		intra	True		Heart	Mus musculus (Mouse)	Schweppe et al. 2017	5			intra	ACSL1_MOUSE	Mus musculus (Mouse)	699	PF00501;PF13193;	ACSL1_MOUSE	Mus musculus (Mouse)	699	PF00501;PF13193;
77	Q60931	Q60931	15	274	AAKDVFNK	NFNAGGHKVGLGFELEA			afQ60931	ALPHAFOLD	ALPHAFOLD	A	A	15.0	274.0	97.18	96.97	20.045	19.885	False		intra	True	homo2mer	Brain	Mus musculus (Mouse)	Schweppe et al. 2017	5			intra	VDAC3_MOUSE	Mus musculus (Mouse)	283	PF01459;	VDAC3_MOUSE	Mus musculus (Mouse)	283	PF01459;
78	Q03265	Q03265	427	531	AMKQVAGTMK	SDGKISEQSDAK			6TT7	ELECTRON MICROSCOPY	3.5	A	A	384.0	488.0	-	-	9.64	7.85	False		intra	True		Heart	Mus musculus (Mouse)	Schweppe et al. 2017	5	ATP5A1	ATP5A1	intra	ATPA_MOUSE	Mus musculus (Mouse)	553	PF00006;PF00306;PF02874;	ATPA_MOUSE	Mus musculus (Mouse)	553	PF00006;PF00306;PF02874;
79	P63038	P63038	473	133	ALKIPAMTIAK	ISKGANPVEIR			7AZP	ELECTRON MICROSCOPY	3.5	A	A	447.0	107.0	-	-	22.173	21.827	False		intra	True	homo14mer	Heart	Mus musculus (Mouse)	Schweppe et al. 2017-Liu et al. 2018	5	HSPD1	HSPD1	intra	CH60_MOUSE	Mus musculus (Mouse)	573	PF00118;	CH60_MOUSE	Mus musculus (Mouse)	573	PF00118;
80	Q9Z2I9	Q9Z2I9	368	139	LITSDKK	AVSSQMIGQKLITK			6G4Q	X-RAY DIFFRACTION	2.59	B	B	368.0	139.0	-	-	17.181	17.181	False		intra	True		Heart	Mus musculus (Mouse)	Schweppe et al. 2017	5	SUCLA2	SUCLA2	intra	SUCB1_MOUSE	Mus musculus (Mouse)	463	PF08442;PF00549;	SUCB1_MOUSE	Mus musculus (Mouse)	463	PF08442;PF00549;
81_16	P62897	P62897	89	74	KGER	KYIPGTK			5C0Z	X-RAY DIFFRACTION	1.12	D	D	88.0	73.0	-	-	15.91	15.596	False		intra	True		Heart	Mus musculus (Mouse)	Schweppe et al. 2017-Liu et al. 2018	5	CYCS	CYCS	intra	CYC_MOUSE	Mus musculus (Mouse)	105	PF00034;	CYC_MOUSE	Mus musculus (Mouse)	105	PF00034;
82	Q8BMS1	Q8BMS1	760	728	KFYQ	FVDLYGAQKVVDR			afQ8BMS1	ALPHAFOLD	ALPHAFOLD	A	A	760.0	728.0	94.73	97.54	15.019	13.909	False		intra	True		Heart	Mus musculus (Mouse)	Schweppe et al. 2017	5	HADHA	HADHA	intra	ECHA_MOUSE	Mus musculus (Mouse)	763	PF00725;PF02737;PF00378;	ECHA_MOUSE	Mus musculus (Mouse)	763	PF00725;PF02737;PF00378;
83	Q8BH59	Q8BH59	9	234	VHTTKR	KIYSTLAGTR			afQ8BH59	ALPHAFOLD	ALPHAFOLD	A	A	9.0	234.0	79.22	84.23	28.666	28.528	False		intra	True	homo2mer	Brain	Mus musculus (Mouse)	Schweppe et al. 2017	5	SLC25A12	SLC25A12	intra	CMC1_MOUSE	Mus musculus (Mouse)	677	PF00153;	CMC1_MOUSE	Mus musculus (Mouse)	677	PF00153;
84	Q9CQ62	Q9CQ62	246	106	TKGAFSR	ATAEEISSKTGNK			afQ9CQ62	ALPHAFOLD	ALPHAFOLD	A	A	246.0	106.0	73.36	98.34	18.211	18.211	False		intra	True	homo2mer_homo4mer	Heart	Mus musculus (Mouse)	Schweppe et al. 2017-Liu et al. 2018	5	DECR1	DECR1	intra	DECR_MOUSE	Mus musculus (Mouse)	335		DECR_MOUSE	Mus musculus (Mouse)	335
85	Q99KI0	Q99KI0	652	723	KHGIR	IHPVDKLTIQGLK			afQ99KI0	ALPHAFOLD	ALPHAFOLD	A	A	652.0	723.0	98.2	98.68	19.947	18.894	False		intra	True		Heart	Mus musculus (Mouse)	Schweppe et al. 2017	5	ACO2	ACO2	intra	ACON_MOUSE	Mus musculus (Mouse)	780	PF00330;PF00694;	ACON_MOUSE	Mus musculus (Mouse)	780	PF00330;PF00694;
86	Q8QZT1	Q8QZT1	265	260	LKTVFQK	RVDFSKVPK			afQ8QZT1	ALPHAFOLD	ALPHAFOLD	A	A	265.0	260.0	97.58	97.26	11.259	10.821	False		intra	True	homo4mer	Heart	Mus musculus (Mouse)	Schweppe et al. 2017	5	ACAT1	ACAT1	intra	THIL_MOUSE	Mus musculus (Mouse)	424	PF02803;PF00108;	THIL_MOUSE	Mus musculus (Mouse)	424	PF02803;PF00108;
87	Q8K2B3	Q8K2B3	179	335	AFGGQSLKFGK	YAPVAKDLASR			6VAX	X-RAY DIFFRACTION	2.59	A	A	179.0	335.0	-	-	29.581	27.41	False		intra	True		Heart	Mus musculus (Mouse)	Schweppe et al. 2017	5	SDHA	SDHA	intra	SDHA_MOUSE	Mus musculus (Mouse)	664	PF00890;PF02910;	SDHA_MOUSE	Mus musculus (Mouse)	664	PF00890;PF02910;
88	Q8BMS1	Q8BMS1	129	129	MFEKLEK	MFEKLEK			afQ8BMS1	ALPHAFOLD	ALPHAFOLD	A	A	129.0	129.0	96.71	96.71	0.0	0.0	True	'same peptide'	inter	True		Heart	Mus musculus (Mouse)	Schweppe et al. 2017	5	HADHA	HADHA	intra	ECHA_MOUSE	Mus musculus (Mouse)	763	PF00725;PF02737;PF00378;	ECHA_MOUSE	Mus musculus (Mouse)	763	PF00725;PF02737;PF00378;
89	Q8BMS1	Q8BMS1	303	728	GLYPAPLKIIDAVK	FVDLYGAQKVVDR			afQ8BMS1	ALPHAFOLD	ALPHAFOLD	A	A	303.0	728.0	98.36	97.54	27.567	27.337	False		intra	True		Heart	Mus musculus (Mouse)	Schweppe et al. 2017	5	HADHA	HADHA	intra	ECHA_MOUSE	Mus musculus (Mouse)	763	PF00725;PF02737;PF00378;	ECHA_MOUSE	Mus musculus (Mouse)	763	PF00725;PF02737;PF00378;
90_10	Q6P8J7	Q6P8J7	292	140	GLKEVER	VMKHPTDLDASK			4Z9M	X-RAY DIFFRACTION	2.1	B	B	292.0	140.0	-	-	21.431	21.228	False		intra	True	homo2mer	Heart	Mus musculus (Mouse)	Schweppe et al. 2017	5	CKMT2	CKMT2	intra	KCRS_MOUSE	Mus musculus (Mouse)	419	PF00217;PF02807;	KCRS_MOUSE	Mus musculus (Mouse)	419	PF00217;PF02807;
91	P50544	P50544	196	52	GILLYGTKAQR	EATQAVLDKPETLSSDASTR			afP50544	ALPHAFOLD	ALPHAFOLD	A	A	196.0	52.0	98.12	29.53			False		intra	False	homo2mer	Heart	Mus musculus (Mouse)	Schweppe et al. 2017	5	ACADVL	ACADVL	intra	ACADV_MOUSE	Mus musculus (Mouse)	656	PF00441;PF02770;PF02771;	ACADV_MOUSE	Mus musculus (Mouse)	656	PF00441;PF02770;PF02771;
92	Q9DBM2	Q9DBM2	605	676	ETHHIKQR	LQKYYR			afQ9DBM2	ALPHAFOLD	ALPHAFOLD	A	A	605.0	676.0	94.78	98.8	18.462	18.418	False		intra	True	homo2mer	Liver	Mus musculus (Mouse)	Schweppe et al. 2017	5	EHHADH	EHHADH	intra	ECHP_MOUSE	Mus musculus (Mouse)	718	PF00725;PF02737;PF00378;	ECHP_MOUSE	Mus musculus (Mouse)	718	PF00725;PF02737;PF00378;
93	Q9DB20	Q9DB20	70	60	VGQLLKDPK	KLDQVEKELLR			afQ9DB20	ALPHAFOLD	ALPHAFOLD	A	A	70.0	60.0	84.91	92.33	17.614	16.345	False		intra	True		Heart	Mus musculus (Mouse)	Schweppe et al. 2017	5	ATP5O	ATP5O	intra	ATPO_MOUSE	Mus musculus (Mouse)	213	PF00213;	ATPO_MOUSE	Mus musculus (Mouse)	213	PF00213;
94	Q60932	Q60932	128	249	IKTGYK	YQVDPDACFSAKVNNSSLIGLGYTQTLKPGIK			3EMN	X-RAY DIFFRACTION	2.3	X	X	115.0	236.0	-	-	32.321	31.948	False		intra	True	homo2mer	Heart	Mus musculus (Mouse)	Schweppe et al. 2017	5	VDAC1	VDAC1	intra	VDAC1_MOUSE	Mus musculus (Mouse)	296	PF01459;	VDAC1_MOUSE	Mus musculus (Mouse)	296	PF01459;
95_4	P47934	P47934	268	186	AYNNLIKDK	VPGPKQDSVVNFLK			2H3P	X-RAY DIFFRACTION	2.2	B	B	268.0	186.0	-	-	19.96	19.543	False		intra	True		Heart	Mus musculus (Mouse)	Schweppe et al. 2017	5	CRAT	CRAT	intra	CACP_MOUSE	Mus musculus (Mouse)	626	PF00755;	CACP_MOUSE	Mus musculus (Mouse)	626	PF00755;
96	P42125	P42125	255	255	ATADNLIKQR	KATADNLIKQR			afP42125	ALPHAFOLD	ALPHAFOLD	A	A	255.0	255.0	98.24	98.24	0.0	0.0	True	'same peptide'	inter	True	homo3mer	Heart	Mus musculus (Mouse)	Schweppe et al. 2017	5	ECI1	ECI1	intra	ECI1_MOUSE	Mus musculus (Mouse)	289	PF00378;	ECI1_MOUSE	Mus musculus (Mouse)	289	PF00378;
97_4	P34914	P34914	504	482	DIVLRPEMSKNMEK	KILVPALMVTAEK			1CQZ	X-RAY DIFFRACTION	2.8	B	B	504.0	482.0	-	-	20.478	17.228	False		intra	True	homo2mer	Liver	Mus musculus (Mouse)	Schweppe et al. 2017	5			intra	HYES_MOUSE	Mus musculus (Mouse)	554	PF00561;PF13419;	HYES_MOUSE	Mus musculus (Mouse)	554	PF00561;PF13419;
98	P17710	P17710	402	485	FTTSDVAAIETDKEGVQNAK	RFHKTLR			1BG3	X-RAY DIFFRACTION	2.8	A	A	346.0	429.0	-	-	21.309	21.007	False		intra	True	homo2mer	Brain	Mus musculus (Mouse)	Schweppe et al. 2017	5			intra	HXK1_MOUSE	Mus musculus (Mouse)	974	PF00349;PF03727;	HXK1_MOUSE	Mus musculus (Mouse)	974	PF00349;PF03727;
99_4	P17710	P17710	884	936	TVCGVVSKR	IMHQTVKELSPK			1BG3	X-RAY DIFFRACTION	2.8	B	B	828.0	880.0	-	-	16.807	15.612	False		intra	True	homo2mer	Brain	Mus musculus (Mouse)	Schweppe et al. 2017	5			intra	HXK1_MOUSE	Mus musculus (Mouse)	974	PF00349;PF03727;	HXK1_MOUSE	Mus musculus (Mouse)	974	PF00349;PF03727;
100	Q8R1S0	Q8R1S0	82	219	KALEK	LLIGADGHKSGVR			afQ8R1S0	ALPHAFOLD	ALPHAFOLD	A	A	82.0	219.0	80.49	90.33	20.268	20.268	False		intra	True	homo2mer	Heart	Mus musculus (Mouse)	Schweppe et al. 2017	5	COQ6	COQ6	intra	COQ6_MOUSE	Mus musculus (Mouse)	476	PF01494;	COQ6_MOUSE	Mus musculus (Mouse)	476	PF01494;
101	P45952	P45952	175	212	TKAEK	SNPDPKVPASK			afP45952	ALPHAFOLD	ALPHAFOLD	A	A	175.0	212.0	98.51	93.82	18.782	16.296	False		intra	True	homo4mer	Heart	Mus musculus (Mouse)	Schweppe et al. 2017	5	ACADM	ACADM	intra	ACADM_MOUSE	Mus musculus (Mouse)	421	PF00441;PF02770;PF02771;	ACADM_MOUSE	Mus musculus (Mouse)	421	PF00441;PF02770;PF02771;
102_11	P08249	P08249	105	239	KPGMTR	IQEAGTEVVKAK			2DFD	X-RAY DIFFRACTION	1.9	C	C	87.0	221.0	-	-	12.861	10.07	False		intra	True	homo2mer	Brain	Mus musculus (Mouse)	Schweppe et al. 2017	5	MDH2	MDH2	intra	MDHM_MOUSE	Mus musculus (Mouse)	338	PF02866;PF00056;	MDHM_MOUSE	Mus musculus (Mouse)	338	PF02866;PF00056;
103	Q60597	Q60597	640	276	ILKTR	KWSSEKR			7WGR	ELECTRON MICROSCOPY	2.92	A	A	640.0	276.0	-	-			False		intra	False	homo2mer_homo6mer	Heart	Mus musculus (Mouse)	Schweppe et al. 2017	5	OGDH	OGDH	intra	ODO1_MOUSE	Mus musculus (Mouse)	1023	PF16078;PF00676;PF16870;PF02779;	ODO1_MOUSE	Mus musculus (Mouse)	1023	PF16078;PF00676;PF16870;PF02779;
104_28	Q6P8J7	Q6P8J7	400	281	KLER	GGNMKR			4Z9M	X-RAY DIFFRACTION	2.1	D	D	400.0	281.0	-	-	25.941	24.474	False		intra	True	homo2mer	Heart	Mus musculus (Mouse)	Schweppe et al. 2017	5	CKMT2	CKMT2	intra	KCRS_MOUSE	Mus musculus (Mouse)	419	PF00217;PF02807;	KCRS_MOUSE	Mus musculus (Mouse)	419	PF00217;PF02807;
105_4	Q9DB77	Q9DB77	429	250	AAKK	GGLGLAGAKAK			7O37	ELECTRON MICROSCOPY	3.2	M	M	415.0	236.0	-	-	25.471	25.105	False		intra	True		Heart	Mus musculus (Mouse)	Schweppe et al. 2017	5	UQCRC2	UQCRC2	intra	QCR2_MOUSE	Mus musculus (Mouse)	453	PF00675;PF05193;	QCR2_MOUSE	Mus musculus (Mouse)	453	PF00675;PF05193;
106	Q99KI0	Q99KI0	305	523	KYLSK	FKLEAPDADELPR			1B0J	X-RAY DIFFRACTION	2.5	A	A	278.0	496.0	-	-	34.004	33.153	False		intra	True		Heart	Mus musculus (Mouse)	Schweppe et al. 2017	5	ACO2	ACO2	intra	ACON_MOUSE	Mus musculus (Mouse)	780	PF00330;PF00694;	ACON_MOUSE	Mus musculus (Mouse)	780	PF00330;PF00694;
107	Q99KI0	Q99KI0	50	31	YDLLEKNINIVR	AKVAMSHFEPSEYIR			1B0J	X-RAY DIFFRACTION	2.5	A	A	23.0	4.0	-	-	17.49	17.076	False		intra	True		Heart	Mus musculus (Mouse)	Schweppe et al. 2017	5	ACO2	ACO2	intra	ACON_MOUSE	Mus musculus (Mouse)	780	PF00330;PF00694;	ACON_MOUSE	Mus musculus (Mouse)	780	PF00330;PF00694;
108	Q91VR2	Q91VR2	46	39	ITKSMK	SIKNIQK			afQ91VR2	ALPHAFOLD	ALPHAFOLD	A	A	46.0	39.0	97.15	97.35	11.231	10.699	False		intra	True		Heart	Mus musculus (Mouse)	Schweppe et al. 2017	5	ATP5C1	ATP5C1	intra	ATPG_MOUSE	Mus musculus (Mouse)	298	PF00231;	ATPG_MOUSE	Mus musculus (Mouse)	298	PF00231;
109	Q8BMS1	Q8BMS1	415	289	KALTSFER	TVEEKVKK			afQ8BMS1	ALPHAFOLD	ALPHAFOLD	A	A	415.0	289.0	85.59	95.27	24.496	24.496	False		intra	True		Heart	Mus musculus (Mouse)	Schweppe et al. 2017	5	HADHA	HADHA	intra	ECHA_MOUSE	Mus musculus (Mouse)	763	PF00725;PF02737;PF00378;	ECHA_MOUSE	Mus musculus (Mouse)	763	PF00725;PF02737;PF00378;
110	P42125	P42125	247	270	KATADNLIK	EADIQNFTSFISKDSIQK			afP42125	ALPHAFOLD	ALPHAFOLD	A	A	247.0	270.0	98.42	97.24	36.638	33.228	False	'distance above range'	inter	False	homo3mer	Heart	Mus musculus (Mouse)	Schweppe et al. 2017	5	ECI1	ECI1	intra	ECI1_MOUSE	Mus musculus (Mouse)	289	PF00378;	ECI1_MOUSE	Mus musculus (Mouse)	289	PF00378;
111	O35143	O35143	98	90	KIQQLK	LQKQIER			afO35143	ALPHAFOLD	ALPHAFOLD	A	A	98.0	90.0	97.32	98.26	14.913	13.027	False		intra	True	homo2mer	Heart	Mus musculus (Mouse)	Schweppe et al. 2017	5	ATPIF1	ATPIF1	intra	ATIF1_MOUSE	Mus musculus (Mouse)	106	PF04568;	ATIF1_MOUSE	Mus musculus (Mouse)	106	PF04568;
112	Q8BMS1	Q8BMS1	334	728	FGELALTKESK	FVDLYGAQKVVDR			afQ8BMS1	ALPHAFOLD	ALPHAFOLD	A	A	334.0	728.0	95.25	97.54	14.305	13.88	False		intra	True		Heart	Mus musculus (Mouse)	Schweppe et al. 2017	5	HADHA	HADHA	intra	ECHA_MOUSE	Mus musculus (Mouse)	763	PF00725;PF02737;PF00378;	ECHA_MOUSE	Mus musculus (Mouse)	763	PF00725;PF02737;PF00378;
113	Q03265	Q03265	239	531	FNDGTDEKK	SDGKISEQSDAK			6TT7	ELECTRON MICROSCOPY	3.5	A	A	196.0	488.0	-	-	18.422	18.379	False		intra	True		Heart	Mus musculus (Mouse)	Schweppe et al. 2017-Liu et al. 2018	5	ATP5A1	ATP5A1	intra	ATPA_MOUSE	Mus musculus (Mouse)	553	PF00006;PF00306;PF02874;	ATPA_MOUSE	Mus musculus (Mouse)	553	PF00006;PF00306;PF02874;
114	Q9D6R2	Q9D6R2	343	100	SLTKDLGGNAK	GPLKTPIAAGHPSMNLLLR			7CE3	X-RAY DIFFRACTION	3.47	A	A	316.0	73.0	-	-	21.152	20.16	False		intra	True	homo2mer	Heart	Mus musculus (Mouse)	Schweppe et al. 2017	5			intra	IDH3A_MOUSE	Mus musculus (Mouse)	366	PF00180;	IDH3A_MOUSE	Mus musculus (Mouse)	366	PF00180;
115	Q9Z2I9	Q9Z2I9	93	88	LGSKDVVIK	SSDEAYAIAKK			6G4Q	X-RAY DIFFRACTION	2.59	B	B	93.0	88.0	-	-	13.072	9.967	False		intra	True		Heart	Mus musculus (Mouse)	Schweppe et al. 2017	5	SUCLA2	SUCLA2	intra	SUCB1_MOUSE	Mus musculus (Mouse)	463	PF08442;PF00549;	SUCB1_MOUSE	Mus musculus (Mouse)	463	PF08442;PF00549;
116	Q99KI0	Q99KI0	86	689	GKTYLR	AIITKSFAR			1B0J	X-RAY DIFFRACTION	2.5	A	A	59.0	662.0	-	-	21.288	20.737	False		intra	True		Heart	Mus musculus (Mouse)	Schweppe et al. 2017	5	ACO2	ACO2	intra	ACON_MOUSE	Mus musculus (Mouse)	780	PF00330;PF00694;	ACON_MOUSE	Mus musculus (Mouse)	780	PF00330;PF00694;
117	Q9Z2I9	Q9Z2I9	143	120	LITKQTGEK	GGVKIVFSPEEAK			6G4Q	X-RAY DIFFRACTION	2.59	B	B	143.0	120.0	-	-	22.215	19.956	False		intra	True		Heart	Mus musculus (Mouse)	Schweppe et al. 2017	5	SUCLA2	SUCLA2	intra	SUCB1_MOUSE	Mus musculus (Mouse)	463	PF08442;PF00549;	SUCB1_MOUSE	Mus musculus (Mouse)	463	PF08442;PF00549;
118_4	P05202	P05202	404	159	EFSVYMTKDGR	DVFLPKPSWGNHTPIFR			3PD6	X-RAY DIFFRACTION	2.4	C	C	404.0	159.0	-	-	16.357	16.243	False		intra	True	homo2mer	Heart	Mus musculus (Mouse)	Schweppe et al. 2017	5			intra	AATM_MOUSE	Mus musculus (Mouse)	430	PF00155;	AATM_MOUSE	Mus musculus (Mouse)	430	PF00155;
119	Q91VS7	Q91VS7	61	42	KFVR	ITNKVFANPEDCAGFGK			afQ91VS7	ALPHAFOLD	ALPHAFOLD	A	A	61.0	42.0	50.32	64.24			False		intra	False	homo3mer	Liver	Mus musculus (Mouse)	Schweppe et al. 2017	5			intra	MGST1_MOUSE	Mus musculus (Mouse)	155	PF01124;	MGST1_MOUSE	Mus musculus (Mouse)	155	PF01124;
120	Q8QZT1	Q8QZT1	200	335	KMNISR	VLKYAGLK			afQ8QZT1	ALPHAFOLD	ALPHAFOLD	A	A	200.0	335.0	97.91	97.98	25.527	25.199	False		intra	True	homo4mer	Heart	Mus musculus (Mouse)	Schweppe et al. 2017	5	ACAT1	ACAT1	intra	THIL_MOUSE	Mus musculus (Mouse)	424	PF02803;PF00108;	THIL_MOUSE	Mus musculus (Mouse)	424	PF02803;PF00108;
121	Q8BW75	Q8BW75	351	363	KLVR	KLCELYAK			afQ8BW75	ALPHAFOLD	ALPHAFOLD	A	A	351.0	363.0	98.05	98.55	11.24	11.235	False		intra	True	homo2mer	Heart	Mus musculus (Mouse)	Schweppe et al. 2017	5			intra	AOFB_MOUSE	Mus musculus (Mouse)	520	PF01593;	AOFB_MOUSE	Mus musculus (Mouse)	520	PF01593;
122_9	Q03265	Q03265	167	305	GPIGSKTR	DNGKHALIIYDDLSK			6TT7	ELECTRON MICROSCOPY	3.5	C	C	124.0	262.0	-	-	15.164	15.164	False		intra	True		Heart	Mus musculus (Mouse)	Schweppe et al. 2017	5	ATP5A1	ATP5A1	intra	ATPA_MOUSE	Mus musculus (Mouse)	553	PF00006;PF00306;PF02874;	ATPA_MOUSE	Mus musculus (Mouse)	553	PF00006;PF00306;PF02874;
123	P41216	P41216	208	241	AKLLLEGVENK	GKKCGVEIISLK			afP41216	ALPHAFOLD	ALPHAFOLD	A	A	208.0	241.0	96.25	96.99	13.464	13.093	False		intra	True		Heart	Mus musculus (Mouse)	Schweppe et al. 2017	5			intra	ACSL1_MOUSE	Mus musculus (Mouse)	699	PF00501;PF13193;	ACSL1_MOUSE	Mus musculus (Mouse)	699	PF00501;PF13193;
124_4	P54071	P54071	130	127	KMWK	VEEFKLK			5I96	X-RAY DIFFRACTION	1.55	B	B	130.0	127.0	-	-	14.587	11.409	False		intra	True	homo2mer	Heart	Mus musculus (Mouse)	Schweppe et al. 2017	5	IDH2	IDH2	intra	IDHP_MOUSE	Mus musculus (Mouse)	452	PF00180;	IDHP_MOUSE	Mus musculus (Mouse)	452	PF00180;
125	P45952	P45952	307	301	KTFGK	ALDEATKYALDR			afP45952	ALPHAFOLD	ALPHAFOLD	A	A	307.0	301.0	98.54	98.72	16.481	14.021	False		intra	True	homo4mer	Heart	Mus musculus (Mouse)	Schweppe et al. 2017	5	ACADM	ACADM	intra	ACADM_MOUSE	Mus musculus (Mouse)	421	PF00441;PF02770;PF02771;	ACADM_MOUSE	Mus musculus (Mouse)	421	PF00441;PF02770;PF02771;
126_37	Q6P8J7	Q6P8J7	353	335	LQKR	IPKLSKDPR			4Z9M	X-RAY DIFFRACTION	2.1	E	E	353.0	335.0	-	-	17.124	14.872	False		intra	True	homo2mer	Heart	Mus musculus (Mouse)	Schweppe et al. 2017	5	CKMT2	CKMT2	intra	KCRS_MOUSE	Mus musculus (Mouse)	419	PF00217;PF02807;	KCRS_MOUSE	Mus musculus (Mouse)	419	PF00217;PF02807;
127	Q9DCX2	Q9DCX2	5	48	KLALK	LASLSEKPPAIDWAYYR			afQ9DCX2	ALPHAFOLD	ALPHAFOLD	A	A	5.0	48.0	50.61	76.95			False		intra	False		Liver	Mus musculus (Mouse)	Schweppe et al. 2017	5	ATP5H	ATP5H	intra	ATP5H_MOUSE	Mus musculus (Mouse)	161	PF05873;	ATP5H_MOUSE	Mus musculus (Mouse)	161	PF05873;
128	Q80XN0	Q80XN0	187	270	AKGR	KDYGR			afQ80XN0	ALPHAFOLD	ALPHAFOLD	A	A	187.0	270.0	96.12	96.49			False		intra	False	homo2mer_homo4mer	Heart	Mus musculus (Mouse)	Schweppe et al. 2017	5	BDH1	BDH1	intra	BDH_MOUSE	Mus musculus (Mouse)	343	PF00106;	BDH_MOUSE	Mus musculus (Mouse)	343	PF00106;
129	Q99KI0	Q99KI0	462	458	KGEK	KDIK			1B0J	X-RAY DIFFRACTION	2.5	A	A	435.0	431.0	-	-	10.947	10.524	False		intra	True		Heart	Mus musculus (Mouse)	Schweppe et al. 2017	5	ACO2	ACO2	intra	ACON_MOUSE	Mus musculus (Mouse)	780	PF00330;PF00694;	ACON_MOUSE	Mus musculus (Mouse)	780	PF00330;PF00694;
130	Q9QXX4	Q9QXX4	235	245	KIYSTLAGNR	KDVEVTKEEFALAAQK			4P5W	X-RAY DIFFRACTION	2.4	A	A	235.0	245.0	-	-	16.622	15.452	False		intra	True	homo2mer	Heart	Mus musculus (Mouse)	Schweppe et al. 2017	5	SLC25A13	SLC25A13	intra	CMC2_MOUSE	Mus musculus (Mouse)	676	PF00153;	CMC2_MOUSE	Mus musculus (Mouse)	676	PF00153;
131_501	Q9D2G2	Q9D2G2	273	278	HKDAFLKK	HNLKLGFMSAFVK			7UOL	ELECTRON MICROSCOPY	3.5	a	a	274.0	279.0	-	-	13.992	11.8	False		intra	True	homo24mer	Heart	Mus musculus (Mouse)	Schweppe et al. 2017	5	DLST	DLST	intra	ODO2_MOUSE	Mus musculus (Mouse)	454	PF00198;PF00364;	ODO2_MOUSE	Mus musculus (Mouse)	454	PF00198;PF00364;
132	Q99KI0	Q99KI0	86	228	GKTYLR	CPKVIGVK			1B0J	X-RAY DIFFRACTION	2.5	A	A	59.0	201.0	-	-	11.703	10.353	False		intra	True		Heart	Mus musculus (Mouse)	Schweppe et al. 2017-Liu et al. 2018	5	ACO2	ACO2	intra	ACON_MOUSE	Mus musculus (Mouse)	780	PF00330;PF00694;	ACON_MOUSE	Mus musculus (Mouse)	780	PF00330;PF00694;
133	Q91YT0	Q91YT0	401	375	FVKGDARPAEIDSLWEISK	LIEFYKHESCGQCTPCR			6G72	ELECTRON MICROSCOPY	3.9	F	F	381.0	355.0	-	-	18.301	17.609	False		intra	True		Heart	Mus musculus (Mouse)	Schweppe et al. 2017	5	NDUFV1	NDUFV1	intra	NDUV1_MOUSE	Mus musculus (Mouse)	464	PF01512;PF10589;PF10531;	NDUV1_MOUSE	Mus musculus (Mouse)	464	PF01512;PF10589;PF10531;
134	Q8BMS1	Q8BMS1	353	60	NKFGAPQK	INSPNSKVNTLNK			afQ8BMS1	ALPHAFOLD	ALPHAFOLD	A	A	353.0	60.0	95.51	88.05	15.985	15.646	False		intra	True		Heart	Mus musculus (Mouse)	Schweppe et al. 2017	5	HADHA	HADHA	intra	ECHA_MOUSE	Mus musculus (Mouse)	763	PF00725;PF02737;PF00378;	ECHA_MOUSE	Mus musculus (Mouse)	763	PF00725;PF02737;PF00378;
135	P54071	P54071	67	112	IIWQFIKEK	YSVAVKCATITPDEAR			5I96	X-RAY DIFFRACTION	1.55	A	A	67.0	112.0	-	-	13.761	12.51	False		intra	True	homo2mer	Heart	Mus musculus (Mouse)	Schweppe et al. 2017	5	IDH2	IDH2	intra	IDHP_MOUSE	Mus musculus (Mouse)	452	PF00180;	IDHP_MOUSE	Mus musculus (Mouse)	452	PF00180;
136	P05202	P05202	82	338	KAEAQIAAK	KQWLQEVK			3PD6	X-RAY DIFFRACTION	2.4	A	A	82.0	338.0	-	-	12.671	11.934	False		intra	True	homo2mer	Heart	Mus musculus (Mouse)	Schweppe et al. 2017	5			intra	AATM_MOUSE	Mus musculus (Mouse)	430	PF00155;	AATM_MOUSE	Mus musculus (Mouse)	430	PF00155;
137	Q8BH95	Q8BH95	282	101	EGMTAFVEKR	AFAAGADIKEMQNR			1DUB	X-RAY DIFFRACTION	2.5	A	A	282.0	101.0	-	-			False		intra	False	homo6mer	Heart	Mus musculus (Mouse)	Schweppe et al. 2017	5	ECHS1	ECHS1	intra	ECHM_MOUSE	Mus musculus (Mouse)	290	PF00378;	ECHM_MOUSE	Mus musculus (Mouse)	290	PF00378;
138_4	Q9CZ13	Q9CZ13	138	111	ALSKDLPK	NRPGNALEKEVESIGAHLNAYSTR			7O37	ELECTRON MICROSCOPY	3.2	L	L	104.0	77.0	-	-	18.168	17.865	False		intra	True		Heart	Mus musculus (Mouse)	Schweppe et al. 2017	5	UQCRC1	UQCRC1	intra	QCR1_MOUSE	Mus musculus (Mouse)	480	PF00675;PF05193;	QCR1_MOUSE	Mus musculus (Mouse)	480	PF00675;PF05193;
139	P56480	P56480	350	133	ITTTKK	VLDSGAPIKIPVGPETLGR			afP56480	ALPHAFOLD	ALPHAFOLD	A	A	350.0	133.0	88.79	95.47	26.064	25.686	False		intra	True		Heart	Mus musculus (Mouse)	Schweppe et al. 2017	5	ATP5B	ATP5B	intra	ATPB_MOUSE	Mus musculus (Mouse)	529	PF00006;PF02874;	ATPB_MOUSE	Mus musculus (Mouse)	529	PF00006;PF02874;
140	Q99KI0	Q99KI0	700	689	IHETNLKK	AIITKSFAR			1B0J	X-RAY DIFFRACTION	2.5	A	A	673.0	662.0	-	-	21.0	17.969	False		intra	True		Heart	Mus musculus (Mouse)	Schweppe et al. 2017	5	ACO2	ACO2	intra	ACON_MOUSE	Mus musculus (Mouse)	780	PF00330;PF00694;	ACON_MOUSE	Mus musculus (Mouse)	780	PF00330;PF00694;
141	Q03265	Q03265	239	175	FNDGTDEKK	VGLKAPGIIPR			6TT7	ELECTRON MICROSCOPY	3.5	A	A	196.0	132.0	-	-	30.897	25.982	False		intra	True		Heart	Mus musculus (Mouse)	Schweppe et al. 2017	5	ATP5A1	ATP5A1	intra	ATPA_MOUSE	Mus musculus (Mouse)	553	PF00006;PF00306;PF02874;	ATPA_MOUSE	Mus musculus (Mouse)	553	PF00006;PF00306;PF02874;
142	P48962	P48962	166	147	IFKSDGLK	LAADVGKGSSQR			1OKC	X-RAY DIFFRACTION	2.2	A	A	165.0	146.0	-	-	26.872	24.674	False		intra	True		Heart	Mus musculus (Mouse)	Schweppe et al. 2017	5	SLC25A4	SLC25A4	intra	ADT1_MOUSE	Mus musculus (Mouse)	298	PF00153;	ADT1_MOUSE	Mus musculus (Mouse)	298	PF00153;
143_15	P08249	P08249	185	78	ANTFVAELKGLDPAR	ANVKGYLGPEQLPDCLK			2DFD	X-RAY DIFFRACTION	1.9	D	C	167.0	60.0	-	-	24.494	20.703	False		inter	True	homo2mer	Heart	Mus musculus (Mouse)	Schweppe et al. 2017	5	MDH2	MDH2	intra	MDHM_MOUSE	Mus musculus (Mouse)	338	PF02866;PF00056;	MDHM_MOUSE	Mus musculus (Mouse)	338	PF02866;PF00056;
144	Q9DB77	Q9DB77	250	66	GGLGLAGAKAK	IGLFVKAGSR			7O37	ELECTRON MICROSCOPY	3.2	B	B	236.0	52.0	-	-	14.737	14.445	False		intra	True		Heart	Mus musculus (Mouse)	Schweppe et al. 2017	5	UQCRC2	UQCRC2	intra	QCR2_MOUSE	Mus musculus (Mouse)	453	PF00675;PF05193;	QCR2_MOUSE	Mus musculus (Mouse)	453	PF00675;PF05193;
145	Q9CR68	Q9CR68	182	163	KEIDQEAAVEVSQLRDPQHDLDR	LSDIPEGKNMAFK			afQ9CR68	ALPHAFOLD	ALPHAFOLD	A	A	182.0	163.0	94.58	93.61	15.238	14.125	False		intra	True		Brain	Mus musculus (Mouse)	Schweppe et al. 2017	5	UQCRFS1	UQCRFS1	intra	UCRI_MOUSE	Mus musculus (Mouse)	274	PF00355;PF09165;PF02921;	UCRI_MOUSE	Mus musculus (Mouse)	274	PF00355;PF09165;PF02921;
146	Q9CQ75	Q9CQ75	98	46	AMQNVLSGKA	KAHPNLPILIR			afQ9CQ75	ALPHAFOLD	ALPHAFOLD	A	A	98.0	46.0	56.69	92.11			False		intra	False		Heart	Mus musculus (Mouse)	Schweppe et al. 2017	5	NDUFA2	NDUFA2	intra	NDUA2_MOUSE	Mus musculus (Mouse)	99	PF05047;	NDUA2_MOUSE	Mus musculus (Mouse)	99	PF05047;
147	Q99KI0	Q99KI0	401	523	SAAVAKQALAHGLK	FKLEAPDADELPR			1B0J	X-RAY DIFFRACTION	2.5	A	A	374.0	496.0	-	-	16.503	14.834	False		intra	True		Heart	Mus musculus (Mouse)	Schweppe et al. 2017	5	ACO2	ACO2	intra	ACON_MOUSE	Mus musculus (Mouse)	780	PF00330;PF00694;	ACON_MOUSE	Mus musculus (Mouse)	780	PF00330;PF00694;
148	Q91VR2	Q91VR2	39	49	SIKNIQK	SMKMVAAAK			afQ91VR2	ALPHAFOLD	ALPHAFOLD	A	A	39.0	49.0	97.35	96.97	17.184	15.772	False		intra	True		Heart	Mus musculus (Mouse)	Schweppe et al. 2017	5	ATP5C1	ATP5C1	intra	ATPG_MOUSE	Mus musculus (Mouse)	298	PF00231;	ATPG_MOUSE	Mus musculus (Mouse)	298	PF00231;
149	Q8QZT1	Q8QZT1	260	242	VDFSKVPK	GKPDVVVKEDEEYK			afQ8QZT1	ALPHAFOLD	ALPHAFOLD	A	A	260.0	242.0	97.26	94.36	32.637	32.637	False		intra	True	homo4mer	Heart	Mus musculus (Mouse)	Schweppe et al. 2017	5	ACAT1	ACAT1	intra	THIL_MOUSE	Mus musculus (Mouse)	424	PF02803;PF00108;	THIL_MOUSE	Mus musculus (Mouse)	424	PF02803;PF00108;
150	Q8K1Z0	Q8K1Z0	172	170	KTDQFLR	LVQLGQAEKR			6AWL	X-RAY DIFFRACTION	2.0	A	A	177.0	175.0	-	-	8.927	7.982	False		intra	True	homo2mer	Heart	Mus musculus (Mouse)	Schweppe et al. 2017-Liu et al. 2018	5	COQ9	COQ9	intra	COQ9_MOUSE	Mus musculus (Mouse)	313	PF08511;	COQ9_MOUSE	Mus musculus (Mouse)	313	PF08511;
151	Q80XN0	Q80XN0	270	258	KDYGR	IQAIAKK			afQ80XN0	ALPHAFOLD	ALPHAFOLD	A	A	270.0	258.0	96.49	95.78	20.267	18.944	False		intra	True	homo2mer_homo4mer	Heart	Mus musculus (Mouse)	Schweppe et al. 2017	5	BDH1	BDH1	intra	BDH_MOUSE	Mus musculus (Mouse)	343	PF00106;	BDH_MOUSE	Mus musculus (Mouse)	343	PF00106;
152_9	Q03265	Q03265	427	239	AMKQVAGTMK	FNDGTDEKKK			6TT7	ELECTRON MICROSCOPY	3.5	C	C	384.0	196.0	-	-	19.258	18.918	False		intra	True		Heart	Mus musculus (Mouse)	Schweppe et al. 2017	5	ATP5A1	ATP5A1	intra	ATPA_MOUSE	Mus musculus (Mouse)	553	PF00006;PF00306;PF02874;	ATPA_MOUSE	Mus musculus (Mouse)	553	PF00006;PF00306;PF02874;
153	P50544	P50544	483	557	GKELTGLGNALK	KGIVNEQFLLQR			afP50544	ALPHAFOLD	ALPHAFOLD	A	A	483.0	557.0	92.5	95.13	11.695	11.358	False		intra	True	homo2mer	Heart	Mus musculus (Mouse)	Schweppe et al. 2017	5	ACADVL	ACADVL	intra	ACADV_MOUSE	Mus musculus (Mouse)	656	PF00441;PF02770;PF02771;	ACADV_MOUSE	Mus musculus (Mouse)	656	PF00441;PF02770;PF02771;
154	P40630	P40630	70	82	AKHPDAK	KIAALWR			afP40630	ALPHAFOLD	ALPHAFOLD	A	A	70.0	82.0	95.24	96.34	10.034	10.034	False		intra	True		Heart	Mus musculus (Mouse)	Schweppe et al. 2017	5			intra	TFAM_MOUSE	Mus musculus (Mouse)	243	PF00505;PF09011;	TFAM_MOUSE	Mus musculus (Mouse)	243	PF00505;PF09011;
155	P38647	P38647	288	300	HIVKEFKR	ETGVDLTKDNMALQR			4KBO	X-RAY DIFFRACTION	2.8	A	A	288.0	300.0	-	-	14.885	14.191	False		intra	True		Heart	Mus musculus (Mouse)	Schweppe et al. 2017	5	HSPA9	HSPA9	intra	GRP75_MOUSE	Mus musculus (Mouse)	679	PF00012;	GRP75_MOUSE	Mus musculus (Mouse)	679	PF00012;
156	Q9Z2I9	Q9Z2I9	89	129	KLGSK	IVFSPEEAKAVSSQMIGQK			6G4Q	X-RAY DIFFRACTION	2.59	B	B	89.0	129.0	-	-	16.537	13.405	False		intra	True		Heart	Mus musculus (Mouse)	Schweppe et al. 2017	5	SUCLA2	SUCLA2	intra	SUCB1_MOUSE	Mus musculus (Mouse)	463	PF08442;PF00549;	SUCB1_MOUSE	Mus musculus (Mouse)	463	PF08442;PF00549;
157	Q91WN4	Q91WN4	47	135	VAKSAR	VHFGHKLSK			afQ91WN4	ALPHAFOLD	ALPHAFOLD	A	A	47.0	135.0	64.14	95.83			False		intra	False	homo2mer	Liver	Mus musculus (Mouse)	Schweppe et al. 2017	5			intra	KMO_MOUSE	Mus musculus (Mouse)	479	PF01494;	KMO_MOUSE	Mus musculus (Mouse)	479	PF01494;
158	Q91VS7	Q91VS7	55	61	VFANPEDCAGFGKGENAK	KFVR			afQ91VS7	ALPHAFOLD	ALPHAFOLD	A	A	55.0	61.0	46.46	50.32			False		intra	False	homo3mer	Liver	Mus musculus (Mouse)	Schweppe et al. 2017-Liu et al. 2018	5			intra	MGST1_MOUSE	Mus musculus (Mouse)	155	PF01124;	MGST1_MOUSE	Mus musculus (Mouse)	155	PF01124;
159	Q9DCW4	Q9DCW4	56	205	KLVK	KIEVVK			1EFV	X-RAY DIFFRACTION	2.1	B	B	56.0	205.0	-	-	24.871	24.521	False		intra	True		Heart	Mus musculus (Mouse)	Schweppe et al. 2017	5	ETFB	ETFB	intra	ETFB_MOUSE	Mus musculus (Mouse)	255	PF01012;	ETFB_MOUSE	Mus musculus (Mouse)	255	PF01012;
160	Q8R4N0	Q8R4N0	59	55	KIPSLK	RAVLYVPGNDEKK			afQ8R4N0	ALPHAFOLD	ALPHAFOLD	A	A	59.0	55.0	93.82	95.22	8.465	7.401	False		intra	True	homo3mer	Heart	Mus musculus (Mouse)	Schweppe et al. 2017	5	CLYBL	CLYBL	intra	CLYBL_MOUSE	Mus musculus (Mouse)	338	PF03328;	CLYBL_MOUSE	Mus musculus (Mouse)	338	PF03328;
161	P54071	P54071	127	256	VEEFKLK	NTILKAYDGR			5I96	X-RAY DIFFRACTION	1.55	A	A	127.0	256.0	-	-			False		intra	False	homo2mer	Heart	Mus musculus (Mouse)	Schweppe et al. 2017	5	IDH2	IDH2	intra	IDHP_MOUSE	Mus musculus (Mouse)	452	PF00180;	IDHP_MOUSE	Mus musculus (Mouse)	452	PF00180;
162_16	Q9D0K2	Q9D0K2	296	451	SGKPGGDVR	GNAHKIMEK			3DLX	X-RAY DIFFRACTION	2.2	D	D	286.0	451.0	-	-	32.581	32.134	False		intra	True	homo2mer	Heart	Mus musculus (Mouse)	Schweppe et al. 2017	5	OXCT1	OXCT1	intra	SCOT1_MOUSE	Mus musculus (Mouse)	520	PF01144;	SCOT1_MOUSE	Mus musculus (Mouse)	520	PF01144;
163_64	Q6P8J7	Q6P8J7	400	335	KLER	IPKLSKDPR			4Z9M	X-RAY DIFFRACTION	2.1	H	H	400.0	335.0	-	-	10.286	8.486	False		intra	True	homo2mer	Heart	Mus musculus (Mouse)	Schweppe et al. 2017	5	CKMT2	CKMT2	intra	KCRS_MOUSE	Mus musculus (Mouse)	419	PF00217;PF02807;	KCRS_MOUSE	Mus musculus (Mouse)	419	PF00217;PF02807;
164_11	P35486	P35486	85	77	QKIIR	MELKADQLYK			3EXE	X-RAY DIFFRACTION	1.98	E	E	56.0	48.0	-	-	17.225	14.535	False		intra	True		Heart	Mus musculus (Mouse)	Schweppe et al. 2017	5	PDHA1	PDHA1	intra	ODPA_MOUSE	Mus musculus (Mouse)	390	PF00676;	ODPA_MOUSE	Mus musculus (Mouse)	390	PF00676;
165	Q9Z2I9	Q9Z2I9	108	108	GKGTFTSGLK	GKGTFTSGLK			6G4Q	X-RAY DIFFRACTION	2.59	B	B	108.0	108.0	-	-	0.0	0.0	True	'same peptide'	inter	True		Heart	Mus musculus (Mouse)	Schweppe et al. 2017	5	SUCLA2	SUCLA2	intra	SUCB1_MOUSE	Mus musculus (Mouse)	463	PF08442;PF00549;	SUCB1_MOUSE	Mus musculus (Mouse)	463	PF08442;PF00549;
166	Q9WUM5	Q9WUM5	90	66	LVGGTTPGKGGQK	IICQGFTGKQGTFHSQQALEYGTK			1EUC	X-RAY DIFFRACTION	2.1	A	A	50.0	26.0	-	-	14.799	14.098	False		intra	True		Heart	Mus musculus (Mouse)	Schweppe et al. 2017	5	SUCLG1	SUCLG1	intra	SUCA_MOUSE	Mus musculus (Mouse)	346	PF02629;PF00549;	SUCA_MOUSE	Mus musculus (Mouse)	346	PF02629;PF00549;
167	Q99JY0	Q99JY0	191	202	AKTLGQR	LSLLSKFR			afQ99JY0	ALPHAFOLD	ALPHAFOLD	A	A	191.0	202.0	95.29	94.16	17.889	17.236	False		intra	True		Heart	Mus musculus (Mouse)	Schweppe et al. 2017	5			intra	ECHB_MOUSE	Mus musculus (Mouse)	475	PF02803;PF00108;	ECHB_MOUSE	Mus musculus (Mouse)	475	PF02803;PF00108;
168	P54071	P54071	243	384	KWPLYLSTK	GKLDGNQDLIR			5I96	X-RAY DIFFRACTION	1.55	A	A	243.0	384.0	-	-	13.992	13.832	False		intra	True	homo2mer	Heart	Mus musculus (Mouse)	Schweppe et al. 2017	5	IDH2	IDH2	intra	IDHP_MOUSE	Mus musculus (Mouse)	452	PF00180;	IDHP_MOUSE	Mus musculus (Mouse)	452	PF00180;
169	P45952	P45952	175	307	TKAEK	KTFGK			afP45952	ALPHAFOLD	ALPHAFOLD	A	A	175.0	307.0	98.51	98.54			False		intra	False	homo4mer	Heart	Mus musculus (Mouse)	Schweppe et al. 2017	5	ACADM	ACADM	intra	ACADM_MOUSE	Mus musculus (Mouse)	421	PF00441;PF02770;PF02771;	ACADM_MOUSE	Mus musculus (Mouse)	421	PF00441;PF02770;PF02771;
170	P41216	P41216	644	633	LGKEAGLKPFEQVK	NKDINKAILDDLLK			afP41216	ALPHAFOLD	ALPHAFOLD	A	A	644.0	633.0	93.26	95.21	16.998	16.461	False		intra	True		Heart	Mus musculus (Mouse)	Schweppe et al. 2017	5			intra	ACSL1_MOUSE	Mus musculus (Mouse)	699	PF00501;PF13193;	ACSL1_MOUSE	Mus musculus (Mouse)	699	PF00501;PF13193;
171_16	P08249	P08249	239	203	IQEAGTEVVKAK	VNVPVIGGHAGKTIIPLISQCTPK			2DFD	X-RAY DIFFRACTION	1.9	D	D	221.0	185.0	-	-	18.256	18.022	False		intra	True	homo2mer	Heart	Mus musculus (Mouse)	Schweppe et al. 2017	5	MDH2	MDH2	intra	MDHM_MOUSE	Mus musculus (Mouse)	338	PF02866;PF00056;	MDHM_MOUSE	Mus musculus (Mouse)	338	PF02866;PF00056;
172	O35459	O35459	316	76	SVQAAMEKR	HVLHVQLNRPEKR			1DCI	X-RAY DIFFRACTION	1.5	A	A	316.0	76.0	-	-			False		intra	False	homo3mer_homo6mer	Heart	Mus musculus (Mouse)	Schweppe et al. 2017	5	ECH1	ECH1	intra	ECH1_MOUSE	Mus musculus (Mouse)	327	PF00378;	ECH1_MOUSE	Mus musculus (Mouse)	327	PF00378;
173	Q99LC5	Q99LC5	206	232	LTKSDRPELTGAK	SGENFKLLYDLADQLHAAVGASR			afQ99LC5	ALPHAFOLD	ALPHAFOLD	A	A	206.0	232.0	83.72	97.36	17.066	16.911	False		intra	True		Heart	Mus musculus (Mouse)	Schweppe et al. 2017	5	ETFA	ETFA	intra	ETFA_MOUSE	Mus musculus (Mouse)	333	PF01012;PF00766;	ETFA_MOUSE	Mus musculus (Mouse)	333	PF01012;PF00766;
174	Q8C196	Q8C196	841	831	KELSEPSSTR	LPMNKEWPANLDLK			6UEL	X-RAY DIFFRACTION	1.9	A	A	841.0	831.0	-	-	17.882	17.882	False		intra	True		Liver	Mus musculus (Mouse)	Schweppe et al. 2017	5			intra	CPSM_MOUSE	Mus musculus (Mouse)	1500	PF02786;PF02787;PF00988;PF00117;PF02142;	CPSM_MOUSE	Mus musculus (Mouse)	1500	PF02786;PF02787;PF00988;PF00117;PF02142;
175_46	Q6P8J7	Q6P8J7	353	400	LQKR	KLER			4Z9M	X-RAY DIFFRACTION	2.1	F	F	353.0	400.0	-	-	19.588	18.884	False		intra	True	homo2mer	Heart	Mus musculus (Mouse)	Schweppe et al. 2017	5	CKMT2	CKMT2	intra	KCRS_MOUSE	Mus musculus (Mouse)	419	PF00217;PF02807;	KCRS_MOUSE	Mus musculus (Mouse)	419	PF00217;PF02807;
176	P05202	P05202	58	73	DTNSKK	MNLGVGAYRDDNGKPYVLPSVR			3PD6	X-RAY DIFFRACTION	2.4	A	A	58.0	73.0	-	-	19.382	18.16	False		intra	True	homo2mer	Heart	Mus musculus (Mouse)	Schweppe et al. 2017	5			intra	AATM_MOUSE	Mus musculus (Mouse)	430	PF00155;	AATM_MOUSE	Mus musculus (Mouse)	430	PF00155;
177	Q922Q1	Q922Q1	289	306	KEPLETLK	LCDPSVKSIYQSSPLFGMYFSVEK			afQ922Q1	ALPHAFOLD	ALPHAFOLD	A	A	289.0	306.0	96.96	92.75	22.887	22.346	False		intra	True		Liver	Mus musculus (Mouse)	Schweppe et al. 2017	5	MARC2	MARC2	intra	MARC2_MOUSE	Mus musculus (Mouse)	338	PF03473;PF03476;	MARC2_MOUSE	Mus musculus (Mouse)	338	PF03473;PF03476;
178	Q9DB20	Q9DB20	204	192	IQKLSK	IGEKYVDMSAK			afQ9DB20	ALPHAFOLD	ALPHAFOLD	A	A	204.0	192.0	93.61	88.14	19.677	19.035	False		intra	True		Heart	Mus musculus (Mouse)	Schweppe et al. 2017	5	ATP5O	ATP5O	intra	ATPO_MOUSE	Mus musculus (Mouse)	213	PF00213;	ATPO_MOUSE	Mus musculus (Mouse)	213	PF00213;
179	Q03265	Q03265	261	175	STVAQLVKR	VGLKAPGIIPR			6TT7	ELECTRON MICROSCOPY	3.5	A	A	218.0	132.0	-	-	48.225	37.125	False	'distance above range'	inter	False		Heart	Mus musculus (Mouse)	Schweppe et al. 2017	5	ATP5A1	ATP5A1	intra	ATPA_MOUSE	Mus musculus (Mouse)	553	PF00006;PF00306;PF02874;	ATPA_MOUSE	Mus musculus (Mouse)	553	PF00006;PF00306;PF02874;
180_4	Q8K2B3	Q8K2B3	547	498	ISQLYGDLKHLK	ANAGEESVMNLDKLR			6VAX	X-RAY DIFFRACTION	2.59	C	C	547.0	498.0	-	-	9.472	9.273	False		intra	True		Heart	Mus musculus (Mouse)	Schweppe et al. 2017	5	SDHA	SDHA	intra	SDHA_MOUSE	Mus musculus (Mouse)	664	PF00890;PF02910;	SDHA_MOUSE	Mus musculus (Mouse)	664	PF00890;PF02910;
181	Q8C196	Q8C196	831	793	LPMNKEWPANLDLK	IGSSMKSVGEVMAIGR			6UEL	X-RAY DIFFRACTION	1.9	A	A	831.0	793.0	-	-	23.657	22.533	False		intra	True		Liver	Mus musculus (Mouse)	Schweppe et al. 2017	5			intra	CPSM_MOUSE	Mus musculus (Mouse)	1500	PF02786;PF02787;PF00988;PF00117;PF02142;	CPSM_MOUSE	Mus musculus (Mouse)	1500	PF02786;PF02787;PF00988;PF00117;PF02142;
182	P56382	P56382	21	37	FSQICAKAVR	ANAEKTSGSSIK			6TT7	ELECTRON MICROSCOPY	3.5	I	I	21.0	37.0	-	-	17.838	14.726	False		intra	True		Heart	Mus musculus (Mouse)	Schweppe et al. 2017-Liu et al. 2018	5	ATP5E	ATP5E	intra	ATP5E_MOUSE	Mus musculus (Mouse)	52	PF04627;	ATP5E_MOUSE	Mus musculus (Mouse)	52	PF04627;
183	P56391	P56391	28	85	FPNQNQTKNCWQNYLDFHR	IAEGTFPGKI			7O37	ELECTRON MICROSCOPY	3.2	h	h	27.0	84.0	-	-	15.852	15.783	False		intra	True		Brain	Mus musculus (Mouse)	Schweppe et al. 2017	5	COX6B1	COX6B1	intra	CX6B1_MOUSE	Mus musculus (Mouse)	86	PF02297;	CX6B1_MOUSE	Mus musculus (Mouse)	86	PF02297;
184_3	P54071	P54071	130	256	KMWK	NTILKAYDGR			5I96	X-RAY DIFFRACTION	1.55	B	A	130.0	256.0	-	-	19.06	19.048	False		inter	True	homo2mer	Heart	Mus musculus (Mouse)	Schweppe et al. 2017	5	IDH2	IDH2	intra	IDHP_MOUSE	Mus musculus (Mouse)	452	PF00180;	IDHP_MOUSE	Mus musculus (Mouse)	452	PF00180;
185	Q9DCW4	Q9DCW4	56	53	KLVK	LKEK			1EFV	X-RAY DIFFRACTION	2.1	B	B	56.0	53.0	-	-	9.183	7.373	False		intra	True		Heart	Mus musculus (Mouse)	Schweppe et al. 2017	5	ETFB	ETFB	intra	ETFB_MOUSE	Mus musculus (Mouse)	255	PF01012;	ETFB_MOUSE	Mus musculus (Mouse)	255	PF01012;
186	Q9DB20	Q9DB20	88	70	TVKVK	VGQLLKDPK			afQ9DB20	ALPHAFOLD	ALPHAFOLD	A	A	88.0	70.0	86.27	84.91	20.029	17.479	False		intra	True		Heart	Mus musculus (Mouse)	Schweppe et al. 2017	5	ATP5O	ATP5O	intra	ATPO_MOUSE	Mus musculus (Mouse)	213	PF00213;	ATPO_MOUSE	Mus musculus (Mouse)	213	PF00213;
187	Q9CR68	Q9CR68	172	168	GKPLFVR	NMAFKWR			afQ9CR68	ALPHAFOLD	ALPHAFOLD	A	A	172.0	168.0	90.67	90.6	11.243	7.899	False		intra	True		Heart	Mus musculus (Mouse)	Schweppe et al. 2017	5	UQCRFS1	UQCRFS1	intra	UCRI_MOUSE	Mus musculus (Mouse)	274	PF00355;PF09165;PF02921;	UCRI_MOUSE	Mus musculus (Mouse)	274	PF00355;PF09165;PF02921;
188	Q9DB20	Q9DB20	70	162	VGQLLKDPK	TVLKSFLSPNQILK			afQ9DB20	ALPHAFOLD	ALPHAFOLD	A	A	70.0	162.0	84.91	84.35	35.714	34.868	False	'distance above range'	inter	False		Heart	Mus musculus (Mouse)	Schweppe et al. 2017	5	ATP5O	ATP5O	intra	ATPO_MOUSE	Mus musculus (Mouse)	213	PF00213;	ATPO_MOUSE	Mus musculus (Mouse)	213	PF00213;
189	Q9CQ62	Q9CQ62	333	246	KTKGS	TKGAFSR			afQ9CQ62	ALPHAFOLD	ALPHAFOLD	A	A	333.0	246.0	60.55	73.36			False		intra	False	homo2mer_homo4mer	Heart	Mus musculus (Mouse)	Schweppe et al. 2017	5	DECR1	DECR1	intra	DECR_MOUSE	Mus musculus (Mouse)	335		DECR_MOUSE	Mus musculus (Mouse)	335
190	Q99KR7	Q99KR7	85	72	ALCTGEKGFGYK	ADVVPKTAENFR			4TOT	X-RAY DIFFRACTION	2.39	A	A	44.0	31.0	-	-	14.65	14.188	False		intra	True		Heart	Mus musculus (Mouse)	Schweppe et al. 2017	5	PPIF	PPIF	intra	PPIF_MOUSE	Mus musculus (Mouse)	206	PF00160;	PPIF_MOUSE	Mus musculus (Mouse)	206	PF00160;
191	Q99KI0	Q99KI0	652	689	KHGIR	AIITKSFAR			afQ99KI0	ALPHAFOLD	ALPHAFOLD	A	A	652.0	689.0	98.2	98.66	41.683	30.922	False	'distance above range'	inter	False		Heart	Mus musculus (Mouse)	Schweppe et al. 2017	5	ACO2	ACO2	intra	ACON_MOUSE	Mus musculus (Mouse)	780	PF00330;PF00694;	ACON_MOUSE	Mus musculus (Mouse)	780	PF00330;PF00694;
192	Q91VR2	Q91VR2	138	115	IKGILYR	QMKNEVAALTAAGK			afQ91VR2	ALPHAFOLD	ALPHAFOLD	A	A	138.0	115.0	94.11	95.39	14.993	13.55	False		intra	True		Heart	Mus musculus (Mouse)	Schweppe et al. 2017	5	ATP5C1	ATP5C1	intra	ATPG_MOUSE	Mus musculus (Mouse)	298	PF00231;	ATPG_MOUSE	Mus musculus (Mouse)	298	PF00231;
193	Q8BWT1	Q8BWT1	270	171	KHNFTPLAR	LPMGMTAENLAAKYNISR			afQ8BWT1	ALPHAFOLD	ALPHAFOLD	A	A	270.0	171.0	98.7	98.63			False		intra	False	homo2mer_homo4mer	Heart	Mus musculus (Mouse)	Schweppe et al. 2017	5	ACAA2	ACAA2	intra	THIM_MOUSE	Mus musculus (Mouse)	397	PF02803;PF00108;	THIM_MOUSE	Mus musculus (Mouse)	397	PF02803;PF00108;
194	Q8BMS1	Q8BMS1	303	326	GLYPAPLKIIDAVK	AGLEQGSDAGYLAESQKFGELALTK			afQ8BMS1	ALPHAFOLD	ALPHAFOLD	A	A	303.0	326.0	98.36	98.72	4.325	4.293	False	'distance below range'	inter	False		Heart	Mus musculus (Mouse)	Schweppe et al. 2017	5	HADHA	HADHA	intra	ECHA_MOUSE	Mus musculus (Mouse)	763	PF00725;PF02737;PF00378;	ECHA_MOUSE	Mus musculus (Mouse)	763	PF00725;PF02737;PF00378;
195	P97807	P97807	470	170	IAKTAHK	KPVHPNDHVNK			afP97807	ALPHAFOLD	ALPHAFOLD	A	A	470.0	170.0	97.98	97.72			False		intra	False	homo4mer	Heart	Mus musculus (Mouse)	Schweppe et al. 2017	5	FH1	FH1	intra	FUMH_MOUSE	Mus musculus (Mouse)	507	PF10415;PF00206;	FUMH_MOUSE	Mus musculus (Mouse)	507	PF10415;PF00206;
196_7	P08249	P08249	297	239	KGLEK	IQEAGTEVVKAK			2DFD	X-RAY DIFFRACTION	1.9	B	C	279.0	221.0	-	-	42.805	40.494	False	'distance above range'	inter	False	homo2mer	Heart	Mus musculus (Mouse)	Schweppe et al. 2017	5	MDH2	MDH2	intra	MDHM_MOUSE	Mus musculus (Mouse)	338	PF02866;PF00056;	MDHM_MOUSE	Mus musculus (Mouse)	338	PF02866;PF00056;
197	Q61425	Q61425	24	202	KILIK	TFESLVDFCKTLGK			3HDH	X-RAY DIFFRACTION	2.8	A	A	12.0	190.0	-	-	13.843	13.079	False		intra	True	homo2mer	Heart	Mus musculus (Mouse)	Schweppe et al. 2017	5	HADH	HADH	intra	HCDH_MOUSE	Mus musculus (Mouse)	314	PF00725;PF02737;	HCDH_MOUSE	Mus musculus (Mouse)	314	PF00725;PF02737;
198	Q8BMF4	Q8BMF4	457	468	KELNK	GKISVNDFIIK			afQ8BMF4	ALPHAFOLD	ALPHAFOLD	A	A	457.0	468.0	93.39	90.21	12.568	11.814	False		intra	True	homo60mer	Heart	Mus musculus (Mouse)	Schweppe et al. 2017	5	DLAT	DLAT	intra	ODP2_MOUSE	Mus musculus (Mouse)	642	PF00198;PF00364;PF02817;	ODP2_MOUSE	Mus musculus (Mouse)	642	PF00198;PF00364;PF02817;
199	Q9WUM5	Q9WUM5	48	57	KHIYIDK	NTKIICQGFTGK			1EUC	X-RAY DIFFRACTION	2.1	A	A	8.0	17.0	-	-	16.306	16.104	False		intra	True		Heart	Mus musculus (Mouse)	Schweppe et al. 2017	5	SUCLG1	SUCLG1	intra	SUCA_MOUSE	Mus musculus (Mouse)	346	PF02629;PF00549;	SUCA_MOUSE	Mus musculus (Mouse)	346	PF02629;PF00549;
200	Q9DCX2	Q9DCX2	78	48	KYNALKIPVPEDK	LASLSEKPPAIDWAYYR			afQ9DCX2	ALPHAFOLD	ALPHAFOLD	A	A	78.0	48.0	81.9	76.95	13.57	12.814	False		intra	True		Heart	Mus musculus (Mouse)	Schweppe et al. 2017	5	ATP5H	ATP5H	intra	ATP5H_MOUSE	Mus musculus (Mouse)	161	PF05873;	ATP5H_MOUSE	Mus musculus (Mouse)	161	PF05873;
201_26	Q9D2G2	Q9D2G2	268	278	HKDAFLKK	HNLKLGFMSAFVK			7UOL	ELECTRON MICROSCOPY	3.5	E	E	269.0	279.0	-	-	7.712	7.393	False		intra	True	homo24mer	Heart	Mus musculus (Mouse)	Schweppe et al. 2017	5	DLST	DLST	intra	ODO2_MOUSE	Mus musculus (Mouse)	454	PF00198;PF00364;	ODO2_MOUSE	Mus musculus (Mouse)	454	PF00198;PF00364;
202	P56382	P56382	28	21	DALKTEFK	FSQICAKAVR			6TT7	ELECTRON MICROSCOPY	3.5	I	I	28.0	21.0	-	-	19.095	15.876	False		intra	True		Heart	Mus musculus (Mouse)	Schweppe et al. 2017	5	ATP5E	ATP5E	intra	ATP5E_MOUSE	Mus musculus (Mouse)	52	PF04627;	ATP5E_MOUSE	Mus musculus (Mouse)	52	PF04627;
203	P50544	P50544	483	277	GKELTGLGNALK	TPIKDAATGAVKEK			afP50544	ALPHAFOLD	ALPHAFOLD	A	A	483.0	277.0	92.5	92.62	25.882	25.882	False		intra	True	homo2mer	Heart	Mus musculus (Mouse)	Schweppe et al. 2017	5	ACADVL	ACADVL	intra	ACADV_MOUSE	Mus musculus (Mouse)	656	PF00441;PF02770;PF02771;	ACADV_MOUSE	Mus musculus (Mouse)	656	PF00441;PF02770;PF02771;
204	P41216	P41216	114	208	KPNQPYEWISYK	AKLLLEGVENK			afP41216	ALPHAFOLD	ALPHAFOLD	A	A	114.0	208.0	93.42	96.25	24.663	24.376	False		intra	True		Liver	Mus musculus (Mouse)	Schweppe et al. 2017	5			intra	ACSL1_MOUSE	Mus musculus (Mouse)	699	PF00501;PF13193;	ACSL1_MOUSE	Mus musculus (Mouse)	699	PF00501;PF13193;
205	P03930	P03930	46	54	SLTTMKVK	TPWELKWTK			afP03930	ALPHAFOLD	ALPHAFOLD	A	A	46.0	54.0	65.82	74.87			False		intra	False		Heart	Mus musculus (Mouse)	Schweppe et al. 2017	5			intra	ATP8_MOUSE	Mus musculus (Mouse)	67	PF00895;	ATP8_MOUSE	Mus musculus (Mouse)	67	PF00895;
206	Q99KI0	Q99KI0	86	736	GKTYLR	DFAPGKPLK			1B0J	X-RAY DIFFRACTION	2.5	A	A	59.0	709.0	-	-	16.332	15.546	False		intra	True		Heart	Mus musculus (Mouse)	Schweppe et al. 2017	5	ACO2	ACO2	intra	ACON_MOUSE	Mus musculus (Mouse)	780	PF00330;PF00694;	ACON_MOUSE	Mus musculus (Mouse)	780	PF00330;PF00694;
207_12	Q9D0K2	Q9D0K2	214	214	AWKADR	AWKADR			3DLX	X-RAY DIFFRACTION	2.2	C	D	214.0	214.0	-	-	23.53	23.529	False		inter	True	homo2mer	Heart	Mus musculus (Mouse)	Schweppe et al. 2017	5	OXCT1	OXCT1	intra	SCOT1_MOUSE	Mus musculus (Mouse)	520	PF01144;	SCOT1_MOUSE	Mus musculus (Mouse)	520	PF01144;
208	Q60932	Q60932	128	109	IKTGYK	GLKLTFDSSFSPNTGK			3EMN	X-RAY DIFFRACTION	2.3	X	X	115.0	96.0	-	-	7.661	7.618	False		intra	True	homo2mer	Brain	Mus musculus (Mouse)	Schweppe et al. 2017	5	VDAC1	VDAC1	intra	VDAC1_MOUSE	Mus musculus (Mouse)	296	PF01459;	VDAC1_MOUSE	Mus musculus (Mouse)	296	PF01459;
209_4	Q9DB77	Q9DB77	429	435	AAKK	FVSGKK			7O37	ELECTRON MICROSCOPY	3.2	M	M	415.0	421.0	-	-	15.629	14.065	False		intra	True		Heart	Mus musculus (Mouse)	Schweppe et al. 2017	5	UQCRC2	UQCRC2	intra	QCR2_MOUSE	Mus musculus (Mouse)	453	PF00675;PF05193;	QCR2_MOUSE	Mus musculus (Mouse)	453	PF00675;PF05193;
210	Q9DB20	Q9DB20	201	192	SKIQK	IGEKYVDMSAK			afQ9DB20	ALPHAFOLD	ALPHAFOLD	A	A	201.0	192.0	92.14	88.14	19.692	18.757	False		intra	True		Heart	Mus musculus (Mouse)	Schweppe et al. 2017	5	ATP5O	ATP5O	intra	ATPO_MOUSE	Mus musculus (Mouse)	213	PF00213;	ATPO_MOUSE	Mus musculus (Mouse)	213	PF00213;
211	Q60597	Q60597	276	999	KWSSEKR	DPAAAPATGNKK			7WGR	ELECTRON MICROSCOPY	2.92	A	A	276.0	999.0	-	-			False		intra	False	homo2mer_homo6mer	Heart	Mus musculus (Mouse)	Schweppe et al. 2017	5	OGDH	OGDH	intra	ODO1_MOUSE	Mus musculus (Mouse)	1023	PF16078;PF00676;PF16870;PF02779;	ODO1_MOUSE	Mus musculus (Mouse)	1023	PF16078;PF00676;PF16870;PF02779;
212	P50544	P50544	279	52	EKITAFVVER	EATQAVLDKPETLSSDASTR			afP50544	ALPHAFOLD	ALPHAFOLD	A	A	279.0	52.0	96.59	29.53			False		intra	False	homo2mer	Heart	Mus musculus (Mouse)	Schweppe et al. 2017	5	ACADVL	ACADVL	intra	ACADV_MOUSE	Mus musculus (Mouse)	656	PF00441;PF02770;PF02771;	ACADV_MOUSE	Mus musculus (Mouse)	656	PF00441;PF02770;PF02771;
213	Q8K2B3	Q8K2B3	633	498	KHTLSYVDIKTGK	ANAGEESVMNLDKLR			afQ8K2B3	ALPHAFOLD	ALPHAFOLD	A	A	633.0	498.0	96.51	97.87	13.672	13.558	False		intra	True		Heart	Mus musculus (Mouse)	Schweppe et al. 2017	5	SDHA	SDHA	intra	SDHA_MOUSE	Mus musculus (Mouse)	664	PF00890;PF02910;	SDHA_MOUSE	Mus musculus (Mouse)	664	PF00890;PF02910;
214	Q8BMS1	Q8BMS1	411	415	GLNDKVKK	KALTSFER			afQ8BMS1	ALPHAFOLD	ALPHAFOLD	A	A	411.0	415.0	92.97	85.59	12.811	8.524	False		intra	True		Heart	Mus musculus (Mouse)	Schweppe et al. 2017	5	HADHA	HADHA	intra	ECHA_MOUSE	Mus musculus (Mouse)	763	PF00725;PF02737;PF00378;	ECHA_MOUSE	Mus musculus (Mouse)	763	PF00725;PF02737;PF00378;
215	Q8BMS1	Q8BMS1	163	259	IATKDR	VSAKQSK			afQ8BMS1	ALPHAFOLD	ALPHAFOLD	A	A	163.0	259.0	93.63	74.4	26.368	23.476	False		intra	True		Heart	Mus musculus (Mouse)	Schweppe et al. 2017	5	HADHA	HADHA	intra	ECHA_MOUSE	Mus musculus (Mouse)	763	PF00725;PF02737;PF00378;	ECHA_MOUSE	Mus musculus (Mouse)	763	PF00725;PF02737;PF00378;
216	P54071	P54071	384	280	GKLDGNQDLIR	TDFDKNKIWYEHR			5I96	X-RAY DIFFRACTION	1.55	A	A	384.0	280.0	-	-	17.418	17.418	False		intra	True	homo2mer	Heart	Mus musculus (Mouse)	Schweppe et al. 2017	5	IDH2	IDH2	intra	IDHP_MOUSE	Mus musculus (Mouse)	452	PF00180;	IDHP_MOUSE	Mus musculus (Mouse)	452	PF00180;
217	P53395	P53395	170	202	GQKTLATPAVR	ILKEDILSFLEK			afP53395	ALPHAFOLD	ALPHAFOLD	A	A	170.0	202.0	62.97	90.82			False		intra	False	homo24mer	Heart	Mus musculus (Mouse)	Schweppe et al. 2017	5	DBT	DBT	intra	ODB2_MOUSE	Mus musculus (Mouse)	482	PF00198;PF00364;PF02817;	ODB2_MOUSE	Mus musculus (Mouse)	482	PF00198;PF00364;PF02817;
218	P08249	P08249	329	324	KGEDFVK	MIAEAIPELKASIK			2DFD	X-RAY DIFFRACTION	1.9	A	A	311.0	306.0	-	-	11.776	9.668	False		intra	True	homo2mer	Heart	Mus musculus (Mouse)	Schweppe et al. 2017	5	MDH2	MDH2	intra	MDHM_MOUSE	Mus musculus (Mouse)	338	PF02866;PF00056;	MDHM_MOUSE	Mus musculus (Mouse)	338	PF02866;PF00056;
219	Q99KI0	Q99KI0	144	138	AKDINQEVYNFLATAGAK	VAVPSTIHCDHLIEAQVGGEKDLR			1B0J	X-RAY DIFFRACTION	2.5	A	A	117.0	111.0	-	-	14.721	11.277	False		intra	True		Heart	Mus musculus (Mouse)	Schweppe et al. 2017	5	ACO2	ACO2	intra	ACON_MOUSE	Mus musculus (Mouse)	780	PF00330;PF00694;	ACON_MOUSE	Mus musculus (Mouse)	780	PF00330;PF00694;
220_29	Q8CGK3	Q8CGK3	375	382	EVEEKIK	KYLLQEQLK			7NFY	ELECTRON MICROSCOPY	3.9	E	E	386.0	393.0	-	-	11.629	10.884	False		intra	True	homo6mer	Heart	Mus musculus (Mouse)	Schweppe et al. 2017-Liu et al. 2018	5	LONP1	LONP1	intra	LONM_MOUSE	Mus musculus (Mouse)	949	PF00004;PF05362;PF02190;	LONM_MOUSE	Mus musculus (Mouse)	949	PF00004;PF05362;PF02190;
221	P56382	P56382	47	37	IVKVSK	ANAEKTSGSSIK			6TT7	ELECTRON MICROSCOPY	3.5	I	I	47.0	37.0	-	-	31.981	29.357	False		intra	True		Heart	Mus musculus (Mouse)	Schweppe et al. 2017	5	ATP5E	ATP5E	intra	ATP5E_MOUSE	Mus musculus (Mouse)	52	PF04627;	ATP5E_MOUSE	Mus musculus (Mouse)	52	PF04627;
222	Q9DB20	Q9DB20	201	172	SKIQK	SFLSPNQILKLEIK			afQ9DB20	ALPHAFOLD	ALPHAFOLD	A	A	201.0	172.0	92.14	84.7	31.895	27.761	False		intra	True		Heart	Mus musculus (Mouse)	Schweppe et al. 2017	5	ATP5O	ATP5O	intra	ATPO_MOUSE	Mus musculus (Mouse)	213	PF00213;	ATPO_MOUSE	Mus musculus (Mouse)	213	PF00213;
223	P16332	P16332	600	604	EITSAIKR	VNKFMER			2XIJ	X-RAY DIFFRACTION	1.95	A	A	602.0	606.0	-	-	6.634	6.363	False		intra	True		Heart	Mus musculus (Mouse)	Schweppe et al. 2017	5	MUT	MUT	intra	MUTA_MOUSE	Mus musculus (Mouse)	748	PF02310;PF01642;	MUTA_MOUSE	Mus musculus (Mouse)	748	PF02310;PF01642;
224_2	Q9DB77	Q9DB77	159	159	SQLKIDK	SQLKIDK			7O37	ELECTRON MICROSCOPY	3.2	B	M	145.0	145.0	-	-	20.545	20.545	False		inter	True		Heart	Mus musculus (Mouse)	Schweppe et al. 2017	5	UQCRC2	UQCRC2	intra	QCR2_MOUSE	Mus musculus (Mouse)	453	PF00675;PF05193;	QCR2_MOUSE	Mus musculus (Mouse)	453	PF00675;PF05193;
225	Q9DB20	Q9DB20	54	97	KLDQVEK	SLNDITKR			afQ9DB20	ALPHAFOLD	ALPHAFOLD	A	A	54.0	97.0	91.77	86.72	19.373	18.116	False		intra	True		Heart	Mus musculus (Mouse)	Schweppe et al. 2017	5	ATP5O	ATP5O	intra	ATPO_MOUSE	Mus musculus (Mouse)	213	PF00213;	ATPO_MOUSE	Mus musculus (Mouse)	213	PF00213;
226	Q9D6M3	Q9D6M3	100	83	DGQKLTLPK	AIKLAANDFFR			afQ9D6M3	ALPHAFOLD	ALPHAFOLD	A	A	100.0	83.0	60.09	82.41			False		intra	False		Liver	Mus musculus (Mouse)	Schweppe et al. 2017	5	SLC25A22	SLC25A22	intra	GHC1_MOUSE	Mus musculus (Mouse)	323	PF00153;	GHC1_MOUSE	Mus musculus (Mouse)	323	PF00153;
227	Q925I1	Q925I1	134	134	AQYQDKLAR	AQYQDKLAR			afQ925I1	ALPHAFOLD	ALPHAFOLD	A	A	134.0	134.0	91.14	91.14	0.0	0.0	True	'same peptide'	inter	True		Liver	Mus musculus (Mouse)	Schweppe et al. 2017	5	ATAD3A	ATAD3A	intra	ATAD3_MOUSE	Mus musculus (Mouse)	591	PF00004;PF12037;	ATAD3_MOUSE	Mus musculus (Mouse)	591	PF00004;PF12037;
228	Q91VS7	Q91VS7	61	61	KFVR	KFVR			afQ91VS7	ALPHAFOLD	ALPHAFOLD	A	A	61.0	61.0	50.32	50.32	0.0	0.0	True	'same peptide'	inter	True	homo3mer	Liver	Mus musculus (Mouse)	Schweppe et al. 2017	5			intra	MGST1_MOUSE	Mus musculus (Mouse)	155	PF01124;	MGST1_MOUSE	Mus musculus (Mouse)	155	PF01124;
229	Q6P8J7	Q6P8J7	408	408	GQDIKVPPPLPQFGR	GQDIKVPPPLPQFGR			afQ6P8J7	ALPHAFOLD	ALPHAFOLD	A	A	408.0	408.0	97.61	97.61	0.0	0.0	True	'same peptide'	inter	True	homo2mer	Heart	Mus musculus (Mouse)	Schweppe et al. 2017	5	CKMT2	CKMT2	intra	KCRS_MOUSE	Mus musculus (Mouse)	419	PF00217;PF02807;	KCRS_MOUSE	Mus musculus (Mouse)	419	PF00217;PF02807;
230	P51881	P51881	147	33	LAADVGKAGAER	VKLLLQVQHASK			afP51881	ALPHAFOLD	ALPHAFOLD	A	A	147.0	33.0	88.16	96.72	26.075	21.008	False		intra	True		Heart	Mus musculus (Mouse)	Schweppe et al. 2017	5	SLC25A5	SLC25A5	intra	ADT2_MOUSE	Mus musculus (Mouse)	298	PF00153;	ADT2_MOUSE	Mus musculus (Mouse)	298	PF00153;
231_4	Q8C196	Q8C196	1224	1232	VKDATR	IAKAFAISGPFNVQFLVK			6UEL	X-RAY DIFFRACTION	1.9	B	B	1224.0	1232.0	-	-	14.332	12.879	False		intra	True		Liver	Mus musculus (Mouse)	Schweppe et al. 2017	5			intra	CPSM_MOUSE	Mus musculus (Mouse)	1500	PF02786;PF02787;PF00988;PF00117;PF02142;	CPSM_MOUSE	Mus musculus (Mouse)	1500	PF02786;PF02787;PF00988;PF00117;PF02142;
232_4	P54071	P54071	280	272	TDFDKNK	FKDIFQEIFDKHYK			5I96	X-RAY DIFFRACTION	1.55	B	B	280.0	272.0	-	-	18.349	16.008	False		intra	True	homo2mer	Heart	Mus musculus (Mouse)	Schweppe et al. 2017	5	IDH2	IDH2	intra	IDHP_MOUSE	Mus musculus (Mouse)	452	PF00180;	IDHP_MOUSE	Mus musculus (Mouse)	452	PF00180;
233	Q9DCJ5	Q9DCJ5	58	132	CLKEGK	VKTDRPLPENPYHSR			6G2J	ELECTRON MICROSCOPY	3.3	X	X	57.0	131.0	-	-	16.893	16.647	False		intra	True		Heart	Mus musculus (Mouse)	Schweppe et al. 2017	5	NDUFA8	NDUFA8	intra	NDUA8_MOUSE	Mus musculus (Mouse)	172	PF06747;	NDUA8_MOUSE	Mus musculus (Mouse)	172	PF06747;
234	Q8BMF4	Q8BMF4	457	466	KELNK	MLEGKGK			afQ8BMF4	ALPHAFOLD	ALPHAFOLD	A	A	457.0	466.0	93.39	79.4	18.754	15.92	False		intra	True	homo60mer	Heart	Mus musculus (Mouse)	Schweppe et al. 2017	5	DLAT	DLAT	intra	ODP2_MOUSE	Mus musculus (Mouse)	642	PF00198;PF00364;PF02817;	ODP2_MOUSE	Mus musculus (Mouse)	642	PF00198;PF00364;PF02817;
235_9	Q03265	Q03265	132	175	EGDVVKR	VGLKAPGIIPR			6TT7	ELECTRON MICROSCOPY	3.5	C	C	89.0	132.0	-	-	30.619	27.618	False		intra	True		Heart	Mus musculus (Mouse)	Schweppe et al. 2017	5	ATP5A1	ATP5A1	intra	ATPA_MOUSE	Mus musculus (Mouse)	553	PF00006;PF00306;PF02874;	ATPA_MOUSE	Mus musculus (Mouse)	553	PF00006;PF00306;PF02874;
236	Q9DC69	Q9DC69	179	189	SSSKSLR	AVGEKEVR			6G2J	ELECTRON MICROSCOPY	3.3	P	P	144.0	154.0	-	-	18.239	16.656	False		intra	True		Heart	Mus musculus (Mouse)	Schweppe et al. 2017	5	NDUFA9	NDUFA9	intra	NDUA9_MOUSE	Mus musculus (Mouse)	377	PF05368;	NDUA9_MOUSE	Mus musculus (Mouse)	377	PF05368;
237_11	P62897	P62897	89	100	KGER	ADLIAYLKK			5C0Z	X-RAY DIFFRACTION	1.12	C	C	88.0	99.0	-	-	16.068	15.704	False		intra	True		Heart	Mus musculus (Mouse)	Schweppe et al. 2017	5	CYCS	CYCS	intra	CYC_MOUSE	Mus musculus (Mouse)	105	PF00034;	CYC_MOUSE	Mus musculus (Mouse)	105	PF00034;
238	Q9Z2I9	Q9Z2I9	143	143	LITKQTGEK	LITKQTGEK			6G4Q	X-RAY DIFFRACTION	2.59	B	B	143.0	143.0	-	-	0.0	0.0	True	'same peptide'	inter	True		Heart	Mus musculus (Mouse)	Schweppe et al. 2017	5	SUCLA2	SUCLA2	intra	SUCB1_MOUSE	Mus musculus (Mouse)	463	PF08442;PF00549;	SUCB1_MOUSE	Mus musculus (Mouse)	463	PF08442;PF00549;
239	Q9WUR2	Q9WUR2	90	49	AKWDAWNALGSLPK	ASQQDFENALNQVKLLK			afQ9WUR2	ALPHAFOLD	ALPHAFOLD	A	A	90.0	49.0	93.72	82.15	18.534	18.461	False		intra	True	homo3mer	Heart	Mus musculus (Mouse)	Schweppe et al. 2017	5	ECI2	ECI2	intra	ECI2_MOUSE	Mus musculus (Mouse)	391	PF00887;PF00378;	ECI2_MOUSE	Mus musculus (Mouse)	391	PF00887;PF00378;
240	Q9DB20	Q9DB20	90	84	VKSLNDITKR	VSLAVLNPYIKR			afQ9DB20	ALPHAFOLD	ALPHAFOLD	A	A	90.0	84.0	88.4	86.26	10.598	9.448	False		intra	True		Heart	Mus musculus (Mouse)	Schweppe et al. 2017	5	ATP5O	ATP5O	intra	ATPO_MOUSE	Mus musculus (Mouse)	213	PF00213;	ATPO_MOUSE	Mus musculus (Mouse)	213	PF00213;
241	Q9CRB9	Q9CRB9	136	136	KQDAFYKEQLAR	KQDAFYKEQLAR			afQ9CRB9	ALPHAFOLD	ALPHAFOLD	A	A	136.0	136.0	98.38	98.38	0.0	0.0	True	'same peptide'	inter	True		Heart	Mus musculus (Mouse)	Schweppe et al. 2017	5	CHCHD3	CHCHD3	intra	MIC19_MOUSE	Mus musculus (Mouse)	227		MIC19_MOUSE	Mus musculus (Mouse)	227
242_4	Q8K2B3	Q8K2B3	182	335	FGKGGQAHR	YAPVAKDLASR			6VAX	X-RAY DIFFRACTION	2.59	C	C	182.0	335.0	-	-	25.37	24.805	False		intra	True		Heart	Mus musculus (Mouse)	Schweppe et al. 2017	5	SDHA	SDHA	intra	SDHA_MOUSE	Mus musculus (Mouse)	664	PF00890;PF02910;	SDHA_MOUSE	Mus musculus (Mouse)	664	PF00890;PF02910;
243	Q8K2B3	Q8K2B3	547	633	ISQLYGDLKHLK	KHTLSYVDIKTGK			afQ8K2B3	ALPHAFOLD	ALPHAFOLD	A	A	547.0	633.0	97.22	96.51	10.86	10.609	False		intra	True		Heart	Mus musculus (Mouse)	Schweppe et al. 2017	5	SDHA	SDHA	intra	SDHA_MOUSE	Mus musculus (Mouse)	664	PF00890;PF02910;	SDHA_MOUSE	Mus musculus (Mouse)	664	PF00890;PF02910;
244	Q03265	Q03265	175	498	VGLKAPGIIPR	GYLDKLEPSK			6TT7	ELECTRON MICROSCOPY	3.5	A	A	132.0	455.0	-	-			False		intra	False		Heart	Mus musculus (Mouse)	Schweppe et al. 2017	5	ATP5A1	ATP5A1	intra	ATPA_MOUSE	Mus musculus (Mouse)	553	PF00006;PF00306;PF02874;	ATPA_MOUSE	Mus musculus (Mouse)	553	PF00006;PF00306;PF02874;
245	P52825	P52825	164	189	FLKTLR	SDTDAFKR			4EYW	X-RAY DIFFRACTION	1.89	A	A	164.0	189.0	-	-	24.234	20.808	False		intra	True		Heart	Mus musculus (Mouse)	Schweppe et al. 2017	5	CPT2	CPT2	intra	CPT2_MOUSE	Mus musculus (Mouse)	658	PF00755;	CPT2_MOUSE	Mus musculus (Mouse)	658	PF00755;
246	Q99KI0	Q99KI0	517	521	FNPETDFLTGKDGK	KFKLEAPDADELPR			1B0J	X-RAY DIFFRACTION	2.5	A	A	490.0	494.0	-	-	16.362	11.799	False		intra	True		Heart	Mus musculus (Mouse)	Schweppe et al. 2017	5	ACO2	ACO2	intra	ACON_MOUSE	Mus musculus (Mouse)	780	PF00330;PF00694;	ACON_MOUSE	Mus musculus (Mouse)	780	PF00330;PF00694;
247_16	P35486	P35486	77	321	RMELKADQLYK	SKSDPIMLLKDR			3EXE	X-RAY DIFFRACTION	1.98	G	G	48.0	292.0	-	-	20.838	20.298	False		intra	True		Heart	Mus musculus (Mouse)	Schweppe et al. 2017	5	PDHA1	PDHA1	intra	ODPA_MOUSE	Mus musculus (Mouse)	390	PF00676;	ODPA_MOUSE	Mus musculus (Mouse)	390	PF00676;
248	P17710	P17710	389	389	GKFTTSDVAAIETDKEGVQNAK	GKFTTSDVAAIETDKEGVQNAK			1BG3	X-RAY DIFFRACTION	2.8	A	A	333.0	333.0	-	-	0.0	0.0	True	'same peptide'	inter	True	homo2mer	Brain	Mus musculus (Mouse)	Schweppe et al. 2017	5			intra	HXK1_MOUSE	Mus musculus (Mouse)	974	PF00349;PF03727;	HXK1_MOUSE	Mus musculus (Mouse)	974	PF00349;PF03727;
249	P54071	P54071	127	112	VEEFKLK	YSVAVKCATITPDEAR			5I96	X-RAY DIFFRACTION	1.55	A	A	127.0	112.0	-	-	26.054	24.697	False		intra	True	homo2mer	Heart	Mus musculus (Mouse)	Schweppe et al. 2017	5	IDH2	IDH2	intra	IDHP_MOUSE	Mus musculus (Mouse)	452	PF00180;	IDHP_MOUSE	Mus musculus (Mouse)	452	PF00180;
250	Q8BMS1	Q8BMS1	334	303	FGELALTKESK	GLYPAPLKIIDAVK			afQ8BMS1	ALPHAFOLD	ALPHAFOLD	A	A	334.0	303.0	95.25	98.36	15.416	14.575	False		intra	True		Heart	Mus musculus (Mouse)	Schweppe et al. 2017	5	HADHA	HADHA	intra	ECHA_MOUSE	Mus musculus (Mouse)	763	PF00725;PF02737;PF00378;	ECHA_MOUSE	Mus musculus (Mouse)	763	PF00725;PF02737;PF00378;
251_11	P08249	P08249	328	239	ASIKKGEDFVK	IQEAGTEVVKAK			2DFD	X-RAY DIFFRACTION	1.9	C	C	310.0	221.0	-	-	30.308	29.335	False		intra	True	homo2mer	Heart	Mus musculus (Mouse)	Schweppe et al. 2017	5	MDH2	MDH2	intra	MDHM_MOUSE	Mus musculus (Mouse)	338	PF02866;PF00056;	MDHM_MOUSE	Mus musculus (Mouse)	338	PF02866;PF00056;
252	Q99MR8	Q99MR8	307	297	AAKAVK	KLGEAAVR			afQ99MR8	ALPHAFOLD	ALPHAFOLD	A	A	307.0	297.0	97.91	98.03	16.948	15.685	False		intra	True		Heart	Mus musculus (Mouse)	Schweppe et al. 2017	5	MCCC1	MCCC1	intra	MCCA_MOUSE	Mus musculus (Mouse)	717	PF02785;PF00289;PF00364;PF02786;	MCCA_MOUSE	Mus musculus (Mouse)	717	PF02785;PF00289;PF00364;PF02786;
253	Q99KI0	Q99KI0	689	701	AIITKSFAR	KQGLLPLTFADPSDYNK			1B0J	X-RAY DIFFRACTION	2.5	A	A	662.0	674.0	-	-	26.322	21.7	False		intra	True		Brain	Mus musculus (Mouse)	Schweppe et al. 2017	5	ACO2	ACO2	intra	ACON_MOUSE	Mus musculus (Mouse)	780	PF00330;PF00694;	ACON_MOUSE	Mus musculus (Mouse)	780	PF00330;PF00694;
254	P56382	P56382	47	21	IVKVSK	FSQICAKAVR			6TT7	ELECTRON MICROSCOPY	3.5	I	I	47.0	21.0	-	-	25.594	25.594	False		intra	True		Heart	Mus musculus (Mouse)	Schweppe et al. 2017	5	ATP5E	ATP5E	intra	ATP5E_MOUSE	Mus musculus (Mouse)	52	PF04627;	ATP5E_MOUSE	Mus musculus (Mouse)	52	PF04627;
255_4	P17710	P17710	537	941	LSKQALMEVK	ELSPKCTVSFLLSEDGSGK			1BG3	X-RAY DIFFRACTION	2.8	B	B	481.0	885.0	-	-	16.132	15.938	False		intra	True	homo2mer	Brain	Mus musculus (Mouse)	Schweppe et al. 2017	5			intra	HXK1_MOUSE	Mus musculus (Mouse)	974	PF00349;PF03727;	HXK1_MOUSE	Mus musculus (Mouse)	974	PF00349;PF03727;
256	P05202	P05202	150	234	FFKFSR	EIASVVKK			3PD6	X-RAY DIFFRACTION	2.4	A	A	150.0	234.0	-	-	21.219	20.522	False		intra	True	homo2mer	Heart	Mus musculus (Mouse)	Schweppe et al. 2017	5			intra	AATM_MOUSE	Mus musculus (Mouse)	430	PF00155;	AATM_MOUSE	Mus musculus (Mouse)	430	PF00155;
257	P05202	P05202	338	90	KQWLQEVK	KAEAQIAAKNLDK			3PD6	X-RAY DIFFRACTION	2.4	A	A	338.0	90.0	-	-	23.291	21.393	False		intra	True	homo2mer	Heart	Mus musculus (Mouse)	Schweppe et al. 2017	5			intra	AATM_MOUSE	Mus musculus (Mouse)	430	PF00155;	AATM_MOUSE	Mus musculus (Mouse)	430	PF00155;
258_5	P56480	P56480	485	198	LVPLKETIK	VVDLLAPYAKGGK			2W6E	X-RAY DIFFRACTION	6.5	E	E	435.0	148.0	-	-	18.514	17.817	False		intra	True		Heart	Mus musculus (Mouse)	Schweppe et al. 2017	5	ATP5B	ATP5B	intra	ATPB_MOUSE	Mus musculus (Mouse)	529	PF00006;PF02874;	ATPB_MOUSE	Mus musculus (Mouse)	529	PF00006;PF02874;
259	Q9D0K2	Q9D0K2	286	293	KEGDGK	GKSGKPGGDVR			afQ9D0K2	ALPHAFOLD	ALPHAFOLD	A	A	286.0	293.0	89.49	38.96			False		intra	False	homo2mer	Heart	Mus musculus (Mouse)	Schweppe et al. 2017	5	OXCT1	OXCT1	intra	SCOT1_MOUSE	Mus musculus (Mouse)	520	PF01144;	SCOT1_MOUSE	Mus musculus (Mouse)	520	PF01144;
260	Q60932	Q60932	123	128	KNAK	IKTGYKR			3EMN	X-RAY DIFFRACTION	2.3	X	X	110.0	115.0	-	-	21.683	17.154	False		intra	True	homo2mer	Heart	Mus musculus (Mouse)	Schweppe et al. 2017	5	VDAC1	VDAC1	intra	VDAC1_MOUSE	Mus musculus (Mouse)	296	PF01459;	VDAC1_MOUSE	Mus musculus (Mouse)	296	PF01459;
261	Q8C196	Q8C196	237	214	LLVKR	VFGKGNPTK			6UEL	X-RAY DIFFRACTION	1.9	A	A	237.0	214.0	-	-	15.996	14.499	False		intra	True		Liver	Mus musculus (Mouse)	Schweppe et al. 2017	5			intra	CPSM_MOUSE	Mus musculus (Mouse)	1500	PF02786;PF02787;PF00988;PF00117;PF02142;	CPSM_MOUSE	Mus musculus (Mouse)	1500	PF02786;PF02787;PF00988;PF00117;PF02142;
262	Q91VR2	Q91VR2	64	49	ELKPAR	SMKMVAAAK			afQ91VR2	ALPHAFOLD	ALPHAFOLD	A	A	64.0	49.0	92.87	96.97	24.433	23.382	False		intra	True		Heart	Mus musculus (Mouse)	Schweppe et al. 2017	5	ATP5C1	ATP5C1	intra	ATPG_MOUSE	Mus musculus (Mouse)	298	PF00231;	ATPG_MOUSE	Mus musculus (Mouse)	298	PF00231;
263_4	Q9DBM2	Q9DBM2	115	274	IANAKAR	ALQYAFFAEKSANK			3ZW8	X-RAY DIFFRACTION	2.5	B	B	116.0	275.0	-	-	23.139	23.139	False		intra	True	homo2mer	Liver	Mus musculus (Mouse)	Schweppe et al. 2017	5	EHHADH	EHHADH	intra	ECHP_MOUSE	Mus musculus (Mouse)	718	PF00725;PF02737;PF00378;	ECHP_MOUSE	Mus musculus (Mouse)	718	PF00725;PF02737;PF00378;
264	Q9DB20	Q9DB20	90	73	VKSLNDITKR	VGQLLKDPKVSLAVLNPYIK			afQ9DB20	ALPHAFOLD	ALPHAFOLD	A	A	90.0	73.0	88.4	83.78	16.784	16.154	False		intra	True		Heart	Mus musculus (Mouse)	Schweppe et al. 2017	5	ATP5O	ATP5O	intra	ATPO_MOUSE	Mus musculus (Mouse)	213	PF00213;	ATPO_MOUSE	Mus musculus (Mouse)	213	PF00213;
265	Q91VR2	Q91VR2	138	154	IKGILYR	THSDQFLVSFKDVGR			afQ91VR2	ALPHAFOLD	ALPHAFOLD	A	A	138.0	154.0	94.11	93.2	8.181	8.133	False		intra	True		Heart	Mus musculus (Mouse)	Schweppe et al. 2017	5	ATP5C1	ATP5C1	intra	ATPG_MOUSE	Mus musculus (Mouse)	298	PF00231;	ATPG_MOUSE	Mus musculus (Mouse)	298	PF00231;
266	Q8BMS1	Q8BMS1	631	390	KSGK	TLLKDTTVTGLGR			afQ8BMS1	ALPHAFOLD	ALPHAFOLD	A	A	631.0	390.0	89.8	98.54	24.552	23.477	False		intra	True		Heart	Mus musculus (Mouse)	Schweppe et al. 2017	5	HADHA	HADHA	intra	ECHA_MOUSE	Mus musculus (Mouse)	763	PF00725;PF02737;PF00378;	ECHA_MOUSE	Mus musculus (Mouse)	763	PF00725;PF02737;PF00378;
267	Q6P8J7	Q6P8J7	335	344	IPKLSK	FSKILENLR			4Z9M	X-RAY DIFFRACTION	2.1	A	A	335.0	344.0	-	-	16.854	16.07	False		intra	True	homo2mer	Heart	Mus musculus (Mouse)	Schweppe et al. 2017	5	CKMT2	CKMT2	intra	KCRS_MOUSE	Mus musculus (Mouse)	419	PF00217;PF02807;	KCRS_MOUSE	Mus musculus (Mouse)	419	PF00217;PF02807;
268_9	Q03265	Q03265	175	161	VGLKAPGIIPR	VVDALGNAIDGKGPIGSK			6TT7	ELECTRON MICROSCOPY	3.5	C	C	132.0	118.0	-	-	36.224	33.294	False	'distance above range'	inter	False		Heart	Mus musculus (Mouse)	Schweppe et al. 2017	5	ATP5A1	ATP5A1	intra	ATPA_MOUSE	Mus musculus (Mouse)	553	PF00006;PF00306;PF02874;	ATPA_MOUSE	Mus musculus (Mouse)	553	PF00006;PF00306;PF02874;
269	P48962	P48962	107	33	HKQFWR	VKLLLQVQHASK			1OKC	X-RAY DIFFRACTION	2.2	A	A	106.0	32.0	-	-	46.129	41.971	False	'distance above range'	inter	False		Heart	Mus musculus (Mouse)	Schweppe et al. 2017	5	SLC25A4	SLC25A4	intra	ADT1_MOUSE	Mus musculus (Mouse)	298	PF00153;	ADT1_MOUSE	Mus musculus (Mouse)	298	PF00153;
270	P41216	P41216	512	533	GEGEVCVKGANVFK	TAEALDKDGWLHTGDIGK			afP41216	ALPHAFOLD	ALPHAFOLD	A	A	512.0	533.0	98.03	96.08	13.906	12.014	False		intra	True		Heart	Mus musculus (Mouse)	Schweppe et al. 2017	5			intra	ACSL1_MOUSE	Mus musculus (Mouse)	699	PF00501;PF13193;	ACSL1_MOUSE	Mus musculus (Mouse)	699	PF00501;PF13193;
271_16	O08749	O08749	159	346	ITGKNQVTATK	FQTKIPNIYAIGDVVAGPMLAHK			3RNM	X-RAY DIFFRACTION	2.4	D	D	124.0	311.0	-	-	11.097	10.649	False		intra	True	homo2mer	Heart	Mus musculus (Mouse)	Schweppe et al. 2017	5	DLD	DLD	intra	DLDH_MOUSE	Mus musculus (Mouse)	509	PF07992;PF02852;	DLDH_MOUSE	Mus musculus (Mouse)	509	PF07992;PF02852;
272	Q9CR68	Q9CR68	163	181	LSDIPEGKNMAFK	TKKEIDQEAAVEVSQLR			afQ9CR68	ALPHAFOLD	ALPHAFOLD	A	A	163.0	181.0	93.61	95.05	17.06	14.635	False		intra	True		Liver	Mus musculus (Mouse)	Schweppe et al. 2017	5	UQCRFS1	UQCRFS1	intra	UCRI_MOUSE	Mus musculus (Mouse)	274	PF00355;PF09165;PF02921;	UCRI_MOUSE	Mus musculus (Mouse)	274	PF00355;PF09165;PF02921;
273_4	P54071	P54071	280	243	TDFDKNK	KWPLYLSTK			5I96	X-RAY DIFFRACTION	1.55	B	B	280.0	243.0	-	-	10.635	9.815	False		intra	True	homo2mer	Heart	Mus musculus (Mouse)	Schweppe et al. 2017	5	IDH2	IDH2	intra	IDHP_MOUSE	Mus musculus (Mouse)	452	PF00180;	IDHP_MOUSE	Mus musculus (Mouse)	452	PF00180;
274	P45952	P45952	307	173	KTFGK	MTEQPMMCAYCVTEPSAGSDVAAIKTK			afP45952	ALPHAFOLD	ALPHAFOLD	A	A	307.0	173.0	98.54	97.44			False		intra	False	homo4mer	Heart	Mus musculus (Mouse)	Schweppe et al. 2017	5	ACADM	ACADM	intra	ACADM_MOUSE	Mus musculus (Mouse)	421	PF00441;PF02770;PF02771;	ACADM_MOUSE	Mus musculus (Mouse)	421	PF00441;PF02770;PF02771;
275	Q91WS0	Q91WS0	33	42	KFYAK	TKAMVNLQIQK			afQ91WS0	ALPHAFOLD	ALPHAFOLD	A	A	33.0	42.0	88.43	78.31	17.81	15.242	False		intra	True	homo2mer	Brain	Mus musculus (Mouse)	Schweppe et al. 2017	5	CISD1	CISD1	intra	CISD1_MOUSE	Mus musculus (Mouse)	108	PF10660;PF09360;	CISD1_MOUSE	Mus musculus (Mouse)	108	PF10660;PF09360;
276	Q8QZT1	Q8QZT1	171	171	GATPYGGVKLEDLIVK	GATPYGGVKLEDLIVK			afQ8QZT1	ALPHAFOLD	ALPHAFOLD	A	A	171.0	171.0	96.76	96.76	0.0	0.0	True	'same peptide'	inter	True	homo4mer	Heart	Mus musculus (Mouse)	Schweppe et al. 2017	5	ACAT1	ACAT1	intra	THIL_MOUSE	Mus musculus (Mouse)	424	PF02803;PF00108;	THIL_MOUSE	Mus musculus (Mouse)	424	PF02803;PF00108;
277	Q8BMS1	Q8BMS1	163	415	IATKDR	KALTSFER			afQ8BMS1	ALPHAFOLD	ALPHAFOLD	A	A	163.0	415.0	93.63	85.59	12.649	12.648	False		intra	True		Heart	Mus musculus (Mouse)	Schweppe et al. 2017	5	HADHA	HADHA	intra	ECHA_MOUSE	Mus musculus (Mouse)	763	PF00725;PF02737;PF00378;	ECHA_MOUSE	Mus musculus (Mouse)	763	PF00725;PF02737;PF00378;
278	P67778	P67778	202	202	FVVEKAEQQKK	FVVEKAEQQKK			afP67778	ALPHAFOLD	ALPHAFOLD	A	A	202.0	202.0	97.07	97.07	0.0	0.0	True	'same peptide'	inter	True	homo3mer	Heart	Mus musculus (Mouse)	Schweppe et al. 2017	5	PHB	PHB	intra	PHB_MOUSE	Mus musculus (Mouse)	272	PF01145;	PHB_MOUSE	Mus musculus (Mouse)	272	PF01145;
279	P50544	P50544	279	483	EKITAFVVER	GKELTGLGNALK			afP50544	ALPHAFOLD	ALPHAFOLD	A	A	279.0	483.0	96.59	92.5	24.887	24.887	False		intra	True	homo2mer	Heart	Mus musculus (Mouse)	Schweppe et al. 2017	5	ACADVL	ACADVL	intra	ACADV_MOUSE	Mus musculus (Mouse)	656	PF00441;PF02770;PF02771;	ACADV_MOUSE	Mus musculus (Mouse)	656	PF00441;PF02770;PF02771;
280	P41216	P41216	641	649	AILDDLLKLGK	EAGLKPFEQVK			afP41216	ALPHAFOLD	ALPHAFOLD	A	A	641.0	649.0	96.91	80.98	18.319	14.975	False		intra	True		Heart	Mus musculus (Mouse)	Schweppe et al. 2017	5			intra	ACSL1_MOUSE	Mus musculus (Mouse)	699	PF00501;PF13193;	ACSL1_MOUSE	Mus musculus (Mouse)	699	PF00501;PF13193;
281	O35857	O35857	119	121	TSEAIKK	KLGELTGTVK			afO35857	ALPHAFOLD	ALPHAFOLD	A	A	119.0	121.0	46.97	51.36			False		intra	False		Heart	Mus musculus (Mouse)	Schweppe et al. 2017	5	TIMM44	TIMM44	intra	TIM44_MOUSE	Mus musculus (Mouse)	452	PF04280;	TIM44_MOUSE	Mus musculus (Mouse)	452	PF04280;
282_6	Q9D0K2	Q9D0K2	455	418	IMEKCTLPLTGK	YGDLANWMIPGKMVK			3DLX	X-RAY DIFFRACTION	2.2	B	B	455.0	418.0	-	-	21.381	19.919	False		intra	True	homo2mer	Heart	Mus musculus (Mouse)	Schweppe et al. 2017	5	OXCT1	OXCT1	intra	SCOT1_MOUSE	Mus musculus (Mouse)	520	PF01144;	SCOT1_MOUSE	Mus musculus (Mouse)	520	PF01144;
283	Q91VS7	Q91VS7	61	60	KFVR	GENAKK			afQ91VS7	ALPHAFOLD	ALPHAFOLD	A	A	61.0	60.0	50.32	49.62			True	'peptides overlap'	inter	False	homo3mer	Liver	Mus musculus (Mouse)	Schweppe et al. 2017	5			intra	MGST1_MOUSE	Mus musculus (Mouse)	155	PF01124;	MGST1_MOUSE	Mus musculus (Mouse)	155	PF01124;
284	Q91YT0	Q91YT0	54	64	LKGALR	RGDWYKTK			6G72	ELECTRON MICROSCOPY	3.9	F	F	34.0	44.0	-	-	19.995	18.493	False		intra	True		Heart	Mus musculus (Mouse)	Schweppe et al. 2017	5	NDUFV1	NDUFV1	intra	NDUV1_MOUSE	Mus musculus (Mouse)	464	PF01512;PF10589;PF10531;	NDUV1_MOUSE	Mus musculus (Mouse)	464	PF01512;PF10589;PF10531;
285_2	Q9CZU6	Q9CZU6	49	393	IKTFK	IVPNILLEQGKAK			5UQS	X-RAY DIFFRACTION	1.6	A	C	49.0	393.0	-	-	22.873	22.873	False		inter	True	homo2mer_homo4mer	Heart	Mus musculus (Mouse)	Schweppe et al. 2017	5	CS	CS	intra	CISY_MOUSE	Mus musculus (Mouse)	464	PF00285;	CISY_MOUSE	Mus musculus (Mouse)	464	PF00285;
286	Q8R4N0	Q8R4N0	59	215	KIPSLK	ASIGATSNKDTQDILYAR			afQ8R4N0	ALPHAFOLD	ALPHAFOLD	A	A	59.0	215.0	93.82	80.11	30.062	28.373	False		intra	True	homo3mer	Heart	Mus musculus (Mouse)	Schweppe et al. 2017	5	CLYBL	CLYBL	intra	CLYBL_MOUSE	Mus musculus (Mouse)	338	PF03328;	CLYBL_MOUSE	Mus musculus (Mouse)	338	PF03328;
287	Q9CQ62	Q9CQ62	331	244	KTKGS	FNIIQPGPIKTK			afQ9CQ62	ALPHAFOLD	ALPHAFOLD	A	A	331.0	244.0	85.95	76.75	51.36	47.898	False	'distance above range'	inter	False	homo2mer_homo4mer	Heart	Mus musculus (Mouse)	Schweppe et al. 2017	5	DECR1	DECR1	intra	DECR_MOUSE	Mus musculus (Mouse)	335		DECR_MOUSE	Mus musculus (Mouse)	335
288_22	P47738	P47738	346	346	AKSR	AKSR			5L13	X-RAY DIFFRACTION	2.4	C	F	327.0	327.0	-	-	32.08	28.91	False		inter	True	homo4mer	Heart	Mus musculus (Mouse)	Schweppe et al. 2017	5	ALDH2	ALDH2	intra	ALDH2_MOUSE	Mus musculus (Mouse)	519	PF00171;	ALDH2_MOUSE	Mus musculus (Mouse)	519	PF00171;
289	Q8C196	Q8C196	237	210	LLVKR	DVKVFGK			6UEL	X-RAY DIFFRACTION	1.9	A	A	237.0	210.0	-	-	18.274	17.351	False		intra	True		Liver	Mus musculus (Mouse)	Schweppe et al. 2017	5			intra	CPSM_MOUSE	Mus musculus (Mouse)	1500	PF02786;PF02787;PF00988;PF00117;PF02142;	CPSM_MOUSE	Mus musculus (Mouse)	1500	PF02786;PF02787;PF00988;PF00117;PF02142;
290	P62897	P62897	89	87	KGER	MIFAGIKK			5C0Z	X-RAY DIFFRACTION	1.12	A	A	88.0	86.0	-	-	9.511	8.391	False		intra	True		Heart	Mus musculus (Mouse)	Schweppe et al. 2017-Liu et al. 2018	5	CYCS	CYCS	intra	CYC_MOUSE	Mus musculus (Mouse)	105	PF00034;	CYC_MOUSE	Mus musculus (Mouse)	105	PF00034;
291	Q9Z2I9	Q9Z2I9	143	116	LITKQTGEK	GKGTFTSGLKGGVK			6G4Q	X-RAY DIFFRACTION	2.59	B	B	143.0	116.0	-	-	13.228	13.089	False		intra	True		Heart	Mus musculus (Mouse)	Schweppe et al. 2017	5	SUCLA2	SUCLA2	intra	SUCB1_MOUSE	Mus musculus (Mouse)	463	PF08442;PF00549;	SUCB1_MOUSE	Mus musculus (Mouse)	463	PF08442;PF00549;
292	Q8BMS1	Q8BMS1	163	214	IATKDRK	KMGLVDQLVEPLGPGIK			afQ8BMS1	ALPHAFOLD	ALPHAFOLD	A	A	163.0	214.0	93.63	92.21	12.85	12.28	False		intra	True		Heart	Mus musculus (Mouse)	Schweppe et al. 2017	5	HADHA	HADHA	intra	ECHA_MOUSE	Mus musculus (Mouse)	763	PF00725;PF02737;PF00378;	ECHA_MOUSE	Mus musculus (Mouse)	763	PF00725;PF02737;PF00378;
293	Q6P8J7	Q6P8J7	344	408	FSKILENLR	GQDIKVPPPLPQFGRK			afQ6P8J7	ALPHAFOLD	ALPHAFOLD	A	A	344.0	408.0	97.25	97.61	12.687	10.774	False		intra	True	homo2mer	Heart	Mus musculus (Mouse)	Schweppe et al. 2017	5	CKMT2	CKMT2	intra	KCRS_MOUSE	Mus musculus (Mouse)	419	PF00217;PF02807;	KCRS_MOUSE	Mus musculus (Mouse)	419	PF00217;PF02807;
294	P52825	P52825	424	305	LSSALKAGVTAAK	QKLIHGGNEETLR			4EYW	X-RAY DIFFRACTION	1.89	A	A	424.0	305.0	-	-	15.065	11.02	False		intra	True		Heart	Mus musculus (Mouse)	Schweppe et al. 2017	5	CPT2	CPT2	intra	CPT2_MOUSE	Mus musculus (Mouse)	658	PF00755;	CPT2_MOUSE	Mus musculus (Mouse)	658	PF00755;
295_11	Q9Z0X1	Q9Z0X1	294	188	ALEKISR	ELWFSDDPNVTKTLQFR			3GD3	X-RAY DIFFRACTION	2.95	C	C	294.0	188.0	-	-	11.73	11.604	False		intra	True	homo2mer	Brain	Mus musculus (Mouse)	Schweppe et al. 2017	5	AIFM1	AIFM1	intra	AIFM1_MOUSE	Mus musculus (Mouse)	612	PF14721;PF07992;	AIFM1_MOUSE	Mus musculus (Mouse)	612	PF14721;PF07992;
296	P30275	P30275	344	417	FPKILENLR	IPPPLVHSKH			afP30275	ALPHAFOLD	ALPHAFOLD	A	A	344.0	417.0	97.03	54.87			False		intra	False	homo8mer	Brain	Mus musculus (Mouse)	Schweppe et al. 2017	5			intra	KCRU_MOUSE	Mus musculus (Mouse)	418	PF00217;PF02807;	KCRU_MOUSE	Mus musculus (Mouse)	418	PF00217;PF02807;
297_19	Q6P8J7	Q6P8J7	292	276	GLKEVER	VISMEKGGNMK			4Z9M	X-RAY DIFFRACTION	2.1	C	C	292.0	276.0	-	-	26.923	24.157	False		intra	True	homo2mer	Heart	Mus musculus (Mouse)	Schweppe et al. 2017	5	CKMT2	CKMT2	intra	KCRS_MOUSE	Mus musculus (Mouse)	419	PF00217;PF02807;	KCRS_MOUSE	Mus musculus (Mouse)	419	PF00217;PF02807;
298	P63038	P63038	125	133	SIAKEGFEK	ISKGANPVEIR			7AZP	ELECTRON MICROSCOPY	3.5	A	A	99.0	107.0	-	-	14.999	13.395	False		intra	True	homo14mer	Heart	Mus musculus (Mouse)	Schweppe et al. 2017	5	HSPD1	HSPD1	intra	CH60_MOUSE	Mus musculus (Mouse)	573	PF00118;	CH60_MOUSE	Mus musculus (Mouse)	573	PF00118;
299	P48962	P48962	96	92	YKQIFLGGVDR	YFPTQALNFAFKDK			1OKC	X-RAY DIFFRACTION	2.2	A	A	95.0	91.0	-	-	7.083	6.767	False		intra	True		Heart	Mus musculus (Mouse)	Schweppe et al. 2017	5	SLC25A4	SLC25A4	intra	ADT1_MOUSE	Mus musculus (Mouse)	298	PF00153;	ADT1_MOUSE	Mus musculus (Mouse)	298	PF00153;
300	Q9D172	Q9D172	217	231	ALGAKHCVK	GVTEAHVDQKNK			afQ9D172	ALPHAFOLD	ALPHAFOLD	A	A	217.0	231.0	98.61	98.11	10.717	10.717	False		intra	True	homo2mer	Heart	Mus musculus (Mouse)	Schweppe et al. 2017	5	D10JHU81E	D10JHU81E	intra	GAL3A_MOUSE	Mus musculus (Mouse)	266		GAL3A_MOUSE	Mus musculus (Mouse)	266
301	Q9CQ75	Q9CQ75	13	46	AVGAKLGLR	KAHPNLPILIR			afQ9CQ75	ALPHAFOLD	ALPHAFOLD	A	A	13.0	46.0	54.57	92.11			False		intra	False		Heart	Mus musculus (Mouse)	Schweppe et al. 2017	5	NDUFA2	NDUFA2	intra	NDUA2_MOUSE	Mus musculus (Mouse)	99	PF05047;	NDUA2_MOUSE	Mus musculus (Mouse)	99	PF05047;
302	Q8CAQ8	Q8CAQ8	298	305	AKEELEK	MKTIIEDAK			afQ8CAQ8	ALPHAFOLD	ALPHAFOLD	A	A	298.0	305.0	91.35	90.38	10.966	10.495	False		intra	True		Heart	Mus musculus (Mouse)	Schweppe et al. 2017	5	IMMT	IMMT	intra	MIC60_MOUSE	Mus musculus (Mouse)	757	PF09731;	MIC60_MOUSE	Mus musculus (Mouse)	757	PF09731;
303_4	P54071	P54071	243	282	KWPLYLSTK	TDFDKNKIWYEHR			5I96	X-RAY DIFFRACTION	1.55	B	B	243.0	282.0	-	-	8.361	7.816	False		intra	True	homo2mer	Heart	Mus musculus (Mouse)	Schweppe et al. 2017	5	IDH2	IDH2	intra	IDHP_MOUSE	Mus musculus (Mouse)	452	PF00180;	IDHP_MOUSE	Mus musculus (Mouse)	452	PF00180;
304_36	P08228	P08228	123	137	TMVVHEKQDDLGK	GGNEESTKTGNAGSR			3GTT	X-RAY DIFFRACTION	2.4	F	F	122.0	136.0	-	-	14.632	13.512	False		intra	True	homo2mer	Liver	Mus musculus (Mouse)	Schweppe et al. 2017	5			intra	SODC_MOUSE	Mus musculus (Mouse)	154	PF00080;	SODC_MOUSE	Mus musculus (Mouse)	154	PF00080;
305	Q07417	Q07417	306	208	NAFGAPLTKLQNIQFK	QNKGISAFLVPMPTPGLTLGK			1JQI	X-RAY DIFFRACTION	2.25	A	A	282.0	184.0	-	-			False		intra	False	homo4mer	Liver	Mus musculus (Mouse)	Schweppe et al. 2017	5	ACADS	ACADS	intra	ACADS_MOUSE	Mus musculus (Mouse)	412	PF00441;PF02770;PF02771;	ACADS_MOUSE	Mus musculus (Mouse)	412	PF00441;PF02770;PF02771;
306	Q9CZW5	Q9CZW5	436	474	LRPKFALAQAQK	KFPR			afQ9CZW5	ALPHAFOLD	ALPHAFOLD	A	A	436.0	474.0	91.38	96.87	9.451	9.209	False		intra	True		Brain	Mus musculus (Mouse)	Schweppe et al. 2017	5			intra	TOM70_MOUSE	Mus musculus (Mouse)	611	PF00515;PF13174;PF13181;	TOM70_MOUSE	Mus musculus (Mouse)	611	PF00515;PF13174;PF13181;
307	Q8BIJ6	Q8BIJ6	645	222	SKAPFR	YEAKQLR			afQ8BIJ6	ALPHAFOLD	ALPHAFOLD	A	A	645.0	222.0	94.51	96.16	17.682	17.367	False		intra	True		Heart	Mus musculus (Mouse)	Schweppe et al. 2017	5	IARS2	IARS2	intra	SYIM_MOUSE	Mus musculus (Mouse)	1012	PF08264;PF00133;	SYIM_MOUSE	Mus musculus (Mouse)	1012	PF08264;PF00133;
308	Q91VS7	Q91VS7	60	68	GENAKK	TDEKVER			afQ91VS7	ALPHAFOLD	ALPHAFOLD	A	A	60.0	68.0	49.62	70.71			False		intra	False	homo3mer	Liver	Mus musculus (Mouse)	Schweppe et al. 2017	5			intra	MGST1_MOUSE	Mus musculus (Mouse)	155	PF01124;	MGST1_MOUSE	Mus musculus (Mouse)	155	PF01124;
309	Q91VD9	Q91VD9	157	163	FLEGKR	AVEDKNIGPLVK			6G2J	ELECTRON MICROSCOPY	3.3	G	G	134.0	140.0	-	-	21.261	19.233	False		intra	True		Heart	Mus musculus (Mouse)	Schweppe et al. 2017	5	NDUFS1	NDUFS1	intra	NDUS1_MOUSE	Mus musculus (Mouse)	727	PF00384;PF10588;PF09326;	NDUS1_MOUSE	Mus musculus (Mouse)	727	PF00384;PF10588;PF09326;
310	P30275	P30275	296	200	EVEKLIQER	VVVDALSGLKGDLAGR			afP30275	ALPHAFOLD	ALPHAFOLD	A	A	296.0	200.0	98.53	98.15	11.895	11.89	False		intra	True	homo8mer	Brain	Mus musculus (Mouse)	Schweppe et al. 2017	5			intra	KCRU_MOUSE	Mus musculus (Mouse)	418	PF00217;PF02807;	KCRU_MOUSE	Mus musculus (Mouse)	418	PF00217;PF02807;
311	Q9CRB9	Q9CRB9	86	77	LKQAR	KESEHQR			afQ9CRB9	ALPHAFOLD	ALPHAFOLD	A	A	86.0	77.0	96.91	96.38	18.592	15.012	False		intra	True		Liver	Mus musculus (Mouse)	Schweppe et al. 2017	5	CHCHD3	CHCHD3	intra	MIC19_MOUSE	Mus musculus (Mouse)	227		MIC19_MOUSE	Mus musculus (Mouse)	227
312_16	P08249	P08249	105	329	KPGMTR	KGEDFVK			2DFD	X-RAY DIFFRACTION	1.9	D	D	87.0	311.0	-	-	22.825	20.453	False		intra	True	homo2mer	Heart	Mus musculus (Mouse)	Schweppe et al. 2017	5	MDH2	MDH2	intra	MDHM_MOUSE	Mus musculus (Mouse)	338	PF02866;PF00056;	MDHM_MOUSE	Mus musculus (Mouse)	338	PF02866;PF00056;
313	Q91VS7	Q91VS7	61	68	KFVR	TDEKVER			afQ91VS7	ALPHAFOLD	ALPHAFOLD	A	A	61.0	68.0	50.32	70.71			False		intra	False	homo3mer	Liver	Mus musculus (Mouse)	Schweppe et al. 2017	5			intra	MGST1_MOUSE	Mus musculus (Mouse)	155	PF01124;	MGST1_MOUSE	Mus musculus (Mouse)	155	PF01124;
314	Q99KI0	Q99KI0	462	605	KGEK	CTTDHISAAGPWLKFR			1B0J	X-RAY DIFFRACTION	2.5	A	A	435.0	578.0	-	-	19.656	19.057	False		intra	True		Heart	Mus musculus (Mouse)	Schweppe et al. 2017	5	ACO2	ACO2	intra	ACON_MOUSE	Mus musculus (Mouse)	780	PF00330;PF00694;	ACON_MOUSE	Mus musculus (Mouse)	780	PF00330;PF00694;
315_2	Q64433	Q64433	56	56	GKSGEIEPVSVK	GKSGEIEPVSVK			4PJ1	X-RAY DIFFRACTION	3.15	1	2	56.0	56.0	-	-	9.135	8.276	False		inter	True		Heart	Mus musculus (Mouse)	Schweppe et al. 2017	5	HSPE1	HSPE1	intra	CH10_MOUSE	Mus musculus (Mouse)	102	PF00166;	CH10_MOUSE	Mus musculus (Mouse)	102	PF00166;
316_17	P63038	P63038	125	473	SIAKEGFEK	ALKIPAMTIAK			7AZP	ELECTRON MICROSCOPY	3.5	C	C	99.0	447.0	-	-	14.389	14.353	False		intra	True	homo14mer	Heart	Mus musculus (Mouse)	Schweppe et al. 2017	5	HSPD1	HSPD1	intra	CH60_MOUSE	Mus musculus (Mouse)	573	PF00118;	CH60_MOUSE	Mus musculus (Mouse)	573	PF00118;
317	P97807	P97807	170	112	KPVHPNDHVNK	AAAEVNQEYGLDPKIASAIMK			afP97807	ALPHAFOLD	ALPHAFOLD	A	A	170.0	112.0	97.72	98.26	14.166	12.998	False		intra	True	homo4mer	Heart	Mus musculus (Mouse)	Schweppe et al. 2017	5	FH1	FH1	intra	FUMH_MOUSE	Mus musculus (Mouse)	507	PF10415;PF00206;	FUMH_MOUSE	Mus musculus (Mouse)	507	PF10415;PF00206;
318	Q3UJU9	Q3UJU9	440	434	KWMK	ELGKNSEAR			afQ3UJU9	ALPHAFOLD	ALPHAFOLD	A	A	440.0	434.0	96.27	95.94	11.648	9.725	False		intra	True		Brain	Mus musculus (Mouse)	Schweppe et al. 2017	5			intra	RMD3_MOUSE	Mus musculus (Mouse)	470		RMD3_MOUSE	Mus musculus (Mouse)	470
319_37	Q6P8J7	Q6P8J7	400	408	KLER	GQDIKVPPPLPQFGR			4Z9M	X-RAY DIFFRACTION	2.1	E	E	400.0	408.0	-	-	9.463	9.22	False		intra	True	homo2mer	Heart	Mus musculus (Mouse)	Schweppe et al. 2017	5	CKMT2	CKMT2	intra	KCRS_MOUSE	Mus musculus (Mouse)	419	PF00217;PF02807;	KCRS_MOUSE	Mus musculus (Mouse)	419	PF00217;PF02807;
320_4	Q8R1I1	Q8R1I1	54	59	LWKHIK	HKYENKE			7O37	ELECTRON MICROSCOPY	3.2	U	U	53.0	58.0	-	-	14.657	12.405	False		intra	True		Heart	Mus musculus (Mouse)	Schweppe et al. 2017	5	UQCR10	UQCR10	intra	QCR9_MOUSE	Mus musculus (Mouse)	64	PF05365;	QCR9_MOUSE	Mus musculus (Mouse)	64	PF05365;
321	Q91WN4	Q91WN4	47	180	VAKSAR	AHLMKKPR			afQ91WN4	ALPHAFOLD	ALPHAFOLD	A	A	47.0	180.0	64.14	94.44			False		intra	False	homo2mer	Liver	Mus musculus (Mouse)	Schweppe et al. 2017	5			intra	KMO_MOUSE	Mus musculus (Mouse)	479	PF01494;	KMO_MOUSE	Mus musculus (Mouse)	479	PF01494;
322_4	Q8K2B3	Q8K2B3	517	538	LNMQKSMQNHAAVFR	VGSVLQEGCEKISQLYGDLK			6VAX	X-RAY DIFFRACTION	2.59	C	C	517.0	538.0	-	-	9.494	9.145	False		intra	True		Heart	Mus musculus (Mouse)	Schweppe et al. 2017	5	SDHA	SDHA	intra	SDHA_MOUSE	Mus musculus (Mouse)	664	PF00890;PF02910;	SDHA_MOUSE	Mus musculus (Mouse)	664	PF00890;PF02910;
323	P48962	P48962	147	33	LAADVGKGSSQR	VKLLLQVQHASK			1OKC	X-RAY DIFFRACTION	2.2	A	A	146.0	32.0	-	-	26.898	20.791	False		intra	True		Heart	Mus musculus (Mouse)	Schweppe et al. 2017	5	SLC25A4	SLC25A4	intra	ADT1_MOUSE	Mus musculus (Mouse)	298	PF00153;	ADT1_MOUSE	Mus musculus (Mouse)	298	PF00153;
324_4	P17710	P17710	819	833	NILIDFTKK	GQISEPLKTR			1BG3	X-RAY DIFFRACTION	2.8	B	B	763.0	777.0	-	-	11.687	11.648	False		intra	True	homo2mer	Brain	Mus musculus (Mouse)	Schweppe et al. 2017	5			intra	HXK1_MOUSE	Mus musculus (Mouse)	974	PF00349;PF03727;	HXK1_MOUSE	Mus musculus (Mouse)	974	PF00349;PF03727;
325	Q9CRB9	Q9CRB9	86	136	LKQAR	KQDAFYK			afQ9CRB9	ALPHAFOLD	ALPHAFOLD	A	A	86.0	136.0	96.91	98.38			False		intra	False		Heart	Mus musculus (Mouse)	Schweppe et al. 2017	5	CHCHD3	CHCHD3	intra	MIC19_MOUSE	Mus musculus (Mouse)	227		MIC19_MOUSE	Mus musculus (Mouse)	227
326	Q8BMF4	Q8BMF4	466	468	MLEGKGK	GKISVNDFIIK			afQ8BMF4	ALPHAFOLD	ALPHAFOLD	A	A	466.0	468.0	79.4	90.21	12.107	8.698	True	'peptides overlap'	inter	True	homo60mer	Brain	Mus musculus (Mouse)	Schweppe et al. 2017	5	DLAT	DLAT	intra	ODP2_MOUSE	Mus musculus (Mouse)	642	PF00198;PF00364;PF02817;	ODP2_MOUSE	Mus musculus (Mouse)	642	PF00198;PF00364;PF02817;
327	P19783	P19783	67	60	EKEKADWSSLSR	DYPLPDVAHVTMLSASQKALK			7O37	ELECTRON MICROSCOPY	3.2	d	d	45.0	38.0	-	-	12.386	11.807	False		intra	True		Heart	Mus musculus (Mouse)	Schweppe et al. 2017	5	COX4I1	COX4I1	intra	COX41_MOUSE	Mus musculus (Mouse)	169	PF02936;	COX41_MOUSE	Mus musculus (Mouse)	169	PF02936;
328	P56382	P56382	51	44	VSKKE	TSGSSIKIVK			afP56382	ALPHAFOLD	ALPHAFOLD	A	A	51.0	44.0	64.08	85.66			False		intra	False		Heart	Mus musculus (Mouse)	Schweppe et al. 2017	5	ATP5E	ATP5E	intra	ATP5E_MOUSE	Mus musculus (Mouse)	52	PF04627;	ATP5E_MOUSE	Mus musculus (Mouse)	52	PF04627;
329	Q3ULD5	Q3ULD5	490	70	DQKAR	LGGSEKAR			afQ3ULD5	ALPHAFOLD	ALPHAFOLD	A	A	490.0	70.0	93.85	97.98			False		intra	False	homo6mer	Heart	Mus musculus (Mouse)	Schweppe et al. 2017	5	MCCC2	MCCC2	intra	MCCB_MOUSE	Mus musculus (Mouse)	563	PF01039;	MCCB_MOUSE	Mus musculus (Mouse)	563	PF01039;
330	Q8BMF4	Q8BMF4	357	371	VFVSPLAKK	GIDLTQVKGTGPEGR			afQ8BMF4	ALPHAFOLD	ALPHAFOLD	A	A	357.0	371.0	84.8	79.14	17.693	15.495	False		intra	True	homo60mer	Heart	Mus musculus (Mouse)	Schweppe et al. 2017	5	DLAT	DLAT	intra	ODP2_MOUSE	Mus musculus (Mouse)	642	PF00198;PF00364;PF02817;	ODP2_MOUSE	Mus musculus (Mouse)	642	PF00198;PF00364;PF02817;
331	Q60597	Q60597	640	532	ILKTR	KQKPVLQK			7WGR	ELECTRON MICROSCOPY	2.92	A	A	640.0	532.0	-	-			False		intra	False	homo2mer_homo6mer	Heart	Mus musculus (Mouse)	Schweppe et al. 2017	5	OGDH	OGDH	intra	ODO1_MOUSE	Mus musculus (Mouse)	1023	PF16078;PF00676;PF16870;PF02779;	ODO1_MOUSE	Mus musculus (Mouse)	1023	PF16078;PF00676;PF16870;PF02779;
332	Q9DB77	Q9DB77	252	66	AKYR	IGLFVKAGSR			7O37	ELECTRON MICROSCOPY	3.2	B	B	238.0	52.0	-	-	21.133	19.458	False		intra	True		Heart	Mus musculus (Mouse)	Schweppe et al. 2017	5	UQCRC2	UQCRC2	intra	QCR2_MOUSE	Mus musculus (Mouse)	453	PF00675;PF05193;	QCR2_MOUSE	Mus musculus (Mouse)	453	PF00675;PF05193;
333	Q8BMS1	Q8BMS1	60	46	INSPNSKVNTLNK	THINYGVKGDVAVIR			afQ8BMS1	ALPHAFOLD	ALPHAFOLD	A	A	60.0	46.0	88.05	96.45	29.161	27.209	False		intra	True		Heart	Mus musculus (Mouse)	Schweppe et al. 2017	5	HADHA	HADHA	intra	ECHA_MOUSE	Mus musculus (Mouse)	763	PF00725;PF02737;PF00378;	ECHA_MOUSE	Mus musculus (Mouse)	763	PF00725;PF02737;PF00378;
334_9	P63038	P63038	91	133	YKNIGAK	ISKGANPVEIR			7AZP	ELECTRON MICROSCOPY	3.5	B	B	65.0	107.0	-	-	24.729	23.362	False		intra	True	homo14mer	Heart	Mus musculus (Mouse)	Schweppe et al. 2017	5	HSPD1	HSPD1	intra	CH60_MOUSE	Mus musculus (Mouse)	573	PF00118;	CH60_MOUSE	Mus musculus (Mouse)	573	PF00118;
335_9	O35459	O35459	150	94	YQKTFTVIEK	ELVECFQKISK			1DCI	X-RAY DIFFRACTION	1.5	C	C	150.0	94.0	-	-	15.3	14.104	False		intra	True	homo3mer_homo6mer	Heart	Mus musculus (Mouse)	Schweppe et al. 2017	5	ECH1	ECH1	intra	ECH1_MOUSE	Mus musculus (Mouse)	327	PF00378;	ECH1_MOUSE	Mus musculus (Mouse)	327	PF00378;
336	Q99LB2	Q99LB2	66	217	KQQNVDR	VNCLAPGLIKTR			afQ99LB2	ALPHAFOLD	ALPHAFOLD	A	A	66.0	217.0	97.33	96.84	22.281	21.785	False		intra	True	homo4mer	Heart	Mus musculus (Mouse)	Schweppe et al. 2017	5	DHRS4	DHRS4	intra	DHRS4_MOUSE	Mus musculus (Mouse)	279		DHRS4_MOUSE	Mus musculus (Mouse)	279
337_6	P08249	P08249	105	241	KPGMTR	AKAGAGSATLSMAYAGAR			2DFD	X-RAY DIFFRACTION	1.9	B	B	87.0	223.0	-	-	10.005	9.378	False		intra	True	homo2mer	Heart	Mus musculus (Mouse)	Schweppe et al. 2017	5	MDH2	MDH2	intra	MDHM_MOUSE	Mus musculus (Mouse)	338	PF02866;PF00056;	MDHM_MOUSE	Mus musculus (Mouse)	338	PF02866;PF00056;
338_64	Q6P8J7	Q6P8J7	338	344	LSKDPR	FSKILENLR			4Z9M	X-RAY DIFFRACTION	2.1	H	H	338.0	344.0	-	-	16.671	14.445	False		intra	True	homo2mer	Heart	Mus musculus (Mouse)	Schweppe et al. 2017	5	CKMT2	CKMT2	intra	KCRS_MOUSE	Mus musculus (Mouse)	419	PF00217;PF02807;	KCRS_MOUSE	Mus musculus (Mouse)	419	PF00217;PF02807;
339	Q9CZU6	Q9CZU6	370	382	HLPKDPMFK	LVAQLYKIVPNILLEQGK			afQ9CZU6	ALPHAFOLD	ALPHAFOLD	A	A	370.0	382.0	98.07	98.1	17.865	17.074	False		intra	True	homo2mer_homo4mer	Heart	Mus musculus (Mouse)	Schweppe et al. 2017	5	CS	CS	intra	CISY_MOUSE	Mus musculus (Mouse)	464	PF00285;	CISY_MOUSE	Mus musculus (Mouse)	464	PF00285;
340_46	Q6P8J7	Q6P8J7	335	276	IPKLSK	VISMEKGGNMK			4Z9M	X-RAY DIFFRACTION	2.1	F	F	335.0	276.0	-	-	23.926	22.996	False		intra	True	homo2mer	Heart	Mus musculus (Mouse)	Schweppe et al. 2017	5	CKMT2	CKMT2	intra	KCRS_MOUSE	Mus musculus (Mouse)	419	PF00217;PF02807;	KCRS_MOUSE	Mus musculus (Mouse)	419	PF00217;PF02807;
341	Q9DCX2	Q9DCX2	72	78	ANVAKPGLVDDFEKK	YNALKIPVPEDK			afQ9DCX2	ALPHAFOLD	ALPHAFOLD	A	A	72.0	78.0	92.22	81.9	15.157	13.345	False		intra	True		Brain	Mus musculus (Mouse)	Schweppe et al. 2017-Liu et al. 2018	5	ATP5H	ATP5H	intra	ATP5H_MOUSE	Mus musculus (Mouse)	161	PF05873;	ATP5H_MOUSE	Mus musculus (Mouse)	161	PF05873;
342	Q99KI0	Q99KI0	723	739	IHPVDKLTIQGLK	DFAPGKPLKCVIK			1B0J	X-RAY DIFFRACTION	2.5	A	A	696.0	712.0	-	-	16.875	14.474	False		intra	True		Heart	Mus musculus (Mouse)	Schweppe et al. 2017	5	ACO2	ACO2	intra	ACON_MOUSE	Mus musculus (Mouse)	780	PF00330;PF00694;	ACON_MOUSE	Mus musculus (Mouse)	780	PF00330;PF00694;
343	P54071	P54071	384	155	GKLDGNQDLIR	EPIICKNIPR			5I96	X-RAY DIFFRACTION	1.55	A	A	384.0	155.0	-	-	26.806	26.799	False		intra	True	homo2mer	Heart	Mus musculus (Mouse)	Schweppe et al. 2017	5	IDH2	IDH2	intra	IDHP_MOUSE	Mus musculus (Mouse)	452	PF00180;	IDHP_MOUSE	Mus musculus (Mouse)	452	PF00180;
344	Q91YT0	Q91YT0	54	66	LKGALR	TKEILLK			6G72	ELECTRON MICROSCOPY	3.9	F	F	34.0	46.0	-	-	19.771	19.506	False		intra	True		Heart	Mus musculus (Mouse)	Schweppe et al. 2017	5	NDUFV1	NDUFV1	intra	NDUV1_MOUSE	Mus musculus (Mouse)	464	PF01512;PF10589;PF10531;	NDUV1_MOUSE	Mus musculus (Mouse)	464	PF01512;PF10589;PF10531;
345	Q99JY0	Q99JY0	191	73	AKTLGQR	IPFLLSGTSYKDLMPHDLAR			afQ99JY0	ALPHAFOLD	ALPHAFOLD	A	A	191.0	73.0	95.29	96.04	42.173	41.458	False	'distance above range'	inter	False		Heart	Mus musculus (Mouse)	Schweppe et al. 2017	5			intra	ECHB_MOUSE	Mus musculus (Mouse)	475	PF02803;PF00108;	ECHB_MOUSE	Mus musculus (Mouse)	475	PF02803;PF00108;
346	Q06185	Q06185	48	55	IAAEEKK	RLDELKR			afQ06185	ALPHAFOLD	ALPHAFOLD	A	A	48.0	55.0	95.07	93.9	10.922	10.34	False		intra	True		Heart	Mus musculus (Mouse)	Schweppe et al. 2017	5	ATP5K	ATP5K	intra	ATP5I_MOUSE	Mus musculus (Mouse)	71	PF05680;	ATP5I_MOUSE	Mus musculus (Mouse)	71	PF05680;
347	Q9DBM2	Q9DBM2	220	348	KQYPGR	EASKSGQASAKPNLR			afQ9DBM2	ALPHAFOLD	ALPHAFOLD	A	A	220.0	348.0	93.06	79.34	21.514	21.514	False		intra	True	homo2mer	Liver	Mus musculus (Mouse)	Schweppe et al. 2017	5	EHHADH	EHHADH	intra	ECHP_MOUSE	Mus musculus (Mouse)	718	PF00725;PF02737;PF00378;	ECHP_MOUSE	Mus musculus (Mouse)	718	PF00725;PF02737;PF00378;
348	P70404	P70404	315	115	NTGKSIANK	VALKGNIETNHNLPPSHK			6L57	X-RAY DIFFRACTION	2.3	B	B	276.0	76.0	-	-	20.041	16.392	False		intra	True		Heart	Mus musculus (Mouse)	Schweppe et al. 2017	5	IDH3G	IDH3G	intra	IDHG1_MOUSE	Mus musculus (Mouse)	393	PF00180;	IDHG1_MOUSE	Mus musculus (Mouse)	393	PF00180;
349_36	Q8CGK3	Q8CGK3	393	382	IIKK	KYLLQEQLK			7NFY	ELECTRON MICROSCOPY	3.9	F	F	404.0	393.0	-	-	16.623	16.142	False		intra	True	homo6mer	Heart	Mus musculus (Mouse)	Schweppe et al. 2017	5	LONP1	LONP1	intra	LONM_MOUSE	Mus musculus (Mouse)	949	PF00004;PF05362;PF02190;	LONM_MOUSE	Mus musculus (Mouse)	949	PF00004;PF05362;PF02190;
350_4	P05202	P05202	58	363	DTNSKK	TQLVSNLKK			3PD6	X-RAY DIFFRACTION	2.4	C	C	58.0	363.0	-	-	24.676	21.477	False		intra	True	homo2mer	Heart	Mus musculus (Mouse)	Schweppe et al. 2017	5			intra	AATM_MOUSE	Mus musculus (Mouse)	430	PF00155;	AATM_MOUSE	Mus musculus (Mouse)	430	PF00155;
351	Q9CPP6	Q9CPP6	40	46	HFPKHAAYR	KYTEQITNEK			6G2J	ELECTRON MICROSCOPY	3.3	V	V	39.0	45.0	-	-	8.478	7.632	False		intra	True		Heart	Mus musculus (Mouse)	Schweppe et al. 2017	5	NDUFA5	NDUFA5	intra	NDUA5_MOUSE	Mus musculus (Mouse)	116	PF04716;	NDUA5_MOUSE	Mus musculus (Mouse)	116	PF04716;
352	Q99KI0	Q99KI0	305	549	KYLSK	SDFDPGQDTYQHPPKDSSGQR			1B0J	X-RAY DIFFRACTION	2.5	A	A	278.0	522.0	-	-	37.41	33.503	False	'distance above range'	inter	False		Heart	Mus musculus (Mouse)	Schweppe et al. 2017	5	ACO2	ACO2	intra	ACON_MOUSE	Mus musculus (Mouse)	780	PF00330;PF00694;	ACON_MOUSE	Mus musculus (Mouse)	780	PF00330;PF00694;
353_7	P08249	P08249	105	157	KPGMTR	KHGVYNPNK			2DFD	X-RAY DIFFRACTION	1.9	B	C	87.0	139.0	-	-	26.304	24.772	False		inter	True	homo2mer	Heart	Mus musculus (Mouse)	Schweppe et al. 2017	5	MDH2	MDH2	intra	MDHM_MOUSE	Mus musculus (Mouse)	338	PF02866;PF00056;	MDHM_MOUSE	Mus musculus (Mouse)	338	PF02866;PF00056;
354	P00015	P00015	74	87	KYIPGTK	MIFAGIKK			2AIU	X-RAY DIFFRACTION	1.6	A	A	74.0	87.0	-	-	12.802	12.365	False		intra	True		Heart	Mus musculus (Mouse)	Schweppe et al. 2017	5	CYCT	CYCT	intra	CYC2_MOUSE	Mus musculus (Mouse)	105	PF00034;	CYC2_MOUSE	Mus musculus (Mouse)	105	PF00034;
355	P48962	P48962	147	245	LAADVGKGSSQR	KGADIMYTGTLDCWR			1OKC	X-RAY DIFFRACTION	2.2	A	A	146.0	244.0	-	-	25.309	25.117	False		intra	True		Heart	Mus musculus (Mouse)	Schweppe et al. 2017	5	SLC25A4	SLC25A4	intra	ADT1_MOUSE	Mus musculus (Mouse)	298	PF00153;	ADT1_MOUSE	Mus musculus (Mouse)	298	PF00153;
356_4	P05202	P05202	150	235	FFKFSR	EIASVVKKK			3PD6	X-RAY DIFFRACTION	2.4	C	C	150.0	235.0	-	-	23.25	21.498	False		intra	True	homo2mer	Heart	Mus musculus (Mouse)	Schweppe et al. 2017	5			intra	AATM_MOUSE	Mus musculus (Mouse)	430	PF00155;	AATM_MOUSE	Mus musculus (Mouse)	430	PF00155;
357	Q8BMS1	Q8BMS1	415	644	KALTSFER	GFYIYQEGSKNK			afQ8BMS1	ALPHAFOLD	ALPHAFOLD	A	A	415.0	644.0	85.59	72.69	24.312	24.252	False		intra	True		Heart	Mus musculus (Mouse)	Schweppe et al. 2017	5	HADHA	HADHA	intra	ECHA_MOUSE	Mus musculus (Mouse)	763	PF00725;PF02737;PF00378;	ECHA_MOUSE	Mus musculus (Mouse)	763	PF00725;PF02737;PF00378;
358	Q8BMF4	Q8BMF4	357	363	VFVSPLAKK	LAAEKGIDLTQVK			afQ8BMF4	ALPHAFOLD	ALPHAFOLD	A	A	357.0	363.0	84.8	84.6	14.678	11.319	False		intra	True	homo60mer	Heart	Mus musculus (Mouse)	Schweppe et al. 2017	5	DLAT	DLAT	intra	ODP2_MOUSE	Mus musculus (Mouse)	642	PF00198;PF00364;PF02817;	ODP2_MOUSE	Mus musculus (Mouse)	642	PF00198;PF00364;PF02817;
359_6	O08749	O08749	420	430	IGKFPFAANSR	AKTNADTDGMVK			3RNM	X-RAY DIFFRACTION	2.4	B	B	385.0	395.0	-	-	19.566	16.579	False		intra	True	homo2mer	Brain	Mus musculus (Mouse)	Schweppe et al. 2017	5	DLD	DLD	intra	DLDH_MOUSE	Mus musculus (Mouse)	509	PF07992;PF02852;	DLDH_MOUSE	Mus musculus (Mouse)	509	PF07992;PF02852;
360	Q9WTP6	Q9WTP6	181	147	SDDNEKALK	LIHPKSGR			2C9Y	X-RAY DIFFRACTION	2.1	A	A	181.0	147.0	-	-	33.191	30.454	False		intra	True		Liver	Mus musculus (Mouse)	Schweppe et al. 2017	5	AK2	AK2	intra	KAD2_MOUSE	Mus musculus (Mouse)	239	PF05191;	KAD2_MOUSE	Mus musculus (Mouse)	239	PF05191;
361_3	P54071	P54071	193	199	AGTFKLVFTPK	LVFTPKDGSSAK			5I96	X-RAY DIFFRACTION	1.55	B	A	193.0	199.0	-	-	14.556	13.286	False		inter	True	homo2mer	Heart	Mus musculus (Mouse)	Schweppe et al. 2017	5	IDH2	IDH2	intra	IDHP_MOUSE	Mus musculus (Mouse)	452	PF00180;	IDHP_MOUSE	Mus musculus (Mouse)	452	PF00180;
362_5	Q03265	Q03265	132	167	EGDVVKR	GPIGSKTR			6TT7	ELECTRON MICROSCOPY	3.5	B	B	89.0	124.0	-	-	24.569	23.936	False		intra	True		Heart	Mus musculus (Mouse)	Schweppe et al. 2017	5	ATP5A1	ATP5A1	intra	ATPA_MOUSE	Mus musculus (Mouse)	553	PF00006;PF00306;PF02874;	ATPA_MOUSE	Mus musculus (Mouse)	553	PF00006;PF00306;PF02874;
363_9	P63038	P63038	130	469	EGFEKISK	IGIEIIKR			7AZP	ELECTRON MICROSCOPY	3.5	B	B	104.0	443.0	-	-	13.727	12.956	False		intra	True	homo14mer	Heart	Mus musculus (Mouse)	Schweppe et al. 2017	5	HSPD1	HSPD1	intra	CH60_MOUSE	Mus musculus (Mouse)	573	PF00118;	CH60_MOUSE	Mus musculus (Mouse)	573	PF00118;
364	Q9D0K2	Q9D0K2	296	418	SGKPGGDVR	YGDLANWMIPGKMVK			afQ9D0K2	ALPHAFOLD	ALPHAFOLD	A	A	296.0	418.0	39.85	83.68			False		intra	False	homo2mer	Heart	Mus musculus (Mouse)	Schweppe et al. 2017	5	OXCT1	OXCT1	intra	SCOT1_MOUSE	Mus musculus (Mouse)	520	PF01144;	SCOT1_MOUSE	Mus musculus (Mouse)	520	PF01144;
365	Q6P8J7	Q6P8J7	353	344	LQKR	FSKILENLR			4Z9M	X-RAY DIFFRACTION	2.1	A	A	353.0	344.0	-	-	14.307	11.834	False		intra	True	homo2mer	Heart	Mus musculus (Mouse)	Schweppe et al. 2017	5	CKMT2	CKMT2	intra	KCRS_MOUSE	Mus musculus (Mouse)	419	PF00217;PF02807;	KCRS_MOUSE	Mus musculus (Mouse)	419	PF00217;PF02807;
366	Q9DCS9	Q9DCS9	111	137	LKACQQR	VTKAYQDR			6G2J	ELECTRON MICROSCOPY	3.3	p	p	110.0	136.0	-	-	20.696	19.603	False		intra	True		Heart	Mus musculus (Mouse)	Schweppe et al. 2017	5	NDUFB10	NDUFB10	intra	NDUBA_MOUSE	Mus musculus (Mouse)	176	PF10249;	NDUBA_MOUSE	Mus musculus (Mouse)	176	PF10249;
367	Q9DC69	Q9DC69	113	118	DKDSIR	KAVQHSNVVINLIGR			6G2J	ELECTRON MICROSCOPY	3.3	P	P	78.0	83.0	-	-	12.434	10.244	False		intra	True		Heart	Mus musculus (Mouse)	Schweppe et al. 2017	5	NDUFA9	NDUFA9	intra	NDUA9_MOUSE	Mus musculus (Mouse)	377	PF05368;	NDUA9_MOUSE	Mus musculus (Mouse)	377	PF05368;
368	Q8BMS1	Q8BMS1	415	214	KALTSFER	KMGLVDQLVEPLGPGIK			afQ8BMS1	ALPHAFOLD	ALPHAFOLD	A	A	415.0	214.0	85.59	92.21	11.16	11.16	False		intra	True		Heart	Mus musculus (Mouse)	Schweppe et al. 2017	5	HADHA	HADHA	intra	ECHA_MOUSE	Mus musculus (Mouse)	763	PF00725;PF02737;PF00378;	ECHA_MOUSE	Mus musculus (Mouse)	763	PF00725;PF02737;PF00378;
369_5	Q03265	Q03265	175	194	VGLKAPGIIPR	ISVREPMQTGIKAVDSLVPIGR			6TT7	ELECTRON MICROSCOPY	3.5	B	B	132.0	151.0	-	-	49.476	37.552	False	'distance above range'	inter	False		Heart	Mus musculus (Mouse)	Schweppe et al. 2017	5	ATP5A1	ATP5A1	intra	ATPA_MOUSE	Mus musculus (Mouse)	553	PF00006;PF00306;PF02874;	ATPA_MOUSE	Mus musculus (Mouse)	553	PF00006;PF00306;PF02874;
370	P56480	P56480	198	124	VVDLLAPYAKGGK	GQKVLDSGAPIKIPVGPETLGR			2W6E	X-RAY DIFFRACTION	6.5	D	D	148.0	74.0	-	-			False		intra	False		Heart	Mus musculus (Mouse)	Schweppe et al. 2017	5	ATP5B	ATP5B	intra	ATPB_MOUSE	Mus musculus (Mouse)	529	PF00006;PF02874;	ATPB_MOUSE	Mus musculus (Mouse)	529	PF00006;PF02874;
371	P56382	P56382	50	44	VSKKE	TSGSSIKIVK			afP56382	ALPHAFOLD	ALPHAFOLD	A	A	50.0	44.0	70.46	85.66	21.088	19.313	False		intra	True		Heart	Mus musculus (Mouse)	Schweppe et al. 2017	5	ATP5E	ATP5E	intra	ATP5E_MOUSE	Mus musculus (Mouse)	52	PF04627;	ATP5E_MOUSE	Mus musculus (Mouse)	52	PF04627;
372	Q99KI0	Q99KI0	521	411	KFKLEAPDADELPR	CKSQFTITPGSEQIR			1B0J	X-RAY DIFFRACTION	2.5	A	A	494.0	384.0	-	-	16.972	16.311	False		intra	True		Heart	Mus musculus (Mouse)	Schweppe et al. 2017	5	ACO2	ACO2	intra	ACON_MOUSE	Mus musculus (Mouse)	780	PF00330;PF00694;	ACON_MOUSE	Mus musculus (Mouse)	780	PF00330;PF00694;
373	Q9CZU6	Q9CZU6	370	103	HLPKDPMFK	GYSIPECQKMLPK			afQ9CZU6	ALPHAFOLD	ALPHAFOLD	A	A	370.0	103.0	98.07	98.44	28.84	27.356	False		intra	True	homo2mer_homo4mer	Heart	Mus musculus (Mouse)	Schweppe et al. 2017	5	CS	CS	intra	CISY_MOUSE	Mus musculus (Mouse)	464	PF00285;	CISY_MOUSE	Mus musculus (Mouse)	464	PF00285;
374	Q60932	Q60932	128	122	IKTGYK	LTFDSSFSPNTGKK			3EMN	X-RAY DIFFRACTION	2.3	X	X	115.0	109.0	-	-	21.001	20.11	False		intra	True	homo2mer	Brain	Mus musculus (Mouse)	Schweppe et al. 2017	5	VDAC1	VDAC1	intra	VDAC1_MOUSE	Mus musculus (Mouse)	296	PF01459;	VDAC1_MOUSE	Mus musculus (Mouse)	296	PF01459;
375	P47934	P47934	261	186	NTWAKAYNNLIK	VPGPKQDSVVNFLK			2H3P	X-RAY DIFFRACTION	2.2	A	A	261.0	186.0	-	-	12.712	11.668	False		intra	True		Heart	Mus musculus (Mouse)	Schweppe et al. 2017	5	CRAT	CRAT	intra	CACP_MOUSE	Mus musculus (Mouse)	626	PF00755;	CACP_MOUSE	Mus musculus (Mouse)	626	PF00755;
376_4	Q8C196	Q8C196	811	831	TFEESFQKALR	LPMNKEWPANLDLK			6UEL	X-RAY DIFFRACTION	1.9	B	B	811.0	831.0	-	-	26.495	23.854	False		intra	True		Liver	Mus musculus (Mouse)	Schweppe et al. 2017	5			intra	CPSM_MOUSE	Mus musculus (Mouse)	1500	PF02786;PF02787;PF00988;PF00117;PF02142;	CPSM_MOUSE	Mus musculus (Mouse)	1500	PF02786;PF02787;PF00988;PF00117;PF02142;
377	Q91VR2	Q91VR2	43	49	NIQKITK	SMKMVAAAK			afQ91VR2	ALPHAFOLD	ALPHAFOLD	A	A	43.0	49.0	97.74	96.97	13.88	10.821	False		intra	True		Heart	Mus musculus (Mouse)	Schweppe et al. 2017	5	ATP5C1	ATP5C1	intra	ATPG_MOUSE	Mus musculus (Mouse)	298	PF00231;	ATPG_MOUSE	Mus musculus (Mouse)	298	PF00231;
378	Q8BMS1	Q8BMS1	411	644	GLNDKVK	GFYIYQEGSKNK			afQ8BMS1	ALPHAFOLD	ALPHAFOLD	A	A	411.0	644.0	92.97	72.69	22.785	22.516	False		intra	True		Heart	Mus musculus (Mouse)	Schweppe et al. 2017	5	HADHA	HADHA	intra	ECHA_MOUSE	Mus musculus (Mouse)	763	PF00725;PF02737;PF00378;	ECHA_MOUSE	Mus musculus (Mouse)	763	PF00725;PF02737;PF00378;
379	Q8CAQ8	Q8CAQ8	269	384	KSAQWR	ELDSITPDITPGWKGMSISDLAGK			afQ8CAQ8	ALPHAFOLD	ALPHAFOLD	A	A	269.0	384.0	69.75	39.3			False		intra	False		Liver	Mus musculus (Mouse)	Schweppe et al. 2017	5	IMMT	IMMT	intra	MIC60_MOUSE	Mus musculus (Mouse)	757	PF09731;	MIC60_MOUSE	Mus musculus (Mouse)	757	PF09731;
380	Q925I1	Q925I1	213	213	LKAAEHR	LKAAEHR			afQ925I1	ALPHAFOLD	ALPHAFOLD	A	A	213.0	213.0	70.65	70.65	0.0	0.0	True	'same peptide'	inter	True		Liver	Mus musculus (Mouse)	Schweppe et al. 2017	5	ATAD3A	ATAD3A	intra	ATAD3_MOUSE	Mus musculus (Mouse)	591	PF00004;PF12037;	ATAD3_MOUSE	Mus musculus (Mouse)	591	PF00004;PF12037;
381_11	P16858	P16858	192	213	TVDGPSGKLWR	GAAQNIIPASTGAAKAVGK			6LGJ	X-RAY DIFFRACTION	2.4	C	C	194.0	215.0	-	-	18.854	18.854	False		intra	True	homo4mer	Brain	Mus musculus (Mouse)	Schweppe et al. 2017	5			intra	G3P_MOUSE	Mus musculus (Mouse)	333	PF02800;PF00044;	G3P_MOUSE	Mus musculus (Mouse)	333	PF02800;PF00044;
382	P56391	P56391	10	47	IKNYK	AMTAKGGDVSVCEWYR			7O37	ELECTRON MICROSCOPY	3.2	h	h	9.0	46.0	-	-	21.869	20.919	False		intra	True		Heart	Mus musculus (Mouse)	Schweppe et al. 2017	5	COX6B1	COX6B1	intra	CX6B1_MOUSE	Mus musculus (Mouse)	86	PF02297;	CX6B1_MOUSE	Mus musculus (Mouse)	86	PF02297;
383	Q9DC69	Q9DC69	189	175	AVGEKEVR	FIHVSHLNASMKSSSK			6G2J	ELECTRON MICROSCOPY	3.3	P	P	154.0	140.0	-	-	14.71	14.126	False		intra	True		Heart	Mus musculus (Mouse)	Schweppe et al. 2017	5	NDUFA9	NDUFA9	intra	NDUA9_MOUSE	Mus musculus (Mouse)	377	PF05368;	NDUA9_MOUSE	Mus musculus (Mouse)	377	PF05368;
384_4	Q9DB77	Q9DB77	430	250	KFVSGK	GGLGLAGAKAK			7O37	ELECTRON MICROSCOPY	3.2	M	M	416.0	236.0	-	-	19.851	19.833	False		intra	True		Heart	Mus musculus (Mouse)	Schweppe et al. 2017	5	UQCRC2	UQCRC2	intra	QCR2_MOUSE	Mus musculus (Mouse)	453	PF00675;PF05193;	QCR2_MOUSE	Mus musculus (Mouse)	453	PF00675;PF05193;
385_4	Q9DB77	Q9DB77	159	199	SQLKIDK	MGKITSEELHYFVQNHFTSAR			7O37	ELECTRON MICROSCOPY	3.2	M	M	145.0	185.0	-	-	14.145	12.229	False		intra	True		Heart	Mus musculus (Mouse)	Schweppe et al. 2017	5	UQCRC2	UQCRC2	intra	QCR2_MOUSE	Mus musculus (Mouse)	453	PF00675;PF05193;	QCR2_MOUSE	Mus musculus (Mouse)	453	PF00675;PF05193;
386	Q6P8J7	Q6P8J7	344	344	FSKILENLR	FSKILENLR			4Z9M	X-RAY DIFFRACTION	2.1	A	A	344.0	344.0	-	-	0.0	0.0	True	'same peptide'	inter	True	homo2mer	Heart	Mus musculus (Mouse)	Schweppe et al. 2017	5	CKMT2	CKMT2	intra	KCRS_MOUSE	Mus musculus (Mouse)	419	PF00217;PF02807;	KCRS_MOUSE	Mus musculus (Mouse)	419	PF00217;PF02807;
387_6	P97807	P97807	77	63	STMNFKIGGATER	VPTDKYYGAQTVR			3E04	X-RAY DIFFRACTION	1.95	B	B	80.0	66.0	-	-	17.276	17.227	False		intra	True	homo4mer	Heart	Mus musculus (Mouse)	Schweppe et al. 2017	5	FH1	FH1	intra	FUMH_MOUSE	Mus musculus (Mouse)	507	PF10415;PF00206;	FUMH_MOUSE	Mus musculus (Mouse)	507	PF10415;PF00206;
388	P54071	P54071	384	282	GKLDGNQDLIR	TDFDKNKIWYEHR			5I96	X-RAY DIFFRACTION	1.55	A	A	384.0	282.0	-	-	20.983	20.648	False		intra	True	homo2mer	Heart	Mus musculus (Mouse)	Schweppe et al. 2017	5	IDH2	IDH2	intra	IDHP_MOUSE	Mus musculus (Mouse)	452	PF00180;	IDHP_MOUSE	Mus musculus (Mouse)	452	PF00180;
389	P48962	P48962	33	272	VKLLLQVQHASK	IAKDEGANAFFKGAWSNVLR			1OKC	X-RAY DIFFRACTION	2.2	A	A	32.0	271.0	-	-	10.66	8.983	False		intra	True		Heart	Mus musculus (Mouse)	Schweppe et al. 2017	5	SLC25A4	SLC25A4	intra	ADT1_MOUSE	Mus musculus (Mouse)	298	PF00153;	ADT1_MOUSE	Mus musculus (Mouse)	298	PF00153;
390	P48962	P48962	147	63	LAADVGKGSSQR	IPKEQGFLSFWR			1OKC	X-RAY DIFFRACTION	2.2	A	A	146.0	62.0	-	-	10.92	9.613	False		intra	True		Heart	Mus musculus (Mouse)	Schweppe et al. 2017	5	SLC25A4	SLC25A4	intra	ADT1_MOUSE	Mus musculus (Mouse)	298	PF00153;	ADT1_MOUSE	Mus musculus (Mouse)	298	PF00153;
391	P56480	P56480	159	259	IMNVIGEPIDERGPIKTK	EGNDLYHEMIESGVINLKDATSK			2W6E	X-RAY DIFFRACTION	6.5	D	D	109.0	209.0	-	-	17.86	16.737	False		intra	True		Heart	Mus musculus (Mouse)	Schweppe et al. 2017	5	ATP5B	ATP5B	intra	ATPB_MOUSE	Mus musculus (Mouse)	529	PF00006;PF02874;	ATPB_MOUSE	Mus musculus (Mouse)	529	PF00006;PF02874;
392	Q9DCW4	Q9DCW4	205	116	KIEVVK	LAEKEKVDLLFLGK			1EFV	X-RAY DIFFRACTION	2.1	B	B	205.0	116.0	-	-	20.097	19.868	False		intra	True		Heart	Mus musculus (Mouse)	Schweppe et al. 2017	5	ETFB	ETFB	intra	ETFB_MOUSE	Mus musculus (Mouse)	255	PF01012;	ETFB_MOUSE	Mus musculus (Mouse)	255	PF01012;
393	Q9DB20	Q9DB20	70	84	VGQLLKDPK	VSLAVLNPYIKR			afQ9DB20	ALPHAFOLD	ALPHAFOLD	A	A	70.0	84.0	84.91	86.26	28.845	23.75	False		intra	True		Heart	Mus musculus (Mouse)	Schweppe et al. 2017	5	ATP5O	ATP5O	intra	ATPO_MOUSE	Mus musculus (Mouse)	213	PF00213;	ATPO_MOUSE	Mus musculus (Mouse)	213	PF00213;
394	Q8BMS1	Q8BMS1	60	519	INSPNSKVNTLNK	TSKDTTASAVAVGLR			afQ8BMS1	ALPHAFOLD	ALPHAFOLD	A	A	60.0	519.0	88.05	98.07	24.95	23.782	False		intra	True		Heart	Mus musculus (Mouse)	Schweppe et al. 2017	5	HADHA	HADHA	intra	ECHA_MOUSE	Mus musculus (Mouse)	763	PF00725;PF02737;PF00378;	ECHA_MOUSE	Mus musculus (Mouse)	763	PF00725;PF02737;PF00378;
395_56	Q6P8J7	Q6P8J7	292	344	GLKEVER	FSKILENLR			4Z9M	X-RAY DIFFRACTION	2.1	G	H	292.0	344.0	-	-	37.12	37.12	False	'distance above range'	inter	False	homo2mer	Heart	Mus musculus (Mouse)	Schweppe et al. 2017	5	CKMT2	CKMT2	intra	KCRS_MOUSE	Mus musculus (Mouse)	419	PF00217;PF02807;	KCRS_MOUSE	Mus musculus (Mouse)	419	PF00217;PF02807;
396	P24270	P24270	476	480	DAQLFIQKK	AVKNFTDVHPDYGAR			3NWL	X-RAY DIFFRACTION	2.69	A	A	475.0	479.0	-	-	6.793	6.481	False		intra	True	homo4mer	Liver	Mus musculus (Mouse)	Schweppe et al. 2017	5			intra	CATA_MOUSE	Mus musculus (Mouse)	527	PF00199;PF06628;	CATA_MOUSE	Mus musculus (Mouse)	527	PF00199;PF06628;
397_22	P08228	P08228	137	71	GGNEESTKTGNAGSR	KHGGPADEER			3GTT	X-RAY DIFFRACTION	2.4	D	D	136.0	70.0	-	-	8.988	7.709	False		intra	True	homo2mer	Brain	Mus musculus (Mouse)	Schweppe et al. 2017	5			intra	SODC_MOUSE	Mus musculus (Mouse)	154	PF00080;	SODC_MOUSE	Mus musculus (Mouse)	154	PF00080;
398	Q8BMS1	Q8BMS1	411	289	GLNDKVK	TVEEKVK			afQ8BMS1	ALPHAFOLD	ALPHAFOLD	A	A	411.0	289.0	92.97	95.27	26.165	26.035	False		intra	True		Heart	Mus musculus (Mouse)	Schweppe et al. 2017	5	HADHA	HADHA	intra	ECHA_MOUSE	Mus musculus (Mouse)	763	PF00725;PF02737;PF00378;	ECHA_MOUSE	Mus musculus (Mouse)	763	PF00725;PF02737;PF00378;
399_4	P17710	P17710	247	232	LLNKAIK	FKASGVEGADVVK			1BG3	X-RAY DIFFRACTION	2.8	B	B	191.0	176.0	-	-	21.787	19.539	False		intra	True	homo2mer	Heart	Mus musculus (Mouse)	Schweppe et al. 2017	5			intra	HXK1_MOUSE	Mus musculus (Mouse)	974	PF00349;PF03727;	HXK1_MOUSE	Mus musculus (Mouse)	974	PF00349;PF03727;
400	Q60932	Q60932	126	132	NAKIK	TGYKR			3EMN	X-RAY DIFFRACTION	2.3	X	X	113.0	119.0	-	-	19.952	19.036	False		intra	True	homo2mer	Brain	Mus musculus (Mouse)	Schweppe et al. 2017	5	VDAC1	VDAC1	intra	VDAC1_MOUSE	Mus musculus (Mouse)	296	PF01459;	VDAC1_MOUSE	Mus musculus (Mouse)	296	PF01459;
401	Q8BMS1	Q8BMS1	631	457	KSGK	HKVLK			afQ8BMS1	ALPHAFOLD	ALPHAFOLD	A	A	631.0	457.0	89.8	98.08	26.513	26.159	False		intra	True		Heart	Mus musculus (Mouse)	Schweppe et al. 2017	5	HADHA	HADHA	intra	ECHA_MOUSE	Mus musculus (Mouse)	763	PF00725;PF02737;PF00378;	ECHA_MOUSE	Mus musculus (Mouse)	763	PF00725;PF02737;PF00378;
402	Q9DB20	Q9DB20	201	207	SKIQK	LSKAMR			afQ9DB20	ALPHAFOLD	ALPHAFOLD	A	A	201.0	207.0	92.14	95.63	14.031	10.819	False		intra	True		Brain	Mus musculus (Mouse)	Schweppe et al. 2017	5	ATP5O	ATP5O	intra	ATPO_MOUSE	Mus musculus (Mouse)	213	PF00213;	ATPO_MOUSE	Mus musculus (Mouse)	213	PF00213;
403	Q91VS7	Q91VS7	60	60	GENAKK	GENAKK			afQ91VS7	ALPHAFOLD	ALPHAFOLD	A	A	60.0	60.0	49.62	49.62	0.0	0.0	True	'same peptide'	inter	True	homo3mer	Liver	Mus musculus (Mouse)	Schweppe et al. 2017	5			intra	MGST1_MOUSE	Mus musculus (Mouse)	155	PF01124;	MGST1_MOUSE	Mus musculus (Mouse)	155	PF01124;
404	Q9Z1P6	Q9Z1P6	10	23	VIQKLR	NWASGQDLQAKLQLR			6G2J	ELECTRON MICROSCOPY	3.3	r	r	9.0	22.0	-	-	16.865	15.894	False		intra	True		Heart	Mus musculus (Mouse)	Schweppe et al. 2017	5	NDUFA7	NDUFA7	intra	NDUA7_MOUSE	Mus musculus (Mouse)	113	PF07347;	NDUA7_MOUSE	Mus musculus (Mouse)	113	PF07347;
405	Q9DCJ5	Q9DCJ5	38	132	AAAHHYGAQCDKTNK	VKTDRPLPENPYHSR			6G2J	ELECTRON MICROSCOPY	3.3	X	X	37.0	131.0	-	-	8.658	8.546	False		intra	True		Heart	Mus musculus (Mouse)	Schweppe et al. 2017	5	NDUFA8	NDUFA8	intra	NDUA8_MOUSE	Mus musculus (Mouse)	172	PF06747;	NDUA8_MOUSE	Mus musculus (Mouse)	172	PF06747;
406	Q99LC5	Q99LC5	164	75	VKVFSVR	VAGVAKVLVAQHDAYK			1T9G	X-RAY DIFFRACTION	2.9	R	R	164.0	75.0	-	-	21.424	18.25	False		intra	True		Heart	Mus musculus (Mouse)	Schweppe et al. 2017	5	ETFA	ETFA	intra	ETFA_MOUSE	Mus musculus (Mouse)	333	PF01012;PF00766;	ETFA_MOUSE	Mus musculus (Mouse)	333	PF01012;PF00766;
407	Q06185	Q06185	48	34	IAAEEKK	YSYLKPR			afQ06185	ALPHAFOLD	ALPHAFOLD	A	A	48.0	34.0	95.07	94.5	22.372	21.221	False		intra	True		Heart	Mus musculus (Mouse)	Schweppe et al. 2017	5	ATP5K	ATP5K	intra	ATP5I_MOUSE	Mus musculus (Mouse)	71	PF05680;	ATP5I_MOUSE	Mus musculus (Mouse)	71	PF05680;
408	Q03265	Q03265	261	261	STVAQLVKR	STVAQLVKR			6TT7	ELECTRON MICROSCOPY	3.5	A	A	218.0	218.0	-	-	0.0	0.0	True	'same peptide'	inter	True		Heart	Mus musculus (Mouse)	Schweppe et al. 2017	5	ATP5A1	ATP5A1	intra	ATPA_MOUSE	Mus musculus (Mouse)	553	PF00006;PF00306;PF02874;	ATPA_MOUSE	Mus musculus (Mouse)	553	PF00006;PF00306;PF02874;
409	P56480	P56480	201	133	GGKIGLFGGAGVGK	VLDSGAPIKIPVGPETLGR			afP56480	ALPHAFOLD	ALPHAFOLD	A	A	201.0	133.0	92.65	95.47	30.74	26.196	False		intra	True		Heart	Mus musculus (Mouse)	Schweppe et al. 2017	5	ATP5B	ATP5B	intra	ATPB_MOUSE	Mus musculus (Mouse)	529	PF00006;PF02874;	ATPB_MOUSE	Mus musculus (Mouse)	529	PF00006;PF02874;
410	Q9Z2I9	Q9Z2I9	108	116	GKGTFTSGLK	GTFTSGLKGGVK			6G4Q	X-RAY DIFFRACTION	2.59	B	B	108.0	116.0	-	-	8.649	8.298	True	'peptides overlap'	inter	True		Heart	Mus musculus (Mouse)	Schweppe et al. 2017	5	SUCLA2	SUCLA2	intra	SUCB1_MOUSE	Mus musculus (Mouse)	463	PF08442;PF00549;	SUCB1_MOUSE	Mus musculus (Mouse)	463	PF08442;PF00549;
411	Q9CR13	Q9CR13	40	51	YLVKAFR	VTSEKLCR			afQ9CR13	ALPHAFOLD	ALPHAFOLD	A	A	40.0	51.0	94.45	51.2			False		intra	False		Heart	Mus musculus (Mouse)	Schweppe et al. 2017	5	1110001J03RIK	1110001J03RIK	intra	FMC1_MOUSE	Mus musculus (Mouse)	113		FMC1_MOUSE	Mus musculus (Mouse)	113
412	Q99JY0	Q99JY0	254	191	SHSLAKK	AKTLGQR			afQ99JY0	ALPHAFOLD	ALPHAFOLD	A	A	254.0	191.0	98.7	95.29			False		intra	False		Heart	Mus musculus (Mouse)	Schweppe et al. 2017	5			intra	ECHB_MOUSE	Mus musculus (Mouse)	475	PF02803;PF00108;	ECHB_MOUSE	Mus musculus (Mouse)	475	PF02803;PF00108;
413_37	Q64433	Q64433	36	36	GGIMLPEKSQGK	GGIMLPEKSQGK			4PJ1	X-RAY DIFFRACTION	3.15	O	U	36.0	36.0	-	-	12.127	12.046	False		inter	True		Heart	Mus musculus (Mouse)	Schweppe et al. 2017	5	HSPE1	HSPE1	intra	CH10_MOUSE	Mus musculus (Mouse)	102	PF00166;	CH10_MOUSE	Mus musculus (Mouse)	102	PF00166;
414	Q62425	Q62425	76	64	LKKEGPDF	LGPNEQYKFYSVNVDYSK			afQ62425	ALPHAFOLD	ALPHAFOLD	A	A	76.0	64.0	88.94	92.56	19.239	17.998	False		intra	True		Heart	Mus musculus (Mouse)	Schweppe et al. 2017	5	NDUFA4	NDUFA4	intra	NDUA4_MOUSE	Mus musculus (Mouse)	82	PF06522;	NDUA4_MOUSE	Mus musculus (Mouse)	82	PF06522;
415	P56480	P56480	159	133	GPIKTK	VLDSGAPIKIPVGPETLGR			afP56480	ALPHAFOLD	ALPHAFOLD	A	A	159.0	133.0	90.46	95.47	16.522	15.497	False		intra	True		Heart	Mus musculus (Mouse)	Schweppe et al. 2017	5	ATP5B	ATP5B	intra	ATPB_MOUSE	Mus musculus (Mouse)	529	PF00006;PF02874;	ATPB_MOUSE	Mus musculus (Mouse)	529	PF00006;PF02874;
416	P56382	P56382	44	21	TSGSSIKIVK	FSQICAKAVR			6TT7	ELECTRON MICROSCOPY	3.5	I	I	44.0	21.0	-	-	20.017	19.647	False		intra	True		Heart	Mus musculus (Mouse)	Schweppe et al. 2017	5	ATP5E	ATP5E	intra	ATP5E_MOUSE	Mus musculus (Mouse)	52	PF04627;	ATP5E_MOUSE	Mus musculus (Mouse)	52	PF04627;
417	Q9QXX4	Q9QXX4	10	18	VALTKR	ADPAELKAIFLK			afQ9QXX4	ALPHAFOLD	ALPHAFOLD	A	A	10.0	18.0	78.97	95.51	20.513	17.178	False		intra	True	homo2mer	Liver	Mus musculus (Mouse)	Schweppe et al. 2017	5	SLC25A13	SLC25A13	intra	CMC2_MOUSE	Mus musculus (Mouse)	676	PF00153;	CMC2_MOUSE	Mus musculus (Mouse)	676	PF00153;
418	Q8CAQ8	Q8CAQ8	281	285	TVEGALKER	RKAVDEAADALLK			afQ8CAQ8	ALPHAFOLD	ALPHAFOLD	A	A	281.0	285.0	90.93	92.16	6.865	6.532	False		intra	True		Heart	Mus musculus (Mouse)	Schweppe et al. 2017	5	IMMT	IMMT	intra	MIC60_MOUSE	Mus musculus (Mouse)	757	PF09731;	MIC60_MOUSE	Mus musculus (Mouse)	757	PF09731;
419	Q99LB7	Q99LB7	167	174	LNEYKR	LMSLGKAYGIESHVLSPAETK			afQ99LB7	ALPHAFOLD	ALPHAFOLD	A	A	167.0	174.0	97.37	95.81	11.738	11.234	False		intra	True		Liver	Mus musculus (Mouse)	Schweppe et al. 2017	5	SARDH	SARDH	intra	SARDH_MOUSE	Mus musculus (Mouse)	919	PF01266;PF16350;PF01571;PF08669;	SARDH_MOUSE	Mus musculus (Mouse)	919	PF01266;PF16350;PF01571;PF08669;
420	P47740	P47740	289	296	HFKR	LQSLLKGQK			afP47740	ALPHAFOLD	ALPHAFOLD	A	A	289.0	296.0	98.63	96.43	11.855	11.493	False		intra	True	homo2mer	Liver	Mus musculus (Mouse)	Schweppe et al. 2017	5			intra	AL3A2_MOUSE	Mus musculus (Mouse)	484	PF00171;	AL3A2_MOUSE	Mus musculus (Mouse)	484	PF00171;
421	P50544	P50544	65	483	EKPAR	GKELTGLGNALK			afP50544	ALPHAFOLD	ALPHAFOLD	A	A	65.0	483.0	27.6	92.5			False		intra	False	homo2mer	Heart	Mus musculus (Mouse)	Schweppe et al. 2017	5	ACADVL	ACADVL	intra	ACADV_MOUSE	Mus musculus (Mouse)	656	PF00441;PF02770;PF02771;	ACADV_MOUSE	Mus musculus (Mouse)	656	PF00441;PF02770;PF02771;
422	Q9DCW4	Q9DCW4	11	248	ALVAVKR	VETTEDLVAKLK			1EFV	X-RAY DIFFRACTION	2.1	B	B	11.0	248.0	-	-	49.646	44.039	False	'distance above range'	inter	False		Heart	Mus musculus (Mouse)	Schweppe et al. 2017	5	ETFB	ETFB	intra	ETFB_MOUSE	Mus musculus (Mouse)	255	PF01012;	ETFB_MOUSE	Mus musculus (Mouse)	255	PF01012;
423	Q99KI0	Q99KI0	31	549	AKVAMSHFEPSEYIR	SDFDPGQDTYQHPPKDSSGQR			1B0J	X-RAY DIFFRACTION	2.5	A	A	4.0	522.0	-	-	20.023	19.188	False		intra	True		Heart	Mus musculus (Mouse)	Schweppe et al. 2017	5	ACO2	ACO2	intra	ACON_MOUSE	Mus musculus (Mouse)	780	PF00330;PF00694;	ACON_MOUSE	Mus musculus (Mouse)	780	PF00330;PF00694;
424	Q03265	Q03265	427	240	AMKQVAGTMK	FNDGTDEKKK			6TT7	ELECTRON MICROSCOPY	3.5	A	A	384.0	197.0	-	-	18.956	18.052	False		intra	True		Heart	Mus musculus (Mouse)	Schweppe et al. 2017	5	ATP5A1	ATP5A1	intra	ATPA_MOUSE	Mus musculus (Mouse)	553	PF00006;PF00306;PF02874;	ATPA_MOUSE	Mus musculus (Mouse)	553	PF00006;PF00306;PF02874;
425	P54071	P54071	384	272	GKLDGNQDLIR	FKDIFQEIFDKHYK			5I96	X-RAY DIFFRACTION	1.55	A	A	384.0	272.0	-	-	24.476	24.111	False		intra	True	homo2mer	Heart	Mus musculus (Mouse)	Schweppe et al. 2017	5	IDH2	IDH2	intra	IDHP_MOUSE	Mus musculus (Mouse)	452	PF00180;	IDHP_MOUSE	Mus musculus (Mouse)	452	PF00180;
426	P41216	P41216	398	387	KEAELR	IFGQANTSLKR			afP41216	ALPHAFOLD	ALPHAFOLD	A	A	398.0	387.0	95.78	90.28	16.686	16.224	False		intra	True		Heart	Mus musculus (Mouse)	Schweppe et al. 2017	5			intra	ACSL1_MOUSE	Mus musculus (Mouse)	699	PF00501;PF13193;	ACSL1_MOUSE	Mus musculus (Mouse)	699	PF00501;PF13193;
427	Q9DBM2	Q9DBM2	579	569	GWYQYDKPLGR	FGQKTGK			3ZW8	X-RAY DIFFRACTION	2.5	A	A	583.0	573.0	-	-	12.813	10.561	False		intra	True	homo2mer	Liver	Mus musculus (Mouse)	Schweppe et al. 2017	5	EHHADH	EHHADH	intra	ECHP_MOUSE	Mus musculus (Mouse)	718	PF00725;PF02737;PF00378;	ECHP_MOUSE	Mus musculus (Mouse)	718	PF00725;PF02737;PF00378;
428	Q9CQ75	Q9CQ75	98	75	AMQNVLSGKA	YAFGQEKTVSLNNLSADEVTR			afQ9CQ75	ALPHAFOLD	ALPHAFOLD	A	A	98.0	75.0	56.69	90.9			False		intra	False		Brain	Mus musculus (Mouse)	Schweppe et al. 2017	5	NDUFA2	NDUFA2	intra	NDUA2_MOUSE	Mus musculus (Mouse)	99	PF05047;	NDUA2_MOUSE	Mus musculus (Mouse)	99	PF05047;
429	Q99LC5	Q99LC5	69	216	VVQDLCKVAGVAK	SDRPELTGAKVVVSGGR			afQ99LC5	ALPHAFOLD	ALPHAFOLD	A	A	69.0	216.0	97.81	96.81	24.555	23.666	False		intra	True		Heart	Mus musculus (Mouse)	Schweppe et al. 2017	5	ETFA	ETFA	intra	ETFA_MOUSE	Mus musculus (Mouse)	333	PF01012;PF00766;	ETFA_MOUSE	Mus musculus (Mouse)	333	PF01012;PF00766;
430	Q91WS0	Q91WS0	37	42	FYAKENR	TKAMVNLQIQK			afQ91WS0	ALPHAFOLD	ALPHAFOLD	A	A	37.0	42.0	73.48	78.31	11.978	9.798	False		intra	True	homo2mer	Brain	Mus musculus (Mouse)	Schweppe et al. 2017	5	CISD1	CISD1	intra	CISD1_MOUSE	Mus musculus (Mouse)	108	PF10660;PF09360;	CISD1_MOUSE	Mus musculus (Mouse)	108	PF10660;PF09360;
431_4	Q8C196	Q8C196	841	793	KELSEPSSTR	IGSSMKSVGEVMAIGR			6UEL	X-RAY DIFFRACTION	1.9	B	B	841.0	793.0	-	-	24.011	23.187	False		intra	True		Liver	Mus musculus (Mouse)	Schweppe et al. 2017	5			intra	CPSM_MOUSE	Mus musculus (Mouse)	1500	PF02786;PF02787;PF00988;PF00117;PF02142;	CPSM_MOUSE	Mus musculus (Mouse)	1500	PF02786;PF02787;PF00988;PF00117;PF02142;
432	Q8C196	Q8C196	811	793	TFEESFQKALR	IGSSMKSVGEVMAIGR			6UEL	X-RAY DIFFRACTION	1.9	A	A	811.0	793.0	-	-	37.451	23.933	False	'distance above range'	inter	False		Liver	Mus musculus (Mouse)	Schweppe et al. 2017	5			intra	CPSM_MOUSE	Mus musculus (Mouse)	1500	PF02786;PF02787;PF00988;PF00117;PF02142;	CPSM_MOUSE	Mus musculus (Mouse)	1500	PF02786;PF02787;PF00988;PF00117;PF02142;
433	Q8BH59	Q8BH59	234	244	KIYSTLAGTR	KDIEVTKEEFAQSAIR			afQ8BH59	ALPHAFOLD	ALPHAFOLD	A	A	234.0	244.0	84.23	60.42			False		intra	False	homo2mer	Heart	Mus musculus (Mouse)	Schweppe et al. 2017	5	SLC25A12	SLC25A12	intra	CMC1_MOUSE	Mus musculus (Mouse)	677	PF00153;	CMC1_MOUSE	Mus musculus (Mouse)	677	PF00153;
434	P56480	P56480	159	201	GPIKTK	GGKIGLFGGAGVGK			2W6E	X-RAY DIFFRACTION	6.5	D	D	109.0	151.0	-	-	36.368	32.677	False	'distance above range'	inter	False		Heart	Mus musculus (Mouse)	Schweppe et al. 2017	5	ATP5B	ATP5B	intra	ATPB_MOUSE	Mus musculus (Mouse)	529	PF00006;PF02874;	ATPB_MOUSE	Mus musculus (Mouse)	529	PF00006;PF02874;
435_16	P54869	P54869	310	358	MVQKSLAR	ALLKASLDMFNQK			2WYA	X-RAY DIFFRACTION	1.7	D	D	310.0	358.0	-	-	14.533	12.545	False		intra	True	homo2mer	Liver	Mus musculus (Mouse)	Schweppe et al. 2017	5	HMGCS2	HMGCS2	intra	HMCS2_MOUSE	Mus musculus (Mouse)	508	PF08540;PF01154;	HMCS2_MOUSE	Mus musculus (Mouse)	508	PF08540;PF01154;
436	O35129	O35129	216	262	AQFLVEKAK	AAQNISKTIATSQNR			afO35129	ALPHAFOLD	ALPHAFOLD	A	A	216.0	262.0	97.7	84.75	40.447	40.447	False	'distance above range'	inter	False	homo2mer_homo3mer	Heart	Mus musculus (Mouse)	Schweppe et al. 2017	5	PHB2	PHB2	intra	PHB2_MOUSE	Mus musculus (Mouse)	299	PF01145;	PHB2_MOUSE	Mus musculus (Mouse)	299	PF01145;
437	Q8CAQ8	Q8CAQ8	298	437	AKEELEK	HKLEEK			afQ8CAQ8	ALPHAFOLD	ALPHAFOLD	A	A	298.0	437.0	91.35	92.43	36.591	35.913	False	'distance above range'	inter	False		Brain	Mus musculus (Mouse)	Schweppe et al. 2017	5	IMMT	IMMT	intra	MIC60_MOUSE	Mus musculus (Mouse)	757	PF09731;	MIC60_MOUSE	Mus musculus (Mouse)	757	PF09731;
438	P99029	P99029	79	82	VNLAELFKGK	KGVLFGVPGAFTPGCSK			1H4O	X-RAY DIFFRACTION	1.95	A	A	30.0	33.0	-	-	15.252	11.103	False		intra	True	homo2mer	Heart	Mus musculus (Mouse)	Schweppe et al. 2017	5			intra	PRDX5_MOUSE	Mus musculus (Mouse)	210	PF08534;	PRDX5_MOUSE	Mus musculus (Mouse)	210	PF08534;
439	P24270	P24270	476	16	DAQLFIQKK	QWKEQR			3NWL	X-RAY DIFFRACTION	2.69	A	A	475.0	15.0	-	-			False		intra	False	homo4mer	Liver	Mus musculus (Mouse)	Schweppe et al. 2017	5			intra	CATA_MOUSE	Mus musculus (Mouse)	527	PF00199;PF06628;	CATA_MOUSE	Mus musculus (Mouse)	527	PF00199;PF06628;
440	Q8BMS1	Q8BMS1	292	289	KQTK	TVEEKVK			afQ8BMS1	ALPHAFOLD	ALPHAFOLD	A	A	292.0	289.0	93.41	95.27	6.727	5.702	False		intra	True		Heart	Mus musculus (Mouse)	Schweppe et al. 2017	5	HADHA	HADHA	intra	ECHA_MOUSE	Mus musculus (Mouse)	763	PF00725;PF02737;PF00378;	ECHA_MOUSE	Mus musculus (Mouse)	763	PF00725;PF02737;PF00378;
441	Q60597	Q60597	276	1000	WSSEKR	KTHLTELQR			7WGR	ELECTRON MICROSCOPY	2.92	A	A	276.0	1000.0	-	-			False		intra	False	homo2mer_homo6mer	Heart	Mus musculus (Mouse)	Schweppe et al. 2017	5	OGDH	OGDH	intra	ODO1_MOUSE	Mus musculus (Mouse)	1023	PF16078;PF00676;PF16870;PF02779;	ODO1_MOUSE	Mus musculus (Mouse)	1023	PF16078;PF00676;PF16870;PF02779;
442	Q62425	Q62425	74	56	FYSVNVDYSKLKK	KNNPEPWNKLGPNEQYK			afQ62425	ALPHAFOLD	ALPHAFOLD	A	A	74.0	56.0	92.7	84.74	25.056	20.553	False		intra	True		Heart	Mus musculus (Mouse)	Schweppe et al. 2017	5	NDUFA4	NDUFA4	intra	NDUA4_MOUSE	Mus musculus (Mouse)	82	PF06522;	NDUA4_MOUSE	Mus musculus (Mouse)	82	PF06522;
443	Q3ULD5	Q3ULD5	80	70	GKLLPR	LGGSEKAR			afQ3ULD5	ALPHAFOLD	ALPHAFOLD	A	A	80.0	70.0	98.47	97.98	17.087	14.909	False		intra	True	homo6mer	Heart	Mus musculus (Mouse)	Schweppe et al. 2017	5	MCCC2	MCCC2	intra	MCCB_MOUSE	Mus musculus (Mouse)	563	PF01039;	MCCB_MOUSE	Mus musculus (Mouse)	563	PF01039;
444_2	P05202	P05202	150	150	FFKFSR	FFKFSR			3PD6	X-RAY DIFFRACTION	2.4	A	C	150.0	150.0	-	-	12.942	12.468	False		inter	True	homo2mer	Heart	Mus musculus (Mouse)	Schweppe et al. 2017	5			intra	AATM_MOUSE	Mus musculus (Mouse)	430	PF00155;	AATM_MOUSE	Mus musculus (Mouse)	430	PF00155;
445_9	O35459	O35459	97	150	ISKDSDCR	YQKTFTVIEK			1DCI	X-RAY DIFFRACTION	1.5	C	C	97.0	150.0	-	-	16.084	15.9	False		intra	True	homo3mer_homo6mer	Heart	Mus musculus (Mouse)	Schweppe et al. 2017	5	ECH1	ECH1	intra	ECH1_MOUSE	Mus musculus (Mouse)	327	PF00378;	ECH1_MOUSE	Mus musculus (Mouse)	327	PF00378;
446_4	P54071	P54071	133	180	MWKSPNGTIR	HAHGDQYKATDFVVDR			5I96	X-RAY DIFFRACTION	1.55	B	B	133.0	180.0	-	-	13.958	13.928	False		intra	True	homo2mer	Heart	Mus musculus (Mouse)	Schweppe et al. 2017	5	IDH2	IDH2	intra	IDHP_MOUSE	Mus musculus (Mouse)	452	PF00180;	IDHP_MOUSE	Mus musculus (Mouse)	452	PF00180;
447	Q91WN4	Q91WN4	47	179	VAKSAR	AHLMKKPR			afQ91WN4	ALPHAFOLD	ALPHAFOLD	A	A	47.0	179.0	64.14	94.83			False		intra	False	homo2mer	Liver	Mus musculus (Mouse)	Schweppe et al. 2017	5			intra	KMO_MOUSE	Mus musculus (Mouse)	479	PF01494;	KMO_MOUSE	Mus musculus (Mouse)	479	PF01494;
448	Q8QZS1	Q8QZS1	352	91	AVLIDKDQTPK	GAGGKAFCAGGDIK			afQ8QZS1	ALPHAFOLD	ALPHAFOLD	A	A	352.0	91.0	95.43	98.02	18.866	18.866	False		intra	True		Heart	Mus musculus (Mouse)	Schweppe et al. 2017	5	HIBCH	HIBCH	intra	HIBCH_MOUSE	Mus musculus (Mouse)	385		HIBCH_MOUSE	Mus musculus (Mouse)	385
449	Q64521	Q64521	504	504	TYGDKAFEVAK	TYGDKAFEVAK			afQ64521	ALPHAFOLD	ALPHAFOLD	A	A	504.0	504.0	95.36	95.36	0.0	0.0	True	'same peptide'	inter	True	homo2mer	Brain	Mus musculus (Mouse)	Schweppe et al. 2017	5			intra	GPDM_MOUSE	Mus musculus (Mouse)	727	PF01266;PF16901;PF13499;	GPDM_MOUSE	Mus musculus (Mouse)	727	PF01266;PF16901;PF13499;
450	P30275	P30275	140	417	TMKHTTDLDASK	IPPPLVHSKH			afP30275	ALPHAFOLD	ALPHAFOLD	A	A	140.0	417.0	97.15	54.87			False		intra	False	homo8mer	Brain	Mus musculus (Mouse)	Schweppe et al. 2017	5			intra	KCRU_MOUSE	Mus musculus (Mouse)	418	PF00217;PF02807;	KCRU_MOUSE	Mus musculus (Mouse)	418	PF00217;PF02807;
451	P51881	P51881	166	155	IYKSDGIK	EFKGLGDCLVK			afP51881	ALPHAFOLD	ALPHAFOLD	A	A	166.0	155.0	97.3	93.97	14.068	13.931	False		intra	True		Heart	Mus musculus (Mouse)	Schweppe et al. 2017	5	SLC25A5	SLC25A5	intra	ADT2_MOUSE	Mus musculus (Mouse)	298	PF00153;	ADT2_MOUSE	Mus musculus (Mouse)	298	PF00153;
452	P54071	P54071	199	180	LVFTPKDGSSAK	HAHGDQYKATDFVVDR			5I96	X-RAY DIFFRACTION	1.55	A	A	199.0	180.0	-	-	21.499	19.428	False		intra	True	homo2mer	Heart	Mus musculus (Mouse)	Schweppe et al. 2017	5	IDH2	IDH2	intra	IDHP_MOUSE	Mus musculus (Mouse)	452	PF00180;	IDHP_MOUSE	Mus musculus (Mouse)	452	PF00180;
453	P05202	P05202	363	185	TQLVSNLKK	YYDPKTCGFDFSGALEDISK			3PD6	X-RAY DIFFRACTION	2.4	A	A	363.0	185.0	-	-	22.962	21.193	False		intra	True	homo2mer	Liver	Mus musculus (Mouse)	Schweppe et al. 2017	5			intra	AATM_MOUSE	Mus musculus (Mouse)	430	PF00155;	AATM_MOUSE	Mus musculus (Mouse)	430	PF00155;
454	Q9WTP6	Q9WTP6	28	147	AVLLGPPGAGKGTQAPK	LIHPKSGR			2C9Y	X-RAY DIFFRACTION	2.1	A	A	28.0	147.0	-	-	26.158	24.043	False		intra	True		Liver	Mus musculus (Mouse)	Schweppe et al. 2017	5	AK2	AK2	intra	KAD2_MOUSE	Mus musculus (Mouse)	239	PF05191;	KAD2_MOUSE	Mus musculus (Mouse)	239	PF05191;
455	Q8CAQ8	Q8CAQ8	298	352	AKEELEK	VQAAQSEAKVVSQYHELVVQAR			afQ8CAQ8	ALPHAFOLD	ALPHAFOLD	A	A	298.0	352.0	91.35	88.89	23.945	23.939	False		intra	True		Heart	Mus musculus (Mouse)	Schweppe et al. 2017	5	IMMT	IMMT	intra	MIC60_MOUSE	Mus musculus (Mouse)	757	PF09731;	MIC60_MOUSE	Mus musculus (Mouse)	757	PF09731;
456	Q8BMF4	Q8BMF4	357	382	VFVSPLAKK	KDIDSFVPSK			afQ8BMF4	ALPHAFOLD	ALPHAFOLD	A	A	357.0	382.0	84.8	84.23	23.027	14.203	False		intra	True	homo60mer	Heart	Mus musculus (Mouse)	Schweppe et al. 2017	5	DLAT	DLAT	intra	ODP2_MOUSE	Mus musculus (Mouse)	642	PF00198;PF00364;PF02817;	ODP2_MOUSE	Mus musculus (Mouse)	642	PF00198;PF00364;PF02817;
457	Q60932	Q60932	128	287	IKTGYK	NVNAGGHKLGLGLEFQA			3EMN	X-RAY DIFFRACTION	2.3	X	X	115.0	274.0	-	-	34.82	34.81	False		intra	True	homo2mer	Heart	Mus musculus (Mouse)	Schweppe et al. 2017	5	VDAC1	VDAC1	intra	VDAC1_MOUSE	Mus musculus (Mouse)	296	PF01459;	VDAC1_MOUSE	Mus musculus (Mouse)	296	PF01459;
458	P52825	P52825	424	414	LSSALKAGVTAAK	DSTQTPAIAPQSQPAATDSSVSVQKLSFK			afP52825	ALPHAFOLD	ALPHAFOLD	A	A	424.0	414.0	98.64	98.43	19.396	19.356	False		intra	True		Heart	Mus musculus (Mouse)	Schweppe et al. 2017	5	CPT2	CPT2	intra	CPT2_MOUSE	Mus musculus (Mouse)	658	PF00755;	CPT2_MOUSE	Mus musculus (Mouse)	658	PF00755;
459	P48962	P48962	107	147	HKQFWR	LAADVGKGSSQR			1OKC	X-RAY DIFFRACTION	2.2	A	A	106.0	146.0	-	-			False		intra	False		Heart	Mus musculus (Mouse)	Schweppe et al. 2017	5	SLC25A4	SLC25A4	intra	ADT1_MOUSE	Mus musculus (Mouse)	298	PF00153;	ADT1_MOUSE	Mus musculus (Mouse)	298	PF00153;
460	P05202	P05202	150	159	FFKFSR	DVFLPKPSWGNHTPIFR			3PD6	X-RAY DIFFRACTION	2.4	A	A	150.0	159.0	-	-	32.945	26.772	False		intra	True	homo2mer	Heart	Mus musculus (Mouse)	Schweppe et al. 2017	5			intra	AATM_MOUSE	Mus musculus (Mouse)	430	PF00155;	AATM_MOUSE	Mus musculus (Mouse)	430	PF00155;
461	P47738	P47738	430	409	FKTIEEVVGR	GYFIQPTVFGDVKDGMTIAK			afP47738	ALPHAFOLD	ALPHAFOLD	A	A	430.0	409.0	98.76	98.65	14.243	14.154	False		intra	True	homo4mer	Heart	Mus musculus (Mouse)	Schweppe et al. 2017	5	ALDH2	ALDH2	intra	ALDH2_MOUSE	Mus musculus (Mouse)	519	PF00171;	ALDH2_MOUSE	Mus musculus (Mouse)	519	PF00171;
462_9	Q03265	Q03265	427	175	AMKQVAGTMK	VGLKAPGIIPR			6TT7	ELECTRON MICROSCOPY	3.5	C	C	384.0	132.0	-	-	39.315	35.049	False	'distance above range'	inter	False		Heart	Mus musculus (Mouse)	Schweppe et al. 2017	5	ATP5A1	ATP5A1	intra	ATPA_MOUSE	Mus musculus (Mouse)	553	PF00006;PF00306;PF02874;	ATPA_MOUSE	Mus musculus (Mouse)	553	PF00006;PF00306;PF02874;
463	Q9JK42	Q9JK42	376	376	LPVYNKSAWR	LPVYNKSAWR			afQ9JK42	ALPHAFOLD	ALPHAFOLD	A	A	376.0	376.0	94.44	94.44	0.0	0.0	True	'same peptide'	inter	True	homo2mer	Heart	Mus musculus (Mouse)	Schweppe et al. 2017	5	PDK2	PDK2	intra	PDK2_MOUSE	Mus musculus (Mouse)	407	PF10436;PF02518;	PDK2_MOUSE	Mus musculus (Mouse)	407	PF10436;PF02518;
464	Q91VD9	Q91VD9	298	311	FAYDGLKR	NEKGLLTYTSWEDALSR			6G2J	ELECTRON MICROSCOPY	3.3	G	G	275.0	288.0	-	-	33.004	30.268	False		intra	True		Heart	Mus musculus (Mouse)	Schweppe et al. 2017	5	NDUFS1	NDUFS1	intra	NDUS1_MOUSE	Mus musculus (Mouse)	727	PF00384;PF10588;PF09326;	NDUS1_MOUSE	Mus musculus (Mouse)	727	PF00384;PF10588;PF09326;
465	P41216	P41216	208	240	AKLLLEGVENK	GKKCGVEIISLK			afP41216	ALPHAFOLD	ALPHAFOLD	A	A	208.0	240.0	96.25	97.29	16.968	14.575	False		intra	True		Heart	Mus musculus (Mouse)	Schweppe et al. 2017	5			intra	ACSL1_MOUSE	Mus musculus (Mouse)	699	PF00501;PF13193;	ACSL1_MOUSE	Mus musculus (Mouse)	699	PF00501;PF13193;
466_2	P54071	P54071	193	166	AGTFKLVFTPK	LVPGWTKPITIGR			5I96	X-RAY DIFFRACTION	1.55	A	B	193.0	166.0	-	-	52.786	46.663	False	'distance above range'	inter	False	homo2mer	Heart	Mus musculus (Mouse)	Schweppe et al. 2017	5	IDH2	IDH2	intra	IDHP_MOUSE	Mus musculus (Mouse)	452	PF00180;	IDHP_MOUSE	Mus musculus (Mouse)	452	PF00180;
467	P48962	P48962	272	260	DEGANAFFKGAWSNVLR	KIAK			1OKC	X-RAY DIFFRACTION	2.2	A	A	271.0	259.0	-	-	13.937	13.821	False		intra	True		Brain	Mus musculus (Mouse)	Schweppe et al. 2017	5	SLC25A4	SLC25A4	intra	ADT1_MOUSE	Mus musculus (Mouse)	298	PF00153;	ADT1_MOUSE	Mus musculus (Mouse)	298	PF00153;
468	Q9CQ92	Q9CQ92	92	67	ALKYVR	GSKEEQR			1NZN	X-RAY DIFFRACTION	2.0	A	A	95.0	70.0	-	-	19.189	19.023	False		intra	True		Heart	Mus musculus (Mouse)	Schweppe et al. 2017	5			intra	FIS1_MOUSE	Mus musculus (Mouse)	152	PF14853;PF14852;	FIS1_MOUSE	Mus musculus (Mouse)	152	PF14853;PF14852;
469	P30275	P30275	281	417	GGNMKR	IPPPLVHSKH			afP30275	ALPHAFOLD	ALPHAFOLD	A	A	281.0	417.0	98.55	54.87			False		intra	False	homo8mer	Brain	Mus musculus (Mouse)	Schweppe et al. 2017	5			intra	KCRU_MOUSE	Mus musculus (Mouse)	418	PF00217;PF02807;	KCRU_MOUSE	Mus musculus (Mouse)	418	PF00217;PF02807;
470	Q9DCX2	Q9DCX2	5	32	KLALK	AIGNALKSWNETFHAR			afQ9DCX2	ALPHAFOLD	ALPHAFOLD	A	A	5.0	32.0	50.61	91.41			False		intra	False		Heart	Mus musculus (Mouse)	Schweppe et al. 2017	5	ATP5H	ATP5H	intra	ATP5H_MOUSE	Mus musculus (Mouse)	161	PF05873;	ATP5H_MOUSE	Mus musculus (Mouse)	161	PF05873;
471	Q8QZS1	Q8QZS1	202	100	LKGR	AFCAGGDIKALSEAK			afQ8QZS1	ALPHAFOLD	ALPHAFOLD	A	A	202.0	100.0	96.62	85.92	25.235	25.137	False		intra	True		Heart	Mus musculus (Mouse)	Schweppe et al. 2017	5	HIBCH	HIBCH	intra	HIBCH_MOUSE	Mus musculus (Mouse)	385		HIBCH_MOUSE	Mus musculus (Mouse)	385
472	Q9DCN2	Q9DCN2	295	120	VGHPKER	DTHPKFPAGGK			1I7P	X-RAY DIFFRACTION	2.0	A	A	294.0	119.0	-	-	31.989	31.316	False		intra	True		Liver	Mus musculus (Mouse)	Schweppe et al. 2017	5			intra	NB5R3_MOUSE	Mus musculus (Mouse)	301	PF00970;PF00175;	NB5R3_MOUSE	Mus musculus (Mouse)	301	PF00970;PF00175;
473	Q8BWT1	Q8BWT1	137	209	FGTKFGLDLK	AANEAGYFNEEMAPIEVKTK			afQ8BWT1	ALPHAFOLD	ALPHAFOLD	A	A	137.0	209.0	95.96	93.42	44.879	44.644	False	'distance above range'	inter	False	homo2mer_homo4mer	Liver	Mus musculus (Mouse)	Schweppe et al. 2017	5	ACAA2	ACAA2	intra	THIM_MOUSE	Mus musculus (Mouse)	397	PF02803;PF00108;	THIM_MOUSE	Mus musculus (Mouse)	397	PF02803;PF00108;
474	Q8BW75	Q8BW75	49	357	NKNVK	LTKEER			afQ8BW75	ALPHAFOLD	ALPHAFOLD	A	A	49.0	357.0	97.75	98.3	18.792	18.736	False		intra	True	homo2mer	Liver	Mus musculus (Mouse)	Schweppe et al. 2017	5			intra	AOFB_MOUSE	Mus musculus (Mouse)	520	PF01593;	AOFB_MOUSE	Mus musculus (Mouse)	520	PF01593;
475	Q8C196	Q8C196	237	176	LLVKR	DKGTMLGK			6UEL	X-RAY DIFFRACTION	1.9	A	A	237.0	176.0	-	-	42.891	39.853	False	'distance above range'	inter	False		Liver	Mus musculus (Mouse)	Schweppe et al. 2017	5			intra	CPSM_MOUSE	Mus musculus (Mouse)	1500	PF02786;PF02787;PF00988;PF00117;PF02142;	CPSM_MOUSE	Mus musculus (Mouse)	1500	PF02786;PF02787;PF00988;PF00117;PF02142;
476	Q9DCW4	Q9DCW4	205	110	KIEVVK	VLAKLAEKEK			1EFV	X-RAY DIFFRACTION	2.1	B	B	205.0	110.0	-	-	21.248	20.776	False		intra	True		Heart	Mus musculus (Mouse)	Schweppe et al. 2017	5	ETFB	ETFB	intra	ETFB_MOUSE	Mus musculus (Mouse)	255	PF01012;	ETFB_MOUSE	Mus musculus (Mouse)	255	PF01012;
477	Q9DB15	Q9DB15	145	166	LTEAKPVDKVK	KLVESLPQEIK			afQ9DB15	ALPHAFOLD	ALPHAFOLD	A	A	145.0	166.0	87.87	90.89	13.633	11.633	False		intra	True		Heart	Mus musculus (Mouse)	Schweppe et al. 2017	5	MRPL12	MRPL12	intra	RM12_MOUSE	Mus musculus (Mouse)	201	PF00542;PF16320;	RM12_MOUSE	Mus musculus (Mouse)	201	PF00542;PF16320;
478	Q9CRB9	Q9CRB9	77	77	KESEHQR	KESEHQR			afQ9CRB9	ALPHAFOLD	ALPHAFOLD	A	A	77.0	77.0	96.38	96.38	0.0	0.0	True	'same peptide'	inter	True		Heart	Mus musculus (Mouse)	Schweppe et al. 2017	5	CHCHD3	CHCHD3	intra	MIC19_MOUSE	Mus musculus (Mouse)	227		MIC19_MOUSE	Mus musculus (Mouse)	227
479	Q9CQA3	Q9CQA3	43	57	KFAIYR	WDPDKTGDKPR			4YTP	X-RAY DIFFRACTION	3.1	B	B	13.0	27.0	-	-	23.781	22.772	False		intra	True		Heart	Mus musculus (Mouse)	Schweppe et al. 2017	5	SDHB	SDHB	intra	SDHB_MOUSE	Mus musculus (Mouse)	282	PF13085;	SDHB_MOUSE	Mus musculus (Mouse)	282	PF13085;
480	Q99JY0	Q99JY0	333	45	ALAMGYKPK	KTLAKPNMK			afQ99JY0	ALPHAFOLD	ALPHAFOLD	A	A	333.0	45.0	96.73	85.01	23.838	22.045	False		intra	True		Heart	Mus musculus (Mouse)	Schweppe et al. 2017	5			intra	ECHB_MOUSE	Mus musculus (Mouse)	475	PF02803;PF00108;	ECHB_MOUSE	Mus musculus (Mouse)	475	PF02803;PF00108;
481	Q8BMS1	Q8BMS1	289	644	TVEEKVK	GFYIYQEGSKNK			afQ8BMS1	ALPHAFOLD	ALPHAFOLD	A	A	289.0	644.0	95.27	72.69	15.863	15.836	False		intra	True		Heart	Mus musculus (Mouse)	Schweppe et al. 2017	5	HADHA	HADHA	intra	ECHA_MOUSE	Mus musculus (Mouse)	763	PF00725;PF02737;PF00378;	ECHA_MOUSE	Mus musculus (Mouse)	763	PF00725;PF02737;PF00378;
482	O35459	O35459	147	150	DLISKYQK	YQKTFTVIEK			afO35459	ALPHAFOLD	ALPHAFOLD	A	A	147.0	150.0	97.54	98.7	6.525	5.657	True	'peptides overlap'	inter	True	homo3mer_homo6mer	Heart	Mus musculus (Mouse)	Schweppe et al. 2017	5	ECH1	ECH1	intra	ECH1_MOUSE	Mus musculus (Mouse)	327	PF00378;	ECH1_MOUSE	Mus musculus (Mouse)	327	PF00378;
483	Q7TMF3	Q7TMF3	107	43	KFIWTNHK	IGTLVGEDKYGNK			7AK5	ELECTRON MICROSCOPY	3.17	q	q	107.0	43.0	-	-	17.489	17.098	False		intra	True		Heart	Mus musculus (Mouse)	Schweppe et al. 2017	5			intra	NDUAC_MOUSE	Mus musculus (Mouse)	145	PF05071;	NDUAC_MOUSE	Mus musculus (Mouse)	145	PF05071;
484_4	Q9D6R2	Q9D6R2	200	116	SNVTAVHKANIMR	KTFDLYANVRPCVSIEGYK			7CE3	X-RAY DIFFRACTION	3.47	C	C	173.0	89.0	-	-	29.027	26.001	False		intra	True	homo2mer	Heart	Mus musculus (Mouse)	Schweppe et al. 2017	5			intra	IDH3A_MOUSE	Mus musculus (Mouse)	366	PF00180;	IDH3A_MOUSE	Mus musculus (Mouse)	366	PF00180;
485	Q64433	Q64433	8	70	KFLPLFDR	VGDKVLLPEYGGTK			4PJ1	X-RAY DIFFRACTION	3.15	1	1	8.0	70.0	-	-	25.799	23.69	False		intra	True		Heart	Mus musculus (Mouse)	Schweppe et al. 2017	5	HSPE1	HSPE1	intra	CH10_MOUSE	Mus musculus (Mouse)	102	PF00166;	CH10_MOUSE	Mus musculus (Mouse)	102	PF00166;
486	Q9D0K2	Q9D0K2	286	418	KEGDGK	YGDLANWMIPGKMVK			3DLX	X-RAY DIFFRACTION	2.2	A	A	286.0	418.0	-	-	32.064	32.064	False		intra	True	homo2mer	Heart	Mus musculus (Mouse)	Schweppe et al. 2017	5	OXCT1	OXCT1	intra	SCOT1_MOUSE	Mus musculus (Mouse)	520	PF01144;	SCOT1_MOUSE	Mus musculus (Mouse)	520	PF01144;
487	Q922B1	Q922B1	146	131	DKQLNEK	ETAKGLAVK			2X47	X-RAY DIFFRACTION	1.7	A	A	148.0	133.0	-	-	13.281	13.182	False		intra	True		Heart	Mus musculus (Mouse)	Schweppe et al. 2017	5			intra	MACD1_MOUSE	Mus musculus (Mouse)	323	PF01661;	MACD1_MOUSE	Mus musculus (Mouse)	323	PF01661;
488	P19783	P19783	78	67	DEKVQLYR	EKADWSSLSR			7O37	ELECTRON MICROSCOPY	3.2	d	d	56.0	45.0	-	-	17.713	15.654	False		intra	True		Brain	Mus musculus (Mouse)	Schweppe et al. 2017	5	COX4I1	COX4I1	intra	COX41_MOUSE	Mus musculus (Mouse)	169	PF02936;	COX41_MOUSE	Mus musculus (Mouse)	169	PF02936;
489_6	O08749	O08749	445	430	ILGHKSTDR	AKTNADTDGMVK			3RNM	X-RAY DIFFRACTION	2.4	B	B	410.0	395.0	-	-	35.339	31.822	False	'distance above range'	inter	False	homo2mer	Brain	Mus musculus (Mouse)	Schweppe et al. 2017	5	DLD	DLD	intra	DLDH_MOUSE	Mus musculus (Mouse)	509	PF07992;PF02852;	DLDH_MOUSE	Mus musculus (Mouse)	509	PF07992;PF02852;
490	Q6PCP5	Q6PCP5	251	251	QIIKLNR	QIIKLNR			afQ6PCP5	ALPHAFOLD	ALPHAFOLD	A	A	251.0	251.0	88.51	88.51	0.0	0.0	True	'same peptide'	inter	True	homo2mer	Brain	Mus musculus (Mouse)	Schweppe et al. 2017	5			intra	MFF_MOUSE	Mus musculus (Mouse)	291	PF05644;	MFF_MOUSE	Mus musculus (Mouse)	291	PF05644;
491	P54071	P54071	199	272	LVFTPKDGSSAK	FKDIFQEIFDKHYK			5I96	X-RAY DIFFRACTION	1.55	A	A	199.0	272.0	-	-	27.31	27.236	False		intra	True	homo2mer	Heart	Mus musculus (Mouse)	Schweppe et al. 2017	5	IDH2	IDH2	intra	IDHP_MOUSE	Mus musculus (Mouse)	452	PF00180;	IDHP_MOUSE	Mus musculus (Mouse)	452	PF00180;
492	P61922	P61922	56	452	SKELMK	NKLILIAR			afP61922	ALPHAFOLD	ALPHAFOLD	A	A	56.0	452.0	98.63	98.33	19.747	19.479	False		intra	True	homo2mer	Brain	Mus musculus (Mouse)	Schweppe et al. 2017	5			intra	GABT_MOUSE	Mus musculus (Mouse)	500	PF00202;	GABT_MOUSE	Mus musculus (Mouse)	500	PF00202;
493	Q9EQ20	Q9EQ20	389	341	IKVK	AKNLR			afQ9EQ20	ALPHAFOLD	ALPHAFOLD	A	A	389.0	341.0	95.64	98.02	15.642	15.389	False		intra	True	homo4mer	Heart	Mus musculus (Mouse)	Schweppe et al. 2017	5	ALDH6A1	ALDH6A1	intra	MMSA_MOUSE	Mus musculus (Mouse)	535	PF00171;	MMSA_MOUSE	Mus musculus (Mouse)	535	PF00171;
494	P97450	P97450	51	79	EYKSK	LKQMYGK			afP97450	ALPHAFOLD	ALPHAFOLD	A	A	51.0	79.0	93.54	90.3	37.229	36.159	False	'distance above range'	inter	False		Heart	Mus musculus (Mouse)	Schweppe et al. 2017-Liu et al. 2018	5	ATP5J	ATP5J	intra	ATP5J_MOUSE	Mus musculus (Mouse)	108	PF05511;	ATP5J_MOUSE	Mus musculus (Mouse)	108	PF05511;
495	Q62425	Q62425	77	77	LKKEGPDF	LKKEGPDF			afQ62425	ALPHAFOLD	ALPHAFOLD	A	A	77.0	77.0	85.02	85.02	0.0	0.0	True	'same peptide'	inter	True		Heart	Mus musculus (Mouse)	Schweppe et al. 2017	5	NDUFA4	NDUFA4	intra	NDUA4_MOUSE	Mus musculus (Mouse)	82	PF06522;	NDUA4_MOUSE	Mus musculus (Mouse)	82	PF06522;
496	Q03265	Q03265	531	503	SDGKISEQSDAK	GYLDKLEPSKITK			6TT7	ELECTRON MICROSCOPY	3.5	A	A	488.0	460.0	-	-	31.766	29.868	False		intra	True		Heart	Mus musculus (Mouse)	Schweppe et al. 2017-Liu et al. 2018	5	ATP5A1	ATP5A1	intra	ATPA_MOUSE	Mus musculus (Mouse)	553	PF00006;PF00306;PF02874;	ATPA_MOUSE	Mus musculus (Mouse)	553	PF00006;PF00306;PF02874;
497_2	P05202	P05202	150	404	FFKFSR	EFSVYMTKDGR			3PD6	X-RAY DIFFRACTION	2.4	A	C	150.0	404.0	-	-	33.134	33.134	False		inter	True	homo2mer	Heart	Mus musculus (Mouse)	Schweppe et al. 2017	5			intra	AATM_MOUSE	Mus musculus (Mouse)	430	PF00155;	AATM_MOUSE	Mus musculus (Mouse)	430	PF00155;
498_5	P56480	P56480	485	264	LVPLKETIK	DATSKVALVYGQMNEPPGAR			2W6E	X-RAY DIFFRACTION	6.5	E	E	435.0	214.0	-	-	26.668	24.405	False		intra	True		Heart	Mus musculus (Mouse)	Schweppe et al. 2017	5	ATP5B	ATP5B	intra	ATPB_MOUSE	Mus musculus (Mouse)	529	PF00006;PF02874;	ATPB_MOUSE	Mus musculus (Mouse)	529	PF00006;PF02874;
499	Q9CRB9	Q9CRB9	76	86	VAEELALEQAKKESEHQR	RLKQAR			afQ9CRB9	ALPHAFOLD	ALPHAFOLD	A	A	76.0	86.0	96.26	96.91	16.882	15.588	False		intra	True		Leg	Mus musculus (Mouse)	Schweppe et al. 2017	5	CHCHD3	CHCHD3	intra	MIC19_MOUSE	Mus musculus (Mouse)	227		MIC19_MOUSE	Mus musculus (Mouse)	227
500	Q925I1	Q925I1	59	43	AAKAAR	GAGDRPSPKDK			afQ925I1	ALPHAFOLD	ALPHAFOLD	A	A	59.0	43.0	82.56	51.28			False		intra	False		Brain	Mus musculus (Mouse)	Schweppe et al. 2017	5	ATAD3A	ATAD3A	intra	ATAD3_MOUSE	Mus musculus (Mouse)	591	PF00004;PF12037;	ATAD3_MOUSE	Mus musculus (Mouse)	591	PF00004;PF12037;
501	Q8CAQ8	Q8CAQ8	298	441	AKEELEK	HKLEEKR			afQ8CAQ8	ALPHAFOLD	ALPHAFOLD	A	A	298.0	441.0	91.35	93.97	38.241	35.895	False	'distance above range'	inter	False		Brain	Mus musculus (Mouse)	Schweppe et al. 2017	5	IMMT	IMMT	intra	MIC60_MOUSE	Mus musculus (Mouse)	757	PF09731;	MIC60_MOUSE	Mus musculus (Mouse)	757	PF09731;
502	Q80U63	Q80U63	84	357	GYLSKVR	TKFEQHTVR			6JFK	X-RAY DIFFRACTION	2.0	A	A	84.0	357.0	-	-	18.678	18.34	False		intra	True		Brain	Mus musculus (Mouse)	Schweppe et al. 2017	5	MFN2	MFN2	intra	MFN2_MOUSE	Mus musculus (Mouse)	757	PF00350;PF04799;	MFN2_MOUSE	Mus musculus (Mouse)	757	PF00350;PF04799;
503	P51660	P51660	184	140	KNNIHCNTIAPNAGSR	KQNYGR			afP51660	ALPHAFOLD	ALPHAFOLD	A	A	184.0	140.0	97.55	98.63	14.18	13.08	False		intra	True	homo2mer	Liver	Mus musculus (Mouse)	Schweppe et al. 2017	5			intra	DHB4_MOUSE	Mus musculus (Mouse)	735	PF00106;PF01575;PF02036;	DHB4_MOUSE	Mus musculus (Mouse)	735	PF00106;PF01575;PF02036;
504_11	P62897	P62897	74	88	KYIPGTK	KKGER			5C0Z	X-RAY DIFFRACTION	1.12	C	C	73.0	87.0	-	-	18.187	16.285	False		intra	True		Brain	Mus musculus (Mouse)	Schweppe et al. 2017	5	CYCS	CYCS	intra	CYC_MOUSE	Mus musculus (Mouse)	105	PF00034;	CYC_MOUSE	Mus musculus (Mouse)	105	PF00034;
505_6	P62897	P62897	9	89	KIFVQK	KKGER			5C0Z	X-RAY DIFFRACTION	1.12	B	B	8.0	88.0	-	-	18.72	16.796	False		intra	True		Brain	Mus musculus (Mouse)	Schweppe et al. 2017	5	CYCS	CYCS	intra	CYC_MOUSE	Mus musculus (Mouse)	105	PF00034;	CYC_MOUSE	Mus musculus (Mouse)	105	PF00034;
506	Q9CQR4	Q9CQR4	17	27	VMFKVPGFDR	VLEKVTLVSAAPEK			2CY9	X-RAY DIFFRACTION	2.72	A	A	17.0	27.0	-	-			False		intra	False	homo2mer_homo4mer	Heart	Mus musculus (Mouse)	Schweppe et al. 2017	5	ACOT13	ACOT13	intra	ACO13_MOUSE	Mus musculus (Mouse)	140	PF03061;	ACO13_MOUSE	Mus musculus (Mouse)	140	PF03061;
507_16	P08249	P08249	297	307	KGLEK	NLGIGKITPFEEK			2DFD	X-RAY DIFFRACTION	1.9	D	D	279.0	289.0	-	-	29.485	27.458	False		intra	True	homo2mer	Heart	Mus musculus (Mouse)	Schweppe et al. 2017	5	MDH2	MDH2	intra	MDHM_MOUSE	Mus musculus (Mouse)	338	PF02866;PF00056;	MDHM_MOUSE	Mus musculus (Mouse)	338	PF02866;PF00056;
508	P48962	P48962	23	92	DFLAGGIAAAVSKTAVAPIER	YFPTQALNFAFKDK			1OKC	X-RAY DIFFRACTION	2.2	A	A	22.0	91.0	-	-	20.233	20.233	False		intra	True		Liver	Mus musculus (Mouse)	Schweppe et al. 2017	5	SLC25A4	SLC25A4	intra	ADT1_MOUSE	Mus musculus (Mouse)	298	PF00153;	ADT1_MOUSE	Mus musculus (Mouse)	298	PF00153;
509_5	Q03265	Q03265	167	218	GPIGSKTR	QTGKTSIAIDTIINQK			6TT7	ELECTRON MICROSCOPY	3.5	B	B	124.0	175.0	-	-	43.806	34.973	False	'distance above range'	inter	False		Heart	Mus musculus (Mouse)	Schweppe et al. 2017	5	ATP5A1	ATP5A1	intra	ATPA_MOUSE	Mus musculus (Mouse)	553	PF00006;PF00306;PF02874;	ATPA_MOUSE	Mus musculus (Mouse)	553	PF00006;PF00306;PF02874;
510_4	P54071	P54071	130	180	KMWK	HAHGDQYKATDFVVDR			5I96	X-RAY DIFFRACTION	1.55	B	B	130.0	180.0	-	-	20.731	20.688	False		intra	True	homo2mer	Heart	Mus musculus (Mouse)	Schweppe et al. 2017	5	IDH2	IDH2	intra	IDHP_MOUSE	Mus musculus (Mouse)	452	PF00180;	IDHP_MOUSE	Mus musculus (Mouse)	452	PF00180;
511	O88696	O88696	199	199	KQLYNIYAK	KQLYNIYAK			7UVN	X-RAY DIFFRACTION	3.11	A	A	203.0	203.0	-	-	0.0	0.0	True	'same peptide'	inter	True	homo14mer	Heart	Mus musculus (Mouse)	Schweppe et al. 2017	5	CLPP	CLPP	intra	CLPP_MOUSE	Mus musculus (Mouse)	272	PF00574;	CLPP_MOUSE	Mus musculus (Mouse)	272	PF00574;
512	Q9QYR9	Q9QYR9	83	274	SALRDEKGALFR	GPGIGLLGISKGGELGLAMASFLK			afQ9QYR9	ALPHAFOLD	ALPHAFOLD	A	A	83.0	274.0	97.17	98.07	23.655	22.858	False		intra	True		Heart	Mus musculus (Mouse)	Schweppe et al. 2017	5			intra	ACOT2_MOUSE	Mus musculus (Mouse)	453	PF08840;PF04775;	ACOT2_MOUSE	Mus musculus (Mouse)	453	PF08840;PF04775;
513_11	P08249	P08249	307	215	NLGIGKITPFEEK	TIIPLISQCTPKVDFPQDQLATLTGR			2DFD	X-RAY DIFFRACTION	1.9	C	C	289.0	197.0	-	-	12.432	12.419	False		intra	True	homo2mer	Heart	Mus musculus (Mouse)	Schweppe et al. 2017	5	MDH2	MDH2	intra	MDHM_MOUSE	Mus musculus (Mouse)	338	PF02866;PF00056;	MDHM_MOUSE	Mus musculus (Mouse)	338	PF02866;PF00056;
514	Q8BMS1	Q8BMS1	129	728	MFEKLEK	FVDLYGAQKVVDR			afQ8BMS1	ALPHAFOLD	ALPHAFOLD	A	A	129.0	728.0	96.71	97.54	53.528	48.298	False	'distance above range'	inter	False		Heart	Mus musculus (Mouse)	Schweppe et al. 2017	5	HADHA	HADHA	intra	ECHA_MOUSE	Mus musculus (Mouse)	763	PF00725;PF02737;PF00378;	ECHA_MOUSE	Mus musculus (Mouse)	763	PF00725;PF02737;PF00378;
515	P70404	P70404	196	206	AKSLR	IAEYAFKLAQESGR			6L57	X-RAY DIFFRACTION	2.3	B	B	157.0	167.0	-	-	17.462	15.816	False		intra	True		Heart	Mus musculus (Mouse)	Schweppe et al. 2017	5	IDH3G	IDH3G	intra	IDHG1_MOUSE	Mus musculus (Mouse)	393	PF00180;	IDHG1_MOUSE	Mus musculus (Mouse)	393	PF00180;
516	Q91ZA3	Q91ZA3	181	184	LLAKR	AKVNTIPGFDGVVK			afQ91ZA3	ALPHAFOLD	ALPHAFOLD	A	A	181.0	184.0	91.41	94.6	9.277	7.515	False		intra	True		Heart	Mus musculus (Mouse)	Schweppe et al. 2017	5	PCCA	PCCA	intra	PCCA_MOUSE	Mus musculus (Mouse)	724	PF02785;PF00289;PF00364;PF02786;PF18140;	PCCA_MOUSE	Mus musculus (Mouse)	724	PF02785;PF00289;PF00364;PF02786;PF18140;
517	Q9Z2I9	Q9Z2I9	108	143	GKGTFTSGLK	LITKQTGEK			6G4Q	X-RAY DIFFRACTION	2.59	B	B	108.0	143.0	-	-	9.442	9.377	False		intra	True		Heart	Mus musculus (Mouse)	Schweppe et al. 2017	5	SUCLA2	SUCLA2	intra	SUCB1_MOUSE	Mus musculus (Mouse)	463	PF08442;PF00549;	SUCB1_MOUSE	Mus musculus (Mouse)	463	PF08442;PF00549;
518	Q9D172	Q9D172	162	231	VLKEFHGAK	GVTEAHVDQKNK			afQ9D172	ALPHAFOLD	ALPHAFOLD	A	A	162.0	231.0	98.66	98.11	16.337	15.918	False		intra	True	homo2mer	Heart	Mus musculus (Mouse)	Schweppe et al. 2017	5	D10JHU81E	D10JHU81E	intra	GAL3A_MOUSE	Mus musculus (Mouse)	266		GAL3A_MOUSE	Mus musculus (Mouse)	266
519	Q925I1	Q925I1	116	134	KTLTEETR	AQYQDKLAR			afQ925I1	ALPHAFOLD	ALPHAFOLD	A	A	116.0	134.0	91.55	91.14	28.248	27.366	False		intra	True		Heart	Mus musculus (Mouse)	Schweppe et al. 2017	5	ATAD3A	ATAD3A	intra	ATAD3_MOUSE	Mus musculus (Mouse)	591	PF00004;PF12037;	ATAD3_MOUSE	Mus musculus (Mouse)	591	PF00004;PF12037;
520	Q8CAQ8	Q8CAQ8	281	281	TVEGALKER	TVEGALKER			afQ8CAQ8	ALPHAFOLD	ALPHAFOLD	A	A	281.0	281.0	90.93	90.93	0.0	0.0	True	'same peptide'	inter	True		Heart	Mus musculus (Mouse)	Schweppe et al. 2017	5	IMMT	IMMT	intra	MIC60_MOUSE	Mus musculus (Mouse)	757	PF09731;	MIC60_MOUSE	Mus musculus (Mouse)	757	PF09731;
521	Q8BWM0	Q8BWM0	232	224	TEEMKWR	EAQQMYGGKEAR			afQ8BWM0	ALPHAFOLD	ALPHAFOLD	A	A	232.0	224.0	98.14	91.3	13.923	12.787	False		intra	True	homo2mer	Brain	Mus musculus (Mouse)	Schweppe et al. 2017	5	PTGES2	PTGES2	intra	PGES2_MOUSE	Mus musculus (Mouse)	384	PF13417;	PGES2_MOUSE	Mus musculus (Mouse)	384	PF13417;
522	Q8BMS1	Q8BMS1	353	519	NKFGAPQK	TSKDTTASAVAVGLR			afQ8BMS1	ALPHAFOLD	ALPHAFOLD	A	A	353.0	519.0	95.51	98.07	10.776	10.453	False		intra	True		Heart	Mus musculus (Mouse)	Schweppe et al. 2017	5	HADHA	HADHA	intra	ECHA_MOUSE	Mus musculus (Mouse)	763	PF00725;PF02737;PF00378;	ECHA_MOUSE	Mus musculus (Mouse)	763	PF00725;PF02737;PF00378;
523	P54071	P54071	256	180	NTILKAYDGR	HAHGDQYKATDFVVDR			5I96	X-RAY DIFFRACTION	1.55	A	A	256.0	180.0	-	-	29.972	21.624	False		intra	True	homo2mer	Heart	Mus musculus (Mouse)	Schweppe et al. 2017	5	IDH2	IDH2	intra	IDHP_MOUSE	Mus musculus (Mouse)	452	PF00180;	IDHP_MOUSE	Mus musculus (Mouse)	452	PF00180;
524	P42125	P42125	247	255	KATADNLIK	KATADNLIKQR			afP42125	ALPHAFOLD	ALPHAFOLD	A	A	247.0	255.0	98.42	98.24	13.12	11.816	True	'peptides overlap'	inter	True	homo3mer	Heart	Mus musculus (Mouse)	Schweppe et al. 2017	5	ECI1	ECI1	intra	ECI1_MOUSE	Mus musculus (Mouse)	289	PF00378;	ECI1_MOUSE	Mus musculus (Mouse)	289	PF00378;
525_2	P08249	P08249	239	78	IQEAGTEVVKAK	ANVKGYLGPEQLPDCLK			2DFD	X-RAY DIFFRACTION	1.9	A	B	221.0	60.0	-	-	18.112	17.67	False		inter	True	homo2mer	Heart	Mus musculus (Mouse)	Schweppe et al. 2017	5	MDH2	MDH2	intra	MDHM_MOUSE	Mus musculus (Mouse)	338	PF02866;PF00056;	MDHM_MOUSE	Mus musculus (Mouse)	338	PF02866;PF00056;
526	P08249	P08249	296	91	ETECTYFSTPLLLGKK	GYLGPEQLPDCLKGCDVVVIPAGVPR			2DFD	X-RAY DIFFRACTION	1.9	A	A	278.0	73.0	-	-	22.043	21.351	False		intra	True	homo2mer	Heart	Mus musculus (Mouse)	Schweppe et al. 2017	5	MDH2	MDH2	intra	MDHM_MOUSE	Mus musculus (Mouse)	338	PF02866;PF00056;	MDHM_MOUSE	Mus musculus (Mouse)	338	PF02866;PF00056;
527	O88967	O88967	533	679	SVEIDNKNK	HILKTHAK			afO88967	ALPHAFOLD	ALPHAFOLD	A	A	533.0	679.0	91.52	96.27	25.007	23.701	False		intra	True	homo6mer	Brain	Mus musculus (Mouse)	Schweppe et al. 2017	5			intra	YMEL1_MOUSE	Mus musculus (Mouse)	715	PF00004;PF17862;PF01434;	YMEL1_MOUSE	Mus musculus (Mouse)	715	PF00004;PF17862;PF01434;
528	Q9CZW5	Q9CZW5	240	202	LLGKENAK	AHEKLDNKK			7DHG	X-RAY DIFFRACTION	2.2	C	C	237.0	199.0	-	-	20.104	18.938	False		intra	True		Brain	Mus musculus (Mouse)	Schweppe et al. 2017	5			intra	TOM70_MOUSE	Mus musculus (Mouse)	611	PF00515;PF13174;PF13181;	TOM70_MOUSE	Mus musculus (Mouse)	611	PF00515;PF13174;PF13181;
529	Q99KI0	Q99KI0	689	591	AIITKSFAR	GKCTTDHISAAGPWLK			1B0J	X-RAY DIFFRACTION	2.5	A	A	662.0	564.0	-	-	13.492	12.303	False		intra	True		Heart	Mus musculus (Mouse)	Schweppe et al. 2017	5	ACO2	ACO2	intra	ACON_MOUSE	Mus musculus (Mouse)	780	PF00330;PF00694;	ACON_MOUSE	Mus musculus (Mouse)	780	PF00330;PF00694;
530	Q62425	Q62425	48	48	KNNPEPWNK	KNNPEPWNK			afQ62425	ALPHAFOLD	ALPHAFOLD	A	A	48.0	48.0	92.56	92.56	0.0	0.0	True	'same peptide'	inter	True		Heart	Mus musculus (Mouse)	Schweppe et al. 2017	5	NDUFA4	NDUFA4	intra	NDUA4_MOUSE	Mus musculus (Mouse)	82	PF06522;	NDUA4_MOUSE	Mus musculus (Mouse)	82	PF06522;
531_5	Q03265	Q03265	261	305	STVAQLVKR	DNGKHALIIYDDLSK			6TT7	ELECTRON MICROSCOPY	3.5	B	B	218.0	262.0	-	-	30.894	26.565	False		intra	True		Heart	Mus musculus (Mouse)	Schweppe et al. 2017	5	ATP5A1	ATP5A1	intra	ATPA_MOUSE	Mus musculus (Mouse)	553	PF00006;PF00306;PF02874;	ATPA_MOUSE	Mus musculus (Mouse)	553	PF00006;PF00306;PF02874;
532_3	P54071	P54071	130	193	KMWK	AGTFKLVFTPK			5I96	X-RAY DIFFRACTION	1.55	B	A	130.0	193.0	-	-	30.339	29.631	False		inter	True	homo2mer	Heart	Mus musculus (Mouse)	Schweppe et al. 2017	5	IDH2	IDH2	intra	IDHP_MOUSE	Mus musculus (Mouse)	452	PF00180;	IDHP_MOUSE	Mus musculus (Mouse)	452	PF00180;
533	Q9DBM2	Q9DBM2	344	579	IITSTLEKEASK	GWYQYDKPLGR			3ZW8	X-RAY DIFFRACTION	2.5	A	A	345.0	583.0	-	-	24.302	24.302	False		intra	True	homo2mer	Liver	Mus musculus (Mouse)	Schweppe et al. 2017	5	EHHADH	EHHADH	intra	ECHP_MOUSE	Mus musculus (Mouse)	718	PF00725;PF02737;PF00378;	ECHP_MOUSE	Mus musculus (Mouse)	718	PF00725;PF02737;PF00378;
534	Q9DBM2	Q9DBM2	329	527	VGIPVVAVESDPKQLDTAK	VSDLAGLDVGWKVR			3ZW8	X-RAY DIFFRACTION	2.5	A	A	330.0	531.0	-	-	20.838	20.838	False		intra	True	homo2mer	Liver	Mus musculus (Mouse)	Schweppe et al. 2017	5	EHHADH	EHHADH	intra	ECHP_MOUSE	Mus musculus (Mouse)	718	PF00725;PF02737;PF00378;	ECHP_MOUSE	Mus musculus (Mouse)	718	PF00725;PF02737;PF00378;
535	Q9CZW5	Q9CZW5	129	191	YFKAGK	YVKALFR			7DHG	X-RAY DIFFRACTION	2.2	C	C	126.0	188.0	-	-	17.976	17.955	False		intra	True		Brain	Mus musculus (Mouse)	Schweppe et al. 2017	5			intra	TOM70_MOUSE	Mus musculus (Mouse)	611	PF00515;PF13174;PF13181;	TOM70_MOUSE	Mus musculus (Mouse)	611	PF00515;PF13174;PF13181;
536	Q78PY7	Q78PY7	541	386	LKLYLPK	LEGDNIQDKNK			3BDL	X-RAY DIFFRACTION	1.9	A	A	516.0	361.0	-	-	20.966	20.462	False		intra	True		Liver	Mus musculus (Mouse)	Schweppe et al. 2017	5			intra	SND1_MOUSE	Mus musculus (Mouse)	910	PF00565;PF00567;	SND1_MOUSE	Mus musculus (Mouse)	910	PF00565;PF00567;
537	P56379	P56379	49	49	ALKGPAPAHGHH	ALKGPAPAHGHH			afP56379	ALPHAFOLD	ALPHAFOLD	A	A	49.0	49.0	76.44	76.44	0.0	0.0	True	'same peptide'	inter	True		Leg	Mus musculus (Mouse)	Schweppe et al. 2017	5			intra	ATP68_MOUSE	Mus musculus (Mouse)	58	PF08039;	ATP68_MOUSE	Mus musculus (Mouse)	58	PF08039;
538	P40630	P40630	82	66	KIAALWR	FSTEQLPKFK			afP40630	ALPHAFOLD	ALPHAFOLD	A	A	82.0	66.0	96.34	96.31	10.978	10.871	False		intra	True		Heart	Mus musculus (Mouse)	Schweppe et al. 2017	5			intra	TFAM_MOUSE	Mus musculus (Mouse)	243	PF00505;PF09011;	TFAM_MOUSE	Mus musculus (Mouse)	243	PF00505;PF09011;
539_4	P09671	P09671	122	130	GELLEAIKR	DFGSFEKFKEK			1N0J	X-RAY DIFFRACTION	2.2	B	B	98.0	106.0	-	-	11.532	9.066	False		intra	True	homo4mer	Heart	Mus musculus (Mouse)	Schweppe et al. 2017	5	SOD2	SOD2	intra	SODM_MOUSE	Mus musculus (Mouse)	222	PF02777;PF00081;	SODM_MOUSE	Mus musculus (Mouse)	222	PF02777;PF00081;
540_4	P14152	P14152	236	239	GAAVIKAR	KLSSAMSAAK			7RM9	X-RAY DIFFRACTION	1.65	B	B	236.0	239.0	-	-	9.406	7.778	False		intra	True	homo2mer	Brain	Mus musculus (Mouse)	Schweppe et al. 2017	5			intra	MDHC_MOUSE	Mus musculus (Mouse)	334	PF02866;PF00056;	MDHC_MOUSE	Mus musculus (Mouse)	334	PF02866;PF00056;
541	Q925I1	Q925I1	197	182	AKADR	HKNEMLR			afQ925I1	ALPHAFOLD	ALPHAFOLD	A	A	197.0	182.0	83.94	88.26	23.841	22.693	False		intra	True		Brain	Mus musculus (Mouse)	Schweppe et al. 2017	5	ATAD3A	ATAD3A	intra	ATAD3_MOUSE	Mus musculus (Mouse)	591	PF00004;PF12037;	ATAD3_MOUSE	Mus musculus (Mouse)	591	PF00004;PF12037;
542_5	P56480	P56480	459	485	KIQR	LVPLKETIK			2W6E	X-RAY DIFFRACTION	6.5	E	E	409.0	435.0	-	-	22.069	19.823	False		intra	True		Heart	Mus musculus (Mouse)	Schweppe et al. 2017	5	ATP5B	ATP5B	intra	ATPB_MOUSE	Mus musculus (Mouse)	529	PF00006;PF02874;	ATPB_MOUSE	Mus musculus (Mouse)	529	PF00006;PF02874;
543	Q8BMS1	Q8BMS1	411	60	GLNDKVK	INSPNSKVNTLNK			afQ8BMS1	ALPHAFOLD	ALPHAFOLD	A	A	411.0	60.0	92.97	88.05	26.471	26.471	False		intra	True		Heart	Mus musculus (Mouse)	Schweppe et al. 2017	5	HADHA	HADHA	intra	ECHA_MOUSE	Mus musculus (Mouse)	763	PF00725;PF02737;PF00378;	ECHA_MOUSE	Mus musculus (Mouse)	763	PF00725;PF02737;PF00378;
544	P54071	P54071	133	199	MWKSPNGTIR	LVFTPKDGSSAK			5I96	X-RAY DIFFRACTION	1.55	A	A	133.0	199.0	-	-	30.576	30.54	False		intra	True	homo2mer	Heart	Mus musculus (Mouse)	Schweppe et al. 2017	5	IDH2	IDH2	intra	IDHP_MOUSE	Mus musculus (Mouse)	452	PF00180;	IDHP_MOUSE	Mus musculus (Mouse)	452	PF00180;
545_11	O08749	O08749	132	166	HSAVKALTGGIAHLFK	NQVTATKADGSTQVIDTK			3RNM	X-RAY DIFFRACTION	2.4	C	C	97.0	131.0	-	-	22.585	22.237	False		intra	True	homo2mer	Heart	Mus musculus (Mouse)	Schweppe et al. 2017	5	DLD	DLD	intra	DLDH_MOUSE	Mus musculus (Mouse)	509	PF07992;PF02852;	DLDH_MOUSE	Mus musculus (Mouse)	509	PF07992;PF02852;
546_6	P62897	P62897	100	40	ADLIAYLKK	KTGQAAGFSYTDANK			5C0Z	X-RAY DIFFRACTION	1.12	B	B	99.0	39.0	-	-	20.728	16.952	False		intra	True		Heart	Mus musculus (Mouse)	Schweppe et al. 2017	5	CYCS	CYCS	intra	CYC_MOUSE	Mus musculus (Mouse)	105	PF00034;	CYC_MOUSE	Mus musculus (Mouse)	105	PF00034;
547	Q8C196	Q8C196	1224	1183	VKDATR	EVEMDAVGKEGR			6UEL	X-RAY DIFFRACTION	1.9	A	A	1224.0	1183.0	-	-	18.139	16.358	False		intra	True		Liver	Mus musculus (Mouse)	Schweppe et al. 2017	5			intra	CPSM_MOUSE	Mus musculus (Mouse)	1500	PF02786;PF02787;PF00988;PF00117;PF02142;	CPSM_MOUSE	Mus musculus (Mouse)	1500	PF02786;PF02787;PF00988;PF00117;PF02142;
548	P41216	P41216	241	217	KCGVEIISLK	LLLEGVENKLTPCLK			afP41216	ALPHAFOLD	ALPHAFOLD	A	A	241.0	217.0	96.99	96.04	13.271	13.108	False		intra	True		Heart	Mus musculus (Mouse)	Schweppe et al. 2017	5			intra	ACSL1_MOUSE	Mus musculus (Mouse)	699	PF00501;PF13193;	ACSL1_MOUSE	Mus musculus (Mouse)	699	PF00501;PF13193;
549	P24270	P24270	430	480	SALEHSVQCAVDVKR	AVKNFTDVHPDYGAR			afP24270	ALPHAFOLD	ALPHAFOLD	A	A	430.0	480.0	95.13	98.8	30.841	30.349	False		intra	True	homo4mer	Liver	Mus musculus (Mouse)	Schweppe et al. 2017	5			intra	CATA_MOUSE	Mus musculus (Mouse)	527	PF00199;PF06628;	CATA_MOUSE	Mus musculus (Mouse)	527	PF00199;PF06628;
550_16	P16858	P16858	213	225	GAAQNIIPASTGAAKAVGK	VIPELNGKLTGMAFR			6LGJ	X-RAY DIFFRACTION	2.4	D	D	215.0	227.0	-	-	10.531	9.491	False		intra	True	homo4mer	Brain	Mus musculus (Mouse)	Schweppe et al. 2017	5			intra	G3P_MOUSE	Mus musculus (Mouse)	333	PF02800;PF00044;	G3P_MOUSE	Mus musculus (Mouse)	333	PF02800;PF00044;
551	Q9DCJ5	Q9DCJ5	38	58	AAAHHYGAQCDKTNK	CLKEGK			6G2J	ELECTRON MICROSCOPY	3.3	X	X	37.0	57.0	-	-	15.049	14.936	False		intra	True		Brain	Mus musculus (Mouse)	Schweppe et al. 2017-Liu et al. 2018	5	NDUFA8	NDUFA8	intra	NDUA8_MOUSE	Mus musculus (Mouse)	172	PF06747;	NDUA8_MOUSE	Mus musculus (Mouse)	172	PF06747;
552	Q03265	Q03265	261	230	STVAQLVKR	TSIAIDTIINQKR			6TT7	ELECTRON MICROSCOPY	3.5	A	A	218.0	187.0	-	-	19.502	15.958	False		intra	True		Heart	Mus musculus (Mouse)	Schweppe et al. 2017	5	ATP5A1	ATP5A1	intra	ATPA_MOUSE	Mus musculus (Mouse)	553	PF00006;PF00306;PF02874;	ATPA_MOUSE	Mus musculus (Mouse)	553	PF00006;PF00306;PF02874;
553_4	Q8C196	Q8C196	171	214	MLTKIIR	VFGKGNPTK			6UEL	X-RAY DIFFRACTION	1.9	B	B	171.0	214.0	-	-	56.0	49.093	False	'distance above range'	inter	False		Liver	Mus musculus (Mouse)	Schweppe et al. 2017	5			intra	CPSM_MOUSE	Mus musculus (Mouse)	1500	PF02786;PF02787;PF00988;PF00117;PF02142;	CPSM_MOUSE	Mus musculus (Mouse)	1500	PF02786;PF02787;PF00988;PF00117;PF02142;
554	P30275	P30275	292	417	GLKEVEK	IPPPLVHSKH			afP30275	ALPHAFOLD	ALPHAFOLD	A	A	292.0	417.0	98.42	54.87			False		intra	False	homo8mer	Brain	Mus musculus (Mouse)	Schweppe et al. 2017	5			intra	KCRU_MOUSE	Mus musculus (Mouse)	418	PF00217;PF02807;	KCRU_MOUSE	Mus musculus (Mouse)	418	PF00217;PF02807;
555_4	P54071	P54071	166	282	LVPGWTKPITIGR	TDFDKNKIWYEHR			5I96	X-RAY DIFFRACTION	1.55	B	B	166.0	282.0	-	-	14.85	14.849	False		intra	True	homo2mer	Heart	Mus musculus (Mouse)	Schweppe et al. 2017-Liu et al. 2018	5	IDH2	IDH2	intra	IDHP_MOUSE	Mus musculus (Mouse)	452	PF00180;	IDHP_MOUSE	Mus musculus (Mouse)	452	PF00180;
556_4	Q9DC50	Q9DC50	64	69	FQEGAGKR	LHQKLLER			1XMD	X-RAY DIFFRACTION	2.1	B	B	64.0	69.0	-	-	12.199	9.9	False		intra	True		Liver	Mus musculus (Mouse)	Schweppe et al. 2017	5			intra	OCTC_MOUSE	Mus musculus (Mouse)	612	PF00755;	OCTC_MOUSE	Mus musculus (Mouse)	612	PF00755;
557	Q8BMS1	Q8BMS1	411	390	GLNDKVK	TLLKDTTVTGLGR			afQ8BMS1	ALPHAFOLD	ALPHAFOLD	A	A	411.0	390.0	92.97	98.54	27.503	24.92	False		intra	True		Heart	Mus musculus (Mouse)	Schweppe et al. 2017	5	HADHA	HADHA	intra	ECHA_MOUSE	Mus musculus (Mouse)	763	PF00725;PF02737;PF00378;	ECHA_MOUSE	Mus musculus (Mouse)	763	PF00725;PF02737;PF00378;
558	Q9D172	Q9D172	162	152	VLKEFHGAK	DCKVNKEVER			afQ9D172	ALPHAFOLD	ALPHAFOLD	A	A	162.0	152.0	98.66	98.21	14.729	14.35	False		intra	True	homo2mer	Heart	Mus musculus (Mouse)	Schweppe et al. 2017-Liu et al. 2018	5	D10JHU81E	D10JHU81E	intra	GAL3A_MOUSE	Mus musculus (Mouse)	266		GAL3A_MOUSE	Mus musculus (Mouse)	266
559	Q9DBM2	Q9DBM2	579	220	GWYQYDKPLGR	KQYPGR			3ZW8	X-RAY DIFFRACTION	2.5	A	A	583.0	221.0	-	-	25.671	25.438	False		intra	True	homo2mer	Liver	Mus musculus (Mouse)	Schweppe et al. 2017	5	EHHADH	EHHADH	intra	ECHP_MOUSE	Mus musculus (Mouse)	718	PF00725;PF02737;PF00378;	ECHP_MOUSE	Mus musculus (Mouse)	718	PF00725;PF02737;PF00378;
560	Q62425	Q62425	77	74	KEGPDF	FYSVNVDYSKLK			afQ62425	ALPHAFOLD	ALPHAFOLD	A	A	77.0	74.0	85.02	92.7	14.655	12.132	False		intra	True		Brain	Mus musculus (Mouse)	Schweppe et al. 2017	5	NDUFA4	NDUFA4	intra	NDUA4_MOUSE	Mus musculus (Mouse)	82	PF06522;	NDUA4_MOUSE	Mus musculus (Mouse)	82	PF06522;
561	Q06185	Q06185	55	49	LDELKRIER	IAAEEKKR			afQ06185	ALPHAFOLD	ALPHAFOLD	A	A	55.0	49.0	93.9	94.34	14.527	10.674	False		intra	True		Heart	Mus musculus (Mouse)	Schweppe et al. 2017-Liu et al. 2018	5	ATP5K	ATP5K	intra	ATP5I_MOUSE	Mus musculus (Mouse)	71	PF05680;	ATP5I_MOUSE	Mus musculus (Mouse)	71	PF05680;
562	P58281	P58281	204	208	ATDHGSESDKHYR	KVSDKEK			afP58281	ALPHAFOLD	ALPHAFOLD	A	A	204.0	208.0	34.5	38.97			False		intra	False	homo12mer_homo2mer_homo34mer	Brain	Mus musculus (Mouse)	Schweppe et al. 2017	5			intra	OPA1_MOUSE	Mus musculus (Mouse)	960	PF00350;	OPA1_MOUSE	Mus musculus (Mouse)	960	PF00350;
563	P32020	P32020	454	544	KIGGIFAFK	LQNLQLQPGKAK			afP32020	ALPHAFOLD	ALPHAFOLD	A	A	454.0	544.0	87.49	37.55			False		intra	False	homo2mer	Liver	Mus musculus (Mouse)	Schweppe et al. 2017	5			intra	SCP2_MOUSE	Mus musculus (Mouse)	547	PF02036;PF02803;PF00108;	SCP2_MOUSE	Mus musculus (Mouse)	547	PF02036;PF02803;PF00108;
564_4	Q8C196	Q8C196	176	171	DKGTMLGK	MLTKIIR			6UEL	X-RAY DIFFRACTION	1.9	B	B	176.0	171.0	-	-	11.566	10.1	False		intra	True		Liver	Mus musculus (Mouse)	Schweppe et al. 2017	5			intra	CPSM_MOUSE	Mus musculus (Mouse)	1500	PF02786;PF02787;PF00988;PF00117;PF02142;	CPSM_MOUSE	Mus musculus (Mouse)	1500	PF02786;PF02787;PF00988;PF00117;PF02142;
565	Q8C196	Q8C196	237	228	LLVKR	VVAVDCGIKNNVIR			6UEL	X-RAY DIFFRACTION	1.9	A	A	237.0	228.0	-	-	16.13	14.351	False		intra	True		Liver	Mus musculus (Mouse)	Schweppe et al. 2017	5			intra	CPSM_MOUSE	Mus musculus (Mouse)	1500	PF02786;PF02787;PF00988;PF00117;PF02142;	CPSM_MOUSE	Mus musculus (Mouse)	1500	PF02786;PF02787;PF00988;PF00117;PF02142;
566	P31786	P31786	14	55	AAEEVKR	AKWDSWNK			afP31786	ALPHAFOLD	ALPHAFOLD	A	A	14.0	55.0	97.0	98.45	16.907	16.878	False		intra	True		Brain	Mus musculus (Mouse)	Schweppe et al. 2017	5			intra	ACBP_MOUSE	Mus musculus (Mouse)	87	PF00887;	ACBP_MOUSE	Mus musculus (Mouse)	87	PF00887;
567_4	Q8C196	Q8C196	237	119	LLVKR	DELGLNKYMESDGIK			6UEL	X-RAY DIFFRACTION	1.9	B	B	237.0	119.0	-	-	14.959	14.78	False		intra	True		Liver	Mus musculus (Mouse)	Schweppe et al. 2017	5			intra	CPSM_MOUSE	Mus musculus (Mouse)	1500	PF02786;PF02787;PF00988;PF00117;PF02142;	CPSM_MOUSE	Mus musculus (Mouse)	1500	PF02786;PF02787;PF00988;PF00117;PF02142;
568	P32020	P32020	491	534	GSVLPNSDKK	IAGNMGLAMKLQNLQLQPGK			afP32020	ALPHAFOLD	ALPHAFOLD	A	A	491.0	534.0	85.9	83.54	21.732	18.083	False		intra	True	homo2mer	Liver	Mus musculus (Mouse)	Schweppe et al. 2017	5			intra	SCP2_MOUSE	Mus musculus (Mouse)	547	PF02036;PF02803;PF00108;	SCP2_MOUSE	Mus musculus (Mouse)	547	PF02036;PF02803;PF00108;
569	Q8BMS1	Q8BMS1	406	390	GQQQVFKGLNDK	TLLKDTTVTGLGR			afQ8BMS1	ALPHAFOLD	ALPHAFOLD	A	A	406.0	390.0	97.56	98.54	27.054	19.853	False		intra	True		Heart	Mus musculus (Mouse)	Schweppe et al. 2017	5	HADHA	HADHA	intra	ECHA_MOUSE	Mus musculus (Mouse)	763	PF00725;PF02737;PF00378;	ECHA_MOUSE	Mus musculus (Mouse)	763	PF00725;PF02737;PF00378;
570	Q9EQ20	Q9EQ20	76	55	VPQSTKAEMDAAVESCKR	SDKWIDIHNPATNEVVGR			afQ9EQ20	ALPHAFOLD	ALPHAFOLD	A	A	76.0	55.0	98.26	97.64	12.052	11.916	False		intra	True	homo4mer	Heart	Mus musculus (Mouse)	Schweppe et al. 2017	5	ALDH6A1	ALDH6A1	intra	MMSA_MOUSE	Mus musculus (Mouse)	535	PF00171;	MMSA_MOUSE	Mus musculus (Mouse)	535	PF00171;
571_11	P08249	P08249	301	215	GLEKNLGIGK	TIIPLISQCTPKVDFPQDQLATLTGR			2DFD	X-RAY DIFFRACTION	1.9	C	C	283.0	197.0	-	-	23.412	23.351	False		intra	True	homo2mer	Heart	Mus musculus (Mouse)	Schweppe et al. 2017	5	MDH2	MDH2	intra	MDHM_MOUSE	Mus musculus (Mouse)	338	PF02866;PF00056;	MDHM_MOUSE	Mus musculus (Mouse)	338	PF02866;PF00056;
572	Q9R0H0	Q9R0H0	542	349	VFADKLPK	YIKETYMR			1IS2	X-RAY DIFFRACTION	2.2	A	A	542.0	349.0	-	-	13.965	13.32	False		intra	True	homo2mer	Liver	Mus musculus (Mouse)	Schweppe et al. 2017	5			intra	ACOX1_MOUSE	Mus musculus (Mouse)	661	PF01756;PF02770;PF14749;	ACOX1_MOUSE	Mus musculus (Mouse)	661	PF01756;PF02770;PF14749;
573	Q8BMF4	Q8BMF4	382	371	KDIDSFVPSK	GIDLTQVKGTGPEGR			afQ8BMF4	ALPHAFOLD	ALPHAFOLD	A	A	382.0	371.0	84.23	79.14	11.843	11.495	False		intra	True	homo60mer	Heart	Mus musculus (Mouse)	Schweppe et al. 2017	5	DLAT	DLAT	intra	ODP2_MOUSE	Mus musculus (Mouse)	642	PF00198;PF00364;PF02817;	ODP2_MOUSE	Mus musculus (Mouse)	642	PF00198;PF00364;PF02817;
574	O08749	O08749	277	334	LNTKVTGATK	RPFTQNLGLEELGIELDPKGR			afO08749	ALPHAFOLD	ALPHAFOLD	A	A	277.0	334.0	97.59	97.07	21.011	21.01	False		intra	True	homo2mer	Heart	Mus musculus (Mouse)	Schweppe et al. 2017	5	DLD	DLD	intra	DLDH_MOUSE	Mus musculus (Mouse)	509	PF07992;PF02852;	DLDH_MOUSE	Mus musculus (Mouse)	509	PF07992;PF02852;
575_17	P63038	P63038	130	473	EGFEKISK	ALKIPAMTIAK			7AZP	ELECTRON MICROSCOPY	3.5	C	C	104.0	447.0	-	-	18.742	17.836	False		intra	True	homo14mer	Heart	Mus musculus (Mouse)	Schweppe et al. 2017	5	HSPD1	HSPD1	intra	CH60_MOUSE	Mus musculus (Mouse)	573	PF00118;	CH60_MOUSE	Mus musculus (Mouse)	573	PF00118;
576	P56391	P56391	85	47	IAEGTFPGKI	AMTAKGGDVSVCEWYR			7O37	ELECTRON MICROSCOPY	3.2	h	h	84.0	46.0	-	-	19.096	18.712	False		intra	True		Liver	Mus musculus (Mouse)	Schweppe et al. 2017	5	COX6B1	COX6B1	intra	CX6B1_MOUSE	Mus musculus (Mouse)	86	PF02297;	CX6B1_MOUSE	Mus musculus (Mouse)	86	PF02297;
577	P56480	P56480	459	426	KIQR	GVQKILQDYK			2W6E	X-RAY DIFFRACTION	6.5	D	D	409.0	376.0	-	-	15.912	14.993	False		intra	True		Heart	Mus musculus (Mouse)	Schweppe et al. 2017	5	ATP5B	ATP5B	intra	ATPB_MOUSE	Mus musculus (Mouse)	529	PF00006;PF02874;	ATPB_MOUSE	Mus musculus (Mouse)	529	PF00006;PF02874;
578	Q9Z1P6	Q9Z1P6	108	102	WELSKDQPYL	KAVTPAPPMKR			6G2J	ELECTRON MICROSCOPY	3.3	r	r	107.0	101.0	-	-	18.37	17.559	False		intra	True		Heart	Mus musculus (Mouse)	Schweppe et al. 2017	5	NDUFA7	NDUFA7	intra	NDUA7_MOUSE	Mus musculus (Mouse)	113	PF07347;	NDUA7_MOUSE	Mus musculus (Mouse)	113	PF07347;
579	P24270	P24270	477	13	KAVK	DPASDQMKQWK			3NWL	X-RAY DIFFRACTION	2.69	A	A	476.0	12.0	-	-			False		intra	False	homo4mer	Liver	Mus musculus (Mouse)	Schweppe et al. 2017	5			intra	CATA_MOUSE	Mus musculus (Mouse)	527	PF00199;PF06628;	CATA_MOUSE	Mus musculus (Mouse)	527	PF00199;PF06628;
580	Q99LC5	Q99LC5	226	301	GLKSGENFK	TIVAINKDPEAPIFQVADYGIVADLFK			afQ99LC5	ALPHAFOLD	ALPHAFOLD	A	A	226.0	301.0	96.96	97.32	11.628	11.552	False		intra	True		Heart	Mus musculus (Mouse)	Schweppe et al. 2017	5	ETFA	ETFA	intra	ETFA_MOUSE	Mus musculus (Mouse)	333	PF01012;PF00766;	ETFA_MOUSE	Mus musculus (Mouse)	333	PF01012;PF00766;
581	Q9Z2I9	Q9Z2I9	108	120	GKGTFTSGLK	GGVKIVFSPEEAK			6G4Q	X-RAY DIFFRACTION	2.59	B	B	108.0	120.0	-	-	12.352	11.8	False		intra	True		Heart	Mus musculus (Mouse)	Schweppe et al. 2017	5	SUCLA2	SUCLA2	intra	SUCB1_MOUSE	Mus musculus (Mouse)	463	PF08442;PF00549;	SUCB1_MOUSE	Mus musculus (Mouse)	463	PF08442;PF00549;
582	Q9QXX4	Q9QXX4	177	104	TGKVSAIDFR	AGKGEVTFEDVK			afQ9QXX4	ALPHAFOLD	ALPHAFOLD	A	A	177.0	104.0	94.35	93.06	51.791	44.42	False	'distance above range'	inter	False	homo2mer	Heart	Mus musculus (Mouse)	Schweppe et al. 2017	5	SLC25A13	SLC25A13	intra	CMC2_MOUSE	Mus musculus (Mouse)	676	PF00153;	CMC2_MOUSE	Mus musculus (Mouse)	676	PF00153;
583	Q9CZW5	Q9CZW5	81	87	EAGGRGDASGLKR	NSERKTPEGR			afQ9CZW5	ALPHAFOLD	ALPHAFOLD	A	A	81.0	87.0	25.03	24.89			False		intra	False		Liver	Mus musculus (Mouse)	Schweppe et al. 2017-Liu et al. 2018	5			intra	TOM70_MOUSE	Mus musculus (Mouse)	611	PF00515;PF13174;PF13181;	TOM70_MOUSE	Mus musculus (Mouse)	611	PF00515;PF13174;PF13181;
584	P19783	P19783	78	78	DEKVQLYR	DEKVQLYR			7O37	ELECTRON MICROSCOPY	3.2	d	d	56.0	56.0	-	-	0.0	0.0	True	'same peptide'	inter	True		Brain	Mus musculus (Mouse)	Schweppe et al. 2017	5	COX4I1	COX4I1	intra	COX41_MOUSE	Mus musculus (Mouse)	169	PF02936;	COX41_MOUSE	Mus musculus (Mouse)	169	PF02936;
585	P17710	P17710	680	794	GFKATDCVGHDVATLLR	VVDEYSLNSGKQR			1BG3	X-RAY DIFFRACTION	2.8	A	A	624.0	738.0	-	-	11.971	11.718	False		intra	True	homo2mer	Brain	Mus musculus (Mouse)	Schweppe et al. 2017	5			intra	HXK1_MOUSE	Mus musculus (Mouse)	974	PF00349;PF03727;	HXK1_MOUSE	Mus musculus (Mouse)	974	PF00349;PF03727;
586	P14152	P14152	107	239	ANVKIFK	KLSSAMSAAK			7RM9	X-RAY DIFFRACTION	1.65	A	A	107.0	239.0	-	-	27.72	26.632	False		intra	True	homo2mer	Brain	Mus musculus (Mouse)	Schweppe et al. 2017	5			intra	MDHC_MOUSE	Mus musculus (Mouse)	334	PF02866;PF00056;	MDHC_MOUSE	Mus musculus (Mouse)	334	PF02866;PF00056;
587	Q80XN0	Q80XN0	258	275	IQAIAKK	KYFDEK			afQ80XN0	ALPHAFOLD	ALPHAFOLD	A	A	258.0	275.0	95.78	97.3	17.542	16.258	False		intra	True	homo2mer_homo4mer	Heart	Mus musculus (Mouse)	Schweppe et al. 2017	5	BDH1	BDH1	intra	BDH_MOUSE	Mus musculus (Mouse)	343	PF00106;	BDH_MOUSE	Mus musculus (Mouse)	343	PF00106;
588	Q9EQ20	Q9EQ20	341	331	AKNLR	KWLPELVDR			afQ9EQ20	ALPHAFOLD	ALPHAFOLD	A	A	341.0	331.0	98.02	98.33	20.014	17.797	False		intra	True	homo4mer	Heart	Mus musculus (Mouse)	Schweppe et al. 2017	5	ALDH6A1	ALDH6A1	intra	MMSA_MOUSE	Mus musculus (Mouse)	535	PF00171;	MMSA_MOUSE	Mus musculus (Mouse)	535	PF00171;
589	Q9CZU6	Q9CZU6	459	103	SMSTDGLMKFVDSK	GYSIPECQKMLPK			5UQS	X-RAY DIFFRACTION	1.6	A	A	459.0	103.0	-	-			False		intra	False	homo2mer_homo4mer	Heart	Mus musculus (Mouse)	Schweppe et al. 2017	5	CS	CS	intra	CISY_MOUSE	Mus musculus (Mouse)	464	PF00285;	CISY_MOUSE	Mus musculus (Mouse)	464	PF00285;
590	Q99NB1	Q99NB1	397	389	KYDR	LLLKYGDAWVK			afQ99NB1	ALPHAFOLD	ALPHAFOLD	A	A	397.0	389.0	97.09	78.26	19.394	16.791	False		intra	True		Heart	Mus musculus (Mouse)	Schweppe et al. 2017	5			intra	ACS2L_MOUSE	Mus musculus (Mouse)	682	PF16177;PF00501;PF13193;	ACS2L_MOUSE	Mus musculus (Mouse)	682	PF16177;PF00501;PF13193;
591	Q99KI0	Q99KI0	305	233	KYLSK	VIGVKLTGSLSGWTSPK			1B0J	X-RAY DIFFRACTION	2.5	A	A	278.0	206.0	-	-	26.835	23.056	False		intra	True		Heart	Mus musculus (Mouse)	Schweppe et al. 2017	5	ACO2	ACO2	intra	ACON_MOUSE	Mus musculus (Mouse)	780	PF00330;PF00694;	ACON_MOUSE	Mus musculus (Mouse)	780	PF00330;PF00694;
592	Q99KI0	Q99KI0	689	50	AIITKSFAR	YDLLEKNINIVR			1B0J	X-RAY DIFFRACTION	2.5	A	A	662.0	23.0	-	-	52.463	42.798	False	'distance above range'	inter	False		Heart	Mus musculus (Mouse)	Schweppe et al. 2017	5	ACO2	ACO2	intra	ACON_MOUSE	Mus musculus (Mouse)	780	PF00330;PF00694;	ACON_MOUSE	Mus musculus (Mouse)	780	PF00330;PF00694;
593	Q8CAQ8	Q8CAQ8	437	450	HKLEEK	TFDSAVAKALEHHR			afQ8CAQ8	ALPHAFOLD	ALPHAFOLD	A	A	437.0	450.0	92.43	95.35	24.637	20.29	False		intra	True		Heart	Mus musculus (Mouse)	Schweppe et al. 2017	5	IMMT	IMMT	intra	MIC60_MOUSE	Mus musculus (Mouse)	757	PF09731;	MIC60_MOUSE	Mus musculus (Mouse)	757	PF09731;
594	Q8BWT1	Q8BWT1	240	137	LPSVFKK	FGTKFGLDLK			afQ8BWT1	ALPHAFOLD	ALPHAFOLD	A	A	240.0	137.0	97.66	95.96	36.384	36.268	False	'distance above range'	inter	False	homo2mer_homo4mer	Heart	Mus musculus (Mouse)	Schweppe et al. 2017	5	ACAA2	ACAA2	intra	THIM_MOUSE	Mus musculus (Mouse)	397	PF02803;PF00108;	THIM_MOUSE	Mus musculus (Mouse)	397	PF02803;PF00108;
595	Q62425	Q62425	77	64	LKKEGPDF	LGPNEQYKFYSVNVDYSK			afQ62425	ALPHAFOLD	ALPHAFOLD	A	A	77.0	64.0	85.02	92.56	18.062	17.577	False		intra	True		Heart	Mus musculus (Mouse)	Schweppe et al. 2017	5	NDUFA4	NDUFA4	intra	NDUA4_MOUSE	Mus musculus (Mouse)	82	PF06522;	NDUA4_MOUSE	Mus musculus (Mouse)	82	PF06522;
596_11	P08249	P08249	239	314	IQEAGTEVVKAK	ITPFEEKMIAEAIPELK			2DFD	X-RAY DIFFRACTION	1.9	C	C	221.0	296.0	-	-	27.011	26.889	False		intra	True	homo2mer	Heart	Mus musculus (Mouse)	Schweppe et al. 2017	5	MDH2	MDH2	intra	MDHM_MOUSE	Mus musculus (Mouse)	338	PF02866;PF00056;	MDHM_MOUSE	Mus musculus (Mouse)	338	PF02866;PF00056;
597	P38647	P38647	138	288	DTKNVPFK	HIVKEFK			4KBO	X-RAY DIFFRACTION	2.8	A	A	138.0	288.0	-	-	22.757	22.745	False		intra	True		Brain	Mus musculus (Mouse)	Schweppe et al. 2017	5	HSPA9	HSPA9	intra	GRP75_MOUSE	Mus musculus (Mouse)	679	PF00012;	GRP75_MOUSE	Mus musculus (Mouse)	679	PF00012;
598	P17710	P17710	936	537	IMHQTVKELSPK	LSKQALMEVK			1BG3	X-RAY DIFFRACTION	2.8	A	A	880.0	481.0	-	-	13.3	11.969	False		intra	True	homo2mer	Brain	Mus musculus (Mouse)	Schweppe et al. 2017	5			intra	HXK1_MOUSE	Mus musculus (Mouse)	974	PF00349;PF03727;	HXK1_MOUSE	Mus musculus (Mouse)	974	PF00349;PF03727;
599	P24270	P24270	476	449	DAQLFIQKK	TFYTKVLNEEER			3NWL	X-RAY DIFFRACTION	2.69	A	A	475.0	448.0	-	-	32.204	27.83	False		intra	True	homo4mer	Liver	Mus musculus (Mouse)	Schweppe et al. 2017	5			intra	CATA_MOUSE	Mus musculus (Mouse)	527	PF00199;PF06628;	CATA_MOUSE	Mus musculus (Mouse)	527	PF00199;PF06628;
600	P45952	P45952	307	212	KTFGK	SNPDPKVPASK			afP45952	ALPHAFOLD	ALPHAFOLD	A	A	307.0	212.0	98.54	93.82			False		intra	False	homo4mer	Heart	Mus musculus (Mouse)	Schweppe et al. 2017-Liu et al. 2018	5	ACADM	ACADM	intra	ACADM_MOUSE	Mus musculus (Mouse)	421	PF00441;PF02770;PF02771;	ACADM_MOUSE	Mus musculus (Mouse)	421	PF00441;PF02770;PF02771;
601	Q9CRB9	Q9CRB9	86	45	LKQAR	MKESSPSGSKSQR			afQ9CRB9	ALPHAFOLD	ALPHAFOLD	A	A	86.0	45.0	96.91	38.87			False		intra	False		Brain	Mus musculus (Mouse)	Schweppe et al. 2017	5	CHCHD3	CHCHD3	intra	MIC19_MOUSE	Mus musculus (Mouse)	227		MIC19_MOUSE	Mus musculus (Mouse)	227
602	Q9DB20	Q9DB20	70	158	VGQLLKDPK	GEVPCTVTTASPLDDAVLSELKTVLK			afQ9DB20	ALPHAFOLD	ALPHAFOLD	A	A	70.0	158.0	84.91	86.66	32.68	32.664	False		intra	True		Liver	Mus musculus (Mouse)	Schweppe et al. 2017	5	ATP5O	ATP5O	intra	ATPO_MOUSE	Mus musculus (Mouse)	213	PF00213;	ATPO_MOUSE	Mus musculus (Mouse)	213	PF00213;
603	Q9DB77	Q9DB77	159	98	SQLKIDK	GASSFKITR			7O37	ELECTRON MICROSCOPY	3.2	B	B	145.0	84.0	-	-	30.708	26.707	False		intra	True		Heart	Mus musculus (Mouse)	Schweppe et al. 2017	5	UQCRC2	UQCRC2	intra	QCR2_MOUSE	Mus musculus (Mouse)	453	PF00675;PF05193;	QCR2_MOUSE	Mus musculus (Mouse)	453	PF00675;PF05193;
604	Q9DB20	Q9DB20	60	73	KLDQVEKELLR	VGQLLKDPKVSLAVLNPYIK			afQ9DB20	ALPHAFOLD	ALPHAFOLD	A	A	60.0	73.0	92.33	83.78	24.134	22.964	False		intra	True		Heart	Mus musculus (Mouse)	Schweppe et al. 2017	5	ATP5O	ATP5O	intra	ATPO_MOUSE	Mus musculus (Mouse)	213	PF00213;	ATPO_MOUSE	Mus musculus (Mouse)	213	PF00213;
605	Q99LC3	Q99LC3	243	191	KTFLPK	KQCVDHYNEIKR			6G2J	ELECTRON MICROSCOPY	3.3	O	O	208.0	156.0	-	-	17.961	17.518	False		intra	True		Heart	Mus musculus (Mouse)	Schweppe et al. 2017	5	NDUFA10	NDUFA10	intra	NDUAA_MOUSE	Mus musculus (Mouse)	355	PF01712;	NDUAA_MOUSE	Mus musculus (Mouse)	355	PF01712;
606	Q99KI0	Q99KI0	689	723	AIITKSFAR	IHPVDKLTIQGLK			1B0J	X-RAY DIFFRACTION	2.5	A	A	662.0	696.0	-	-	22.621	20.688	False		intra	True		Heart	Mus musculus (Mouse)	Schweppe et al. 2017	5	ACO2	ACO2	intra	ACON_MOUSE	Mus musculus (Mouse)	780	PF00330;PF00694;	ACON_MOUSE	Mus musculus (Mouse)	780	PF00330;PF00694;
607_5	Q03265	Q03265	261	506	STVAQLVKR	ITKFENAFLSHVISQHQSLLGNIR			6TT7	ELECTRON MICROSCOPY	3.5	B	B	218.0	463.0	-	-	30.029	29.837	False		intra	True		Heart	Mus musculus (Mouse)	Schweppe et al. 2017	5	ATP5A1	ATP5A1	intra	ATPA_MOUSE	Mus musculus (Mouse)	553	PF00006;PF00306;PF02874;	ATPA_MOUSE	Mus musculus (Mouse)	553	PF00006;PF00306;PF02874;
608	Q03265	Q03265	539	503	ISEQSDAKLK	GYLDKLEPSKITK			6TT7	ELECTRON MICROSCOPY	3.5	A	A	496.0	460.0	-	-	24.752	24.338	False		intra	True		Heart	Mus musculus (Mouse)	Schweppe et al. 2017-Liu et al. 2018	5	ATP5A1	ATP5A1	intra	ATPA_MOUSE	Mus musculus (Mouse)	553	PF00006;PF00306;PF02874;	ATPA_MOUSE	Mus musculus (Mouse)	553	PF00006;PF00306;PF02874;
609	P56480	P56480	426	198	GVQKILQDYK	VVDLLAPYAKGGK			2W6E	X-RAY DIFFRACTION	6.5	D	D	376.0	148.0	-	-	35.101	28.129	False	'distance above range'	inter	False		Heart	Mus musculus (Mouse)	Schweppe et al. 2017	5	ATP5B	ATP5B	intra	ATPB_MOUSE	Mus musculus (Mouse)	529	PF00006;PF02874;	ATPB_MOUSE	Mus musculus (Mouse)	529	PF00006;PF02874;
610	P50544	P50544	279	557	EKITAFVVER	KGIVNEQFLLQR			afP50544	ALPHAFOLD	ALPHAFOLD	A	A	279.0	557.0	96.59	95.13	23.599	23.599	False		intra	True	homo2mer	Heart	Mus musculus (Mouse)	Schweppe et al. 2017	5	ACADVL	ACADVL	intra	ACADV_MOUSE	Mus musculus (Mouse)	656	PF00441;PF02770;PF02771;	ACADV_MOUSE	Mus musculus (Mouse)	656	PF00441;PF02770;PF02771;
611	P19783	P19783	143	149	DWVAMQTKR	MLDMKANPIQGFSAK			7O37	ELECTRON MICROSCOPY	3.2	d	d	121.0	127.0	-	-	14.539	12.145	False		intra	True		Brain	Mus musculus (Mouse)	Schweppe et al. 2017	5	COX4I1	COX4I1	intra	COX41_MOUSE	Mus musculus (Mouse)	169	PF02936;	COX41_MOUSE	Mus musculus (Mouse)	169	PF02936;
612_6	P62897	P62897	9	88	KIFVQK	KKGER			5C0Z	X-RAY DIFFRACTION	1.12	B	B	8.0	87.0	-	-	13.654	13.509	False		intra	True		Brain	Mus musculus (Mouse)	Schweppe et al. 2017	5	CYCS	CYCS	intra	CYC_MOUSE	Mus musculus (Mouse)	105	PF00034;	CYC_MOUSE	Mus musculus (Mouse)	105	PF00034;
613	Q9DBM2	Q9DBM2	336	579	KIITSTLEK	GWYQYDKPLGR			3ZW8	X-RAY DIFFRACTION	2.5	A	A	337.0	583.0	-	-	22.0	22.0	False		intra	True	homo2mer	Liver	Mus musculus (Mouse)	Schweppe et al. 2017	5	EHHADH	EHHADH	intra	ECHP_MOUSE	Mus musculus (Mouse)	718	PF00725;PF02737;PF00378;	ECHP_MOUSE	Mus musculus (Mouse)	718	PF00725;PF02737;PF00378;
614	Q8CAQ8	Q8CAQ8	281	268	TVEGALKER	TAMDNSEIAGEKK			afQ8CAQ8	ALPHAFOLD	ALPHAFOLD	A	A	281.0	268.0	90.93	67.93			False		intra	False		Heart	Mus musculus (Mouse)	Schweppe et al. 2017	5	IMMT	IMMT	intra	MIC60_MOUSE	Mus musculus (Mouse)	757	PF09731;	MIC60_MOUSE	Mus musculus (Mouse)	757	PF09731;
615	Q9CZU6	Q9CZU6	370	321	HLPKDPMFK	EVGKDVSDEKLR			afQ9CZU6	ALPHAFOLD	ALPHAFOLD	A	A	370.0	321.0	98.07	95.38	11.501	11.218	False		intra	True	homo2mer_homo4mer	Heart	Mus musculus (Mouse)	Schweppe et al. 2017	5	CS	CS	intra	CISY_MOUSE	Mus musculus (Mouse)	464	PF00285;	CISY_MOUSE	Mus musculus (Mouse)	464	PF00285;
616	O55125	O55125	209	65	AIKYR	KDAHSTLLSKK			afO55125	ALPHAFOLD	ALPHAFOLD	A	A	209.0	65.0	89.0	65.75			False		intra	False		Brain	Mus musculus (Mouse)	Schweppe et al. 2017	5			intra	NIPS1_MOUSE	Mus musculus (Mouse)	284	PF07978;	NIPS1_MOUSE	Mus musculus (Mouse)	284	PF07978;
617_41	P63038	P63038	75	292	VTKDGVTVAK	LKVGLQVVAVK			7AZP	ELECTRON MICROSCOPY	3.5	F	F	49.0	266.0	-	-	39.704	38.665	False	'distance above range'	inter	False	homo14mer	Heart	Mus musculus (Mouse)	Schweppe et al. 2017	5	HSPD1	HSPD1	intra	CH60_MOUSE	Mus musculus (Mouse)	573	PF00118;	CH60_MOUSE	Mus musculus (Mouse)	573	PF00118;
618_4	P54071	P54071	384	400	GKLDGNQDLIR	FAQTLEKVCVQTVESGAMTK			5I96	X-RAY DIFFRACTION	1.55	B	B	384.0	400.0	-	-	17.752	17.192	False		intra	True	homo2mer	Heart	Mus musculus (Mouse)	Schweppe et al. 2017	5	IDH2	IDH2	intra	IDHP_MOUSE	Mus musculus (Mouse)	452	PF00180;	IDHP_MOUSE	Mus musculus (Mouse)	452	PF00180;
619_55	P30275	P30275	140	292	TMKHTTDLDASK	GLKEVEK			7U5I	ELECTRON MICROSCOPY	3.26	G	G	139.0	291.0	-	-	21.79	21.647	False		intra	True	homo8mer	Brain	Mus musculus (Mouse)	Schweppe et al. 2017	5			intra	KCRU_MOUSE	Mus musculus (Mouse)	418	PF00217;PF02807;	KCRU_MOUSE	Mus musculus (Mouse)	418	PF00217;PF02807;
620	P11725	P11725	88	144	SLGMIFEKR	VYKQSDLDTLAK			1C9Y	X-RAY DIFFRACTION	1.9	A	A	88.0	144.0	-	-	13.229	11.66	False		intra	True	homo3mer	Liver	Mus musculus (Mouse)	Schweppe et al. 2017	5			intra	OTC_MOUSE	Mus musculus (Mouse)	354	PF00185;PF02729;	OTC_MOUSE	Mus musculus (Mouse)	354	PF00185;PF02729;
621	P30275	P30275	353	417	LQKR	IPPPLVHSKH			afP30275	ALPHAFOLD	ALPHAFOLD	A	A	353.0	417.0	91.05	54.87			False		intra	False	homo8mer	Brain	Mus musculus (Mouse)	Schweppe et al. 2017	5			intra	KCRU_MOUSE	Mus musculus (Mouse)	418	PF00217;PF02807;	KCRU_MOUSE	Mus musculus (Mouse)	418	PF00217;PF02807;
622	Q9DCW4	Q9DCW4	11	110	ALVAVKR	VLAKLAEK			1EFV	X-RAY DIFFRACTION	2.1	B	B	11.0	110.0	-	-	18.436	17.629	False		intra	True		Heart	Mus musculus (Mouse)	Schweppe et al. 2017	5	ETFB	ETFB	intra	ETFB_MOUSE	Mus musculus (Mouse)	255	PF01012;	ETFB_MOUSE	Mus musculus (Mouse)	255	PF01012;
623_4	P54071	P54071	243	256	KWPLYLSTK	NTILKAYDGR			5I96	X-RAY DIFFRACTION	1.55	B	B	243.0	256.0	-	-	35.842	33.281	False	'distance above range'	inter	False	homo2mer	Heart	Mus musculus (Mouse)	Schweppe et al. 2017	5	IDH2	IDH2	intra	IDHP_MOUSE	Mus musculus (Mouse)	452	PF00180;	IDHP_MOUSE	Mus musculus (Mouse)	452	PF00180;
624	Q9CZW5	Q9CZW5	436	473	LRPKFALAQAQK	GFEEIIKK			afQ9CZW5	ALPHAFOLD	ALPHAFOLD	A	A	436.0	473.0	91.38	96.97	15.455	14.243	False		intra	True		Brain	Mus musculus (Mouse)	Schweppe et al. 2017	5			intra	TOM70_MOUSE	Mus musculus (Mouse)	611	PF00515;PF13174;PF13181;	TOM70_MOUSE	Mus musculus (Mouse)	611	PF00515;PF13174;PF13181;
625	Q9CZW5	Q9CZW5	240	248	LLGKENAK	YKNREPLMPSPQFIK			7DHG	X-RAY DIFFRACTION	2.2	C	C	237.0	245.0	-	-	15.128	13.427	False		intra	True		Brain	Mus musculus (Mouse)	Schweppe et al. 2017	5			intra	TOM70_MOUSE	Mus musculus (Mouse)	611	PF00515;PF13174;PF13181;	TOM70_MOUSE	Mus musculus (Mouse)	611	PF00515;PF13174;PF13181;
626	P24270	P24270	449	499	TFYTKVLNEEER	IQALLDKYNAEKPK			3NWL	X-RAY DIFFRACTION	2.69	A	A	448.0	498.0	-	-	30.521	28.292	False		intra	True	homo4mer	Liver	Mus musculus (Mouse)	Schweppe et al. 2017	5			intra	CATA_MOUSE	Mus musculus (Mouse)	527	PF00199;PF06628;	CATA_MOUSE	Mus musculus (Mouse)	527	PF00199;PF06628;
627	Q99KI0	Q99KI0	461	605	DIKKGEK	CTTDHISAAGPWLKFR			1B0J	X-RAY DIFFRACTION	2.5	A	A	434.0	578.0	-	-	23.739	23.237	False		intra	True		Heart	Mus musculus (Mouse)	Schweppe et al. 2017	5	ACO2	ACO2	intra	ACON_MOUSE	Mus musculus (Mouse)	780	PF00330;PF00694;	ACON_MOUSE	Mus musculus (Mouse)	780	PF00330;PF00694;
628	Q9R0H0	Q9R0H0	72	655	SATMVKK	HLKPLQSK			afQ9R0H0	ALPHAFOLD	ALPHAFOLD	A	A	72.0	655.0	91.64	97.7			False		intra	False	homo2mer	Liver	Mus musculus (Mouse)	Schweppe et al. 2017	5			intra	ACOX1_MOUSE	Mus musculus (Mouse)	661	PF01756;PF02770;PF14749;	ACOX1_MOUSE	Mus musculus (Mouse)	661	PF01756;PF02770;PF14749;
629	Q8BMS1	Q8BMS1	406	644	GQQQVFKGLNDK	GFYIYQEGSKNK			afQ8BMS1	ALPHAFOLD	ALPHAFOLD	A	A	406.0	644.0	97.56	72.69	20.337	20.312	False		intra	True		Heart	Mus musculus (Mouse)	Schweppe et al. 2017	5	HADHA	HADHA	intra	ECHA_MOUSE	Mus musculus (Mouse)	763	PF00725;PF02737;PF00378;	ECHA_MOUSE	Mus musculus (Mouse)	763	PF00725;PF02737;PF00378;
630_5	Q03265	Q03265	261	498	STVAQLVKR	GYLDKLEPSK			6TT7	ELECTRON MICROSCOPY	3.5	B	B	218.0	455.0	-	-	45.499	42.978	False	'distance above range'	inter	False		Heart	Mus musculus (Mouse)	Schweppe et al. 2017	5	ATP5A1	ATP5A1	intra	ATPA_MOUSE	Mus musculus (Mouse)	553	PF00006;PF00306;PF02874;	ATPA_MOUSE	Mus musculus (Mouse)	553	PF00006;PF00306;PF02874;
631_2	O08749	O08749	420	143	IGKFPFAANSR	ALTGGIAHLFKQNK			3RNM	X-RAY DIFFRACTION	2.4	A	B	385.0	108.0	-	-	20.599	20.421	False		inter	True	homo2mer	Heart	Mus musculus (Mouse)	Schweppe et al. 2017	5	DLD	DLD	intra	DLDH_MOUSE	Mus musculus (Mouse)	509	PF07992;PF02852;	DLDH_MOUSE	Mus musculus (Mouse)	509	PF07992;PF02852;
632_6	P08249	P08249	307	185	NLGIGKITPFEEK	ANTFVAELKGLDPAR			2DFD	X-RAY DIFFRACTION	1.9	B	B	289.0	167.0	-	-	23.195	20.995	False		intra	True	homo2mer	Heart	Mus musculus (Mouse)	Schweppe et al. 2017	5	MDH2	MDH2	intra	MDHM_MOUSE	Mus musculus (Mouse)	338	PF02866;PF00056;	MDHM_MOUSE	Mus musculus (Mouse)	338	PF02866;PF00056;
633	P32020	P32020	454	443	KIGGIFAFK	KLEEEGEQFVK			afP32020	ALPHAFOLD	ALPHAFOLD	A	A	454.0	443.0	87.49	88.67	12.494	12.422	False		intra	True	homo2mer	Liver	Mus musculus (Mouse)	Schweppe et al. 2017	5			intra	SCP2_MOUSE	Mus musculus (Mouse)	547	PF02036;PF02803;PF00108;	SCP2_MOUSE	Mus musculus (Mouse)	547	PF02036;PF02803;PF00108;
634	P34914	P34914	473	371	NWKWSCK	AVASLNTPFMPPDPDVSPMKVIR			1CQZ	X-RAY DIFFRACTION	2.8	A	A	473.0	371.0	-	-	14.855	14.266	False		intra	True	homo2mer	Liver	Mus musculus (Mouse)	Schweppe et al. 2017	5			intra	HYES_MOUSE	Mus musculus (Mouse)	554	PF00561;PF13419;	HYES_MOUSE	Mus musculus (Mouse)	554	PF00561;PF13419;
635	P47934	P47934	395	186	NDIEKAK	VPGPKQDSVVNFLK			2H3P	X-RAY DIFFRACTION	2.2	A	A	395.0	186.0	-	-	21.951	20.496	False		intra	True		Heart	Mus musculus (Mouse)	Schweppe et al. 2017	5	CRAT	CRAT	intra	CACP_MOUSE	Mus musculus (Mouse)	626	PF00755;	CACP_MOUSE	Mus musculus (Mouse)	626	PF00755;
636_55	P30275	P30275	281	292	GGNMKR	GLKEVEK			7U5I	ELECTRON MICROSCOPY	3.26	G	G	280.0	291.0	-	-	17.319	16.425	False		intra	True	homo8mer	Brain	Mus musculus (Mouse)	Schweppe et al. 2017	5			intra	KCRU_MOUSE	Mus musculus (Mouse)	418	PF00217;PF02807;	KCRU_MOUSE	Mus musculus (Mouse)	418	PF00217;PF02807;
637	Q60931	Q60931	115	109	LKASYR	LTLDTIFVPNTGKK			afQ60931	ALPHAFOLD	ALPHAFOLD	A	A	115.0	109.0	96.99	89.53	20.506	19.725	False		intra	True	homo2mer	Brain	Mus musculus (Mouse)	Schweppe et al. 2017	5			intra	VDAC3_MOUSE	Mus musculus (Mouse)	283	PF01459;	VDAC3_MOUSE	Mus musculus (Mouse)	283	PF01459;
638	Q9CRB9	Q9CRB9	130	136	QLEEKDR	KQDAFYKEQLAR			afQ9CRB9	ALPHAFOLD	ALPHAFOLD	A	A	130.0	136.0	98.6	98.38	13.798	10.867	False		intra	True		Heart	Mus musculus (Mouse)	Schweppe et al. 2017	5	CHCHD3	CHCHD3	intra	MIC19_MOUSE	Mus musculus (Mouse)	227		MIC19_MOUSE	Mus musculus (Mouse)	227
639	P54071	P54071	384	166	GKLDGNQDLIR	LVPGWTKPITIGR			5I96	X-RAY DIFFRACTION	1.55	A	A	384.0	166.0	-	-	20.881	20.881	False		intra	True	homo2mer	Heart	Mus musculus (Mouse)	Schweppe et al. 2017	5	IDH2	IDH2	intra	IDHP_MOUSE	Mus musculus (Mouse)	452	PF00180;	IDHP_MOUSE	Mus musculus (Mouse)	452	PF00180;
640	Q9DCX2	Q9DCX2	117	149	IQEYEKQLEK	KYPYWPHQPIENL			afQ9DCX2	ALPHAFOLD	ALPHAFOLD	A	A	117.0	149.0	94.37	87.51	29.563	29.563	False		intra	True		Heart	Mus musculus (Mouse)	Schweppe et al. 2017	5	ATP5H	ATP5H	intra	ATP5H_MOUSE	Mus musculus (Mouse)	161	PF05873;	ATP5H_MOUSE	Mus musculus (Mouse)	161	PF05873;
641	Q9D0K2	Q9D0K2	446	418	VVVTMEHSAKGNAHK	YGDLANWMIPGKMVK			3DLX	X-RAY DIFFRACTION	2.2	A	A	446.0	418.0	-	-	13.37	13.37	False		intra	True	homo2mer	Heart	Mus musculus (Mouse)	Schweppe et al. 2017	5	OXCT1	OXCT1	intra	SCOT1_MOUSE	Mus musculus (Mouse)	520	PF01144;	SCOT1_MOUSE	Mus musculus (Mouse)	520	PF01144;
642	Q9CRB9	Q9CRB9	77	45	KESEHQR	ESSPSGSKSQR			afQ9CRB9	ALPHAFOLD	ALPHAFOLD	A	A	77.0	45.0	96.38	38.87			False		intra	False		Brain	Mus musculus (Mouse)	Schweppe et al. 2017	5	CHCHD3	CHCHD3	intra	MIC19_MOUSE	Mus musculus (Mouse)	227		MIC19_MOUSE	Mus musculus (Mouse)	227
643_11	Q64133	Q64133	363	372	LAKLHK	KICELYAK			1O5W	X-RAY DIFFRACTION	3.2	C	C	2363.0	2372.0	-	-	11.643	11.544	False		intra	True	homo2mer	Brain	Mus musculus (Mouse)	Schweppe et al. 2017	5			intra	AOFA_MOUSE	Mus musculus (Mouse)	526	PF01593;	AOFA_MOUSE	Mus musculus (Mouse)	526	PF01593;
644	Q07417	Q07417	306	306	NAFGAPLTKLQNIQFK	NAFGAPLTKLQNIQFK			1JQI	X-RAY DIFFRACTION	2.25	A	A	282.0	282.0	-	-	0.0	0.0	True	'same peptide'	inter	True	homo4mer	Heart	Mus musculus (Mouse)	Schweppe et al. 2017	5	ACADS	ACADS	intra	ACADS_MOUSE	Mus musculus (Mouse)	412	PF00441;PF02770;PF02771;	ACADS_MOUSE	Mus musculus (Mouse)	412	PF00441;PF02770;PF02771;
645_10	P97807	P97807	289	220	IGFAEKVAAK	SKEFAQVIK			3E04	X-RAY DIFFRACTION	1.95	C	B	292.0	223.0	-	-	29.984	29.484	False		inter	True	homo4mer	Heart	Mus musculus (Mouse)	Schweppe et al. 2017	5	FH1	FH1	intra	FUMH_MOUSE	Mus musculus (Mouse)	507	PF10415;PF00206;	FUMH_MOUSE	Mus musculus (Mouse)	507	PF10415;PF00206;
646	P51881	P51881	92	23	YFPTQALNFAFKDK	DFLAGGVAAAISKTAVAPIER			afP51881	ALPHAFOLD	ALPHAFOLD	A	A	92.0	23.0	82.96	90.3	20.596	20.559	False		intra	True		Brain	Mus musculus (Mouse)	Schweppe et al. 2017	5	SLC25A5	SLC25A5	intra	ADT2_MOUSE	Mus musculus (Mouse)	298	PF00153;	ADT2_MOUSE	Mus musculus (Mouse)	298	PF00153;
647_60	P20108	P20108	254	150	EYFEKVHQ	KNGGLGHMNITLLSDITK			5JCG	X-RAY DIFFRACTION	2.8	G	F	192.0	88.0	-	-	13.036	9.414	False		inter	True	homo10mer	Heart	Mus musculus (Mouse)	Schweppe et al. 2017	5	PRDX3	PRDX3	intra	PRDX3_MOUSE	Mus musculus (Mouse)	257	PF10417;PF00578;	PRDX3_MOUSE	Mus musculus (Mouse)	257	PF10417;PF00578;
648_16	P08249	P08249	335	157	KGEDFVKNMK	KHGVYNPNK			2DFD	X-RAY DIFFRACTION	1.9	D	D	317.0	139.0	-	-	9.925	9.407	False		intra	True	homo2mer	Brain	Mus musculus (Mouse)	Schweppe et al. 2017-Liu et al. 2018	5	MDH2	MDH2	intra	MDHM_MOUSE	Mus musculus (Mouse)	338	PF02866;PF00056;	MDHM_MOUSE	Mus musculus (Mouse)	338	PF02866;PF00056;
649	P05202	P05202	82	59	KAEAQIAAK	KMNLGVGAYR			3PD6	X-RAY DIFFRACTION	2.4	A	A	82.0	59.0	-	-	35.904	34.516	False	'distance above range'	inter	False	homo2mer	Liver	Mus musculus (Mouse)	Schweppe et al. 2017	5			intra	AATM_MOUSE	Mus musculus (Mouse)	430	PF00155;	AATM_MOUSE	Mus musculus (Mouse)	430	PF00155;
650	Q9CR68	Q9CR68	172	163	GKPLFVR	LSDIPEGKNMAFK			afQ9CR68	ALPHAFOLD	ALPHAFOLD	A	A	172.0	163.0	90.67	93.61	24.397	19.674	False		intra	True		Heart	Mus musculus (Mouse)	Schweppe et al. 2017	5	UQCRFS1	UQCRFS1	intra	UCRI_MOUSE	Mus musculus (Mouse)	274	PF00355;PF09165;PF02921;	UCRI_MOUSE	Mus musculus (Mouse)	274	PF00355;PF09165;PF02921;
651	Q8C196	Q8C196	1498	1486	QYSAGKAA	TVDSKSLFHYR			afQ8C196	ALPHAFOLD	ALPHAFOLD	A	A	1498.0	1486.0	45.32	84.59			False		intra	False		Liver	Mus musculus (Mouse)	Schweppe et al. 2017	5			intra	CPSM_MOUSE	Mus musculus (Mouse)	1500	PF02786;PF02787;PF00988;PF00117;PF02142;	CPSM_MOUSE	Mus musculus (Mouse)	1500	PF02786;PF02787;PF00988;PF00117;PF02142;
652	P19783	P19783	29	60	AHGSVVKSEDYAFPTYADRR	DYPLPDVAHVTMLSASQKALK			7O37	ELECTRON MICROSCOPY	3.2	d	d	7.0	38.0	-	-	26.902	26.869	False		intra	True		Heart	Mus musculus (Mouse)	Schweppe et al. 2017	5	COX4I1	COX4I1	intra	COX41_MOUSE	Mus musculus (Mouse)	169	PF02936;	COX41_MOUSE	Mus musculus (Mouse)	169	PF02936;
653	Q99NB1	Q99NB1	643	389	KIITSR	LLLKYGDAWVK			afQ99NB1	ALPHAFOLD	ALPHAFOLD	A	A	643.0	389.0	85.18	78.26	29.147	27.844	False		intra	True		Heart	Mus musculus (Mouse)	Schweppe et al. 2017	5			intra	ACS2L_MOUSE	Mus musculus (Mouse)	682	PF16177;PF00501;PF13193;	ACS2L_MOUSE	Mus musculus (Mouse)	682	PF16177;PF00501;PF13193;
654_4	Q8K2B3	Q8K2B3	182	608	FGKGGQAHR	VDEYDYSKPIQGQQK			6VAX	X-RAY DIFFRACTION	2.59	C	C	182.0	608.0	-	-	22.977	21.637	False		intra	True		Heart	Mus musculus (Mouse)	Schweppe et al. 2017	5	SDHA	SDHA	intra	SDHA_MOUSE	Mus musculus (Mouse)	664	PF00890;PF02910;	SDHA_MOUSE	Mus musculus (Mouse)	664	PF00890;PF02910;
655	Q03265	Q03265	261	161	STVAQLVKR	VVDALGNAIDGKGPIGSK			6TT7	ELECTRON MICROSCOPY	3.5	A	A	218.0	118.0	-	-	13.574	13.439	False		intra	True		Heart	Mus musculus (Mouse)	Schweppe et al. 2017	5	ATP5A1	ATP5A1	intra	ATPA_MOUSE	Mus musculus (Mouse)	553	PF00006;PF00306;PF02874;	ATPA_MOUSE	Mus musculus (Mouse)	553	PF00006;PF00306;PF02874;
656	Q9D5T0	Q9D5T0	274	263	LILKNENVDR	FHINQPALKQR			7UPR	ELECTRON MICROSCOPY	3.2	A	A	274.0	263.0	-	-	17.469	16.574	False		intra	True		Brain	Mus musculus (Mouse)	Schweppe et al. 2017	5	ATAD1	ATAD1	intra	ATAD1_MOUSE	Mus musculus (Mouse)	361	PF00004;PF17862;	ATAD1_MOUSE	Mus musculus (Mouse)	361	PF00004;PF17862;
657	Q9CRB9	Q9CRB9	77	63	KESEHQR	YSSVYGASVSDEDLKR			afQ9CRB9	ALPHAFOLD	ALPHAFOLD	A	A	77.0	63.0	96.38	89.18	22.015	20.951	False		intra	True		Brain	Mus musculus (Mouse)	Schweppe et al. 2017	5	CHCHD3	CHCHD3	intra	MIC19_MOUSE	Mus musculus (Mouse)	227		MIC19_MOUSE	Mus musculus (Mouse)	227
658	Q9CZU6	Q9CZU6	450	49	ALGFPLERPKSMSTDGLMK	IKTFK			5UQS	X-RAY DIFFRACTION	1.6	A	A	450.0	49.0	-	-	26.703	25.246	False		intra	True	homo2mer_homo4mer	Brain	Mus musculus (Mouse)	Schweppe et al. 2017	5	CS	CS	intra	CISY_MOUSE	Mus musculus (Mouse)	464	PF00285;	CISY_MOUSE	Mus musculus (Mouse)	464	PF00285;
659_4	Q8C196	Q8C196	527	1356	GVLKEYGVK	AMLSTGFKIPQK			6UEL	X-RAY DIFFRACTION	1.9	B	B	527.0	1356.0	-	-	27.781	25.707	False		intra	True		Liver	Mus musculus (Mouse)	Schweppe et al. 2017	5			intra	CPSM_MOUSE	Mus musculus (Mouse)	1500	PF02786;PF02787;PF00988;PF00117;PF02142;	CPSM_MOUSE	Mus musculus (Mouse)	1500	PF02786;PF02787;PF00988;PF00117;PF02142;
660_2	Q9R0H0	Q9R0H0	638	216	KSPLNK	EIGTHKPLPGITVGDIGPK			1IS2	X-RAY DIFFRACTION	2.2	A	B	638.0	216.0	-	-	21.482	20.544	False		inter	True	homo2mer	Liver	Mus musculus (Mouse)	Schweppe et al. 2017	5			intra	ACOX1_MOUSE	Mus musculus (Mouse)	661	PF01756;PF02770;PF14749;	ACOX1_MOUSE	Mus musculus (Mouse)	661	PF01756;PF02770;PF14749;
661_4	P54071	P54071	193	180	AGTFKLVFTPK	HAHGDQYKATDFVVDR			5I96	X-RAY DIFFRACTION	1.55	B	B	193.0	180.0	-	-	29.132	20.337	False		intra	True	homo2mer	Heart	Mus musculus (Mouse)	Schweppe et al. 2017	5	IDH2	IDH2	intra	IDHP_MOUSE	Mus musculus (Mouse)	452	PF00180;	IDHP_MOUSE	Mus musculus (Mouse)	452	PF00180;
662	Q91YT0	Q91YT0	104	81	WSFMNKPSDGRPK	GPDWILGEMKTSGLR			6G72	ELECTRON MICROSCOPY	3.9	F	F	84.0	61.0	-	-	18.324	17.321	False		intra	True		Heart	Mus musculus (Mouse)	Schweppe et al. 2017	5	NDUFV1	NDUFV1	intra	NDUV1_MOUSE	Mus musculus (Mouse)	464	PF01512;PF10589;PF10531;	NDUV1_MOUSE	Mus musculus (Mouse)	464	PF01512;PF10589;PF10531;
663	Q8CAQ8	Q8CAQ8	639	639	FYAVQKLAR	FYAVQKLAR			afQ8CAQ8	ALPHAFOLD	ALPHAFOLD	A	A	639.0	639.0	86.93	86.93	0.0	0.0	True	'same peptide'	inter	True		Heart	Mus musculus (Mouse)	Schweppe et al. 2017	5	IMMT	IMMT	intra	MIC60_MOUSE	Mus musculus (Mouse)	757	PF09731;	MIC60_MOUSE	Mus musculus (Mouse)	757	PF09731;
664	P51881	P51881	147	63	LAADVGKAGAER	IPKEQGVLSFWR			afP51881	ALPHAFOLD	ALPHAFOLD	A	A	147.0	63.0	88.16	94.27	11.623	10.143	False		intra	True		Brain	Mus musculus (Mouse)	Schweppe et al. 2017	5	SLC25A5	SLC25A5	intra	ADT2_MOUSE	Mus musculus (Mouse)	298	PF00153;	ADT2_MOUSE	Mus musculus (Mouse)	298	PF00153;
665_10	P30275	P30275	276	338	VISMEKGGNMK	LPLLSKDNR			7U5I	ELECTRON MICROSCOPY	3.26	B	B	275.0	337.0	-	-	28.51	25.938	False		intra	True	homo8mer	Brain	Mus musculus (Mouse)	Schweppe et al. 2017	5			intra	KCRU_MOUSE	Mus musculus (Mouse)	418	PF00217;PF02807;	KCRU_MOUSE	Mus musculus (Mouse)	418	PF00217;PF02807;
666	P17710	P17710	884	537	TVCGVVSKR	LSKQALMEVK			1BG3	X-RAY DIFFRACTION	2.8	A	A	828.0	481.0	-	-	13.42	13.22	False		intra	True	homo2mer	Brain	Mus musculus (Mouse)	Schweppe et al. 2017	5			intra	HXK1_MOUSE	Mus musculus (Mouse)	974	PF00349;PF03727;	HXK1_MOUSE	Mus musculus (Mouse)	974	PF00349;PF03727;
667_16	Q9D0K2	Q9D0K2	446	296	VVVTMEHSAKGNAHK	SGKPGGDVR			3DLX	X-RAY DIFFRACTION	2.2	D	D	446.0	286.0	-	-	32.793	32.74	False		intra	True	homo2mer	Brain	Mus musculus (Mouse)	Schweppe et al. 2017-Liu et al. 2018	5	OXCT1	OXCT1	intra	SCOT1_MOUSE	Mus musculus (Mouse)	520	PF01144;	SCOT1_MOUSE	Mus musculus (Mouse)	520	PF01144;
668	Q62425	Q62425	77	56	LKKEGPDF	NNPEPWNKLGPNEQYK			afQ62425	ALPHAFOLD	ALPHAFOLD	A	A	77.0	56.0	85.02	84.74	13.991	12.778	False		intra	True		Heart	Mus musculus (Mouse)	Schweppe et al. 2017	5	NDUFA4	NDUFA4	intra	NDUA4_MOUSE	Mus musculus (Mouse)	82	PF06522;	NDUA4_MOUSE	Mus musculus (Mouse)	82	PF06522;
669	Q9DBM2	Q9DBM2	344	220	IITSTLEKEASK	KQYPGR			3ZW8	X-RAY DIFFRACTION	2.5	A	A	345.0	221.0	-	-	22.374	22.374	False		intra	True	homo2mer	Liver	Mus musculus (Mouse)	Schweppe et al. 2017	5	EHHADH	EHHADH	intra	ECHP_MOUSE	Mus musculus (Mouse)	718	PF00725;PF02737;PF00378;	ECHP_MOUSE	Mus musculus (Mouse)	718	PF00725;PF02737;PF00378;
670_11	P35486	P35486	63	77	EDGLKYYR	MELKADQLYK			3EXE	X-RAY DIFFRACTION	1.98	E	E	34.0	48.0	-	-	22.223	21.145	False		intra	True		Brain	Mus musculus (Mouse)	Schweppe et al. 2017	5	PDHA1	PDHA1	intra	ODPA_MOUSE	Mus musculus (Mouse)	390	PF00676;	ODPA_MOUSE	Mus musculus (Mouse)	390	PF00676;
671	Q9DB20	Q9DB20	97	73	SLNDITKR	VGQLLKDPKVSLAVLNPYIK			afQ9DB20	ALPHAFOLD	ALPHAFOLD	A	A	97.0	73.0	86.72	83.78	18.96	18.063	False		intra	True		Heart	Mus musculus (Mouse)	Schweppe et al. 2017	5	ATP5O	ATP5O	intra	ATPO_MOUSE	Mus musculus (Mouse)	213	PF00213;	ATPO_MOUSE	Mus musculus (Mouse)	213	PF00213;
672	Q9DB20	Q9DB20	97	53	SLNDITKR	EKKLDQVEK			afQ9DB20	ALPHAFOLD	ALPHAFOLD	A	A	97.0	53.0	86.72	90.1	24.507	23.641	False		intra	True		Heart	Mus musculus (Mouse)	Schweppe et al. 2017	5	ATP5O	ATP5O	intra	ATPO_MOUSE	Mus musculus (Mouse)	213	PF00213;	ATPO_MOUSE	Mus musculus (Mouse)	213	PF00213;
673	Q8CAQ8	Q8CAQ8	343	249	KVQAAQSEAK	TSSVTLQTITAQNAAVQAVKAHSNILK			afQ8CAQ8	ALPHAFOLD	ALPHAFOLD	A	A	343.0	249.0	90.62	91.13	10.334	10.309	False		intra	True		Heart	Mus musculus (Mouse)	Schweppe et al. 2017	5	IMMT	IMMT	intra	MIC60_MOUSE	Mus musculus (Mouse)	757	PF09731;	MIC60_MOUSE	Mus musculus (Mouse)	757	PF09731;
674	P40630	P40630	82	68	KIAALWR	FKAKHPDAK			afP40630	ALPHAFOLD	ALPHAFOLD	A	A	82.0	68.0	96.34	96.35	11.922	11.054	False		intra	True		Heart	Mus musculus (Mouse)	Schweppe et al. 2017	5			intra	TFAM_MOUSE	Mus musculus (Mouse)	243	PF00505;PF09011;	TFAM_MOUSE	Mus musculus (Mouse)	243	PF00505;PF09011;
675	P36552	P36552	393	393	GTKFGLFTPGSR	GTKFGLFTPGSR			afP36552	ALPHAFOLD	ALPHAFOLD	A	A	393.0	393.0	79.05	79.05	0.0	0.0	True	'same peptide'	inter	True	homo2mer	Liver	Mus musculus (Mouse)	Schweppe et al. 2017	5	CPOX	CPOX	intra	HEM6_MOUSE	Mus musculus (Mouse)	443	PF01218;	HEM6_MOUSE	Mus musculus (Mouse)	443	PF01218;
676	P05202	P05202	82	73	KAEAQIAAK	MNLGVGAYRDDNGKPYVLPSVR			3PD6	X-RAY DIFFRACTION	2.4	A	A	82.0	73.0	-	-	19.57	19.031	False		intra	True	homo2mer	Heart	Mus musculus (Mouse)	Schweppe et al. 2017	5			intra	AATM_MOUSE	Mus musculus (Mouse)	430	PF00155;	AATM_MOUSE	Mus musculus (Mouse)	430	PF00155;
677	P56480	P56480	485	485	LVPLKETIK	LVPLKETIK			2W6E	X-RAY DIFFRACTION	6.5	D	D	435.0	435.0	-	-	0.0	0.0	True	'same peptide'	inter	True		Heart	Mus musculus (Mouse)	Schweppe et al. 2017	5	ATP5B	ATP5B	intra	ATPB_MOUSE	Mus musculus (Mouse)	529	PF00006;PF02874;	ATPB_MOUSE	Mus musculus (Mouse)	529	PF00006;PF02874;
678	P26443	P26443	90	171	LVEDLKTR	ALASLMTYKCAVVDVPFGGAK			afP26443	ALPHAFOLD	ALPHAFOLD	A	A	90.0	171.0	88.04	98.56	35.204	28.585	False	'distance above range'	inter	False	homo6mer	Heart	Mus musculus (Mouse)	Schweppe et al. 2017	5	GLUD1	GLUD1	intra	DHE3_MOUSE	Mus musculus (Mouse)	558	PF00208;PF02812;	DHE3_MOUSE	Mus musculus (Mouse)	558	PF00208;PF02812;
679_4	Q61425	Q61425	312	212	TGEGFYKYK	HPVSCKDTPGFIVNR			3HDH	X-RAY DIFFRACTION	2.8	B	A	300.0	200.0	-	-	25.931	25.577	False		inter	True	homo2mer	Heart	Mus musculus (Mouse)	Schweppe et al. 2017	5	HADH	HADH	intra	HCDH_MOUSE	Mus musculus (Mouse)	314	PF00725;PF02737;	HCDH_MOUSE	Mus musculus (Mouse)	314	PF00725;PF02737;
680_9	Q03265	Q03265	305	161	DNGKHALIIYDDLSK	VVDALGNAIDGKGPIGSK			6TT7	ELECTRON MICROSCOPY	3.5	C	C	262.0	118.0	-	-	23.867	22.667	False		intra	True		Heart	Mus musculus (Mouse)	Schweppe et al. 2017	5	ATP5A1	ATP5A1	intra	ATPA_MOUSE	Mus musculus (Mouse)	553	PF00006;PF00306;PF02874;	ATPA_MOUSE	Mus musculus (Mouse)	553	PF00006;PF00306;PF02874;
681	P40142	P40142	353	319	KEHPDR	KAYGLALAK			4KXU	X-RAY DIFFRACTION	0.98	A	A	353.0	319.0	-	-	13.586	13.349	False		intra	True	homo2mer	Brain	Mus musculus (Mouse)	Schweppe et al. 2017	5			intra	TKT_MOUSE	Mus musculus (Mouse)	623	PF02779;PF02780;PF00456;	TKT_MOUSE	Mus musculus (Mouse)	623	PF02779;PF02780;PF00456;
682	Q8BH59	Q8BH59	55	661	YLGLYNDPNSNPKIVQLLAGVADQTK	FKSPSVAVAQPK			afQ8BH59	ALPHAFOLD	ALPHAFOLD	A	A	55.0	661.0	87.8	68.79			False		intra	False	homo2mer	Brain	Mus musculus (Mouse)	Schweppe et al. 2017	5	SLC25A12	SLC25A12	intra	CMC1_MOUSE	Mus musculus (Mouse)	677	PF00153;	CMC1_MOUSE	Mus musculus (Mouse)	677	PF00153;
683	Q8QZT1	Q8QZT1	187	200	DGLTDVYNKIHMGNCAENTAK	KMNISR			afQ8QZT1	ALPHAFOLD	ALPHAFOLD	A	A	187.0	200.0	97.96	97.91	20.817	19.572	False		intra	True	homo4mer	Liver	Mus musculus (Mouse)	Schweppe et al. 2017	5	ACAT1	ACAT1	intra	THIL_MOUSE	Mus musculus (Mouse)	424	PF02803;PF00108;	THIL_MOUSE	Mus musculus (Mouse)	424	PF02803;PF00108;
684	Q8QZT1	Q8QZT1	265	242	LKTVFQK	GKPDVVVKEDEEYKR			afQ8QZT1	ALPHAFOLD	ALPHAFOLD	A	A	265.0	242.0	97.58	94.36	37.515	37.515	False	'distance above range'	inter	False	homo4mer	Heart	Mus musculus (Mouse)	Schweppe et al. 2017	5	ACAT1	ACAT1	intra	THIL_MOUSE	Mus musculus (Mouse)	424	PF02803;PF00108;	THIL_MOUSE	Mus musculus (Mouse)	424	PF02803;PF00108;
685_6	Q8BFR5	Q8BFR5	88	91	ILAEGGGAKFK	KYEEIDNAPEER			1D2E	X-RAY DIFFRACTION	1.94	B	B	88.0	91.0	-	-	10.38	9.825	False		intra	True		Heart	Mus musculus (Mouse)	Schweppe et al. 2017	5	TUFM	TUFM	intra	EFTU_MOUSE	Mus musculus (Mouse)	452	PF00009;PF03144;PF03143;	EFTU_MOUSE	Mus musculus (Mouse)	452	PF00009;PF03144;PF03143;
686_166	Q64433	Q64433	70	28	VGDKVLLPEYGGTK	SAAETVTKGGIMLPEK			4PJ1	X-RAY DIFFRACTION	3.15	X	X	70.0	28.0	-	-	20.614	20.614	False		intra	True		Heart	Mus musculus (Mouse)	Schweppe et al. 2017	5	HSPE1	HSPE1	intra	CH10_MOUSE	Mus musculus (Mouse)	102	PF00166;	CH10_MOUSE	Mus musculus (Mouse)	102	PF00166;
687_9	Q03265	Q03265	167	194	GPIGSKTR	EPMQTGIKAVDSLVPIGR			6TT7	ELECTRON MICROSCOPY	3.5	C	C	124.0	151.0	-	-	49.455	40.167	False	'distance above range'	inter	False		Heart	Mus musculus (Mouse)	Schweppe et al. 2017	5	ATP5A1	ATP5A1	intra	ATPA_MOUSE	Mus musculus (Mouse)	553	PF00006;PF00306;PF02874;	ATPA_MOUSE	Mus musculus (Mouse)	553	PF00006;PF00306;PF02874;
688_9	Q03265	Q03265	175	230	VGLKAPGIIPR	TSIAIDTIINQKR			6TT7	ELECTRON MICROSCOPY	3.5	C	C	132.0	187.0	-	-	40.513	33.496	False	'distance above range'	inter	False		Heart	Mus musculus (Mouse)	Schweppe et al. 2017	5	ATP5A1	ATP5A1	intra	ATPA_MOUSE	Mus musculus (Mouse)	553	PF00006;PF00306;PF02874;	ATPA_MOUSE	Mus musculus (Mouse)	553	PF00006;PF00306;PF02874;
689	O35129	O35129	89	142	KISSPTGSK	VLPSIVNEVLKSVVAK			afO35129	ALPHAFOLD	ALPHAFOLD	A	A	89.0	142.0	95.05	94.67	20.998	17.392	False		intra	True	homo2mer_homo3mer	Heart	Mus musculus (Mouse)	Schweppe et al. 2017	5	PHB2	PHB2	intra	PHB2_MOUSE	Mus musculus (Mouse)	299	PF01145;	PHB2_MOUSE	Mus musculus (Mouse)	299	PF01145;
690_5	P56480	P56480	159	124	GPIKTK	GQKVLDSGAPIK			2W6E	X-RAY DIFFRACTION	6.5	E	E	109.0	74.0	-	-	28.329	28.22	False		intra	True		Heart	Mus musculus (Mouse)	Schweppe et al. 2017-Liu et al. 2018	5	ATP5B	ATP5B	intra	ATPB_MOUSE	Mus musculus (Mouse)	529	PF00006;PF02874;	ATPB_MOUSE	Mus musculus (Mouse)	529	PF00006;PF02874;
691_6	P24270	P24270	480	449	AVKNFTDVHPDYGAR	TFYTKVLNEEER			3NWL	X-RAY DIFFRACTION	2.69	B	B	479.0	448.0	-	-	26.281	22.819	False		intra	True	homo4mer	Liver	Mus musculus (Mouse)	Schweppe et al. 2017	5			intra	CATA_MOUSE	Mus musculus (Mouse)	527	PF00199;PF06628;	CATA_MOUSE	Mus musculus (Mouse)	527	PF00199;PF06628;
692	Q9R0H0	Q9R0H0	216	655	EIGTHKPLPGITVGDIGPK	HLKPLQSK			afQ9R0H0	ALPHAFOLD	ALPHAFOLD	A	A	216.0	655.0	98.26	97.7	48.984	47.739	False	'distance above range'	inter	False	homo2mer	Liver	Mus musculus (Mouse)	Schweppe et al. 2017	5			intra	ACOX1_MOUSE	Mus musculus (Mouse)	661	PF01756;PF02770;PF14749;	ACOX1_MOUSE	Mus musculus (Mouse)	661	PF01756;PF02770;PF14749;
693	Q99LY9	Q99LY9	91	85	EGKYTPPPHHSGR	EKLMK			6G2J	ELECTRON MICROSCOPY	3.3	e	e	90.0	84.0	-	-	10.649	9.944	False		intra	True		Brain	Mus musculus (Mouse)	Schweppe et al. 2017	5	NDUFS5	NDUFS5	intra	NDUS5_MOUSE	Mus musculus (Mouse)	106	PF10200;	NDUS5_MOUSE	Mus musculus (Mouse)	106	PF10200;
694	P42125	P42125	229	222	SVMTKWLAIPDHSR	VGVVDEVVPEDQVHSKAR			afP42125	ALPHAFOLD	ALPHAFOLD	A	A	229.0	222.0	96.88	98.61	11.602	11.084	False		intra	True	homo3mer	Heart	Mus musculus (Mouse)	Schweppe et al. 2017	5	ECI1	ECI1	intra	ECI1_MOUSE	Mus musculus (Mouse)	289	PF00378;	ECI1_MOUSE	Mus musculus (Mouse)	289	PF00378;
695	P51881	P51881	147	245	LAADVGKAGAER	KGTDIMYTGTLDCWR			afP51881	ALPHAFOLD	ALPHAFOLD	A	A	147.0	245.0	88.16	90.51	25.14	24.721	False		intra	True		Heart	Mus musculus (Mouse)	Schweppe et al. 2017	5	SLC25A5	SLC25A5	intra	ADT2_MOUSE	Mus musculus (Mouse)	298	PF00153;	ADT2_MOUSE	Mus musculus (Mouse)	298	PF00153;
696	Q99KI0	Q99KI0	401	411	SAAVAKQALAHGLK	CKSQFTITPGSEQIR			1B0J	X-RAY DIFFRACTION	2.5	A	A	374.0	384.0	-	-	19.457	16.874	False		intra	True		Heart	Mus musculus (Mouse)	Schweppe et al. 2017	5	ACO2	ACO2	intra	ACON_MOUSE	Mus musculus (Mouse)	780	PF00330;PF00694;	ACON_MOUSE	Mus musculus (Mouse)	780	PF00330;PF00694;
697	Q9DBM2	Q9DBM2	336	348	KIITSTLEK	EASKSGQASAKPNLR			afQ9DBM2	ALPHAFOLD	ALPHAFOLD	A	A	336.0	348.0	97.41	79.34	20.536	18.934	False		intra	True	homo2mer	Liver	Mus musculus (Mouse)	Schweppe et al. 2017	5	EHHADH	EHHADH	intra	ECHP_MOUSE	Mus musculus (Mouse)	718	PF00725;PF02737;PF00378;	ECHP_MOUSE	Mus musculus (Mouse)	718	PF00725;PF02737;PF00378;
698_15	Q8JZQ2	Q8JZQ2	558	600	KTQVLQPEEK	GKGLGYAQYLPK			6NYY	ELECTRON MICROSCOPY	3.0	C	C	559.0	601.0	-	-	18.227	16.631	False		intra	True	homo6mer	Heart	Mus musculus (Mouse)	Schweppe et al. 2017	5	AFG3L2	AFG3L2	intra	AFG32_MOUSE	Mus musculus (Mouse)	802	PF00004;PF17862;PF06480;PF01434;	AFG32_MOUSE	Mus musculus (Mouse)	802	PF00004;PF17862;PF06480;PF01434;
699	Q8BMS1	Q8BMS1	620	664	FGGGSVELLKQMVSK	LPAKPEVSSDEDVQYR			afQ8BMS1	ALPHAFOLD	ALPHAFOLD	A	A	620.0	664.0	96.39	95.23	26.046	24.292	False		intra	True		Heart	Mus musculus (Mouse)	Schweppe et al. 2017	5	HADHA	HADHA	intra	ECHA_MOUSE	Mus musculus (Mouse)	763	PF00725;PF02737;PF00378;	ECHA_MOUSE	Mus musculus (Mouse)	763	PF00725;PF02737;PF00378;
700	Q61102	Q61102	608	511	GLKLSGGEK	VAIVGGSGSGKSTIVR			7VGF	ELECTRON MICROSCOPY	3.3	A	A	608.0	511.0	-	-	27.385	27.382	False		intra	True	homo2mer	Heart	Mus musculus (Mouse)	Schweppe et al. 2017	5	ABCB7	ABCB7	intra	ABCB7_MOUSE	Mus musculus (Mouse)	752	PF00664;PF00005;	ABCB7_MOUSE	Mus musculus (Mouse)	752	PF00664;PF00005;
701	P40142	P40142	314	319	VGDKIATR	KAYGLALAK			4KXU	X-RAY DIFFRACTION	0.98	A	A	314.0	319.0	-	-	10.828	10.228	False		intra	True	homo2mer	Brain	Mus musculus (Mouse)	Schweppe et al. 2017	5			intra	TKT_MOUSE	Mus musculus (Mouse)	623	PF02779;PF02780;PF00456;	TKT_MOUSE	Mus musculus (Mouse)	623	PF02779;PF02780;PF00456;
702	P17710	P17710	371	389	MAKESLLFEGR	GKFTTSDVAAIETDKEGVQNAK			1BG3	X-RAY DIFFRACTION	2.8	A	A	315.0	333.0	-	-	17.066	15.632	False		intra	True	homo2mer	Heart	Mus musculus (Mouse)	Schweppe et al. 2017	5			intra	HXK1_MOUSE	Mus musculus (Mouse)	974	PF00349;PF03727;	HXK1_MOUSE	Mus musculus (Mouse)	974	PF00349;PF03727;
703	Q9Z2I9	Q9Z2I9	368	451	LITSDKK	LSEIVTLAKEAHVDVK			6G4Q	X-RAY DIFFRACTION	2.59	B	B	368.0	451.0	-	-	11.261	11.248	False		intra	True		Heart	Mus musculus (Mouse)	Schweppe et al. 2017	5	SUCLA2	SUCLA2	intra	SUCB1_MOUSE	Mus musculus (Mouse)	463	PF08442;PF00549;	SUCB1_MOUSE	Mus musculus (Mouse)	463	PF08442;PF00549;
704	Q99LC5	Q99LC5	226	216	GLKSGENFK	SDRPELTGAKVVVSGGR			afQ99LC5	ALPHAFOLD	ALPHAFOLD	A	A	226.0	216.0	96.96	96.81	31.92	28.394	False		intra	True		Heart	Mus musculus (Mouse)	Schweppe et al. 2017	5	ETFA	ETFA	intra	ETFA_MOUSE	Mus musculus (Mouse)	333	PF01012;PF00766;	ETFA_MOUSE	Mus musculus (Mouse)	333	PF01012;PF00766;
705	Q8K2C6	Q8K2C6	203	187	IPVDKLPR	SPICPALAGKGAPEPETQDAR			5BWL	X-RAY DIFFRACTION	1.55	A	A	203.0	187.0	-	-	11.302	10.984	False		intra	True		Heart	Mus musculus (Mouse)	Schweppe et al. 2017	5			intra	SIR5_MOUSE	Mus musculus (Mouse)	310	PF02146;	SIR5_MOUSE	Mus musculus (Mouse)	310	PF02146;
706_4	Q9DB77	Q9DB77	98	66	GASSFKITR	IGLFVKAGSR			7O37	ELECTRON MICROSCOPY	3.2	M	M	84.0	52.0	-	-	32.409	28.788	False		intra	True		Heart	Mus musculus (Mouse)	Schweppe et al. 2017	5	UQCRC2	UQCRC2	intra	QCR2_MOUSE	Mus musculus (Mouse)	453	PF00675;PF05193;	QCR2_MOUSE	Mus musculus (Mouse)	453	PF00675;PF05193;
707_2	P54071	P54071	299	413	LIDDMVAQVLKSSGGFVWACK	VCVQTVESGAMTKDLAGCIHGLSNVK			5I96	X-RAY DIFFRACTION	1.55	A	B	299.0	413.0	-	-	16.457	16.448	False		inter	True	homo2mer	Heart	Mus musculus (Mouse)	Schweppe et al. 2017	5	IDH2	IDH2	intra	IDHP_MOUSE	Mus musculus (Mouse)	452	PF00180;	IDHP_MOUSE	Mus musculus (Mouse)	452	PF00180;
708	Q9CQ54	Q9CQ54	107	104	KTYAEILEPFHPVR	LHPEDFPEKEK			6G2J	ELECTRON MICROSCOPY	3.3	d	d	107.0	104.0	-	-	9.508	9.193	False		intra	True		Brain	Mus musculus (Mouse)	Schweppe et al. 2017-Liu et al. 2018	5	NDUFC2	NDUFC2	intra	NDUC2_MOUSE	Mus musculus (Mouse)	120	PF06374;	NDUC2_MOUSE	Mus musculus (Mouse)	120	PF06374;
709	P41216	P41216	387	420	IFGQANTSLKR	LIFHKIQSSLGGK			afP41216	ALPHAFOLD	ALPHAFOLD	A	A	387.0	420.0	90.28	91.18	11.671	11.671	False		intra	True		Heart	Mus musculus (Mouse)	Schweppe et al. 2017	5			intra	ACSL1_MOUSE	Mus musculus (Mouse)	699	PF00501;PF13193;	ACSL1_MOUSE	Mus musculus (Mouse)	699	PF00501;PF13193;
710_46	P30275	P30275	200	292	VVVDALSGLKGDLAGR	GLKEVEK			7U5I	ELECTRON MICROSCOPY	3.26	F	F	199.0	291.0	-	-	14.456	14.152	False		intra	True	homo8mer	Brain	Mus musculus (Mouse)	Schweppe et al. 2017	5			intra	KCRU_MOUSE	Mus musculus (Mouse)	418	PF00217;PF02807;	KCRU_MOUSE	Mus musculus (Mouse)	418	PF00217;PF02807;
711	Q9CRB9	Q9CRB9	136	157	KQDAFYK	SSEFYKVTTEEYQK			afQ9CRB9	ALPHAFOLD	ALPHAFOLD	A	A	136.0	157.0	98.38	94.84	33.995	32.036	False		intra	True		Heart	Mus musculus (Mouse)	Schweppe et al. 2017	5	CHCHD3	CHCHD3	intra	MIC19_MOUSE	Mus musculus (Mouse)	227		MIC19_MOUSE	Mus musculus (Mouse)	227
712_17	P63038	P63038	469	473	IGIEIIKR	ALKIPAMTIAK			7AZP	ELECTRON MICROSCOPY	3.5	C	C	443.0	447.0	-	-	9.317	8.355	False		intra	True	homo14mer	Heart	Mus musculus (Mouse)	Schweppe et al. 2017	5	HSPD1	HSPD1	intra	CH60_MOUSE	Mus musculus (Mouse)	573	PF00118;	CH60_MOUSE	Mus musculus (Mouse)	573	PF00118;
713	P56480	P56480	522	201	ADKLAEEHGS	GGKIGLFGGAGVGK			2W6E	X-RAY DIFFRACTION	6.5	D	D	472.0	151.0	-	-	50.747	41.719	False	'distance above range'	inter	False		Heart	Mus musculus (Mouse)	Schweppe et al. 2017	5	ATP5B	ATP5B	intra	ATPB_MOUSE	Mus musculus (Mouse)	529	PF00006;PF02874;	ATPB_MOUSE	Mus musculus (Mouse)	529	PF00006;PF02874;
714	Q62425	Q62425	76	56	LKKEGPDF	NNPEPWNKLGPNEQYK			afQ62425	ALPHAFOLD	ALPHAFOLD	A	A	76.0	56.0	88.94	84.74	19.241	17.398	False		intra	True		Heart	Mus musculus (Mouse)	Schweppe et al. 2017	5	NDUFA4	NDUFA4	intra	NDUA4_MOUSE	Mus musculus (Mouse)	82	PF06522;	NDUA4_MOUSE	Mus musculus (Mouse)	82	PF06522;
715	Q99LC5	Q99LC5	206	59	LTKSDRPELTGAK	LGGEVSCLVAGTKCDK			afQ99LC5	ALPHAFOLD	ALPHAFOLD	A	A	206.0	59.0	83.72	94.71	21.058	20.796	False		intra	True		Heart	Mus musculus (Mouse)	Schweppe et al. 2017	5	ETFA	ETFA	intra	ETFA_MOUSE	Mus musculus (Mouse)	333	PF01012;PF00766;	ETFA_MOUSE	Mus musculus (Mouse)	333	PF01012;PF00766;
716	Q8K2B3	Q8K2B3	547	636	ISQLYGDLKHLK	TGKVTLEYRPVIDK			6VAX	X-RAY DIFFRACTION	2.59	A	A	547.0	636.0	-	-	16.334	15.316	False		intra	True		Heart	Mus musculus (Mouse)	Schweppe et al. 2017	5	SDHA	SDHA	intra	SDHA_MOUSE	Mus musculus (Mouse)	664	PF00890;PF02910;	SDHA_MOUSE	Mus musculus (Mouse)	664	PF00890;PF02910;
717	Q8C196	Q8C196	1168	1183	VSQEHPVVLTKFVEGAR	EVEMDAVGKEGR			6UEL	X-RAY DIFFRACTION	1.9	A	A	1168.0	1183.0	-	-	45.214	34.502	False	'distance above range'	inter	False		Liver	Mus musculus (Mouse)	Schweppe et al. 2017	5			intra	CPSM_MOUSE	Mus musculus (Mouse)	1500	PF02786;PF02787;PF00988;PF00117;PF02142;	CPSM_MOUSE	Mus musculus (Mouse)	1500	PF02786;PF02787;PF00988;PF00117;PF02142;
718_16	P08249	P08249	157	91	KHGVYNPNK	GYLGPEQLPDCLKGCDVVVIPAGVPR			2DFD	X-RAY DIFFRACTION	1.9	D	D	139.0	73.0	-	-	22.337	20.371	False		intra	True	homo2mer	Brain	Mus musculus (Mouse)	Schweppe et al. 2017	5	MDH2	MDH2	intra	MDHM_MOUSE	Mus musculus (Mouse)	338	PF02866;PF00056;	MDHM_MOUSE	Mus musculus (Mouse)	338	PF02866;PF00056;
719	P32020	P32020	132	26	GSIGTKFSDR	FMKPGGENSR			afP32020	ALPHAFOLD	ALPHAFOLD	A	A	132.0	26.0	86.21	95.3	26.506	20.397	False		intra	True	homo2mer	Liver	Mus musculus (Mouse)	Schweppe et al. 2017	5			intra	SCP2_MOUSE	Mus musculus (Mouse)	547	PF02036;PF02803;PF00108;	SCP2_MOUSE	Mus musculus (Mouse)	547	PF02036;PF02803;PF00108;
720	Q9CQA3	Q9CQA3	162	160	KDESQEGK	SIEPYLKK			4YTP	X-RAY DIFFRACTION	3.1	B	B	132.0	130.0	-	-	8.781	8.18	False		intra	True		Heart	Mus musculus (Mouse)	Schweppe et al. 2017	5	SDHB	SDHB	intra	SDHB_MOUSE	Mus musculus (Mouse)	282	PF13085;	SDHB_MOUSE	Mus musculus (Mouse)	282	PF13085;
721	Q99LC5	Q99LC5	164	158	VKVFSVR	TIYAGNALCTVKCDEK			1T9G	X-RAY DIFFRACTION	2.9	R	R	164.0	158.0	-	-	13.411	10.747	False		intra	True		Heart	Mus musculus (Mouse)	Schweppe et al. 2017	5	ETFA	ETFA	intra	ETFA_MOUSE	Mus musculus (Mouse)	333	PF01012;PF00766;	ETFA_MOUSE	Mus musculus (Mouse)	333	PF01012;PF00766;
722	Q8BGH2	Q8BGH2	248	417	KESGHSLK	KLAECIR			afQ8BGH2	ALPHAFOLD	ALPHAFOLD	A	A	248.0	417.0	92.15	86.32	24.289	23.958	False		intra	True		Brain	Mus musculus (Mouse)	Schweppe et al. 2017	5	SAMM50	SAMM50	intra	SAM50_MOUSE	Mus musculus (Mouse)	469	PF01103;	SAM50_MOUSE	Mus musculus (Mouse)	469	PF01103;
723_4	D3Z7P3	D3Z7P3	284	169	HSIGDTKVPFCLQSCVKPLK	FITALKSTGLR			8GWR	X-RAY DIFFRACTION	2.8	B	B	279.0	164.0	-	-	17.586	17.586	False		intra	True	homo2mer_homo4mer	Brain	Mus musculus (Mouse)	Schweppe et al. 2017-Liu et al. 2018	5	GLS	GLS	intra	GLSK_MOUSE	Mus musculus (Mouse)	674	PF12796;PF17959;PF04960;	GLSK_MOUSE	Mus musculus (Mouse)	674	PF12796;PF17959;PF04960;
724	O35143	O35143	49	52	EAGGAFGKR	EKAEEDRYFR			afO35143	ALPHAFOLD	ALPHAFOLD	A	A	49.0	52.0	88.55	88.87	6.822	5.848	False		intra	True	homo2mer	Brain	Mus musculus (Mouse)	Schweppe et al. 2017	5	ATPIF1	ATPIF1	intra	ATIF1_MOUSE	Mus musculus (Mouse)	106	PF04568;	ATIF1_MOUSE	Mus musculus (Mouse)	106	PF04568;
725_9	Q03265	Q03265	175	531	VGLKAPGIIPR	SDGKISEQSDAK			6TT7	ELECTRON MICROSCOPY	3.5	C	C	132.0	488.0	-	-	46.1	40.059	False	'distance above range'	inter	False		Heart	Mus musculus (Mouse)	Schweppe et al. 2017	5	ATP5A1	ATP5A1	intra	ATPA_MOUSE	Mus musculus (Mouse)	553	PF00006;PF00306;PF02874;	ATPA_MOUSE	Mus musculus (Mouse)	553	PF00006;PF00306;PF02874;
726	O08749	O08749	143	166	ALTGGIAHLFKQNK	NQVTATKADGSTQVIDTK			3RNM	X-RAY DIFFRACTION	2.4	A	A	108.0	131.0	-	-	19.818	19.741	False		intra	True	homo2mer	Heart	Mus musculus (Mouse)	Schweppe et al. 2017	5	DLD	DLD	intra	DLDH_MOUSE	Mus musculus (Mouse)	509	PF07992;PF02852;	DLDH_MOUSE	Mus musculus (Mouse)	509	PF07992;PF02852;
727_63	P20108	P20108	150	150	KNGGLGHMNITLLSDITK	KNGGLGHMNITLLSDITK			5JCG	X-RAY DIFFRACTION	2.8	G	I	88.0	88.0	-	-	20.504	20.504	False		inter	True	homo10mer	Heart	Mus musculus (Mouse)	Schweppe et al. 2017	5	PRDX3	PRDX3	intra	PRDX3_MOUSE	Mus musculus (Mouse)	257	PF10417;PF00578;	PRDX3_MOUSE	Mus musculus (Mouse)	257	PF10417;PF00578;
728	Q8BMF4	Q8BMF4	461	468	ELNKMLEGK	GKISVNDFIIK			afQ8BMF4	ALPHAFOLD	ALPHAFOLD	A	A	461.0	468.0	93.41	90.21	12.452	11.251	False		intra	True	homo60mer	Heart	Mus musculus (Mouse)	Schweppe et al. 2017	5	DLAT	DLAT	intra	ODP2_MOUSE	Mus musculus (Mouse)	642	PF00198;PF00364;PF02817;	ODP2_MOUSE	Mus musculus (Mouse)	642	PF00198;PF00364;PF02817;
729	Q6P8J7	Q6P8J7	400	344	KLER	FSKILENLR			afQ6P8J7	ALPHAFOLD	ALPHAFOLD	A	A	400.0	344.0	98.5	97.25	16.516	16.203	False		intra	True	homo2mer	Heart	Mus musculus (Mouse)	Schweppe et al. 2017	5	CKMT2	CKMT2	intra	KCRS_MOUSE	Mus musculus (Mouse)	419	PF00217;PF02807;	KCRS_MOUSE	Mus musculus (Mouse)	419	PF00217;PF02807;
730	Q91VS7	Q91VS7	60	42	GENAKK	ITNKVFANPEDCAGFGK			afQ91VS7	ALPHAFOLD	ALPHAFOLD	A	A	60.0	42.0	49.62	64.24			False		intra	False	homo3mer	Liver	Mus musculus (Mouse)	Schweppe et al. 2017	5			intra	MGST1_MOUSE	Mus musculus (Mouse)	155	PF01124;	MGST1_MOUSE	Mus musculus (Mouse)	155	PF01124;
731	P50544	P50544	65	279	EKPAR	EKITAFVVER			afP50544	ALPHAFOLD	ALPHAFOLD	A	A	65.0	279.0	27.6	96.59			False		intra	False	homo2mer	Heart	Mus musculus (Mouse)	Schweppe et al. 2017	5	ACADVL	ACADVL	intra	ACADV_MOUSE	Mus musculus (Mouse)	656	PF00441;PF02770;PF02771;	ACADV_MOUSE	Mus musculus (Mouse)	656	PF00441;PF02770;PF02771;
732_9	Q03265	Q03265	240	230	FNDGTDEKKK	TSIAIDTIINQKR			6TT7	ELECTRON MICROSCOPY	3.5	C	C	197.0	187.0	-	-	14.445	10.965	False		intra	True		Heart	Mus musculus (Mouse)	Schweppe et al. 2017	5	ATP5A1	ATP5A1	intra	ATPA_MOUSE	Mus musculus (Mouse)	553	PF00006;PF00306;PF02874;	ATPA_MOUSE	Mus musculus (Mouse)	553	PF00006;PF00306;PF02874;
733	Q9R112	Q9R112	180	173	TWKALQGFK	IGSNYSVKTVEK			afQ9R112	ALPHAFOLD	ALPHAFOLD	A	A	180.0	173.0	98.65	98.2	13.78	12.706	False		intra	True		Heart	Mus musculus (Mouse)	Schweppe et al. 2017	5			intra	SQOR_MOUSE	Mus musculus (Mouse)	450	PF07992;	SQOR_MOUSE	Mus musculus (Mouse)	450	PF07992;
734	Q8BH59	Q8BH59	234	234	KIYSTLAGTR	KIYSTLAGTR			afQ8BH59	ALPHAFOLD	ALPHAFOLD	A	A	234.0	234.0	84.23	84.23	0.0	0.0	True	'same peptide'	inter	True	homo2mer	Brain	Mus musculus (Mouse)	Schweppe et al. 2017	5	SLC25A12	SLC25A12	intra	CMC1_MOUSE	Mus musculus (Mouse)	677	PF00153;	CMC1_MOUSE	Mus musculus (Mouse)	677	PF00153;
735	Q62425	Q62425	64	48	LGPNEQYKFYSVNVDYSK	KNNPEPWNK			afQ62425	ALPHAFOLD	ALPHAFOLD	A	A	64.0	48.0	92.56	92.56	30.36	27.054	False		intra	True		Brain	Mus musculus (Mouse)	Schweppe et al. 2017	5	NDUFA4	NDUFA4	intra	NDUA4_MOUSE	Mus musculus (Mouse)	82	PF06522;	NDUA4_MOUSE	Mus musculus (Mouse)	82	PF06522;
736_16	P08249	P08249	329	241	KGEDFVK	AKAGAGSATLSMAYAGAR			2DFD	X-RAY DIFFRACTION	1.9	D	D	311.0	223.0	-	-	28.414	26.493	False		intra	True	homo2mer	Heart	Mus musculus (Mouse)	Schweppe et al. 2017	5	MDH2	MDH2	intra	MDHM_MOUSE	Mus musculus (Mouse)	338	PF02866;PF00056;	MDHM_MOUSE	Mus musculus (Mouse)	338	PF02866;PF00056;
737	Q8QZT1	Q8QZT1	171	242	GATPYGGVKLEDLIVK	GKPDVVVKEDEEYKR			afQ8QZT1	ALPHAFOLD	ALPHAFOLD	A	A	171.0	242.0	96.76	94.36	36.556	36.419	False	'distance above range'	inter	False	homo4mer	Heart	Mus musculus (Mouse)	Schweppe et al. 2017	5	ACAT1	ACAT1	intra	THIL_MOUSE	Mus musculus (Mouse)	424	PF02803;PF00108;	THIL_MOUSE	Mus musculus (Mouse)	424	PF02803;PF00108;
738	Q99NB1	Q99NB1	635	389	SGKVMR	LLLKYGDAWVK			afQ99NB1	ALPHAFOLD	ALPHAFOLD	A	A	635.0	389.0	59.55	78.26			False		intra	False		Heart	Mus musculus (Mouse)	Schweppe et al. 2017	5			intra	ACS2L_MOUSE	Mus musculus (Mouse)	682	PF16177;PF00501;PF13193;	ACS2L_MOUSE	Mus musculus (Mouse)	682	PF16177;PF00501;PF13193;
739	Q91VD9	Q91VD9	621	607	EDWKIIR	AQQTKVAVTPPGLAR			6G2J	ELECTRON MICROSCOPY	3.3	G	G	598.0	584.0	-	-	17.373	16.456	False		intra	True		Heart	Mus musculus (Mouse)	Schweppe et al. 2017	5	NDUFS1	NDUFS1	intra	NDUS1_MOUSE	Mus musculus (Mouse)	727	PF00384;PF10588;PF09326;	NDUS1_MOUSE	Mus musculus (Mouse)	727	PF00384;PF10588;PF09326;
740	Q9CQ62	Q9CQ62	106	244	ATAEEISSKTGNK	FNIIQPGPIKTK			afQ9CQ62	ALPHAFOLD	ALPHAFOLD	A	A	106.0	244.0	98.34	76.75	20.478	20.469	False		intra	True	homo2mer_homo4mer	Heart	Mus musculus (Mouse)	Schweppe et al. 2017	5	DECR1	DECR1	intra	DECR_MOUSE	Mus musculus (Mouse)	335		DECR_MOUSE	Mus musculus (Mouse)	335
741	Q8CAQ8	Q8CAQ8	298	342	AKEELEK	LHNMIVDLDNVVKK			afQ8CAQ8	ALPHAFOLD	ALPHAFOLD	A	A	298.0	342.0	91.35	90.39	15.644	15.268	False		intra	True		Brain	Mus musculus (Mouse)	Schweppe et al. 2017	5	IMMT	IMMT	intra	MIC60_MOUSE	Mus musculus (Mouse)	757	PF09731;	MIC60_MOUSE	Mus musculus (Mouse)	757	PF09731;
742	P26443	P26443	480	480	FGKHGGTIPVVPTAEFQDR	FGKHGGTIPVVPTAEFQDR			afP26443	ALPHAFOLD	ALPHAFOLD	A	A	480.0	480.0	83.45	83.45	0.0	0.0	True	'same peptide'	inter	True	homo6mer	Brain	Mus musculus (Mouse)	Schweppe et al. 2017	5	GLUD1	GLUD1	intra	DHE3_MOUSE	Mus musculus (Mouse)	558	PF00208;PF02812;	DHE3_MOUSE	Mus musculus (Mouse)	558	PF00208;PF02812;
743	P17710	P17710	833	133	GQISEPLKTR	SIPDGSEKGDFIALDLGGSSFR			1BG3	X-RAY DIFFRACTION	2.8	A	A	777.0	77.0	-	-	34.5	33.8	False		intra	True	homo2mer	Brain	Mus musculus (Mouse)	Schweppe et al. 2017	5			intra	HXK1_MOUSE	Mus musculus (Mouse)	974	PF00349;PF03727;	HXK1_MOUSE	Mus musculus (Mouse)	974	PF00349;PF03727;
744_6	P08249	P08249	203	329	VNVPVIGGHAGKTIIPLISQCTPK	KGEDFVK			2DFD	X-RAY DIFFRACTION	1.9	B	B	185.0	311.0	-	-	16.717	16.603	False		intra	True	homo2mer	Brain	Mus musculus (Mouse)	Schweppe et al. 2017	5	MDH2	MDH2	intra	MDHM_MOUSE	Mus musculus (Mouse)	338	PF02866;PF00056;	MDHM_MOUSE	Mus musculus (Mouse)	338	PF02866;PF00056;
745	Q3ULD5	Q3ULD5	151	151	GGTYYPVTVKK	GGTYYPVTVKK			afQ3ULD5	ALPHAFOLD	ALPHAFOLD	A	A	151.0	151.0	98.82	98.82	0.0	0.0	True	'same peptide'	inter	True	homo6mer	Heart	Mus musculus (Mouse)	Schweppe et al. 2017	5	MCCC2	MCCC2	intra	MCCB_MOUSE	Mus musculus (Mouse)	563	PF01039;	MCCB_MOUSE	Mus musculus (Mouse)	563	PF01039;
746	Q9CQR4	Q9CQR4	136	127	HTKHLGN	TTGKLIAQGR			2CY9	X-RAY DIFFRACTION	2.72	A	A	136.0	127.0	-	-			False		intra	False	homo2mer_homo4mer	Heart	Mus musculus (Mouse)	Schweppe et al. 2017	5	ACOT13	ACOT13	intra	ACO13_MOUSE	Mus musculus (Mouse)	140	PF03061;	ACO13_MOUSE	Mus musculus (Mouse)	140	PF03061;
747	P36552	P36552	224	393	DSKLPFTAMGVSSVIHPK	GTKFGLFTPGSR			afP36552	ALPHAFOLD	ALPHAFOLD	A	A	224.0	393.0	80.77	79.05	28.99	25.547	False		intra	True	homo2mer	Liver	Mus musculus (Mouse)	Schweppe et al. 2017	5	CPOX	CPOX	intra	HEM6_MOUSE	Mus musculus (Mouse)	443	PF01218;	HEM6_MOUSE	Mus musculus (Mouse)	443	PF01218;
748_4	Q8C196	Q8C196	176	307	DKGTMLGK	EPLFGISTGNIITGLAAGAKSYK			6UEL	X-RAY DIFFRACTION	1.9	B	B	176.0	307.0	-	-	23.121	22.302	False		intra	True		Liver	Mus musculus (Mouse)	Schweppe et al. 2017	5			intra	CPSM_MOUSE	Mus musculus (Mouse)	1500	PF02786;PF02787;PF00988;PF00117;PF02142;	CPSM_MOUSE	Mus musculus (Mouse)	1500	PF02786;PF02787;PF00988;PF00117;PF02142;
749	Q8C196	Q8C196	1479	1486	LFAEAVQKSR	TVDSKSLFHYR			afQ8C196	ALPHAFOLD	ALPHAFOLD	A	A	1479.0	1486.0	81.73	84.59	15.797	15.758	False		intra	True		Liver	Mus musculus (Mouse)	Schweppe et al. 2017	5			intra	CPSM_MOUSE	Mus musculus (Mouse)	1500	PF02786;PF02787;PF00988;PF00117;PF02142;	CPSM_MOUSE	Mus musculus (Mouse)	1500	PF02786;PF02787;PF00988;PF00117;PF02142;
750_16	Q9Z0X1	Q9Z0X1	383	341	LKDGR	GNMGKILPQYLSNWTMEK			3GD3	X-RAY DIFFRACTION	2.95	D	D	383.0	341.0	-	-	17.814	17.483	False		intra	True	homo2mer	Liver	Mus musculus (Mouse)	Schweppe et al. 2017	5	AIFM1	AIFM1	intra	AIFM1_MOUSE	Mus musculus (Mouse)	612	PF14721;PF07992;	AIFM1_MOUSE	Mus musculus (Mouse)	612	PF14721;PF07992;
751	Q9CXD6	Q9CXD6	264	253	VKELYSLNEK	TDTKLNFNLEK			afQ9CXD6	ALPHAFOLD	ALPHAFOLD	A	A	264.0	253.0	97.83	96.95	17.14	16.515	False		intra	True		Heart	Mus musculus (Mouse)	Schweppe et al. 2017	5			intra	MCUR1_MOUSE	Mus musculus (Mouse)	340	PF07798;	MCUR1_MOUSE	Mus musculus (Mouse)	340	PF07798;
752	Q03265	Q03265	261	539	STVAQLVKR	ISEQSDAKLK			6TT7	ELECTRON MICROSCOPY	3.5	A	A	218.0	496.0	-	-	41.659	41.293	False	'distance above range'	inter	False		Heart	Mus musculus (Mouse)	Schweppe et al. 2017	5	ATP5A1	ATP5A1	intra	ATPA_MOUSE	Mus musculus (Mouse)	553	PF00006;PF00306;PF02874;	ATPA_MOUSE	Mus musculus (Mouse)	553	PF00006;PF00306;PF02874;
753_4	Q9CZ13	Q9CZ13	138	248	ALSKDLPK	MVLAAAGGVEHQQLLDLAQKHLSSVSR			7O37	ELECTRON MICROSCOPY	3.2	L	L	104.0	214.0	-	-	18.514	17.642	False		intra	True		Heart	Mus musculus (Mouse)	Schweppe et al. 2017	5	UQCRC1	UQCRC1	intra	QCR1_MOUSE	Mus musculus (Mouse)	480	PF00675;PF05193;	QCR1_MOUSE	Mus musculus (Mouse)	480	PF00675;PF05193;
754_16	O08749	O08749	430	104	AKTNADTDGMVK	ALLNNSHYYHMAHGKDFASR			3RNM	X-RAY DIFFRACTION	2.4	D	D	395.0	69.0	-	-	17.231	16.821	False		intra	True	homo2mer	Heart	Mus musculus (Mouse)	Schweppe et al. 2017	5	DLD	DLD	intra	DLDH_MOUSE	Mus musculus (Mouse)	509	PF07992;PF02852;	DLDH_MOUSE	Mus musculus (Mouse)	509	PF07992;PF02852;
755	Q921G7	Q921G7	87	104	LKQLAAEQGK	VCLVEKAAQIGAHTLSGACLDPAAFK			2GMH	X-RAY DIFFRACTION	2.5	A	A	55.0	72.0	-	-	24.254	21.805	False		intra	True		Heart	Mus musculus (Mouse)	Schweppe et al. 2017	5	ETFDH	ETFDH	intra	ETFD_MOUSE	Mus musculus (Mouse)	616		ETFD_MOUSE	Mus musculus (Mouse)	616
756	Q9CZW5	Q9CZW5	171	181	AAAFEQLQKWK	EVAQDCTKAVELNPK			7DHG	X-RAY DIFFRACTION	2.2	C	C	168.0	178.0	-	-	16.398	15.303	False		intra	True		Brain	Mus musculus (Mouse)	Schweppe et al. 2017	5			intra	TOM70_MOUSE	Mus musculus (Mouse)	611	PF00515;PF13174;PF13181;	TOM70_MOUSE	Mus musculus (Mouse)	611	PF00515;PF13174;PF13181;
757	Q8BMS1	Q8BMS1	390	390	TLLKDTTVTGLGR	TLLKDTTVTGLGR			afQ8BMS1	ALPHAFOLD	ALPHAFOLD	A	A	390.0	390.0	98.54	98.54	0.0	0.0	True	'same peptide'	inter	True		Heart	Mus musculus (Mouse)	Schweppe et al. 2017	5	HADHA	HADHA	intra	ECHA_MOUSE	Mus musculus (Mouse)	763	PF00725;PF02737;PF00378;	ECHA_MOUSE	Mus musculus (Mouse)	763	PF00725;PF02737;PF00378;
758	P50544	P50544	269	317	TPIKDAATGAVK	ASNTSEVYFDGVKVPSENVLGEVGDGFK			afP50544	ALPHAFOLD	ALPHAFOLD	A	A	269.0	317.0	90.16	98.7	23.794	21.251	False		intra	True	homo2mer	Heart	Mus musculus (Mouse)	Schweppe et al. 2017	5	ACADVL	ACADVL	intra	ACADV_MOUSE	Mus musculus (Mouse)	656	PF00441;PF02770;PF02771;	ACADV_MOUSE	Mus musculus (Mouse)	656	PF00441;PF02770;PF02771;
759	Q9DB20	Q9DB20	204	199	IQKLSK	YVDMSAKSK			afQ9DB20	ALPHAFOLD	ALPHAFOLD	A	A	204.0	199.0	93.61	91.04	12.051	9.876	False		intra	True		Heart	Mus musculus (Mouse)	Schweppe et al. 2017	5	ATP5O	ATP5O	intra	ATPO_MOUSE	Mus musculus (Mouse)	213	PF00213;	ATPO_MOUSE	Mus musculus (Mouse)	213	PF00213;
760	Q8BMS1	Q8BMS1	289	214	TVEEKVK	KMGLVDQLVEPLGPGIK			afQ8BMS1	ALPHAFOLD	ALPHAFOLD	A	A	289.0	214.0	95.27	92.21	22.918	22.918	False		intra	True		Heart	Mus musculus (Mouse)	Schweppe et al. 2017	5	HADHA	HADHA	intra	ECHA_MOUSE	Mus musculus (Mouse)	763	PF00725;PF02737;PF00378;	ECHA_MOUSE	Mus musculus (Mouse)	763	PF00725;PF02737;PF00378;
761	P56480	P56480	522	480	ADKLAEEHGS	FLSQPFQVAEVFTGHMGKLVPLK			2W6E	X-RAY DIFFRACTION	6.5	D	D	472.0	430.0	-	-	15.817	15.817	False		intra	True		Heart	Mus musculus (Mouse)	Schweppe et al. 2017	5	ATP5B	ATP5B	intra	ATPB_MOUSE	Mus musculus (Mouse)	529	PF00006;PF02874;	ATPB_MOUSE	Mus musculus (Mouse)	529	PF00006;PF02874;
762	P36552	P36552	173	224	KEGGGGITCVLQDGR	DSKLPFTAMGVSSVIHPK			afP36552	ALPHAFOLD	ALPHAFOLD	A	A	173.0	224.0	86.26	80.77	17.538	17.409	False		intra	True	homo2mer	Liver	Mus musculus (Mouse)	Schweppe et al. 2017	5	CPOX	CPOX	intra	HEM6_MOUSE	Mus musculus (Mouse)	443	PF01218;	HEM6_MOUSE	Mus musculus (Mouse)	443	PF01218;
763	Q9DCT2	Q9DCT2	42	55	ESAAADKRPTVRPR	SDVTHKQLSAFGEYVAEILPK			afQ9DCT2	ALPHAFOLD	ALPHAFOLD	A	A	42.0	55.0	74.81	94.36	20.356	19.395	False		intra	True		Heart	Mus musculus (Mouse)	Schweppe et al. 2017	5	NDUFS3	NDUFS3	intra	NDUS3_MOUSE	Mus musculus (Mouse)	263	PF00329;	NDUS3_MOUSE	Mus musculus (Mouse)	263	PF00329;
764_4	P17710	P17710	557	566	KETNSR	ATVKMLPSYVR			1BG3	X-RAY DIFFRACTION	2.8	B	B	501.0	510.0	-	-	13.322	12.462	False		intra	True	homo2mer	Brain	Mus musculus (Mouse)	Schweppe et al. 2017	5			intra	HXK1_MOUSE	Mus musculus (Mouse)	974	PF00349;PF03727;	HXK1_MOUSE	Mus musculus (Mouse)	974	PF00349;PF03727;
765	Q9DCX2	Q9DCX2	72	48	ANVAKPGLVDDFEKK	LASLSEKPPAIDWAYYR			afQ9DCX2	ALPHAFOLD	ALPHAFOLD	A	A	72.0	48.0	92.22	76.95	18.61	16.853	False		intra	True		Brain	Mus musculus (Mouse)	Schweppe et al. 2017	5	ATP5H	ATP5H	intra	ATP5H_MOUSE	Mus musculus (Mouse)	161	PF05873;	ATP5H_MOUSE	Mus musculus (Mouse)	161	PF05873;
766	Q921H9	Q921H9	64	32	FNCEKYGHGDSCYK	EKDPEGCYR			afQ921H9	ALPHAFOLD	ALPHAFOLD	A	A	64.0	32.0	97.46	98.02	8.255	8.24	False		intra	True		Brain	Mus musculus (Mouse)	Schweppe et al. 2017-Liu et al. 2018	5			intra	COA7_MOUSE	Mus musculus (Mouse)	231	PF08238;	COA7_MOUSE	Mus musculus (Mouse)	231	PF08238;
767	P48962	P48962	147	147	LAADVGKGSSQR	LAADVGKGSSQR			1OKC	X-RAY DIFFRACTION	2.2	A	A	146.0	146.0	-	-	0.0	0.0	True	'same peptide'	inter	True		Heart	Mus musculus (Mouse)	Schweppe et al. 2017	5	SLC25A4	SLC25A4	intra	ADT1_MOUSE	Mus musculus (Mouse)	298	PF00153;	ADT1_MOUSE	Mus musculus (Mouse)	298	PF00153;
768	P05202	P05202	90	73	KAEAQIAAKNLDK	DDNGKPYVLPSVR			3PD6	X-RAY DIFFRACTION	2.4	A	A	90.0	73.0	-	-	31.085	29.313	False		intra	True	homo2mer	Brain	Mus musculus (Mouse)	Schweppe et al. 2017	5			intra	AATM_MOUSE	Mus musculus (Mouse)	430	PF00155;	AATM_MOUSE	Mus musculus (Mouse)	430	PF00155;
769_4	Q61425	Q61425	241	206	GDASKEDIDTAMK	TLGKHPVSCKDTPGFIVNR			3HDH	X-RAY DIFFRACTION	2.8	B	A	229.0	194.0	-	-	24.207	20.549	False		inter	True	homo2mer	Heart	Mus musculus (Mouse)	Schweppe et al. 2017	5	HADH	HADH	intra	HCDH_MOUSE	Mus musculus (Mouse)	314	PF00725;PF02737;	HCDH_MOUSE	Mus musculus (Mouse)	314	PF00725;PF02737;
770	P97450	P97450	99	84	FDDPKFEVIDKPQS	QMYGKGEMDTFPTFK			afP97450	ALPHAFOLD	ALPHAFOLD	A	A	99.0	84.0	88.04	82.19	27.091	27.091	False		intra	True		Heart	Mus musculus (Mouse)	Schweppe et al. 2017	5	ATP5J	ATP5J	intra	ATP5J_MOUSE	Mus musculus (Mouse)	108	PF05511;	ATP5J_MOUSE	Mus musculus (Mouse)	108	PF05511;
771_16	P16858	P16858	192	217	TVDGPSGKLWR	AVGKVIPELNGK			6LGJ	X-RAY DIFFRACTION	2.4	D	D	194.0	219.0	-	-	23.37	23.37	False		intra	True	homo4mer	Brain	Mus musculus (Mouse)	Schweppe et al. 2017	5			intra	G3P_MOUSE	Mus musculus (Mouse)	333	PF02800;PF00044;	G3P_MOUSE	Mus musculus (Mouse)	333	PF02800;PF00044;
772	P54869	P54869	118	437	TKLPWDAVGR	DASPGSPLEKLVSSVSDLPK			afP54869	ALPHAFOLD	ALPHAFOLD	A	A	118.0	437.0	97.04	97.99	11.689	11.664	False		intra	True	homo2mer	Liver	Mus musculus (Mouse)	Schweppe et al. 2017	5	HMGCS2	HMGCS2	intra	HMCS2_MOUSE	Mus musculus (Mouse)	508	PF08540;PF01154;	HMCS2_MOUSE	Mus musculus (Mouse)	508	PF08540;PF01154;
773_4	Q9R0H0	Q9R0H0	260	159	YAQVKPDGTYVKPLSNK	GLETTATYDPKTQEFILNSPTVTSIK			1IS2	X-RAY DIFFRACTION	2.2	B	B	260.0	159.0	-	-	16.715	14.114	False		intra	True	homo2mer	Liver	Mus musculus (Mouse)	Schweppe et al. 2017	5			intra	ACOX1_MOUSE	Mus musculus (Mouse)	661	PF01756;PF02770;PF14749;	ACOX1_MOUSE	Mus musculus (Mouse)	661	PF01756;PF02770;PF14749;
774	Q99M87	Q99M87	107	111	NASQKDIK	KAYYQLAK			afQ99M87	ALPHAFOLD	ALPHAFOLD	A	A	107.0	111.0	90.31	92.48	6.522	6.165	False		intra	True	homo2mer_homo40mer	Heart	Mus musculus (Mouse)	Schweppe et al. 2017	5	DNAJA3	DNAJA3	intra	DNJA3_MOUSE	Mus musculus (Mouse)	480	PF00226;PF01556;PF00684;	DNJA3_MOUSE	Mus musculus (Mouse)	480	PF00226;PF01556;PF00684;
775	Q9DB20	Q9DB20	97	100	SLNDITKR	EKFSPLTANLMNLLAENGR			afQ9DB20	ALPHAFOLD	ALPHAFOLD	A	A	97.0	100.0	86.72	85.78	8.974	7.386	False		intra	True		Heart	Mus musculus (Mouse)	Schweppe et al. 2017	5	ATP5O	ATP5O	intra	ATPO_MOUSE	Mus musculus (Mouse)	213	PF00213;	ATPO_MOUSE	Mus musculus (Mouse)	213	PF00213;
776	P51881	P51881	92	105	YFPTQALNFAFKDK	QIFLGGVDKR			afP51881	ALPHAFOLD	ALPHAFOLD	A	A	92.0	105.0	82.96	85.5	17.519	17.506	False		intra	True		Brain	Mus musculus (Mouse)	Schweppe et al. 2017	5	SLC25A5	SLC25A5	intra	ADT2_MOUSE	Mus musculus (Mouse)	298	PF00153;	ADT2_MOUSE	Mus musculus (Mouse)	298	PF00153;
777	Q9CRB9	Q9CRB9	189	225	YEYHPVCADLQTKILQCYR	QSMLEKGG			afQ9CRB9	ALPHAFOLD	ALPHAFOLD	A	A	189.0	225.0	95.49	68.0			False		intra	False		Brain	Mus musculus (Mouse)	Schweppe et al. 2017-Liu et al. 2018	5	CHCHD3	CHCHD3	intra	MIC19_MOUSE	Mus musculus (Mouse)	227		MIC19_MOUSE	Mus musculus (Mouse)	227
778	Q9DCX2	Q9DCX2	63	48	ANVAKPGLVDDFEK	LASLSEKPPAIDWAYYR			afQ9DCX2	ALPHAFOLD	ALPHAFOLD	A	A	63.0	48.0	85.78	76.95	27.467	27.317	False		intra	True		Heart	Mus musculus (Mouse)	Schweppe et al. 2017	5	ATP5H	ATP5H	intra	ATP5H_MOUSE	Mus musculus (Mouse)	161	PF05873;	ATP5H_MOUSE	Mus musculus (Mouse)	161	PF05873;
779_17	Q6P8J7	Q6P8J7	292	128	GLKEVER	TVGMVAGDEESYEVFADLFDPVIKLR			4Z9M	X-RAY DIFFRACTION	2.1	C	A	292.0	128.0	-	-	28.148	28.148	False		inter	True	homo2mer	Heart	Mus musculus (Mouse)	Schweppe et al. 2017	5	CKMT2	CKMT2	intra	KCRS_MOUSE	Mus musculus (Mouse)	419	PF00217;PF02807;	KCRS_MOUSE	Mus musculus (Mouse)	419	PF00217;PF02807;
780_4	Q9DBM2	Q9DBM2	527	530	VSDLAGLDVGWKVR	KGQGLTGPSLPPGTPTR			3ZW8	X-RAY DIFFRACTION	2.5	B	B	531.0	534.0	-	-	6.491	5.589	False		intra	True	homo2mer	Liver	Mus musculus (Mouse)	Schweppe et al. 2017	5	EHHADH	EHHADH	intra	ECHP_MOUSE	Mus musculus (Mouse)	718	PF00725;PF02737;PF00378;	ECHP_MOUSE	Mus musculus (Mouse)	718	PF00725;PF02737;PF00378;
781	Q8CAQ8	Q8CAQ8	305	342	MKTIIEDAK	LHNMIVDLDNVVKK			afQ8CAQ8	ALPHAFOLD	ALPHAFOLD	A	A	305.0	342.0	90.38	90.39	21.791	21.319	False		intra	True		Brain	Mus musculus (Mouse)	Schweppe et al. 2017	5	IMMT	IMMT	intra	MIC60_MOUSE	Mus musculus (Mouse)	757	PF09731;	MIC60_MOUSE	Mus musculus (Mouse)	757	PF09731;
782_25	P30275	P30275	59	292	KHNNCMASHLTPAVYAR	GLKEVEK			7U5I	ELECTRON MICROSCOPY	3.26	D	A	58.0	291.0	-	-	22.974	22.489	False		inter	True	homo8mer	Brain	Mus musculus (Mouse)	Schweppe et al. 2017	5			intra	KCRU_MOUSE	Mus musculus (Mouse)	418	PF00217;PF02807;	KCRU_MOUSE	Mus musculus (Mouse)	418	PF00217;PF02807;
783	P17710	P17710	680	833	GFKATDCVGHDVATLLR	GQISEPLKTR			1BG3	X-RAY DIFFRACTION	2.8	A	A	624.0	777.0	-	-	22.507	22.32	False		intra	True	homo2mer	Brain	Mus musculus (Mouse)	Schweppe et al. 2017	5			intra	HXK1_MOUSE	Mus musculus (Mouse)	974	PF00349;PF03727;	HXK1_MOUSE	Mus musculus (Mouse)	974	PF00349;PF03727;
784_4	Q9R0H0	Q9R0H0	545	349	LPKIQDR	YIKETYMR			1IS2	X-RAY DIFFRACTION	2.2	B	B	545.0	349.0	-	-	15.014	14.957	False		intra	True	homo2mer	Liver	Mus musculus (Mouse)	Schweppe et al. 2017	5			intra	ACOX1_MOUSE	Mus musculus (Mouse)	661	PF01756;PF02770;PF14749;	ACOX1_MOUSE	Mus musculus (Mouse)	661	PF01756;PF02770;PF14749;
785_5	Q03265	Q03265	498	506	GYLDKLEPSK	ITKFENAFLSHVISQHQSLLGNIR			6TT7	ELECTRON MICROSCOPY	3.5	B	B	455.0	463.0	-	-	14.743	14.415	False		intra	True		Heart	Mus musculus (Mouse)	Schweppe et al. 2017	5	ATP5A1	ATP5A1	intra	ATPA_MOUSE	Mus musculus (Mouse)	553	PF00006;PF00306;PF02874;	ATPA_MOUSE	Mus musculus (Mouse)	553	PF00006;PF00306;PF02874;
786	Q91VN4	Q91VN4	221	203	LSSQQFHEAASKAESTIKPR	IQEKNAELYK			afQ91VN4	ALPHAFOLD	ALPHAFOLD	A	A	221.0	203.0	96.84	98.45	27.112	26.447	False		intra	True		Brain	Mus musculus (Mouse)	Schweppe et al. 2017	5			intra	MIC25_MOUSE	Mus musculus (Mouse)	273		MIC25_MOUSE	Mus musculus (Mouse)	273
787	Q9CPQ8	Q9CPQ8	54	61	VELVPPTPAEIPTAIQSVKK	IIQSAKTGSFK			afQ9CPQ8	ALPHAFOLD	ALPHAFOLD	A	A	54.0	61.0	93.94	90.11	10.882	10.457	False		intra	True		Brain	Mus musculus (Mouse)	Schweppe et al. 2017	5	ATP5L	ATP5L	intra	ATP5L_MOUSE	Mus musculus (Mouse)	103	PF04718;	ATP5L_MOUSE	Mus musculus (Mouse)	103	PF04718;
788	P54869	P54869	310	83	MVQKSLAR	FNNVEAGKYTVGLGQTR			2WYA	X-RAY DIFFRACTION	1.7	A	A	310.0	83.0	-	-	16.692	16.251	False		intra	True	homo2mer	Liver	Mus musculus (Mouse)	Schweppe et al. 2017	5	HMGCS2	HMGCS2	intra	HMCS2_MOUSE	Mus musculus (Mouse)	508	PF08540;PF01154;	HMCS2_MOUSE	Mus musculus (Mouse)	508	PF08540;PF01154;
789	Q9DCW4	Q9DCW4	110	59	VLAKLAEK	KLVKEIIAVSCGPSQCQETIR			1EFV	X-RAY DIFFRACTION	2.1	B	B	110.0	59.0	-	-	23.069	21.218	False		intra	True		Heart	Mus musculus (Mouse)	Schweppe et al. 2017	5	ETFB	ETFB	intra	ETFB_MOUSE	Mus musculus (Mouse)	255	PF01012;	ETFB_MOUSE	Mus musculus (Mouse)	255	PF01012;
790	A2ASZ8	A2ASZ8	329	312	ILAKEGVAAFYK	KTGQYSGMLDCAR			afA2ASZ8	ALPHAFOLD	ALPHAFOLD	A	A	329.0	312.0	88.98	85.24	15.437	15.437	False		intra	True		Brain	Mus musculus (Mouse)	Schweppe et al. 2017	5	SLC25A25	SLC25A25	intra	SCMC2_MOUSE	Mus musculus (Mouse)	469	PF13499;PF13833;PF00153;	SCMC2_MOUSE	Mus musculus (Mouse)	469	PF13499;PF13833;PF00153;
791	Q5U458	Q5U458	476	476	FVNDKSR	FVNDKSR			afQ5U458	ALPHAFOLD	ALPHAFOLD	A	A	476.0	476.0	64.29	64.29	0.0	0.0	True	'same peptide'	inter	True		Brain	Mus musculus (Mouse)	Schweppe et al. 2017	5	DNAJC11	DNAJC11	intra	DJC11_MOUSE	Mus musculus (Mouse)	559	PF00226;PF11875;	DJC11_MOUSE	Mus musculus (Mouse)	559	PF00226;PF11875;
792	P56480	P56480	133	133	VLDSGAPIKIPVGPETLGR	VLDSGAPIKIPVGPETLGR			afP56480	ALPHAFOLD	ALPHAFOLD	A	A	133.0	133.0	95.47	95.47	0.0	0.0	True	'same peptide'	inter	True		Heart	Mus musculus (Mouse)	Schweppe et al. 2017	5	ATP5B	ATP5B	intra	ATPB_MOUSE	Mus musculus (Mouse)	529	PF00006;PF02874;	ATPB_MOUSE	Mus musculus (Mouse)	529	PF00006;PF02874;
793	Q9DBM2	Q9DBM2	329	579	VGIPVVAVESDPKQLDTAK	GWYQYDKPLGR			3ZW8	X-RAY DIFFRACTION	2.5	A	A	330.0	583.0	-	-	22.937	22.937	False		intra	True	homo2mer	Liver	Mus musculus (Mouse)	Schweppe et al. 2017	5	EHHADH	EHHADH	intra	ECHP_MOUSE	Mus musculus (Mouse)	718	PF00725;PF02737;PF00378;	ECHP_MOUSE	Mus musculus (Mouse)	718	PF00725;PF02737;PF00378;
794	Q8BMF4	Q8BMF4	468	632	GKISVNDFIIK	KYLEKPITMLL			afQ8BMF4	ALPHAFOLD	ALPHAFOLD	A	A	468.0	632.0	90.21	95.93	32.844	25.975	False		intra	True	homo60mer	Heart	Mus musculus (Mouse)	Schweppe et al. 2017	5	DLAT	DLAT	intra	ODP2_MOUSE	Mus musculus (Mouse)	642	PF00198;PF00364;PF02817;	ODP2_MOUSE	Mus musculus (Mouse)	642	PF00198;PF00364;PF02817;
795	P54071	P54071	256	272	NTILKAYDGR	FKDIFQEIFDKHYK			5I96	X-RAY DIFFRACTION	1.55	A	A	256.0	272.0	-	-	24.079	23.185	False		intra	True	homo2mer	Heart	Mus musculus (Mouse)	Schweppe et al. 2017	5	IDH2	IDH2	intra	IDHP_MOUSE	Mus musculus (Mouse)	452	PF00180;	IDHP_MOUSE	Mus musculus (Mouse)	452	PF00180;
796_4	P05202	P05202	338	122	KQWLQEVK	ASAELALGENNEVLKSGR			3PD6	X-RAY DIFFRACTION	2.4	C	C	338.0	122.0	-	-	23.989	23.376	False		intra	True	homo2mer	Heart	Mus musculus (Mouse)	Schweppe et al. 2017	5			intra	AATM_MOUSE	Mus musculus (Mouse)	430	PF00155;	AATM_MOUSE	Mus musculus (Mouse)	430	PF00155;
797	Q91WS0	Q91WS0	104	79	HNEETGDNVGPLIIKK	KFPFCDGAHIK			afQ91WS0	ALPHAFOLD	ALPHAFOLD	A	A	104.0	79.0	92.57	97.77	19.396	18.795	False		intra	True	homo2mer	Brain	Mus musculus (Mouse)	Schweppe et al. 2017	5	CISD1	CISD1	intra	CISD1_MOUSE	Mus musculus (Mouse)	108	PF10660;PF09360;	CISD1_MOUSE	Mus musculus (Mouse)	108	PF10660;PF09360;
798_4	Q8K2B3	Q8K2B3	636	498	TGKVTLEYRPVIDK	ANAGEESVMNLDKLR			6VAX	X-RAY DIFFRACTION	2.59	C	C	636.0	498.0	-	-	23.33	20.614	False		intra	True		Heart	Mus musculus (Mouse)	Schweppe et al. 2017	5	SDHA	SDHA	intra	SDHA_MOUSE	Mus musculus (Mouse)	664	PF00890;PF02910;	SDHA_MOUSE	Mus musculus (Mouse)	664	PF00890;PF02910;
799	Q9CPQ8	Q9CPQ8	54	66	VELVPPTPAEIPTAIQSVKK	TGSFKHLTVK			afQ9CPQ8	ALPHAFOLD	ALPHAFOLD	A	A	54.0	66.0	93.94	82.29	23.525	19.293	False		intra	True		Brain	Mus musculus (Mouse)	Schweppe et al. 2017	5	ATP5L	ATP5L	intra	ATP5L_MOUSE	Mus musculus (Mouse)	103	PF04718;	ATP5L_MOUSE	Mus musculus (Mouse)	103	PF04718;
800	Q9CZW5	Q9CZW5	436	504	LRPKFALAQAQK	ADEMYDKCIDLEPDNATTYVHK			afQ9CZW5	ALPHAFOLD	ALPHAFOLD	A	A	436.0	504.0	91.38	98.05	21.977	19.711	False		intra	True		Brain	Mus musculus (Mouse)	Schweppe et al. 2017	5			intra	TOM70_MOUSE	Mus musculus (Mouse)	611	PF00515;PF13174;PF13181;	TOM70_MOUSE	Mus musculus (Mouse)	611	PF00515;PF13174;PF13181;
801	Q921H8	Q921H8	292	79	SKAEELGLPILGVLR	LKPEQLGDISVGNVLEPGAGAVMAR			afQ921H8	ALPHAFOLD	ALPHAFOLD	A	A	292.0	79.0	98.74	98.03	13.227	13.09	False		intra	True	homo2mer	Liver	Mus musculus (Mouse)	Schweppe et al. 2017	5	ACAA1A	ACAA1A	intra	THIKA_MOUSE	Mus musculus (Mouse)	424	PF02803;PF00108;	THIKA_MOUSE	Mus musculus (Mouse)	424	PF02803;PF00108;
802_3	P09671	P09671	130	68	DFGSFEKFKEK	HHAAYVNNLNATEEKYHEALAK			1N0J	X-RAY DIFFRACTION	2.2	B	A	106.0	44.0	-	-	25.808	25.791	False		inter	True	homo4mer	Heart	Mus musculus (Mouse)	Schweppe et al. 2017	5	SOD2	SOD2	intra	SODM_MOUSE	Mus musculus (Mouse)	222	PF02777;PF00081;	SODM_MOUSE	Mus musculus (Mouse)	222	PF02777;PF00081;
803_16	Q9Z0X1	Q9Z0X1	277	243	AGAEVKSR	GNMVKLNDGSQITFEK			3GD3	X-RAY DIFFRACTION	2.95	D	D	277.0	243.0	-	-	29.656	29.421	False		intra	True	homo2mer	Liver	Mus musculus (Mouse)	Schweppe et al. 2017	5	AIFM1	AIFM1	intra	AIFM1_MOUSE	Mus musculus (Mouse)	612	PF14721;PF07992;	AIFM1_MOUSE	Mus musculus (Mouse)	612	PF14721;PF07992;
804_11	P08249	P08249	314	203	ITPFEEKMIAEAIPELK	VNVPVIGGHAGKTIIPLISQCTPK			2DFD	X-RAY DIFFRACTION	1.9	C	C	296.0	185.0	-	-	10.322	10.214	False		intra	True	homo2mer	Heart	Mus musculus (Mouse)	Schweppe et al. 2017	5	MDH2	MDH2	intra	MDHM_MOUSE	Mus musculus (Mouse)	338	PF02866;PF00056;	MDHM_MOUSE	Mus musculus (Mouse)	338	PF02866;PF00056;
805	Q9DBL1	Q9DBL1	284	426	IGHGYKYAIGSLNEGR	IGTIYEGASNIQLNTIAKHIDAEY			afQ9DBL1	ALPHAFOLD	ALPHAFOLD	A	A	284.0	426.0	97.98	98.67	16.345	16.231	False		intra	True	homo4mer	Heart	Mus musculus (Mouse)	Schweppe et al. 2017	5			intra	ACDSB_MOUSE	Mus musculus (Mouse)	432	PF00441;PF02770;PF02771;	ACDSB_MOUSE	Mus musculus (Mouse)	432	PF00441;PF02770;PF02771;
806_11	P16858	P16858	111	143	AGAHLKGGAK	YDNSLKIVSNASCTTNCLAPLAK			6LGJ	X-RAY DIFFRACTION	2.4	C	C	113.0	145.0	-	-	13.164	12.048	False		intra	True	homo4mer	Brain	Mus musculus (Mouse)	Schweppe et al. 2017	5			intra	G3P_MOUSE	Mus musculus (Mouse)	333	PF02800;PF00044;	G3P_MOUSE	Mus musculus (Mouse)	333	PF02800;PF00044;
807	P56391	P56391	85	62	IAEGTFPGKI	VYKSLCPVSWVSAWDDR			7O37	ELECTRON MICROSCOPY	3.2	h	h	84.0	61.0	-	-	23.986	22.57	False		intra	True		Brain	Mus musculus (Mouse)	Schweppe et al. 2017	5	COX6B1	COX6B1	intra	CX6B1_MOUSE	Mus musculus (Mouse)	86	PF02297;	CX6B1_MOUSE	Mus musculus (Mouse)	86	PF02297;
808_11	P08249	P08249	297	91	KGLEK	GYLGPEQLPDCLKGCDVVVIPAGVPR			2DFD	X-RAY DIFFRACTION	1.9	C	C	279.0	73.0	-	-	21.491	20.654	False		intra	True	homo2mer	Heart	Mus musculus (Mouse)	Schweppe et al. 2017	5	MDH2	MDH2	intra	MDHM_MOUSE	Mus musculus (Mouse)	338	PF02866;PF00056;	MDHM_MOUSE	Mus musculus (Mouse)	338	PF02866;PF00056;
809	Q61425	Q61425	81	202	KFTENPK	TFESLVDFCKTLGK			3HDH	X-RAY DIFFRACTION	2.8	A	A	69.0	190.0	-	-	19.43	19.011	False		intra	True	homo2mer	Heart	Mus musculus (Mouse)	Schweppe et al. 2017	5	HADH	HADH	intra	HCDH_MOUSE	Mus musculus (Mouse)	314	PF00725;PF02737;	HCDH_MOUSE	Mus musculus (Mouse)	314	PF00725;PF02737;
810	Q99KI0	Q99KI0	309	245	YLSKTGR	LTGSLSGWTSPKDVILK			1B0J	X-RAY DIFFRACTION	2.5	A	A	282.0	218.0	-	-	22.156	21.983	False		intra	True		Heart	Mus musculus (Mouse)	Schweppe et al. 2017	5	ACO2	ACO2	intra	ACON_MOUSE	Mus musculus (Mouse)	780	PF00330;PF00694;	ACON_MOUSE	Mus musculus (Mouse)	780	PF00330;PF00694;
811_4	Q8K2B3	Q8K2B3	182	598	FGKGGQAHR	EDYKVRVDEYDYSKPIQGQQK			6VAX	X-RAY DIFFRACTION	2.59	C	C	182.0	598.0	-	-	27.72	27.19	False		intra	True		Heart	Mus musculus (Mouse)	Schweppe et al. 2017	5	SDHA	SDHA	intra	SDHA_MOUSE	Mus musculus (Mouse)	664	PF00890;PF02910;	SDHA_MOUSE	Mus musculus (Mouse)	664	PF00890;PF02910;
812	P58281	P58281	834	819	GVEVDPSLIKDTWHQVYR	KNLESR			afP58281	ALPHAFOLD	ALPHAFOLD	A	A	834.0	819.0	89.82	89.38	17.318	15.836	False		intra	True	homo12mer_homo2mer_homo34mer	Brain	Mus musculus (Mouse)	Schweppe et al. 2017	5			intra	OPA1_MOUSE	Mus musculus (Mouse)	960	PF00350;	OPA1_MOUSE	Mus musculus (Mouse)	960	PF00350;
813	Q8BMS1	Q8BMS1	334	390	FGELALTKESK	TLLKDTTVTGLGR			afQ8BMS1	ALPHAFOLD	ALPHAFOLD	A	A	334.0	390.0	95.25	98.54	57.387	48.682	False	'distance above range'	inter	False		Heart	Mus musculus (Mouse)	Schweppe et al. 2017	5	HADHA	HADHA	intra	ECHA_MOUSE	Mus musculus (Mouse)	763	PF00725;PF02737;PF00378;	ECHA_MOUSE	Mus musculus (Mouse)	763	PF00725;PF02737;PF00378;
814	Q8VCH0	Q8VCH0	292	79	SKAEELGLPILGVLR	LKPEQLGDISVGNVLQPGAGAIMAR			afQ8VCH0	ALPHAFOLD	ALPHAFOLD	A	A	292.0	79.0	98.72	98.1	13.473	13.339	False		intra	True	homo2mer	Liver	Mus musculus (Mouse)	Schweppe et al. 2017	5			intra	THIKB_MOUSE	Mus musculus (Mouse)	424	PF02803;PF00108;	THIKB_MOUSE	Mus musculus (Mouse)	424	PF02803;PF00108;
815	Q8CAQ8	Q8CAQ8	268	249	TAMDNSEIAGEKK	TSSVTLQTITAQNAAVQAVKAHSNILK			afQ8CAQ8	ALPHAFOLD	ALPHAFOLD	A	A	268.0	249.0	67.93	91.13			False		intra	False		Brain	Mus musculus (Mouse)	Schweppe et al. 2017	5	IMMT	IMMT	intra	MIC60_MOUSE	Mus musculus (Mouse)	757	PF09731;	MIC60_MOUSE	Mus musculus (Mouse)	757	PF09731;
816	P17751	P17751	238	194	TATPQQAQEVHEKLR	GWLKSNVNDGVAQSTR			4POC	X-RAY DIFFRACTION	1.6	A	A	237.0	193.0	-	-	39.693	36.32	False	'distance above range'	inter	False	homo2mer	Brain	Mus musculus (Mouse)	Schweppe et al. 2017	5			intra	TPIS_MOUSE	Mus musculus (Mouse)	249	PF00121;	TPIS_MOUSE	Mus musculus (Mouse)	249	PF00121;
817_11	P08249	P08249	297	78	KGLEK	ANVKGYLGPEQLPDCLK			2DFD	X-RAY DIFFRACTION	1.9	C	C	279.0	60.0	-	-	28.486	26.526	False		intra	True	homo2mer	Heart	Mus musculus (Mouse)	Schweppe et al. 2017	5	MDH2	MDH2	intra	MDHM_MOUSE	Mus musculus (Mouse)	338	PF02866;PF00056;	MDHM_MOUSE	Mus musculus (Mouse)	338	PF02866;PF00056;
818	P17710	P17710	680	566	GFKATDCVGHDVATLLR	ATVKMLPSYVR			1BG3	X-RAY DIFFRACTION	2.8	A	A	624.0	510.0	-	-	21.005	19.933	False		intra	True	homo2mer	Brain	Mus musculus (Mouse)	Schweppe et al. 2017	5			intra	HXK1_MOUSE	Mus musculus (Mouse)	974	PF00349;PF03727;	HXK1_MOUSE	Mus musculus (Mouse)	974	PF00349;PF03727;
819	Q8CAQ8	Q8CAQ8	394	298	GMSISDLAGKLSTDDLNSLIAHAHR	AKEELEK			afQ8CAQ8	ALPHAFOLD	ALPHAFOLD	A	A	394.0	298.0	53.91	91.35			False		intra	False		Brain	Mus musculus (Mouse)	Schweppe et al. 2017	5	IMMT	IMMT	intra	MIC60_MOUSE	Mus musculus (Mouse)	757	PF09731;	MIC60_MOUSE	Mus musculus (Mouse)	757	PF09731;
820_29	P26443	P26443	191	171	INPKNYTDNELEK	ALASLMTYKCAVVDVPFGGAK			5K12	ELECTRON MICROSCOPY	1.8	E	E	134.0	114.0	-	-	28.628	28.522	False		intra	True	homo6mer	Heart	Mus musculus (Mouse)	Schweppe et al. 2017	5	GLUD1	GLUD1	intra	DHE3_MOUSE	Mus musculus (Mouse)	558	PF00208;PF02812;	DHE3_MOUSE	Mus musculus (Mouse)	558	PF00208;PF02812;
821_6	P24270	P24270	476	499	DAQLFIQKK	IQALLDKYNAEKPK			3NWL	X-RAY DIFFRACTION	2.69	B	B	475.0	498.0	-	-	19.471	15.897	False		intra	True	homo4mer	Liver	Mus musculus (Mouse)	Schweppe et al. 2017	5			intra	CATA_MOUSE	Mus musculus (Mouse)	527	PF00199;PF06628;	CATA_MOUSE	Mus musculus (Mouse)	527	PF00199;PF06628;
822	P08249	P08249	78	45	ANVKGYLGPEQLPDCLK	VAVLGASGGIGQPLSLLLKNSPLVSR			2DFD	X-RAY DIFFRACTION	1.9	A	A	60.0	27.0	-	-	12.799	11.323	False		intra	True	homo2mer	Heart	Mus musculus (Mouse)	Schweppe et al. 2017	5	MDH2	MDH2	intra	MDHM_MOUSE	Mus musculus (Mouse)	338	PF02866;PF00056;	MDHM_MOUSE	Mus musculus (Mouse)	338	PF02866;PF00056;
823	Q8VDC0	Q8VDC0	723	719	TKAQNLWEYK	TSGTVPQPQLLNSKEK			afQ8VDC0	ALPHAFOLD	ALPHAFOLD	A	A	723.0	719.0	95.15	95.19	6.985	6.592	False		intra	True		Heart	Mus musculus (Mouse)	Schweppe et al. 2017	5	LARS2	LARS2	intra	SYLM_MOUSE	Mus musculus (Mouse)	902	PF08264;PF00133;	SYLM_MOUSE	Mus musculus (Mouse)	902	PF08264;PF00133;
824	P54071	P54071	166	400	LVPGWTKPITIGR	FAQTLEKVCVQTVESGAMTK			5I96	X-RAY DIFFRACTION	1.55	A	A	166.0	400.0	-	-	15.59	15.481	False		intra	True	homo2mer	Heart	Mus musculus (Mouse)	Schweppe et al. 2017	5	IDH2	IDH2	intra	IDHP_MOUSE	Mus musculus (Mouse)	452	PF00180;	IDHP_MOUSE	Mus musculus (Mouse)	452	PF00180;
825	P54869	P54869	118	447	TKLPWDAVGR	LVSSVSDLPKR			afP54869	ALPHAFOLD	ALPHAFOLD	A	A	118.0	447.0	97.04	98.41	22.389	22.148	False		intra	True	homo2mer	Liver	Mus musculus (Mouse)	Schweppe et al. 2017	5	HMGCS2	HMGCS2	intra	HMCS2_MOUSE	Mus musculus (Mouse)	508	PF08540;PF01154;	HMCS2_MOUSE	Mus musculus (Mouse)	508	PF08540;PF01154;
826	Q03265	Q03265	261	531	STVAQLVKR	SDGKISEQSDAK			6TT7	ELECTRON MICROSCOPY	3.5	A	A	218.0	488.0	-	-	41.89	38.376	False	'distance above range'	inter	False		Heart	Mus musculus (Mouse)	Schweppe et al. 2017	5	ATP5A1	ATP5A1	intra	ATPA_MOUSE	Mus musculus (Mouse)	553	PF00006;PF00306;PF02874;	ATPA_MOUSE	Mus musculus (Mouse)	553	PF00006;PF00306;PF02874;
827	Q9CYH2	Q9CYH2	90	206	AEAADLMSLKPKLDELGVPLYAVVK	VNPLSVLEAVKK			afQ9CYH2	ALPHAFOLD	ALPHAFOLD	A	A	90.0	206.0	96.77	96.52	9.488	9.466	False		intra	True	homo2mer	Brain	Mus musculus (Mouse)	Schweppe et al. 2017	5			intra	PXL2A_MOUSE	Mus musculus (Mouse)	218	PF13911;	PXL2A_MOUSE	Mus musculus (Mouse)	218	PF13911;
828	Q8CAQ8	Q8CAQ8	268	384	TAMDNSEIAGEKK	ELDSITPDITPGWKGMSISDLAGK			afQ8CAQ8	ALPHAFOLD	ALPHAFOLD	A	A	268.0	384.0	67.93	39.3			False		intra	False		Brain	Mus musculus (Mouse)	Schweppe et al. 2017	5	IMMT	IMMT	intra	MIC60_MOUSE	Mus musculus (Mouse)	757	PF09731;	MIC60_MOUSE	Mus musculus (Mouse)	757	PF09731;
829	P54071	P54071	166	413	LVPGWTKPITIGR	VCVQTVESGAMTKDLAGCIHGLSNVK			5I96	X-RAY DIFFRACTION	1.55	A	A	166.0	413.0	-	-	28.598	25.578	False		intra	True	homo2mer	Heart	Mus musculus (Mouse)	Schweppe et al. 2017	5	IDH2	IDH2	intra	IDHP_MOUSE	Mus musculus (Mouse)	452	PF00180;	IDHP_MOUSE	Mus musculus (Mouse)	452	PF00180;
830	Q8BMS1	Q8BMS1	411	214	GLNDKVK	KMGLVDQLVEPLGPGIK			afQ8BMS1	ALPHAFOLD	ALPHAFOLD	A	A	411.0	214.0	92.97	92.21	20.617	18.698	False		intra	True		Heart	Mus musculus (Mouse)	Schweppe et al. 2017	5	HADHA	HADHA	intra	ECHA_MOUSE	Mus musculus (Mouse)	763	PF00725;PF02737;PF00378;	ECHA_MOUSE	Mus musculus (Mouse)	763	PF00725;PF02737;PF00378;
831	P52825	P52825	79	69	KTEVLCK	YLSAQKPLLNDSQFR			afP52825	ALPHAFOLD	ALPHAFOLD	A	A	79.0	69.0	98.49	98.47	14.965	13.207	False		intra	True		Heart	Mus musculus (Mouse)	Schweppe et al. 2017	5	CPT2	CPT2	intra	CPT2_MOUSE	Mus musculus (Mouse)	658	PF00755;	CPT2_MOUSE	Mus musculus (Mouse)	658	PF00755;
832	Q8BKZ9	Q8BKZ9	194	213	NILEKHSLDASQGTATGPR	GIFTKEDALK			afQ8BKZ9	ALPHAFOLD	ALPHAFOLD	A	A	194.0	213.0	90.07	89.67	12.828	12.395	False		intra	True		Brain	Mus musculus (Mouse)	Schweppe et al. 2017-Liu et al. 2018	5	PDHX	PDHX	intra	ODPX_MOUSE	Mus musculus (Mouse)	501	PF00198;PF00364;PF02817;	ODPX_MOUSE	Mus musculus (Mouse)	501	PF00198;PF00364;PF02817;
833	Q8BMS1	Q8BMS1	390	436	TLLKDTTVTGLGR	DSIFSNLIGQLDYKGFEK			afQ8BMS1	ALPHAFOLD	ALPHAFOLD	A	A	390.0	436.0	98.54	96.97	10.113	9.473	False		intra	True		Heart	Mus musculus (Mouse)	Schweppe et al. 2017	5	HADHA	HADHA	intra	ECHA_MOUSE	Mus musculus (Mouse)	763	PF00725;PF02737;PF00378;	ECHA_MOUSE	Mus musculus (Mouse)	763	PF00725;PF02737;PF00378;
834	Q9CZW5	Q9CZW5	607	566	KYGLKPPTL	GNMEKAIDMFNK			afQ9CZW5	ALPHAFOLD	ALPHAFOLD	A	A	607.0	566.0	76.88	94.77	17.105	15.72	False		intra	True		Brain	Mus musculus (Mouse)	Schweppe et al. 2017	5			intra	TOM70_MOUSE	Mus musculus (Mouse)	611	PF00515;PF13174;PF13181;	TOM70_MOUSE	Mus musculus (Mouse)	611	PF00515;PF13174;PF13181;
835	P17710	P17710	389	474	GKFTTSDVAAIETDKEGVQNAK	TTVGVDGSLYKMHPQYSR			1BG3	X-RAY DIFFRACTION	2.8	A	A	333.0	418.0	-	-	25.808	23.908	False		intra	True	homo2mer	Brain	Mus musculus (Mouse)	Schweppe et al. 2017	5			intra	HXK1_MOUSE	Mus musculus (Mouse)	974	PF00349;PF03727;	HXK1_MOUSE	Mus musculus (Mouse)	974	PF00349;PF03727;
836	P32020	P32020	453	534	KLEEEGEQFVKK	IAGNMGLAMKLQNLQLQPGK			afP32020	ALPHAFOLD	ALPHAFOLD	A	A	453.0	534.0	88.56	83.54	14.325	11.716	False		intra	True	homo2mer	Liver	Mus musculus (Mouse)	Schweppe et al. 2017	5			intra	SCP2_MOUSE	Mus musculus (Mouse)	547	PF02036;PF02803;PF00108;	SCP2_MOUSE	Mus musculus (Mouse)	547	PF02036;PF02803;PF00108;
837	P53395	P53395	295	304	LREELKPVALAR	GIKLSFMPFFLK			afP53395	ALPHAFOLD	ALPHAFOLD	A	A	295.0	304.0	94.78	93.21	8.848	8.414	False		intra	True	homo24mer	Heart	Mus musculus (Mouse)	Schweppe et al. 2017	5	DBT	DBT	intra	ODB2_MOUSE	Mus musculus (Mouse)	482	PF00198;PF00364;PF02817;	ODB2_MOUSE	Mus musculus (Mouse)	482	PF00198;PF00364;PF02817;
838	Q8C196	Q8C196	171	310	MLTKIIR	SYKMSMANR			6UEL	X-RAY DIFFRACTION	1.9	A	A	171.0	310.0	-	-	23.054	19.964	False		intra	True		Liver	Mus musculus (Mouse)	Schweppe et al. 2017	5			intra	CPSM_MOUSE	Mus musculus (Mouse)	1500	PF02786;PF02787;PF00988;PF00117;PF02142;	CPSM_MOUSE	Mus musculus (Mouse)	1500	PF02786;PF02787;PF00988;PF00117;PF02142;
839	Q9CQ75	Q9CQ75	13	75	AVGAKLGLR	YAFGQEKTVSLNNLSADEVTR			afQ9CQ75	ALPHAFOLD	ALPHAFOLD	A	A	13.0	75.0	54.57	90.9			False		intra	False		Brain	Mus musculus (Mouse)	Schweppe et al. 2017	5	NDUFA2	NDUFA2	intra	NDUA2_MOUSE	Mus musculus (Mouse)	99	PF05047;	NDUA2_MOUSE	Mus musculus (Mouse)	99	PF05047;
840	Q99LC5	Q99LC5	158	139	TIYAGNALCTVKCDEK	LNVAPVSDIIEIKSPDTFVR			1T9G	X-RAY DIFFRACTION	2.9	R	R	158.0	139.0	-	-	9.524	8.686	False		intra	True		Heart	Mus musculus (Mouse)	Schweppe et al. 2017	5	ETFA	ETFA	intra	ETFA_MOUSE	Mus musculus (Mouse)	333	PF01012;PF00766;	ETFA_MOUSE	Mus musculus (Mouse)	333	PF01012;PF00766;
841	Q8BMS1	Q8BMS1	728	735	FVDLYGAQKVVDR	KYESAYGTQFTPCQLLLDHANNSSK			afQ8BMS1	ALPHAFOLD	ALPHAFOLD	A	A	728.0	735.0	97.54	98.38	11.042	10.5	False		intra	True		Heart	Mus musculus (Mouse)	Schweppe et al. 2017	5	HADHA	HADHA	intra	ECHA_MOUSE	Mus musculus (Mouse)	763	PF00725;PF02737;PF00378;	ECHA_MOUSE	Mus musculus (Mouse)	763	PF00725;PF02737;PF00378;
842_6	P08249	P08249	301	296	GLEKNLGIGK	ETECTYFSTPLLLGKK			2DFD	X-RAY DIFFRACTION	1.9	B	B	283.0	278.0	-	-	13.412	12.644	False		intra	True	homo2mer	Heart	Mus musculus (Mouse)	Schweppe et al. 2017	5	MDH2	MDH2	intra	MDHM_MOUSE	Mus musculus (Mouse)	338	PF02866;PF00056;	MDHM_MOUSE	Mus musculus (Mouse)	338	PF02866;PF00056;
843	P08249	P08249	301	281	GLEKNLGIGK	EGVVECSFVQSKETECTYFSTPLLLGK			afP08249	ALPHAFOLD	ALPHAFOLD	A	A	301.0	281.0	98.53	97.39	12.74	12.457	False		intra	True	homo2mer	Heart	Mus musculus (Mouse)	Schweppe et al. 2017	5	MDH2	MDH2	intra	MDHM_MOUSE	Mus musculus (Mouse)	338	PF02866;PF00056;	MDHM_MOUSE	Mus musculus (Mouse)	338	PF02866;PF00056;
844	P50544	P50544	240	317	SSAIPSPCGKYYTLNGSK	ASNTSEVYFDGVKVPSENVLGEVGDGFK			afP50544	ALPHAFOLD	ALPHAFOLD	A	A	240.0	317.0	98.2	98.7	9.468	9.096	False		intra	True	homo2mer	Heart	Mus musculus (Mouse)	Schweppe et al. 2017	5	ACADVL	ACADVL	intra	ACADV_MOUSE	Mus musculus (Mouse)	656	PF00441;PF02770;PF02771;	ACADV_MOUSE	Mus musculus (Mouse)	656	PF00441;PF02770;PF02771;
845	Q925N0	Q925N0	158	73	NATKPSPASK	EAVQLLEDYKHGTLRPGVTNEQLWSAQK			afQ925N0	ALPHAFOLD	ALPHAFOLD	A	A	158.0	73.0	68.99	93.15			False		intra	False		Brain	Mus musculus (Mouse)	Schweppe et al. 2017	5			intra	SFXN5_MOUSE	Mus musculus (Mouse)	342	PF03820;	SFXN5_MOUSE	Mus musculus (Mouse)	342	PF03820;
846	Q99KI0	Q99KI0	689	628	AIITKSFAR	GHLDNISNNLLIGAINIENGKANSVR			1B0J	X-RAY DIFFRACTION	2.5	A	A	662.0	601.0	-	-	26.442	21.348	False		intra	True		Heart	Mus musculus (Mouse)	Schweppe et al. 2017	5	ACO2	ACO2	intra	ACON_MOUSE	Mus musculus (Mouse)	780	PF00330;PF00694;	ACON_MOUSE	Mus musculus (Mouse)	780	PF00330;PF00694;
847_5	P08249	P08249	239	91	IQEAGTEVVKAK	GYLGPEQLPDCLKGCDVVVIPAGVPR			2DFD	X-RAY DIFFRACTION	1.9	B	A	221.0	73.0	-	-	27.769	27.584	False		inter	True	homo2mer	Heart	Mus musculus (Mouse)	Schweppe et al. 2017	5	MDH2	MDH2	intra	MDHM_MOUSE	Mus musculus (Mouse)	338	PF02866;PF00056;	MDHM_MOUSE	Mus musculus (Mouse)	338	PF02866;PF00056;
848_6	Q03265	Q03265	175	123	VGLKAPGIIPR	GMSLNLEPDNVGVVVFGNDKLIK			6TT7	ELECTRON MICROSCOPY	3.5	B	C	132.0	80.0	-	-	30.754	30.093	False		inter	True		Heart	Mus musculus (Mouse)	Schweppe et al. 2017	5	ATP5A1	ATP5A1	intra	ATPA_MOUSE	Mus musculus (Mouse)	553	PF00006;PF00306;PF02874;	ATPA_MOUSE	Mus musculus (Mouse)	553	PF00006;PF00306;PF02874;
849_6	P97807	P97807	77	58	STMNFKIGGATER	VEFDTFGELKVPTDK			3E04	X-RAY DIFFRACTION	1.95	B	B	80.0	61.0	-	-	16.471	16.437	False		intra	True	homo4mer	Heart	Mus musculus (Mouse)	Schweppe et al. 2017	5	FH1	FH1	intra	FUMH_MOUSE	Mus musculus (Mouse)	507	PF10415;PF00206;	FUMH_MOUSE	Mus musculus (Mouse)	507	PF10415;PF00206;
850	Q3KNM2	Q3KNM2	40	268	GSTKWVHQACLQR	KILNYPEQEEA			afQ3KNM2	ALPHAFOLD	ALPHAFOLD	A	A	40.0	268.0	92.89	85.32			False		intra	False		Brain	Mus musculus (Mouse)	Schweppe et al. 2017	5			intra	MARH5_MOUSE	Mus musculus (Mouse)	278	PF12906;	MARH5_MOUSE	Mus musculus (Mouse)	278	PF12906;
851	Q07417	Q07417	208	262	QNKGISAFLVPMPTPGLTLGK	ENLLGEPGMGFKIAMQTLDMGR			1JQI	X-RAY DIFFRACTION	2.25	A	A	184.0	238.0	-	-	9.499	9.249	False		intra	True	homo4mer	Heart	Mus musculus (Mouse)	Schweppe et al. 2017	5	ACADS	ACADS	intra	ACADS_MOUSE	Mus musculus (Mouse)	412	PF00441;PF02770;PF02771;	ACADS_MOUSE	Mus musculus (Mouse)	412	PF00441;PF02770;PF02771;
852	Q99KI0	Q99KI0	776	701	MKELQQ	KQGLLPLTFADPSDYNK			1B0J	X-RAY DIFFRACTION	2.5	A	A	749.0	674.0	-	-	15.569	13.737	False		intra	True		Brain	Mus musculus (Mouse)	Schweppe et al. 2017	5	ACO2	ACO2	intra	ACON_MOUSE	Mus musculus (Mouse)	780	PF00330;PF00694;	ACON_MOUSE	Mus musculus (Mouse)	780	PF00330;PF00694;
853_49	Q9D2G2	Q9D2G2	227	308	EKMNR	ASAFALQEQPVVNAVIDDATKEVVYR			7UOL	ELECTRON MICROSCOPY	3.5	F	D	228.0	309.0	-	-	6.701	6.505	False		inter	True	homo24mer	Heart	Mus musculus (Mouse)	Schweppe et al. 2017	5	DLST	DLST	intra	ODO2_MOUSE	Mus musculus (Mouse)	454	PF00198;PF00364;	ODO2_MOUSE	Mus musculus (Mouse)	454	PF00198;PF00364;
854	Q8QZT1	Q8QZT1	80	63	AGIPKEEVK	TPIGSFLGSLASQPATKLGTAAIQGAIEK			afQ8QZT1	ALPHAFOLD	ALPHAFOLD	A	A	80.0	63.0	98.46	98.55	19.472	17.494	False		intra	True	homo4mer	Liver	Mus musculus (Mouse)	Schweppe et al. 2017	5	ACAT1	ACAT1	intra	THIL_MOUSE	Mus musculus (Mouse)	424	PF02803;PF00108;	THIL_MOUSE	Mus musculus (Mouse)	424	PF02803;PF00108;
855_16	O08749	O08749	66	143	SAQLGFKTVCIEK	ALTGGIAHLFKQNK			3RNM	X-RAY DIFFRACTION	2.4	D	D	31.0	108.0	-	-	16.057	14.706	False		intra	True	homo2mer	Heart	Mus musculus (Mouse)	Schweppe et al. 2017	5	DLD	DLD	intra	DLDH_MOUSE	Mus musculus (Mouse)	509	PF07992;PF02852;	DLDH_MOUSE	Mus musculus (Mouse)	509	PF07992;PF02852;
856_5	P56480	P56480	485	522	LVPLKETIK	ADKLAEEHGS			2W6E	X-RAY DIFFRACTION	6.5	E	E	435.0	472.0	-	-	26.095	25.137	False		intra	True		Heart	Mus musculus (Mouse)	Schweppe et al. 2017	5	ATP5B	ATP5B	intra	ATPB_MOUSE	Mus musculus (Mouse)	529	PF00006;PF02874;	ATPB_MOUSE	Mus musculus (Mouse)	529	PF00006;PF02874;
857	Q8BK30	Q8BK30	46	57	EKELHPK	TQSVLKEPEPTDTTTYK			afQ8BK30	ALPHAFOLD	ALPHAFOLD	A	A	46.0	57.0	37.22	67.99			False		intra	False		Heart	Mus musculus (Mouse)	Schweppe et al. 2017	5			intra	NDUV3_MOUSE	Mus musculus (Mouse)	104	PF15880;	NDUV3_MOUSE	Mus musculus (Mouse)	104	PF15880;
858	Q8C196	Q8C196	772	728	TSACFEPSLDYMVTKIPR	SSALASKATGYPLAFIAAK			6UEL	X-RAY DIFFRACTION	1.9	A	A	772.0	728.0	-	-	8.842	8.842	False		intra	True		Liver	Mus musculus (Mouse)	Schweppe et al. 2017	5			intra	CPSM_MOUSE	Mus musculus (Mouse)	1500	PF02786;PF02787;PF00988;PF00117;PF02142;	CPSM_MOUSE	Mus musculus (Mouse)	1500	PF02786;PF02787;PF00988;PF00117;PF02142;
859_9	Q61425	Q61425	202	212	TFESLVDFCKTLGK	HPVSCKDTPGFIVNR			3HDH	X-RAY DIFFRACTION	2.8	C	C	190.0	200.0	-	-	21.969	20.575	False		intra	True	homo2mer	Heart	Mus musculus (Mouse)	Schweppe et al. 2017	5	HADH	HADH	intra	HCDH_MOUSE	Mus musculus (Mouse)	314	PF00725;PF02737;	HCDH_MOUSE	Mus musculus (Mouse)	314	PF00725;PF02737;
860	P48962	P48962	96	23	DKYKQIFLGGVDR	DFLAGGIAAAVSKTAVAPIER			1OKC	X-RAY DIFFRACTION	2.2	A	A	95.0	22.0	-	-	25.622	25.622	False		intra	True		Heart	Mus musculus (Mouse)	Schweppe et al. 2017	5	SLC25A4	SLC25A4	intra	ADT1_MOUSE	Mus musculus (Mouse)	298	PF00153;	ADT1_MOUSE	Mus musculus (Mouse)	298	PF00153;
861	Q8BH59	Q8BH59	55	671	YLGLYNDPNSNPKIVQLLAGVADQTK	SPSVAVAQPKAAAAAQ			afQ8BH59	ALPHAFOLD	ALPHAFOLD	A	A	55.0	671.0	87.8	35.51			False		intra	False	homo2mer	Brain	Mus musculus (Mouse)	Schweppe et al. 2017	5	SLC25A12	SLC25A12	intra	CMC1_MOUSE	Mus musculus (Mouse)	677	PF00153;	CMC1_MOUSE	Mus musculus (Mouse)	677	PF00153;
862	P26443	P26443	352	191	ELEDFKLQHGSILGFPK	INPKNYTDNELEK			afP26443	ALPHAFOLD	ALPHAFOLD	A	A	352.0	191.0	96.82	94.73	15.067	15.048	False		intra	True	homo6mer	Liver	Mus musculus (Mouse)	Schweppe et al. 2017-Liu et al. 2018	5	GLUD1	GLUD1	intra	DHE3_MOUSE	Mus musculus (Mouse)	558	PF00208;PF02812;	DHE3_MOUSE	Mus musculus (Mouse)	558	PF00208;PF02812;
863	Q99LC5	Q99LC5	226	187	GLKSGENFK	GTSFEAAATSGGSASSEKAPSSSSVGISEWLDQK			afQ99LC5	ALPHAFOLD	ALPHAFOLD	A	A	226.0	187.0	96.96	96.88			False		intra	False		Heart	Mus musculus (Mouse)	Schweppe et al. 2017	5	ETFA	ETFA	intra	ETFA_MOUSE	Mus musculus (Mouse)	333	PF01012;PF00766;	ETFA_MOUSE	Mus musculus (Mouse)	333	PF01012;PF00766;
864_19	Q6P8J7	Q6P8J7	292	200	GLKEVER	EVENVAITALEGLKGDLAGR			4Z9M	X-RAY DIFFRACTION	2.1	C	C	292.0	200.0	-	-	13.13	12.881	False		intra	True	homo2mer	Heart	Mus musculus (Mouse)	Schweppe et al. 2017	5	CKMT2	CKMT2	intra	KCRS_MOUSE	Mus musculus (Mouse)	419	PF00217;PF02807;	KCRS_MOUSE	Mus musculus (Mouse)	419	PF00217;PF02807;
865	Q60932	Q60932	265	265	VNNSSLIGLGYTQTLKPGIK	VNNSSLIGLGYTQTLKPGIK			3EMN	X-RAY DIFFRACTION	2.3	X	X	252.0	252.0	-	-	0.0	0.0	True	'same peptide'	inter	True	homo2mer	Brain	Mus musculus (Mouse)	Schweppe et al. 2017	5	VDAC1	VDAC1	intra	VDAC1_MOUSE	Mus musculus (Mouse)	296	PF01459;	VDAC1_MOUSE	Mus musculus (Mouse)	296	PF01459;
866_11	P35486	P35486	77	336	RMELKADQLYK	MVNSNLASVEELKEIDVEVR			3EXE	X-RAY DIFFRACTION	1.98	E	E	48.0	307.0	-	-	19.637	19.161	False		intra	True		Heart	Mus musculus (Mouse)	Schweppe et al. 2017	5	PDHA1	PDHA1	intra	ODPA_MOUSE	Mus musculus (Mouse)	390	PF00676;	ODPA_MOUSE	Mus musculus (Mouse)	390	PF00676;
867	P48962	P48962	33	23	VKLLLQVQHASK	DFLAGGIAAAVSKTAVAPIER			1OKC	X-RAY DIFFRACTION	2.2	A	A	32.0	22.0	-	-	13.172	12.706	False		intra	True		Heart	Mus musculus (Mouse)	Schweppe et al. 2017	5	SLC25A4	SLC25A4	intra	ADT1_MOUSE	Mus musculus (Mouse)	298	PF00153;	ADT1_MOUSE	Mus musculus (Mouse)	298	PF00153;
868_11	P08249	P08249	185	314	ANTFVAELKGLDPAR	ITPFEEKMIAEAIPELK			2DFD	X-RAY DIFFRACTION	1.9	C	C	167.0	296.0	-	-	23.91	23.691	False		intra	True	homo2mer	Heart	Mus musculus (Mouse)	Schweppe et al. 2017	5	MDH2	MDH2	intra	MDHM_MOUSE	Mus musculus (Mouse)	338	PF02866;PF00056;	MDHM_MOUSE	Mus musculus (Mouse)	338	PF02866;PF00056;
869	Q60932	Q60932	249	126	YQVDPDACFSAKVNNSSLIGLGYTQTLKPGIK	NAKIK			3EMN	X-RAY DIFFRACTION	2.3	X	X	236.0	113.0	-	-	33.502	33.406	False		intra	True	homo2mer	Brain	Mus musculus (Mouse)	Schweppe et al. 2017	5	VDAC1	VDAC1	intra	VDAC1_MOUSE	Mus musculus (Mouse)	296	PF01459;	VDAC1_MOUSE	Mus musculus (Mouse)	296	PF01459;
870	P50544	P50544	557	493	KGIVNEQFLLQR	ELTGLGNALKNPFGNVGLLMGEAGK			afP50544	ALPHAFOLD	ALPHAFOLD	A	A	557.0	493.0	95.13	84.34	17.473	17.473	False		intra	True	homo2mer	Heart	Mus musculus (Mouse)	Schweppe et al. 2017	5	ACADVL	ACADVL	intra	ACADV_MOUSE	Mus musculus (Mouse)	656	PF00441;PF02770;PF02771;	ACADV_MOUSE	Mus musculus (Mouse)	656	PF00441;PF02770;PF02771;
871_16	Q64433	Q64433	28	40	SAAETVTKGGIMLPEK	SQGKVLQATVVAVGSGGK			4PJ1	X-RAY DIFFRACTION	3.15	2	2	28.0	40.0	-	-	16.807	15.911	False		intra	True		Heart	Mus musculus (Mouse)	Schweppe et al. 2017	5	HSPE1	HSPE1	intra	CH10_MOUSE	Mus musculus (Mouse)	102	PF00166;	CH10_MOUSE	Mus musculus (Mouse)	102	PF00166;
872_11	P08249	P08249	297	215	KGLEKNLGIGK	TIIPLISQCTPKVDFPQDQLATLTGR			2DFD	X-RAY DIFFRACTION	1.9	C	C	279.0	197.0	-	-	34.084	32.587	False		intra	True	homo2mer	Brain	Mus musculus (Mouse)	Schweppe et al. 2017	5	MDH2	MDH2	intra	MDHM_MOUSE	Mus musculus (Mouse)	338	PF02866;PF00056;	MDHM_MOUSE	Mus musculus (Mouse)	338	PF02866;PF00056;
873	P47740	P47740	296	326	LQSLLKGQK	YLAPTILTDVDPNSKVMQEEIFGPILPIVSVK			afP47740	ALPHAFOLD	ALPHAFOLD	A	A	296.0	326.0	96.43	97.89	7.538	7.455	False		intra	True	homo2mer	Liver	Mus musculus (Mouse)	Schweppe et al. 2017	5			intra	AL3A2_MOUSE	Mus musculus (Mouse)	484	PF00171;	AL3A2_MOUSE	Mus musculus (Mouse)	484	PF00171;
874_4	Q8C196	Q8C196	728	751	SSALASKATGYPLAFIAAK	IALGIPLPEIKNVVSGK			6UEL	X-RAY DIFFRACTION	1.9	B	B	728.0	751.0	-	-	20.261	19.141	False		intra	True		Liver	Mus musculus (Mouse)	Schweppe et al. 2017	5			intra	CPSM_MOUSE	Mus musculus (Mouse)	1500	PF02786;PF02787;PF00988;PF00117;PF02142;	CPSM_MOUSE	Mus musculus (Mouse)	1500	PF02786;PF02787;PF00988;PF00117;PF02142;
875	Q9EQ20	Q9EQ20	117	517	ENLKEIAR	TITSQWKEEDATLSSPAVVMPTMGR			afQ9EQ20	ALPHAFOLD	ALPHAFOLD	A	A	117.0	517.0	98.24	85.94			False		intra	False	homo4mer	Heart	Mus musculus (Mouse)	Schweppe et al. 2017	5	ALDH6A1	ALDH6A1	intra	MMSA_MOUSE	Mus musculus (Mouse)	535	PF00171;	MMSA_MOUSE	Mus musculus (Mouse)	535	PF00171;
876_19	P30275	P30275	276	230	VISMEKGGNMK	LSEMTEAEQQQLIDDHFLFDKPVSPLLTAAGMAR			7U5I	ELECTRON MICROSCOPY	3.26	C	C	275.0	229.0	-	-	29.673	27.732	False		intra	True	homo8mer	Brain	Mus musculus (Mouse)	Schweppe et al. 2017	5			intra	KCRU_MOUSE	Mus musculus (Mouse)	418	PF00217;PF02807;	KCRU_MOUSE	Mus musculus (Mouse)	418	PF00217;PF02807;
877_81	P20108	P20108	254	218	EYFEKVHQ	LVKAFQFVETHGEVCPANWTPESPTIKPSPTASK			5JCG	X-RAY DIFFRACTION	2.8	I	I	192.0	156.0	-	-	21.394	20.139	False		intra	True	homo10mer	Heart	Mus musculus (Mouse)	Schweppe et al. 2017	5	PRDX3	PRDX3	intra	PRDX3_MOUSE	Mus musculus (Mouse)	257	PF10417;PF00578;	PRDX3_MOUSE	Mus musculus (Mouse)	257	PF10417;PF00578;
878_4	Q9CZU6	Q9CZU6	393	76	IVPNILLEQGKAK	GMKGLVYETSVLDPDEGIR			5UQS	X-RAY DIFFRACTION	1.6	C	C	393.0	76.0	-	-	27.623	27.368	False		intra	True	homo2mer_homo4mer	Heart	Mus musculus (Mouse)	Schweppe et al. 2017	5	CS	CS	intra	CISY_MOUSE	Mus musculus (Mouse)	464	PF00285;	CISY_MOUSE	Mus musculus (Mouse)	464	PF00285;
879_56	Q6P8J7	Q6P8J7	79	79	NKMTPSGYTLDQCIQTGVDNPGHPFIK	NKMTPSGYTLDQCIQTGVDNPGHPFIK			4Z9M	X-RAY DIFFRACTION	2.1	G	H	79.0	79.0	-	-	23.914	23.888	False		inter	True	homo2mer	Heart	Mus musculus (Mouse)	Schweppe et al. 2017	5	CKMT2	CKMT2	intra	KCRS_MOUSE	Mus musculus (Mouse)	419	PF00217;PF02807;	KCRS_MOUSE	Mus musculus (Mouse)	419	PF00217;PF02807;
880	Q8BMS1	Q8BMS1	728	337	FVDLYGAQKVVDR	ESKALMGLYNGQVLCK			afQ8BMS1	ALPHAFOLD	ALPHAFOLD	A	A	728.0	337.0	97.54	94.49	19.289	17.653	False		intra	True		Heart	Mus musculus (Mouse)	Schweppe et al. 2017	5	HADHA	HADHA	intra	ECHA_MOUSE	Mus musculus (Mouse)	763	PF00725;PF02737;PF00378;	ECHA_MOUSE	Mus musculus (Mouse)	763	PF00725;PF02737;PF00378;
881	Q9CRD0	Q9CRD0	197	195	KGVTYEELR	YEPIPFSASMNESTPTGITDHIAQGPEPNLEESPKR			afQ9CRD0	ALPHAFOLD	ALPHAFOLD	A	A	197.0	195.0	64.78	46.47			False		intra	False		Brain	Mus musculus (Mouse)	Schweppe et al. 2017	5			intra	OCAD1_MOUSE	Mus musculus (Mouse)	247	PF07051;	OCAD1_MOUSE	Mus musculus (Mouse)	247	PF07051;
882	Q9DB20	Q9DB20	60	158	KLDQVEKELLR	GEVPCTVTTASPLDDAVLSELKTVLK			afQ9DB20	ALPHAFOLD	ALPHAFOLD	A	A	60.0	158.0	92.33	86.66	27.175	27.164	False		intra	True		Heart	Mus musculus (Mouse)	Schweppe et al. 2017	5	ATP5O	ATP5O	intra	ATPO_MOUSE	Mus musculus (Mouse)	213	PF00213;	ATPO_MOUSE	Mus musculus (Mouse)	213	PF00213;
883_41	P63038	P63038	125	96	SIAKEGFEK	NIGAKLVQDVANNTNEEAGDGTTTATVLAR			7AZP	ELECTRON MICROSCOPY	3.5	F	F	99.0	70.0	-	-	20.556	17.647	False		intra	True	homo14mer	Heart	Mus musculus (Mouse)	Schweppe et al. 2017	5	HSPD1	HSPD1	intra	CH60_MOUSE	Mus musculus (Mouse)	573	PF00118;	CH60_MOUSE	Mus musculus (Mouse)	573	PF00118;
884	Q925I1	Q925I1	45	45	DKWSNFDPTGLER	DKWSNFDPTGLER			afQ925I1	ALPHAFOLD	ALPHAFOLD	A	A	45.0	45.0	53.04	53.04	0.0	0.0	True	'same peptide'	inter	True		Brain	Mus musculus (Mouse)	Schweppe et al. 2017	5	ATAD3A	ATAD3A	intra	ATAD3_MOUSE	Mus musculus (Mouse)	591	PF00004;PF12037;	ATAD3_MOUSE	Mus musculus (Mouse)	591	PF00004;PF12037;
885	P50544	P50544	299	122	SFGGVTHGLPEKK	FFEEVNDPAKNDALEKVEDDTLQGLK			afP50544	ALPHAFOLD	ALPHAFOLD	A	A	299.0	122.0	98.64	98.58	21.114	17.885	False		intra	True	homo2mer	Heart	Mus musculus (Mouse)	Schweppe et al. 2017	5	ACADVL	ACADVL	intra	ACADV_MOUSE	Mus musculus (Mouse)	656	PF00441;PF02770;PF02771;	ACADV_MOUSE	Mus musculus (Mouse)	656	PF00441;PF02770;PF02771;
886_16	Q64433	Q64433	86	28	VVLDDKDYFLFR	SAAETVTKGGIMLPEK			4PJ1	X-RAY DIFFRACTION	3.15	2	2	86.0	28.0	-	-	23.371	22.654	False		intra	True		Heart	Mus musculus (Mouse)	Schweppe et al. 2017	5	HSPE1	HSPE1	intra	CH10_MOUSE	Mus musculus (Mouse)	102	PF00166;	CH10_MOUSE	Mus musculus (Mouse)	102	PF00166;
887	Q8BW75	Q8BW75	363	136	KLCELYAK	TMDEMGQEIPSDAPWKAPLAEEWDYMTMK			afQ8BW75	ALPHAFOLD	ALPHAFOLD	A	A	363.0	136.0	98.55	98.68	58.269	45.105	False	'distance above range'	inter	False	homo2mer	Liver	Mus musculus (Mouse)	Schweppe et al. 2017	5			intra	AOFB_MOUSE	Mus musculus (Mouse)	520	PF01593;	AOFB_MOUSE	Mus musculus (Mouse)	520	PF01593;
888	Q99MN9	Q99MN9	65	103	GKLTAR	CADFGMAADKNKFPGDSVVTGR			afQ99MN9	ALPHAFOLD	ALPHAFOLD	A	A	65.0	103.0	98.64	93.91	28.388	24.51	False		intra	True	homo6mer	Heart	Mus musculus (Mouse)	Schweppe et al. 2017	5	PCCB	PCCB	intra	PCCB_MOUSE	Mus musculus (Mouse)	541	PF01039;	PCCB_MOUSE	Mus musculus (Mouse)	541	PF01039;
889	Q2TPA8	Q2TPA8	390	376	IVKDSLSDEVVR	QQPQPFVQSMLPQKPHFGAVEETFR			afQ2TPA8	ALPHAFOLD	ALPHAFOLD	A	A	390.0	376.0	87.82	35.74			False		intra	False		Heart	Mus musculus (Mouse)	Schweppe et al. 2017	5	HSDL2	HSDL2	intra	HSDL2_MOUSE	Mus musculus (Mouse)	490	PF00106;PF02036;	HSDL2_MOUSE	Mus musculus (Mouse)	490	PF00106;PF02036;
890	Q99MN9	Q99MN9	65	101	GKLTAR	CADFGMAADKNKFPGDSVVTGR			afQ99MN9	ALPHAFOLD	ALPHAFOLD	A	A	65.0	101.0	98.64	91.51	25.05	24.458	False		intra	True	homo6mer	Heart	Mus musculus (Mouse)	Schweppe et al. 2017	5	PCCB	PCCB	intra	PCCB_MOUSE	Mus musculus (Mouse)	541	PF01039;	PCCB_MOUSE	Mus musculus (Mouse)	541	PF01039;
891	Q8BMS1	Q8BMS1	289	505	TVEEKVK	VIGMHYFSPVDKMQLLEIITTDK			afQ8BMS1	ALPHAFOLD	ALPHAFOLD	A	A	289.0	505.0	95.27	93.54	22.037	22.036	False		intra	True		Heart	Mus musculus (Mouse)	Schweppe et al. 2017	5	HADHA	HADHA	intra	ECHA_MOUSE	Mus musculus (Mouse)	763	PF00725;PF02737;PF00378;	ECHA_MOUSE	Mus musculus (Mouse)	763	PF00725;PF02737;PF00378;
892	Q60649	Q60649	559	559	ELNFWAKR	ELNFWAKR			afQ60649	ALPHAFOLD	ALPHAFOLD	A	A	559.0	559.0	96.71	96.71	0.0	0.0	True	'same peptide'	inter	True		Heart	Mus musculus (Mouse)	Schweppe et al. 2017	5			intra	CLPB_MOUSE	Mus musculus (Mouse)	677	PF07724;PF12796;PF10431;	CLPB_MOUSE	Mus musculus (Mouse)	677	PF07724;PF12796;PF10431;
893	Q8BWT1	Q8BWT1	270	332	KHNFTPLAR	DMDLIDVNEAFAPQFLSVQKALDLDPSK			afQ8BWT1	ALPHAFOLD	ALPHAFOLD	A	A	270.0	332.0	98.7	98.58	70.0	46.325	False	'distance above range'	inter	False	homo2mer_homo4mer	Heart	Mus musculus (Mouse)	Schweppe et al. 2017	5	ACAA2	ACAA2	intra	THIM_MOUSE	Mus musculus (Mouse)	397	PF02803;PF00108;	THIM_MOUSE	Mus musculus (Mouse)	397	PF02803;PF00108;
894_4	Q9CZU6	Q9CZU6	76	450	GMKGLVYETSVLDPDEGIR	ALGFPLERPKSMSTDGLMK			5UQS	X-RAY DIFFRACTION	1.6	C	C	76.0	450.0	-	-	18.244	15.698	False		intra	True	homo2mer_homo4mer	Heart	Mus musculus (Mouse)	Schweppe et al. 2017	5	CS	CS	intra	CISY_MOUSE	Mus musculus (Mouse)	464	PF00285;	CISY_MOUSE	Mus musculus (Mouse)	464	PF00285;
895	P48962	P48962	52	147	QISAEKQYKGIIDCVVR	LAADVGKGSSQR			1OKC	X-RAY DIFFRACTION	2.2	A	A	51.0	146.0	-	-	18.895	18.807	False		intra	True		Brain	Mus musculus (Mouse)	Schweppe et al. 2017	5	SLC25A4	SLC25A4	intra	ADT1_MOUSE	Mus musculus (Mouse)	298	PF00153;	ADT1_MOUSE	Mus musculus (Mouse)	298	PF00153;
896	P51881	P51881	49	147	QITADKQYKGIIDCVVR	LAADVGKAGAER			afP51881	ALPHAFOLD	ALPHAFOLD	A	A	49.0	147.0	93.78	88.16	12.422	12.418	False		intra	True		Brain	Mus musculus (Mouse)	Schweppe et al. 2017	5	SLC25A5	SLC25A5	intra	ADT2_MOUSE	Mus musculus (Mouse)	298	PF00153;	ADT2_MOUSE	Mus musculus (Mouse)	298	PF00153;
897	P48962	P48962	147	49	LAADVGKGSSQR	QISAEKQYKGIIDCVVR			1OKC	X-RAY DIFFRACTION	2.2	A	A	146.0	48.0	-	-	11.795	11.795	False		intra	True		Brain	Mus musculus (Mouse)	Schweppe et al. 2017-Liu et al. 2018	5	SLC25A4	SLC25A4	intra	ADT1_MOUSE	Mus musculus (Mouse)	298	PF00153;	ADT1_MOUSE	Mus musculus (Mouse)	298	PF00153;
898	Q8BWT1	Q8BWT1	171	312	LPMGMTAENLAAKYNISR	AGLSLKDMDLIDVNEAFAPQFLSVQK			afQ8BWT1	ALPHAFOLD	ALPHAFOLD	A	A	171.0	312.0	98.63	98.38	26.839	25.884	False		intra	True	homo2mer_homo4mer	Heart	Mus musculus (Mouse)	Schweppe et al. 2017	5	ACAA2	ACAA2	intra	THIM_MOUSE	Mus musculus (Mouse)	397	PF02803;PF00108;	THIM_MOUSE	Mus musculus (Mouse)	397	PF02803;PF00108;
899	P20108	P20108	150	242	KNGGLGHMNITLLSDITK	AFQFVETHGEVCPANWTPESPTIKPSPTASK			5JCG	X-RAY DIFFRACTION	2.8	A	A	88.0	180.0	-	-			False		intra	False	homo10mer	Heart	Mus musculus (Mouse)	Schweppe et al. 2017	5	PRDX3	PRDX3	intra	PRDX3_MOUSE	Mus musculus (Mouse)	257	PF10417;PF00578;	PRDX3_MOUSE	Mus musculus (Mouse)	257	PF10417;PF00578;
900	Q8BWT1	Q8BWT1	137	234	FGTKFGLDLK	QTMQVDEHARPQTTLEQLQKLPSVFK			afQ8BWT1	ALPHAFOLD	ALPHAFOLD	A	A	137.0	234.0	95.96	98.33	47.616	47.155	False	'distance above range'	inter	False	homo2mer_homo4mer	Heart	Mus musculus (Mouse)	Schweppe et al. 2017	5	ACAA2	ACAA2	intra	THIM_MOUSE	Mus musculus (Mouse)	397	PF02803;PF00108;	THIM_MOUSE	Mus musculus (Mouse)	397	PF02803;PF00108;
901	Q99LB7	Q99LB7	885	803	DPSGGPVSLDFVKNGEYALER	LKTSVPFLGR			afQ99LB7	ALPHAFOLD	ALPHAFOLD	A	A	885.0	803.0	96.7	96.28	26.615	26.456	False		intra	True		Liver	Mus musculus (Mouse)	Schweppe et al. 2017	5	SARDH	SARDH	intra	SARDH_MOUSE	Mus musculus (Mouse)	919	PF01266;PF16350;PF01571;PF08669;	SARDH_MOUSE	Mus musculus (Mouse)	919	PF01266;PF16350;PF01571;PF08669;
902_4	P05202	P05202	159	387	DVFLPKPSWGNHTPIFR	EGSSHNWQHITDQIGMFCFTGLKPEQVER			3PD6	X-RAY DIFFRACTION	2.4	C	C	159.0	387.0	-	-	17.731	17.572	False		intra	True	homo2mer	Heart	Mus musculus (Mouse)	Schweppe et al. 2017	5			intra	AATM_MOUSE	Mus musculus (Mouse)	430	PF00155;	AATM_MOUSE	Mus musculus (Mouse)	430	PF00155;
903	Q9CQ62	Q9CQ62	110	133	TGNKVHAIR	CDVRDPDMVHNTVLELIKVAGHPDVVINNAAGNFISPSER			afQ9CQ62	ALPHAFOLD	ALPHAFOLD	A	A	110.0	133.0	98.58	98.79	14.581	13.634	False		intra	True	homo2mer_homo4mer	Heart	Mus musculus (Mouse)	Schweppe et al. 2017	5	DECR1	DECR1	intra	DECR_MOUSE	Mus musculus (Mouse)	335		DECR_MOUSE	Mus musculus (Mouse)	335
904_6	P97807	P97807	467	474	AAKIAK	TAHKNGSTLK			3E04	X-RAY DIFFRACTION	1.95	B	B	470.0	477.0	-	-	10.879	10.33	False		intra	True	homo4mer	Heart	Mus musculus (Mouse)	Schweppe et al. 2017	5	FH1	FH1	intra	FUMH_MOUSE	Mus musculus (Mouse)	507	PF10415;PF00206;	FUMH_MOUSE	Mus musculus (Mouse)	507	PF10415;PF00206;
905	Q9DCW4	Q9DCW4	205	176	KIEVVK	LKLPAVVTADLR			1EFV	X-RAY DIFFRACTION	2.1	B	B	205.0	176.0	-	-	36.207	33.539	False	'distance above range'	inter	False		Heart	Mus musculus (Mouse)	Schweppe et al. 2017	5	ETFB	ETFB	intra	ETFB_MOUSE	Mus musculus (Mouse)	255	PF01012;	ETFB_MOUSE	Mus musculus (Mouse)	255	PF01012;
906	P48962	P48962	147	163	LAADVGKGSSQR	EFNGLGDCLTKIFK			1OKC	X-RAY DIFFRACTION	2.2	A	A	146.0	162.0	-	-	22.085	18.93	False		intra	True		Heart	Mus musculus (Mouse)	Schweppe et al. 2017	5	SLC25A4	SLC25A4	intra	ADT1_MOUSE	Mus musculus (Mouse)	298	PF00153;	ADT1_MOUSE	Mus musculus (Mouse)	298	PF00153;
907	Q99MN9	Q99MN9	340	250	EFFEIMPSYAKNIVVGFAR	SVTNEDVTQEQLGGAKTHTTVSGVAHR			afQ99MN9	ALPHAFOLD	ALPHAFOLD	A	A	340.0	250.0	98.54	97.74	14.939	14.459	False		intra	True	homo6mer	Heart	Mus musculus (Mouse)	Schweppe et al. 2017	5	PCCB	PCCB	intra	PCCB_MOUSE	Mus musculus (Mouse)	541	PF01039;	PCCB_MOUSE	Mus musculus (Mouse)	541	PF01039;
908	Q9DB20	Q9DB20	54	100	KLDQVEK	EKFSPLTANLMNLLAENGR			afQ9DB20	ALPHAFOLD	ALPHAFOLD	A	A	54.0	100.0	91.77	85.78	14.042	13.77	False		intra	True		Heart	Mus musculus (Mouse)	Schweppe et al. 2017	5	ATP5O	ATP5O	intra	ATPO_MOUSE	Mus musculus (Mouse)	213	PF00213;	ATPO_MOUSE	Mus musculus (Mouse)	213	PF00213;
909_3	P05202	P05202	404	302	EFSVYMTKDGR	DAEEAKRVESQLK			3PD6	X-RAY DIFFRACTION	2.4	C	A	404.0	302.0	-	-	46.784	46.393	False	'distance above range'	inter	False	homo2mer	Heart	Mus musculus (Mouse)	Schweppe et al. 2017	5			intra	AATM_MOUSE	Mus musculus (Mouse)	430	PF00155;	AATM_MOUSE	Mus musculus (Mouse)	430	PF00155;
910	Q99KI0	Q99KI0	589	628	VKGK	GHLDNISNNLLIGAINIENGKANSVR			1B0J	X-RAY DIFFRACTION	2.5	A	A	562.0	601.0	-	-	16.212	10.283	False		intra	True		Heart	Mus musculus (Mouse)	Schweppe et al. 2017	5	ACO2	ACO2	intra	ACON_MOUSE	Mus musculus (Mouse)	780	PF00330;PF00694;	ACON_MOUSE	Mus musculus (Mouse)	780	PF00330;PF00694;
911	Q8BMS1	Q8BMS1	390	460	TLLKDTTVTGLGR	HKVLKEVESVTPEHCIFASNTSALPINQIAAVSK			afQ8BMS1	ALPHAFOLD	ALPHAFOLD	A	A	390.0	460.0	98.54	98.4	16.415	15.079	False		intra	True		Heart	Mus musculus (Mouse)	Schweppe et al. 2017	5	HADHA	HADHA	intra	ECHA_MOUSE	Mus musculus (Mouse)	763	PF00725;PF02737;PF00378;	ECHA_MOUSE	Mus musculus (Mouse)	763	PF00725;PF02737;PF00378;
912	P97450	P97450	79	94	LKQMYGK	GEMDTFPTFKFDDPKFEVIDKPQS			afP97450	ALPHAFOLD	ALPHAFOLD	A	A	79.0	94.0	90.3	91.51	22.762	21.55	False		intra	True		Heart	Mus musculus (Mouse)	Schweppe et al. 2017	5	ATP5J	ATP5J	intra	ATP5J_MOUSE	Mus musculus (Mouse)	108	PF05511;	ATP5J_MOUSE	Mus musculus (Mouse)	108	PF05511;
913	P41216	P41216	240	217	GKKCGVEIISLK	LLLEGVENKLTPCLK			afP41216	ALPHAFOLD	ALPHAFOLD	A	A	240.0	217.0	97.29	96.04	19.303	16.602	False		intra	True		Heart	Mus musculus (Mouse)	Schweppe et al. 2017	5			intra	ACSL1_MOUSE	Mus musculus (Mouse)	699	PF00501;PF13193;	ACSL1_MOUSE	Mus musculus (Mouse)	699	PF00501;PF13193;
914	Q9CQ62	Q9CQ62	97	133	NIDVLKATAEEISSK	CDVRDPDMVHNTVLELIKVAGHPDVVINNAAGNFISPSER			afQ9CQ62	ALPHAFOLD	ALPHAFOLD	A	A	97.0	133.0	98.75	98.79	17.776	17.648	False		intra	True	homo2mer_homo4mer	Heart	Mus musculus (Mouse)	Schweppe et al. 2017	5	DECR1	DECR1	intra	DECR_MOUSE	Mus musculus (Mouse)	335		DECR_MOUSE	Mus musculus (Mouse)	335
915	Q9D6J6	Q9D6J6	60	67	DTPENNPDTPFDFTPENYKR	IEAIVKNYPEGHQAAAVLPVLDLAQR			6G2J	ELECTRON MICROSCOPY	3.3	E	E	29.0	36.0	-	-	12.16	11.668	False		intra	True		Heart	Mus musculus (Mouse)	Schweppe et al. 2017	5	NDUFV2	NDUFV2	intra	NDUV2_MOUSE	Mus musculus (Mouse)	248		NDUV2_MOUSE	Mus musculus (Mouse)	248
916_11	P08249	P08249	239	307	IQEAGTEVVKAK	NLGIGKITPFEEK			2DFD	X-RAY DIFFRACTION	1.9	C	C	221.0	289.0	-	-	37.985	35.12	False	'distance above range'	inter	False	homo2mer	Heart	Mus musculus (Mouse)	Schweppe et al. 2017	5	MDH2	MDH2	intra	MDHM_MOUSE	Mus musculus (Mouse)	338	PF02866;PF00056;	MDHM_MOUSE	Mus musculus (Mouse)	338	PF02866;PF00056;
917_5	P56480	P56480	485	225	LVPLKETIK	TVLIMELINNVAKAHGGYSVFAGVGER			2W6E	X-RAY DIFFRACTION	6.5	E	E	435.0	175.0	-	-	16.277	15.972	False		intra	True		Heart	Mus musculus (Mouse)	Schweppe et al. 2017	5	ATP5B	ATP5B	intra	ATPB_MOUSE	Mus musculus (Mouse)	529	PF00006;PF02874;	ATPB_MOUSE	Mus musculus (Mouse)	529	PF00006;PF02874;
918	Q07417	Q07417	306	262	NAFGAPLTKLQNIQFK	ENLLGEPGMGFKIAMQTLDMGR			1JQI	X-RAY DIFFRACTION	2.25	A	A	282.0	238.0	-	-			False		intra	False	homo4mer	Heart	Mus musculus (Mouse)	Schweppe et al. 2017	5	ACADS	ACADS	intra	ACADS_MOUSE	Mus musculus (Mouse)	412	PF00441;PF02770;PF02771;	ACADS_MOUSE	Mus musculus (Mouse)	412	PF00441;PF02770;PF02771;
919_75	Q64433	Q64433	8	28	KFLPLFDR	SAAETVTKGGIMLPEK			4PJ1	X-RAY DIFFRACTION	3.15	R	Q	8.0	28.0	-	-	18.13	18.12	False		inter	True		Heart	Mus musculus (Mouse)	Schweppe et al. 2017	5	HSPE1	HSPE1	intra	CH10_MOUSE	Mus musculus (Mouse)	102	PF00166;	CH10_MOUSE	Mus musculus (Mouse)	102	PF00166;
920	Q8C196	Q8C196	1183	1232	EVEMDAVGKEGR	IAKAFAISGPFNVQFLVK			6UEL	X-RAY DIFFRACTION	1.9	A	A	1183.0	1232.0	-	-	13.766	11.398	False		intra	True		Liver	Mus musculus (Mouse)	Schweppe et al. 2017	5			intra	CPSM_MOUSE	Mus musculus (Mouse)	1500	PF02786;PF02787;PF00988;PF00117;PF02142;	CPSM_MOUSE	Mus musculus (Mouse)	1500	PF02786;PF02787;PF00988;PF00117;PF02142;
921	Q99KI0	Q99KI0	605	628	CTTDHISAAGPWLKFR	GHLDNISNNLLIGAINIENGKANSVR			1B0J	X-RAY DIFFRACTION	2.5	A	A	578.0	601.0	-	-	26.753	26.095	False		intra	True		Heart	Mus musculus (Mouse)	Schweppe et al. 2017	5	ACO2	ACO2	intra	ACON_MOUSE	Mus musculus (Mouse)	780	PF00330;PF00694;	ACON_MOUSE	Mus musculus (Mouse)	780	PF00330;PF00694;
922	Q8BWF0	Q8BWF0	375	74	VGNGFEEGTTQGPLINEKAVEK	WLPAPATFPVYDPASGAKLGTVADCGVPEAR			afQ8BWF0	ALPHAFOLD	ALPHAFOLD	A	A	375.0	74.0	97.27	96.35	19.288	19.082	False		intra	True	homo4mer	Brain	Mus musculus (Mouse)	Schweppe et al. 2017	5			intra	SSDH_MOUSE	Mus musculus (Mouse)	523	PF00171;	SSDH_MOUSE	Mus musculus (Mouse)	523	PF00171;
923_4	Q60597	Q60597	276	336	KWSSEKR	ELEQIFCQFDSKLEAADEGSGDMK			7WGR	ELECTRON MICROSCOPY	2.92	B	B	276.0	336.0	-	-	17.582	14.895	False		intra	True	homo2mer_homo6mer	Heart	Mus musculus (Mouse)	Schweppe et al. 2017	5	OGDH	OGDH	intra	ODO1_MOUSE	Mus musculus (Mouse)	1023	PF16078;PF00676;PF16870;PF02779;	ODO1_MOUSE	Mus musculus (Mouse)	1023	PF16078;PF00676;PF16870;PF02779;
924	Q8BMS1	Q8BMS1	519	759	TSKDTTASAVAVGLR	KYESAYGTQFTPCQLLLDHANNSSKK			afQ8BMS1	ALPHAFOLD	ALPHAFOLD	A	A	519.0	759.0	98.07	92.97	31.113	31.091	False		intra	True		Heart	Mus musculus (Mouse)	Schweppe et al. 2017	5	HADHA	HADHA	intra	ECHA_MOUSE	Mus musculus (Mouse)	763	PF00725;PF02737;PF00378;	ECHA_MOUSE	Mus musculus (Mouse)	763	PF00725;PF02737;PF00378;
925_4	Q9CZU6	Q9CZU6	459	76	SMSTDGLMKFVDSK	GMKGLVYETSVLDPDEGIR			5UQS	X-RAY DIFFRACTION	1.6	C	C	459.0	76.0	-	-	26.79	25.739	False		intra	True	homo2mer_homo4mer	Heart	Mus musculus (Mouse)	Schweppe et al. 2017	5	CS	CS	intra	CISY_MOUSE	Mus musculus (Mouse)	464	PF00285;	CISY_MOUSE	Mus musculus (Mouse)	464	PF00285;
926	Q9Z2I9	Q9Z2I9	88	129	SSDEAYAIAKK	IVFSPEEAKAVSSQMIGQK			6G4Q	X-RAY DIFFRACTION	2.59	B	B	88.0	129.0	-	-	11.223	10.054	False		intra	True		Heart	Mus musculus (Mouse)	Schweppe et al. 2017	5	SUCLA2	SUCLA2	intra	SUCB1_MOUSE	Mus musculus (Mouse)	463	PF08442;PF00549;	SUCB1_MOUSE	Mus musculus (Mouse)	463	PF08442;PF00549;
927_4	P54071	P54071	282	299	TDFDKNKIWYEHR	LIDDMVAQVLKSSGGFVWACK			5I96	X-RAY DIFFRACTION	1.55	B	B	282.0	299.0	-	-	20.971	20.878	False		intra	True	homo2mer	Heart	Mus musculus (Mouse)	Schweppe et al. 2017	5	IDH2	IDH2	intra	IDHP_MOUSE	Mus musculus (Mouse)	452	PF00180;	IDHP_MOUSE	Mus musculus (Mouse)	452	PF00180;
928	Q9CQR4	Q9CQR4	37	37	VTLVSAAPEKLICEMK	VTLVSAAPEKLICEMK			2CY9	X-RAY DIFFRACTION	2.72	A	A	37.0	37.0	-	-	0.0	0.0	True	'same peptide'	inter	True	homo2mer_homo4mer	Heart	Mus musculus (Mouse)	Schweppe et al. 2017	5	ACOT13	ACOT13	intra	ACO13_MOUSE	Mus musculus (Mouse)	140	PF03061;	ACO13_MOUSE	Mus musculus (Mouse)	140	PF03061;
929	Q6P8J7	Q6P8J7	335	408	IPKLSK	GQDIKVPPPLPQFGR			afQ6P8J7	ALPHAFOLD	ALPHAFOLD	A	A	335.0	408.0	98.03	97.61	16.665	14.92	False		intra	True	homo2mer	Heart	Mus musculus (Mouse)	Schweppe et al. 2017	5	CKMT2	CKMT2	intra	KCRS_MOUSE	Mus musculus (Mouse)	419	PF00217;PF02807;	KCRS_MOUSE	Mus musculus (Mouse)	419	PF00217;PF02807;
930	Q9CZU6	Q9CZU6	52	76	IKTFKQQHGK	GMKGLVYETSVLDPDEGIR			afQ9CZU6	ALPHAFOLD	ALPHAFOLD	A	A	52.0	76.0	97.94	98.29	15.235	15.208	False		intra	True	homo2mer_homo4mer	Heart	Mus musculus (Mouse)	Schweppe et al. 2017	5	CS	CS	intra	CISY_MOUSE	Mus musculus (Mouse)	464	PF00285;	CISY_MOUSE	Mus musculus (Mouse)	464	PF00285;
931_9	Q61425	Q61425	24	192	KILIK	TPMTSQKTFESLVDFCK			3HDH	X-RAY DIFFRACTION	2.8	C	C	12.0	180.0	-	-	5.553	5.135	False		intra	True	homo2mer	Heart	Mus musculus (Mouse)	Schweppe et al. 2017	5	HADH	HADH	intra	HCDH_MOUSE	Mus musculus (Mouse)	314	PF00725;PF02737;	HCDH_MOUSE	Mus musculus (Mouse)	314	PF00725;PF02737;
932_2	P54071	P54071	282	413	TDFDKNKIWYEHR	VCVQTVESGAMTKDLAGCIHGLSNVK			5I96	X-RAY DIFFRACTION	1.55	A	B	282.0	413.0	-	-	33.289	33.289	False		inter	True	homo2mer	Heart	Mus musculus (Mouse)	Schweppe et al. 2017	5	IDH2	IDH2	intra	IDHP_MOUSE	Mus musculus (Mouse)	452	PF00180;	IDHP_MOUSE	Mus musculus (Mouse)	452	PF00180;
933_8	Q8CGK3	Q8CGK3	375	357	EVEEKIK	KEFELSK			7NFY	ELECTRON MICROSCOPY	3.9	B	B	386.0	368.0	-	-	27.707	26.713	False		intra	True	homo6mer	Heart	Mus musculus (Mouse)	Schweppe et al. 2017	5	LONP1	LONP1	intra	LONM_MOUSE	Mus musculus (Mouse)	949	PF00004;PF05362;PF02190;	LONM_MOUSE	Mus musculus (Mouse)	949	PF00004;PF05362;PF02190;
934	Q9CZU6	Q9CZU6	52	393	TFKQQHGK	IVPNILLEQGKAK			afQ9CZU6	ALPHAFOLD	ALPHAFOLD	A	A	52.0	393.0	97.94	90.95	42.713	42.384	False	'distance above range'	inter	False	homo2mer_homo4mer	Heart	Mus musculus (Mouse)	Schweppe et al. 2017	5	CS	CS	intra	CISY_MOUSE	Mus musculus (Mouse)	464	PF00285;	CISY_MOUSE	Mus musculus (Mouse)	464	PF00285;
935	Q9CZU6	Q9CZU6	49	76	IKTFK	GMKGLVYETSVLDPDEGIR			5UQS	X-RAY DIFFRACTION	1.6	A	A	49.0	76.0	-	-	20.982	20.037	False		intra	True	homo2mer_homo4mer	Heart	Mus musculus (Mouse)	Schweppe et al. 2017	5	CS	CS	intra	CISY_MOUSE	Mus musculus (Mouse)	464	PF00285;	CISY_MOUSE	Mus musculus (Mouse)	464	PF00285;
936	Q9DCW4	Q9DCW4	19	26	VIDFAVKIR	VKPDKSGVVTDGVK			afQ9DCW4	ALPHAFOLD	ALPHAFOLD	A	A	19.0	26.0	96.63	96.6	19.1	17.842	False		intra	True		Heart	Mus musculus (Mouse)	Schweppe et al. 2017	5	ETFB	ETFB	intra	ETFB_MOUSE	Mus musculus (Mouse)	255	PF01012;	ETFB_MOUSE	Mus musculus (Mouse)	255	PF01012;
937	Q9DCW4	Q9DCW4	205	59	KIEVVK	LVKEIIAVSCGPSQCQETIR			1EFV	X-RAY DIFFRACTION	2.1	B	B	205.0	59.0	-	-	18.954	18.782	False		intra	True		Heart	Mus musculus (Mouse)	Schweppe et al. 2017	5	ETFB	ETFB	intra	ETFB_MOUSE	Mus musculus (Mouse)	255	PF01012;	ETFB_MOUSE	Mus musculus (Mouse)	255	PF01012;
938	P38647	P38647	360	368	AQFEGIVTDLIKR	TIAPCQKAMQDAEVSK			afP38647	ALPHAFOLD	ALPHAFOLD	A	A	360.0	368.0	97.67	95.15	16.009	14.24	False		intra	True		Heart	Mus musculus (Mouse)	Schweppe et al. 2017	5	HSPA9	HSPA9	intra	GRP75_MOUSE	Mus musculus (Mouse)	679	PF00012;	GRP75_MOUSE	Mus musculus (Mouse)	679	PF00012;
939	Q8K411	Q8K411	945	550	SGKFTQQDIDEAK	GLELQTQQSKHQDASCLPALK			afQ8K411	ALPHAFOLD	ALPHAFOLD	A	A	945.0	550.0	96.58	89.8	15.042	14.228	False		intra	True		Heart	Mus musculus (Mouse)	Schweppe et al. 2017	5	PITRM1	PITRM1	intra	PREP_MOUSE	Mus musculus (Mouse)	1036	PF08367;PF00675;PF05193;	PREP_MOUSE	Mus musculus (Mouse)	1036	PF08367;PF00675;PF05193;
940	Q9CQR4	Q9CQR4	127	108	TTGKLIAQGR	IGEEIVITAHILKQGK			2CY9	X-RAY DIFFRACTION	2.72	A	A	127.0	108.0	-	-			False		intra	False	homo2mer_homo4mer	Heart	Mus musculus (Mouse)	Schweppe et al. 2017	5	ACOT13	ACOT13	intra	ACO13_MOUSE	Mus musculus (Mouse)	140	PF03061;	ACO13_MOUSE	Mus musculus (Mouse)	140	PF03061;
941_4	Q61425	Q61425	241	185	GDASKEDIDTAMK	LVEVIKTPMTSQK			3HDH	X-RAY DIFFRACTION	2.8	B	A	229.0	173.0	-	-	19.372	17.956	False		inter	True	homo2mer	Heart	Mus musculus (Mouse)	Schweppe et al. 2017	5	HADH	HADH	intra	HCDH_MOUSE	Mus musculus (Mouse)	314	PF00725;PF02737;	HCDH_MOUSE	Mus musculus (Mouse)	314	PF00725;PF02737;
942_2	P35486	P35486	244	244	AAASTDYYKR	AAASTDYYKR			3EXE	X-RAY DIFFRACTION	1.98	A	C	215.0	215.0	-	-	12.367	12.363	False		inter	True		Heart	Mus musculus (Mouse)	Schweppe et al. 2017	5	PDHA1	PDHA1	intra	ODPA_MOUSE	Mus musculus (Mouse)	390	PF00676;	ODPA_MOUSE	Mus musculus (Mouse)	390	PF00676;
943	Q91VD9	Q91VD9	84	98	MCLVEIEKAPK	VVAACAMPVMKGWNILTNSEK			6G2J	ELECTRON MICROSCOPY	3.3	G	G	61.0	75.0	-	-	13.9	13.682	False		intra	True		Heart	Mus musculus (Mouse)	Schweppe et al. 2017	5	NDUFS1	NDUFS1	intra	NDUS1_MOUSE	Mus musculus (Mouse)	727	PF00384;PF10588;PF09326;	NDUS1_MOUSE	Mus musculus (Mouse)	727	PF00384;PF10588;PF09326;
944	Q99KI0	Q99KI0	523	520	FKLEAPDADELPR	FNPETDFLTGKDGKK			1B0J	X-RAY DIFFRACTION	2.5	A	A	496.0	493.0	-	-	12.1	10.741	False		intra	True		Heart	Mus musculus (Mouse)	Schweppe et al. 2017	5	ACO2	ACO2	intra	ACON_MOUSE	Mus musculus (Mouse)	780	PF00330;PF00694;	ACON_MOUSE	Mus musculus (Mouse)	780	PF00330;PF00694;
945_4	P12787	P12787	68	58	KGMNTLVGYDLVPEPK	WVTYFNKPDIDAWELR			1OCC	X-RAY DIFFRACTION	2.8	R	R	31.0	21.0	-	-	11.935	11.78	False		intra	True		Heart	Mus musculus (Mouse)	Schweppe et al. 2017	5	COX5A	COX5A	intra	COX5A_MOUSE	Mus musculus (Mouse)	146	PF02284;	COX5A_MOUSE	Mus musculus (Mouse)	146	PF02284;
946	Q8BMS1	Q8BMS1	406	214	GQQQVFKGLNDK	KMGLVDQLVEPLGPGIK			afQ8BMS1	ALPHAFOLD	ALPHAFOLD	A	A	406.0	214.0	97.56	92.21	28.621	27.322	False		intra	True		Heart	Mus musculus (Mouse)	Schweppe et al. 2017	5	HADHA	HADHA	intra	ECHA_MOUSE	Mus musculus (Mouse)	763	PF00725;PF02737;PF00378;	ECHA_MOUSE	Mus musculus (Mouse)	763	PF00725;PF02737;PF00378;
947	Q9D0K2	Q9D0K2	286	296	KEGDGKGK	SGKPGGDVR			afQ9D0K2	ALPHAFOLD	ALPHAFOLD	A	A	286.0	296.0	89.49	39.85			False		intra	False	homo2mer	Heart	Mus musculus (Mouse)	Schweppe et al. 2017-Liu et al. 2018	5	OXCT1	OXCT1	intra	SCOT1_MOUSE	Mus musculus (Mouse)	520	PF01144;	SCOT1_MOUSE	Mus musculus (Mouse)	520	PF01144;
948_91	Q64433	Q64433	70	86	VGDKVLLPEYGGTK	VVLDDKDYFLFR			4PJ1	X-RAY DIFFRACTION	3.15	S	S	70.0	86.0	-	-	18.571	18.2	False		intra	True		Heart	Mus musculus (Mouse)	Schweppe et al. 2017	5	HSPE1	HSPE1	intra	CH10_MOUSE	Mus musculus (Mouse)	102	PF00166;	CH10_MOUSE	Mus musculus (Mouse)	102	PF00166;
949	Q99KI0	Q99KI0	31	144	AKVAMSHFEPSEYIR	AKDINQEVYNFLATAGAK			1B0J	X-RAY DIFFRACTION	2.5	A	A	4.0	117.0	-	-	41.215	38.692	False	'distance above range'	inter	False		Heart	Mus musculus (Mouse)	Schweppe et al. 2017	5	ACO2	ACO2	intra	ACON_MOUSE	Mus musculus (Mouse)	780	PF00330;PF00694;	ACON_MOUSE	Mus musculus (Mouse)	780	PF00330;PF00694;
950_4	Q9WUR9	Q9WUR9	45	18	ENLKTGTEVGDVAK	AVILGPPGSGKGTVCER			2AR7	X-RAY DIFFRACTION	2.15	B	B	45.0	18.0	-	-	23.168	22.99	False		intra	True		Heart	Mus musculus (Mouse)	Schweppe et al. 2017	5	AK4	AK4	intra	KAD4_MOUSE	Mus musculus (Mouse)	223	PF05191;	KAD4_MOUSE	Mus musculus (Mouse)	223	PF05191;
951_4	Q9CZ13	Q9CZ13	225	248	HYKAPR	MVLAAAGGVEHQQLLDLAQKHLSSVSR			7O37	ELECTRON MICROSCOPY	3.2	L	L	191.0	214.0	-	-	25.102	19.292	False		intra	True		Heart	Mus musculus (Mouse)	Schweppe et al. 2017	5	UQCRC1	UQCRC1	intra	QCR1_MOUSE	Mus musculus (Mouse)	480	PF00675;PF05193;	QCR1_MOUSE	Mus musculus (Mouse)	480	PF00675;PF05193;
952_10	Q6P8J7	Q6P8J7	140	128	VMKHPTDLDASK	TVGMVAGDEESYEVFADLFDPVIKLR			4Z9M	X-RAY DIFFRACTION	2.1	B	B	140.0	128.0	-	-	16.706	14.299	False		intra	True	homo2mer	Heart	Mus musculus (Mouse)	Schweppe et al. 2017	5	CKMT2	CKMT2	intra	KCRS_MOUSE	Mus musculus (Mouse)	419	PF00217;PF02807;	KCRS_MOUSE	Mus musculus (Mouse)	419	PF00217;PF02807;
953	P54071	P54071	384	426	GKLDGNQDLIR	DLAGCIHGLSNVKLNEHFLNTTDFLDTIK			5I96	X-RAY DIFFRACTION	1.55	A	A	384.0	426.0	-	-	46.72	42.575	False	'distance above range'	inter	False	homo2mer	Heart	Mus musculus (Mouse)	Schweppe et al. 2017	5	IDH2	IDH2	intra	IDHP_MOUSE	Mus musculus (Mouse)	452	PF00180;	IDHP_MOUSE	Mus musculus (Mouse)	452	PF00180;
954	Q6P8J7	Q6P8J7	200	59	EVENVAITALEGLKGDLAGR	KHNNCMAECLTPTIYAK			4Z9M	X-RAY DIFFRACTION	2.1	A	A	200.0	59.0	-	-			False		intra	False	homo2mer	Heart	Mus musculus (Mouse)	Schweppe et al. 2017	5	CKMT2	CKMT2	intra	KCRS_MOUSE	Mus musculus (Mouse)	419	PF00217;PF02807;	KCRS_MOUSE	Mus musculus (Mouse)	419	PF00217;PF02807;
955	Q8BMS1	Q8BMS1	386	60	GLKTLLK	INSPNSKVNTLNK			afQ8BMS1	ALPHAFOLD	ALPHAFOLD	A	A	386.0	60.0	98.13	88.05	27.208	27.077	False		intra	True		Heart	Mus musculus (Mouse)	Schweppe et al. 2017	5	HADHA	HADHA	intra	ECHA_MOUSE	Mus musculus (Mouse)	763	PF00725;PF02737;PF00378;	ECHA_MOUSE	Mus musculus (Mouse)	763	PF00725;PF02737;PF00378;
956	Q03265	Q03265	167	239	GPIGSKTR	FNDGTDEKK			6TT7	ELECTRON MICROSCOPY	3.5	A	A	124.0	196.0	-	-	24.085	23.795	False		intra	True		Heart	Mus musculus (Mouse)	Schweppe et al. 2017	5	ATP5A1	ATP5A1	intra	ATPA_MOUSE	Mus musculus (Mouse)	553	PF00006;PF00306;PF02874;	ATPA_MOUSE	Mus musculus (Mouse)	553	PF00006;PF00306;PF02874;
957_4	Q9DB77	Q9DB77	66	92	IGLFVKAGSR	LASSLTTKGASSFK			7O37	ELECTRON MICROSCOPY	3.2	M	M	52.0	78.0	-	-	24.934	22.909	False		intra	True		Heart	Mus musculus (Mouse)	Schweppe et al. 2017	5	UQCRC2	UQCRC2	intra	QCR2_MOUSE	Mus musculus (Mouse)	453	PF00675;PF05193;	QCR2_MOUSE	Mus musculus (Mouse)	453	PF00675;PF05193;
958	Q99KI0	Q99KI0	245	144	LTGSLSGWTSPKDVILK	RAKDINQEVYNFLATAGAK			1B0J	X-RAY DIFFRACTION	2.5	A	A	218.0	117.0	-	-	45.213	32.54	False	'distance above range'	inter	False		Heart	Mus musculus (Mouse)	Schweppe et al. 2017	5	ACO2	ACO2	intra	ACON_MOUSE	Mus musculus (Mouse)	780	PF00330;PF00694;	ACON_MOUSE	Mus musculus (Mouse)	780	PF00330;PF00694;
959	Q9WTP7	Q9WTP7	64	174	TFIDQGKLIPDDVMTR	LKAYEAQTEPVLQYYQK			1ZD8	X-RAY DIFFRACTION	1.48	A	A	63.0	173.0	-	-	16.405	15.796	False		intra	True		Heart	Mus musculus (Mouse)	Schweppe et al. 2017	5	AK3	AK3	intra	KAD3_MOUSE	Mus musculus (Mouse)	227	PF05191;	KAD3_MOUSE	Mus musculus (Mouse)	227	PF05191;
960	Q99LB2	Q99LB2	217	228	VNCLAPGLIKTR	FSSVLWEEKAR			afQ99LB2	ALPHAFOLD	ALPHAFOLD	A	A	217.0	228.0	96.84	93.96	13.294	13.056	False		intra	True	homo4mer	Heart	Mus musculus (Mouse)	Schweppe et al. 2017	5	DHRS4	DHRS4	intra	DHRS4_MOUSE	Mus musculus (Mouse)	279		DHRS4_MOUSE	Mus musculus (Mouse)	279
961	P70404	P70404	315	129	NTGKSIANK	GNIETNHNLPPSHKSR			6L57	X-RAY DIFFRACTION	2.3	B	B	276.0	90.0	-	-	23.216	19.593	False		intra	True		Heart	Mus musculus (Mouse)	Schweppe et al. 2017	5	IDH3G	IDH3G	intra	IDHG1_MOUSE	Mus musculus (Mouse)	393	PF00180;	IDHG1_MOUSE	Mus musculus (Mouse)	393	PF00180;
962_4	Q9DB77	Q9DB77	435	250	FVSGKK	GGLGLAGAKAK			7O37	ELECTRON MICROSCOPY	3.2	M	M	421.0	236.0	-	-	17.492	17.111	False		intra	True		Heart	Mus musculus (Mouse)	Schweppe et al. 2017	5	UQCRC2	UQCRC2	intra	QCR2_MOUSE	Mus musculus (Mouse)	453	PF00675;PF05193;	QCR2_MOUSE	Mus musculus (Mouse)	453	PF00675;PF05193;
963_16	P63038	P63038	75	89	VTKDGVTVAK	SIDLKDKYK			7AZP	ELECTRON MICROSCOPY	3.5	C	B	49.0	63.0	-	-	23.713	21.326	False		inter	True	homo14mer	Heart	Mus musculus (Mouse)	Schweppe et al. 2017	5	HSPD1	HSPD1	intra	CH60_MOUSE	Mus musculus (Mouse)	573	PF00118;	CH60_MOUSE	Mus musculus (Mouse)	573	PF00118;
964	Q8QZT1	Q8QZT1	304	227	LNVKPLAR	SKEAWDAGKFASEITPITISVK			afQ8QZT1	ALPHAFOLD	ALPHAFOLD	A	A	304.0	227.0	97.46	98.28	20.742	20.536	False		intra	True	homo4mer	Heart	Mus musculus (Mouse)	Schweppe et al. 2017	5	ACAT1	ACAT1	intra	THIL_MOUSE	Mus musculus (Mouse)	424	PF02803;PF00108;	THIL_MOUSE	Mus musculus (Mouse)	424	PF02803;PF00108;
965_4	P54071	P54071	155	112	EPIICKNIPR	YSVAVKCATITPDEAR			5I96	X-RAY DIFFRACTION	1.55	B	B	155.0	112.0	-	-	39.432	28.659	False	'distance above range'	inter	False	homo2mer	Heart	Mus musculus (Mouse)	Schweppe et al. 2017	5	IDH2	IDH2	intra	IDHP_MOUSE	Mus musculus (Mouse)	452	PF00180;	IDHP_MOUSE	Mus musculus (Mouse)	452	PF00180;
966_4	P54071	P54071	256	166	NTILKAYDGR	LVPGWTKPITIGR			5I96	X-RAY DIFFRACTION	1.55	B	B	256.0	166.0	-	-	36.528	33.779	False	'distance above range'	inter	False	homo2mer	Heart	Mus musculus (Mouse)	Schweppe et al. 2017	5	IDH2	IDH2	intra	IDHP_MOUSE	Mus musculus (Mouse)	452	PF00180;	IDHP_MOUSE	Mus musculus (Mouse)	452	PF00180;
967_115	Q64433	Q64433	36	40	GGIMLPEKSQGK	SQGKVLQATVVAVGSGGK			4PJ1	X-RAY DIFFRACTION	3.15	U	O	36.0	40.0	-	-	14.452	14.054	False		inter	True		Heart	Mus musculus (Mouse)	Schweppe et al. 2017	5	HSPE1	HSPE1	intra	CH10_MOUSE	Mus musculus (Mouse)	102	PF00166;	CH10_MOUSE	Mus musculus (Mouse)	102	PF00166;
968	Q8BMS1	Q8BMS1	129	390	MFEKLEK	TLLKDTTVTGLGR			afQ8BMS1	ALPHAFOLD	ALPHAFOLD	A	A	129.0	390.0	96.71	98.54			False		intra	False		Heart	Mus musculus (Mouse)	Schweppe et al. 2017	5	HADHA	HADHA	intra	ECHA_MOUSE	Mus musculus (Mouse)	763	PF00725;PF02737;PF00378;	ECHA_MOUSE	Mus musculus (Mouse)	763	PF00725;PF02737;PF00378;
969_5	P08249	P08249	105	78	KPGMTR	ANVKGYLGPEQLPDCLK			2DFD	X-RAY DIFFRACTION	1.9	B	A	87.0	60.0	-	-	28.672	25.223	False		inter	True	homo2mer	Heart	Mus musculus (Mouse)	Schweppe et al. 2017	5	MDH2	MDH2	intra	MDHM_MOUSE	Mus musculus (Mouse)	338	PF02866;PF00056;	MDHM_MOUSE	Mus musculus (Mouse)	338	PF02866;PF00056;
970	Q9CQ75	Q9CQ75	45	13	YVELKK	AVGAKLGLR			afQ9CQ75	ALPHAFOLD	ALPHAFOLD	A	A	45.0	13.0	90.22	54.57			False		intra	False		Heart	Mus musculus (Mouse)	Schweppe et al. 2017	5	NDUFA2	NDUFA2	intra	NDUA2_MOUSE	Mus musculus (Mouse)	99	PF05047;	NDUA2_MOUSE	Mus musculus (Mouse)	99	PF05047;
971	Q99LC5	Q99LC5	75	59	VAGVAKVLVAQHDAYK	LGGEVSCLVAGTKCDK			1T9G	X-RAY DIFFRACTION	2.9	R	R	75.0	59.0	-	-	28.376	20.485	False		intra	True		Heart	Mus musculus (Mouse)	Schweppe et al. 2017	5	ETFA	ETFA	intra	ETFA_MOUSE	Mus musculus (Mouse)	333	PF01012;PF00766;	ETFA_MOUSE	Mus musculus (Mouse)	333	PF01012;PF00766;
972_46	Q6P8J7	Q6P8J7	276	230	VISMEKGGNMK	LIDDHFLFDKPVSPLLTCAGMAR			4Z9M	X-RAY DIFFRACTION	2.1	F	F	276.0	230.0	-	-	25.984	24.767	False		intra	True	homo2mer	Heart	Mus musculus (Mouse)	Schweppe et al. 2017	5	CKMT2	CKMT2	intra	KCRS_MOUSE	Mus musculus (Mouse)	419	PF00217;PF02807;	KCRS_MOUSE	Mus musculus (Mouse)	419	PF00217;PF02807;
973_16	P97807	P97807	218	227	LHDALSAKSK	EFAQVIKIGR			3E04	X-RAY DIFFRACTION	1.95	D	D	221.0	230.0	-	-	13.851	13.312	False		intra	True	homo4mer	Heart	Mus musculus (Mouse)	Schweppe et al. 2017	5	FH1	FH1	intra	FUMH_MOUSE	Mus musculus (Mouse)	507	PF10415;PF00206;	FUMH_MOUSE	Mus musculus (Mouse)	507	PF10415;PF00206;
974	P08249	P08249	297	281	KGLEK	EGVVECSFVQSKETECTYFSTPLLLGK			afP08249	ALPHAFOLD	ALPHAFOLD	A	A	297.0	281.0	96.91	97.39	18.309	18.22	False		intra	True	homo2mer	Heart	Mus musculus (Mouse)	Schweppe et al. 2017	5	MDH2	MDH2	intra	MDHM_MOUSE	Mus musculus (Mouse)	338	PF02866;PF00056;	MDHM_MOUSE	Mus musculus (Mouse)	338	PF02866;PF00056;
975	P05202	P05202	82	94	KAEAQIAAK	NLDKEYLPIGGLAEFCK			3PD6	X-RAY DIFFRACTION	2.4	A	A	82.0	94.0	-	-	23.777	21.079	False		intra	True	homo2mer	Heart	Mus musculus (Mouse)	Schweppe et al. 2017	5			intra	AATM_MOUSE	Mus musculus (Mouse)	430	PF00155;	AATM_MOUSE	Mus musculus (Mouse)	430	PF00155;
976	Q8BIJ6	Q8BIJ6	645	775	SKAPFR	ITDSYKQYDFGK			afQ8BIJ6	ALPHAFOLD	ALPHAFOLD	A	A	645.0	775.0	94.51	96.1	24.153	23.765	False		intra	True		Heart	Mus musculus (Mouse)	Schweppe et al. 2017	5	IARS2	IARS2	intra	SYIM_MOUSE	Mus musculus (Mouse)	1012	PF08264;PF00133;	SYIM_MOUSE	Mus musculus (Mouse)	1012	PF08264;PF00133;
977	Q99NB1	Q99NB1	226	250	KIVDEAVK	TDTKVPMGSLDIPLEQEMAK			afQ99NB1	ALPHAFOLD	ALPHAFOLD	A	A	226.0	250.0	97.9	94.92	13.377	12.406	False		intra	True		Heart	Mus musculus (Mouse)	Schweppe et al. 2017	5			intra	ACS2L_MOUSE	Mus musculus (Mouse)	682	PF16177;PF00501;PF13193;	ACS2L_MOUSE	Mus musculus (Mouse)	682	PF16177;PF00501;PF13193;
978	Q8K2B3	Q8K2B3	250	480	AKNTVIATGGYGR	ACALSIAESCRPGDKVPSIK			6VAX	X-RAY DIFFRACTION	2.59	A	A	250.0	480.0	-	-	8.762	7.857	False		intra	True		Heart	Mus musculus (Mouse)	Schweppe et al. 2017	5	SDHA	SDHA	intra	SDHA_MOUSE	Mus musculus (Mouse)	664	PF00890;PF02910;	SDHA_MOUSE	Mus musculus (Mouse)	664	PF00890;PF02910;
979	Q91VR2	Q91VR2	88	90	ADIKAPEDKK	KHLIIGVSSDR			afQ91VR2	ALPHAFOLD	ALPHAFOLD	A	A	88.0	90.0	67.21	89.82			False		intra	False		Heart	Mus musculus (Mouse)	Schweppe et al. 2017	5	ATP5C1	ATP5C1	intra	ATPG_MOUSE	Mus musculus (Mouse)	298	PF00231;	ATPG_MOUSE	Mus musculus (Mouse)	298	PF00231;
980_4	Q8K2B3	Q8K2B3	616	624	KPFGEHWR	KHTLSYVDIK			6VAX	X-RAY DIFFRACTION	2.59	C	C	616.0	624.0	-	-	10.982	10.816	False		intra	True		Heart	Mus musculus (Mouse)	Schweppe et al. 2017	5	SDHA	SDHA	intra	SDHA_MOUSE	Mus musculus (Mouse)	664	PF00890;PF02910;	SDHA_MOUSE	Mus musculus (Mouse)	664	PF00890;PF02910;
981	P54071	P54071	243	166	KWPLYLSTK	LVPGWTKPITIGR			5I96	X-RAY DIFFRACTION	1.55	A	A	243.0	166.0	-	-	11.13	11.077	False		intra	True	homo2mer	Heart	Mus musculus (Mouse)	Schweppe et al. 2017	5	IDH2	IDH2	intra	IDHP_MOUSE	Mus musculus (Mouse)	452	PF00180;	IDHP_MOUSE	Mus musculus (Mouse)	452	PF00180;
982	Q8BMS1	Q8BMS1	457	620	HKVLK	FGGGSVELLKQMVSK			afQ8BMS1	ALPHAFOLD	ALPHAFOLD	A	A	457.0	620.0	98.08	96.39	28.11	27.851	False		intra	True		Heart	Mus musculus (Mouse)	Schweppe et al. 2017	5	HADHA	HADHA	intra	ECHA_MOUSE	Mus musculus (Mouse)	763	PF00725;PF02737;PF00378;	ECHA_MOUSE	Mus musculus (Mouse)	763	PF00725;PF02737;PF00378;
983	Q60932	Q60932	126	122	NAKIK	LTFDSSFSPNTGKK			3EMN	X-RAY DIFFRACTION	2.3	X	X	113.0	109.0	-	-	15.056	13.931	False		intra	True	homo2mer	Heart	Mus musculus (Mouse)	Schweppe et al. 2017	5	VDAC1	VDAC1	intra	VDAC1_MOUSE	Mus musculus (Mouse)	296	PF01459;	VDAC1_MOUSE	Mus musculus (Mouse)	296	PF01459;
984_4	P47934	P47934	395	261	NDIEKAK	NTWAKAYNNLIK			2H3P	X-RAY DIFFRACTION	2.2	B	B	395.0	261.0	-	-	10.634	10.634	False		intra	True		Heart	Mus musculus (Mouse)	Schweppe et al. 2017	5	CRAT	CRAT	intra	CACP_MOUSE	Mus musculus (Mouse)	626	PF00755;	CACP_MOUSE	Mus musculus (Mouse)	626	PF00755;
985_3	O35459	O35459	316	230	SVQAAMEKR	KMMADEALDSGLVSR			1DCI	X-RAY DIFFRACTION	1.5	A	C	316.0	230.0	-	-	16.789	16.749	False		inter	True	homo3mer_homo6mer	Heart	Mus musculus (Mouse)	Schweppe et al. 2017	5	ECH1	ECH1	intra	ECH1_MOUSE	Mus musculus (Mouse)	327	PF00378;	ECH1_MOUSE	Mus musculus (Mouse)	327	PF00378;
986	P56391	P56391	8	47	TKIK	AMTAKGGDVSVCEWYR			7O37	ELECTRON MICROSCOPY	3.2	h	h	7.0	46.0	-	-	18.428	18.266	False		intra	True		Heart	Mus musculus (Mouse)	Schweppe et al. 2017	5	COX6B1	COX6B1	intra	CX6B1_MOUSE	Mus musculus (Mouse)	86	PF02297;	CX6B1_MOUSE	Mus musculus (Mouse)	86	PF02297;
987_4	Q9CZ13	Q9CZ13	225	102	HYKAPR	GTKNRPGNALEK			7O37	ELECTRON MICROSCOPY	3.2	L	L	191.0	68.0	-	-	19.937	19.07	False		intra	True		Heart	Mus musculus (Mouse)	Schweppe et al. 2017	5	UQCRC1	UQCRC1	intra	QCR1_MOUSE	Mus musculus (Mouse)	480	PF00675;PF05193;	QCR1_MOUSE	Mus musculus (Mouse)	480	PF00675;PF05193;
988	P41216	P41216	208	644	AKLLLEGVENK	LGKEAGLKPFEQVK			afP41216	ALPHAFOLD	ALPHAFOLD	A	A	208.0	644.0	96.25	93.26			False		intra	False		Heart	Mus musculus (Mouse)	Schweppe et al. 2017	5			intra	ACSL1_MOUSE	Mus musculus (Mouse)	699	PF00501;PF13193;	ACSL1_MOUSE	Mus musculus (Mouse)	699	PF00501;PF13193;
989	Q2TPA8	Q2TPA8	424	390	SKGGK	IVKDSLSDEVVR			afQ2TPA8	ALPHAFOLD	ALPHAFOLD	A	A	424.0	390.0	82.24	87.82	15.18	14.135	False		intra	True		Heart	Mus musculus (Mouse)	Schweppe et al. 2017	5	HSDL2	HSDL2	intra	HSDL2_MOUSE	Mus musculus (Mouse)	490	PF00106;PF02036;	HSDL2_MOUSE	Mus musculus (Mouse)	490	PF00106;PF02036;
990_6	P08249	P08249	329	157	KGEDFVK	KHGVYNPNK			2DFD	X-RAY DIFFRACTION	1.9	B	B	311.0	139.0	-	-	19.004	17.172	False		intra	True	homo2mer	Heart	Mus musculus (Mouse)	Schweppe et al. 2017	5	MDH2	MDH2	intra	MDHM_MOUSE	Mus musculus (Mouse)	338	PF02866;PF00056;	MDHM_MOUSE	Mus musculus (Mouse)	338	PF02866;PF00056;
991_4	Q9DB77	Q9DB77	250	183	GGLGLAGAKAK	IIENLHDVAYKNALANPLYCPDYR			7O37	ELECTRON MICROSCOPY	3.2	M	M	236.0	169.0	-	-	10.142	9.825	False		intra	True		Heart	Mus musculus (Mouse)	Schweppe et al. 2017	5	UQCRC2	UQCRC2	intra	QCR2_MOUSE	Mus musculus (Mouse)	453	PF00675;PF05193;	QCR2_MOUSE	Mus musculus (Mouse)	453	PF00675;PF05193;
992	Q99LC5	Q99LC5	59	85	LGGEVSCLVAGTKCDK	VLVAQHDAYKGLLPEELTPLILETQK			1T9G	X-RAY DIFFRACTION	2.9	R	R	59.0	85.0	-	-	11.192	10.712	False		intra	True		Heart	Mus musculus (Mouse)	Schweppe et al. 2017	5	ETFA	ETFA	intra	ETFA_MOUSE	Mus musculus (Mouse)	333	PF01012;PF00766;	ETFA_MOUSE	Mus musculus (Mouse)	333	PF01012;PF00766;
993	Q8BMS1	Q8BMS1	255	46	KVSAK	THINYGVKGDVAVIR			afQ8BMS1	ALPHAFOLD	ALPHAFOLD	A	A	255.0	46.0	93.07	96.45	17.876	17.212	False		intra	True		Heart	Mus musculus (Mouse)	Schweppe et al. 2017	5	HADHA	HADHA	intra	ECHA_MOUSE	Mus musculus (Mouse)	763	PF00725;PF02737;PF00378;	ECHA_MOUSE	Mus musculus (Mouse)	763	PF00725;PF02737;PF00378;
994	Q62425	Q62425	56	64	NNPEPWNKLGPNEQYK	LGPNEQYKFYSVNVDYSK			afQ62425	ALPHAFOLD	ALPHAFOLD	A	A	56.0	64.0	84.74	92.56	17.101	16.089	True	'peptides overlap'	inter	True		Heart	Mus musculus (Mouse)	Schweppe et al. 2017	5	NDUFA4	NDUFA4	intra	NDUA4_MOUSE	Mus musculus (Mouse)	82	PF06522;	NDUA4_MOUSE	Mus musculus (Mouse)	82	PF06522;
995	P29758	P29758	358	374	KELMK	GKGLLNAIVIR			afP29758	ALPHAFOLD	ALPHAFOLD	A	A	358.0	374.0	98.38	98.73	14.304	13.615	False		intra	True	homo2mer_homo4mer	Heart	Mus musculus (Mouse)	Schweppe et al. 2017	5			intra	OAT_MOUSE	Mus musculus (Mouse)	439	PF00202;	OAT_MOUSE	Mus musculus (Mouse)	439	PF00202;
996	Q8BMS1	Q8BMS1	292	303	KQTK	GLYPAPLKIIDAVK			afQ8BMS1	ALPHAFOLD	ALPHAFOLD	A	A	292.0	303.0	93.41	98.36	22.638	17.283	False		intra	True		Heart	Mus musculus (Mouse)	Schweppe et al. 2017	5	HADHA	HADHA	intra	ECHA_MOUSE	Mus musculus (Mouse)	763	PF00725;PF02737;PF00378;	ECHA_MOUSE	Mus musculus (Mouse)	763	PF00725;PF02737;PF00378;
997	P50544	P50544	557	557	KGIVNEQFLLQR	KGIVNEQFLLQR			afP50544	ALPHAFOLD	ALPHAFOLD	A	A	557.0	557.0	95.13	95.13	0.0	0.0	True	'same peptide'	inter	True	homo2mer	Heart	Mus musculus (Mouse)	Schweppe et al. 2017	5	ACADVL	ACADVL	intra	ACADV_MOUSE	Mus musculus (Mouse)	656	PF00441;PF02770;PF02771;	ACADV_MOUSE	Mus musculus (Mouse)	656	PF00441;PF02770;PF02771;
998	Q9JHI5	Q9JHI5	239	76	GMPGFSTSKK	AQEIDQTNDFKNLR			1IVH	X-RAY DIFFRACTION	2.6	A	A	209.0	46.0	-	-	17.148	16.985	False		intra	True	homo4mer	Heart	Mus musculus (Mouse)	Schweppe et al. 2017	5	IVD	IVD	intra	IVD_MOUSE	Mus musculus (Mouse)	424	PF00441;PF02770;PF02771;	IVD_MOUSE	Mus musculus (Mouse)	424	PF00441;PF02770;PF02771;
999	Q9CRB9	Q9CRB9	121	121	AKHLAR	AKHLAR			afQ9CRB9	ALPHAFOLD	ALPHAFOLD	A	A	121.0	121.0	98.4	98.4	0.0	0.0	True	'same peptide'	inter	True		Heart	Mus musculus (Mouse)	Schweppe et al. 2017	5	CHCHD3	CHCHD3	intra	MIC19_MOUSE	Mus musculus (Mouse)	227		MIC19_MOUSE	Mus musculus (Mouse)	227
1000_4	Q61425	Q61425	241	212	GDASKEDIDTAMK	TLGKHPVSCKDTPGFIVNR			3HDH	X-RAY DIFFRACTION	2.8	B	A	229.0	200.0	-	-	16.795	14.59	False		inter	True	homo2mer	Heart	Mus musculus (Mouse)	Schweppe et al. 2017	5	HADH	HADH	intra	HCDH_MOUSE	Mus musculus (Mouse)	314	PF00725;PF02737;	HCDH_MOUSE	Mus musculus (Mouse)	314	PF00725;PF02737;
1001	Q60930	Q60930	125	121	SGKIK	LTFDTTFSPNTGKK			afQ60930	ALPHAFOLD	ALPHAFOLD	A	A	125.0	121.0	94.76	87.23	14.187	13.479	False		intra	True	homo2mer	Heart	Mus musculus (Mouse)	Schweppe et al. 2017	5	VDAC2	VDAC2	intra	VDAC2_MOUSE	Mus musculus (Mouse)	295	PF01459;	VDAC2_MOUSE	Mus musculus (Mouse)	295	PF01459;
1002_6	Q9Z0X1	Q9Z0X1	285	277	KIGDFR	AGAEVKSR			3GD3	X-RAY DIFFRACTION	2.95	B	B	285.0	277.0	-	-	16.939	16.925	False		intra	True	homo2mer	Heart	Mus musculus (Mouse)	Schweppe et al. 2017	5	AIFM1	AIFM1	intra	AIFM1_MOUSE	Mus musculus (Mouse)	612	PF14721;PF07992;	AIFM1_MOUSE	Mus musculus (Mouse)	612	PF14721;PF07992;
1003_4	Q9CZU6	Q9CZU6	366	375	EFALKHLPK	DPMFKLVAQLYK			5UQS	X-RAY DIFFRACTION	1.6	C	C	366.0	375.0	-	-	17.871	14.37	False		intra	True	homo2mer_homo4mer	Heart	Mus musculus (Mouse)	Schweppe et al. 2017	5	CS	CS	intra	CISY_MOUSE	Mus musculus (Mouse)	464	PF00285;	CISY_MOUSE	Mus musculus (Mouse)	464	PF00285;
1004	P50544	P50544	557	52	KGIVNEQFLLQR	EATQAVLDKPETLSSDASTR			afP50544	ALPHAFOLD	ALPHAFOLD	A	A	557.0	52.0	95.13	29.53			False		intra	False	homo2mer	Heart	Mus musculus (Mouse)	Schweppe et al. 2017	5	ACADVL	ACADVL	intra	ACADV_MOUSE	Mus musculus (Mouse)	656	PF00441;PF02770;PF02771;	ACADV_MOUSE	Mus musculus (Mouse)	656	PF00441;PF02770;PF02771;
1005	Q8BMS1	Q8BMS1	334	60	FGELALTKESK	INSPNSKVNTLNK			afQ8BMS1	ALPHAFOLD	ALPHAFOLD	A	A	334.0	60.0	95.25	88.05	31.788	29.683	False		intra	True		Heart	Mus musculus (Mouse)	Schweppe et al. 2017	5	HADHA	HADHA	intra	ECHA_MOUSE	Mus musculus (Mouse)	763	PF00725;PF02737;PF00378;	ECHA_MOUSE	Mus musculus (Mouse)	763	PF00725;PF02737;PF00378;
1006	Q9CRB9	Q9CRB9	136	142	KQDAFYK	KQDAFYKEQLAR			afQ9CRB9	ALPHAFOLD	ALPHAFOLD	A	A	136.0	142.0	98.38	98.5	13.931	10.749	True	'peptides overlap'	inter	True		Heart	Mus musculus (Mouse)	Schweppe et al. 2017	5	CHCHD3	CHCHD3	intra	MIC19_MOUSE	Mus musculus (Mouse)	227		MIC19_MOUSE	Mus musculus (Mouse)	227
1007_9	Q03265	Q03265	261	239	STVAQLVKR	FNDGTDEKK			6TT7	ELECTRON MICROSCOPY	3.5	C	C	218.0	196.0	-	-	37.108	30.146	False	'distance above range'	inter	False		Heart	Mus musculus (Mouse)	Schweppe et al. 2017	5	ATP5A1	ATP5A1	intra	ATPA_MOUSE	Mus musculus (Mouse)	553	PF00006;PF00306;PF02874;	ATPA_MOUSE	Mus musculus (Mouse)	553	PF00006;PF00306;PF02874;
1008	Q9DCX2	Q9DCX2	73	48	KYNALK	LASLSEKPPAIDWAYYR			afQ9DCX2	ALPHAFOLD	ALPHAFOLD	A	A	73.0	48.0	91.19	76.95	17.608	16.066	False		intra	True		Heart	Mus musculus (Mouse)	Schweppe et al. 2017	5	ATP5H	ATP5H	intra	ATP5H_MOUSE	Mus musculus (Mouse)	161	PF05873;	ATP5H_MOUSE	Mus musculus (Mouse)	161	PF05873;
1009	Q99KI0	Q99KI0	776	549	MKELQQ	SDFDPGQDTYQHPPKDSSGQR			1B0J	X-RAY DIFFRACTION	2.5	A	A	749.0	522.0	-	-	27.833	26.09	False		intra	True		Heart	Mus musculus (Mouse)	Schweppe et al. 2017	5	ACO2	ACO2	intra	ACON_MOUSE	Mus musculus (Mouse)	780	PF00330;PF00694;	ACON_MOUSE	Mus musculus (Mouse)	780	PF00330;PF00694;
1010	O35143	O35143	49	64	EAGGAFGKR	TKEQLAALR			afO35143	ALPHAFOLD	ALPHAFOLD	A	A	49.0	64.0	88.55	97.38	24.132	22.937	False		intra	True	homo2mer	Heart	Mus musculus (Mouse)	Schweppe et al. 2017	5	ATPIF1	ATPIF1	intra	ATIF1_MOUSE	Mus musculus (Mouse)	106	PF04568;	ATIF1_MOUSE	Mus musculus (Mouse)	106	PF04568;
1011_19	Q6P8J7	Q6P8J7	281	200	GGNMKR	EVENVAITALEGLKGDLAGR			4Z9M	X-RAY DIFFRACTION	2.1	C	C	281.0	200.0	-	-	22.377	21.993	False		intra	True	homo2mer	Heart	Mus musculus (Mouse)	Schweppe et al. 2017	5	CKMT2	CKMT2	intra	KCRS_MOUSE	Mus musculus (Mouse)	419	PF00217;PF02807;	KCRS_MOUSE	Mus musculus (Mouse)	419	PF00217;PF02807;
1012_9	Q03265	Q03265	167	240	GPIGSKTR	FNDGTDEKKK			6TT7	ELECTRON MICROSCOPY	3.5	C	C	124.0	197.0	-	-	26.199	25.066	False		intra	True		Heart	Mus musculus (Mouse)	Schweppe et al. 2017	5	ATP5A1	ATP5A1	intra	ATPA_MOUSE	Mus musculus (Mouse)	553	PF00006;PF00306;PF02874;	ATPA_MOUSE	Mus musculus (Mouse)	553	PF00006;PF00306;PF02874;
1013	P26443	P26443	480	477	FGKHGGTIPVVPTAEFQDR	KFGKHGGTIPVVPTAEFQDR			afP26443	ALPHAFOLD	ALPHAFOLD	A	A	480.0	477.0	83.45	94.15	15.75	11.805	True	'peptides overlap'	inter	True	homo6mer	Heart	Mus musculus (Mouse)	Schweppe et al. 2017	5	GLUD1	GLUD1	intra	DHE3_MOUSE	Mus musculus (Mouse)	558	PF00208;PF02812;	DHE3_MOUSE	Mus musculus (Mouse)	558	PF00208;PF02812;
1014	O35459	O35459	94	94	ELVECFQKISK	ELVECFQKISK			1DCI	X-RAY DIFFRACTION	1.5	A	A	94.0	94.0	-	-	0.0	0.0	True	'same peptide'	inter	True	homo3mer_homo6mer	Heart	Mus musculus (Mouse)	Schweppe et al. 2017	5	ECH1	ECH1	intra	ECH1_MOUSE	Mus musculus (Mouse)	327	PF00378;	ECH1_MOUSE	Mus musculus (Mouse)	327	PF00378;
1015	P08249	P08249	329	307	KGEDFVK	NLGIGKITPFEEK			2DFD	X-RAY DIFFRACTION	1.9	A	A	311.0	289.0	-	-	36.509	31.61	False	'distance above range'	inter	False	homo2mer	Heart	Mus musculus (Mouse)	Schweppe et al. 2017	5	MDH2	MDH2	intra	MDHM_MOUSE	Mus musculus (Mouse)	338	PF02866;PF00056;	MDHM_MOUSE	Mus musculus (Mouse)	338	PF02866;PF00056;
1016	Q99LC5	Q99LC5	164	216	VKVFSVR	SDRPELTGAKVVVSGGR			afQ99LC5	ALPHAFOLD	ALPHAFOLD	A	A	164.0	216.0	98.51	96.81	34.67	31.952	False		intra	True		Heart	Mus musculus (Mouse)	Schweppe et al. 2017	5	ETFA	ETFA	intra	ETFA_MOUSE	Mus musculus (Mouse)	333	PF01012;PF00766;	ETFA_MOUSE	Mus musculus (Mouse)	333	PF01012;PF00766;
1017_15	O08749	O08749	430	132	AKTNADTDGMVK	HSAVKALTGGIAHLFK			3RNM	X-RAY DIFFRACTION	2.4	D	C	395.0	97.0	-	-	11.942	10.656	False		inter	True	homo2mer	Heart	Mus musculus (Mouse)	Schweppe et al. 2017	5	DLD	DLD	intra	DLDH_MOUSE	Mus musculus (Mouse)	509	PF07992;PF02852;	DLDH_MOUSE	Mus musculus (Mouse)	509	PF07992;PF02852;
1018	Q9DB20	Q9DB20	70	51	VGQLLKDPK	YATALYSAASKEK			afQ9DB20	ALPHAFOLD	ALPHAFOLD	A	A	70.0	51.0	84.91	91.27	32.63	30.056	False		intra	True		Heart	Mus musculus (Mouse)	Schweppe et al. 2017	5	ATP5O	ATP5O	intra	ATPO_MOUSE	Mus musculus (Mouse)	213	PF00213;	ATPO_MOUSE	Mus musculus (Mouse)	213	PF00213;
1019_6	P35486	P35486	83	321	ADQLYKQK	SKSDPIMLLKDR			3EXE	X-RAY DIFFRACTION	1.98	C	C	54.0	292.0	-	-	27.785	27.714	False		intra	True		Heart	Mus musculus (Mouse)	Schweppe et al. 2017	5	PDHA1	PDHA1	intra	ODPA_MOUSE	Mus musculus (Mouse)	390	PF00676;	ODPA_MOUSE	Mus musculus (Mouse)	390	PF00676;
1020	Q9DB20	Q9DB20	70	172	VGQLLKDPK	SFLSPNQILKLEIK			afQ9DB20	ALPHAFOLD	ALPHAFOLD	A	A	70.0	172.0	84.91	84.7	23.368	23.368	False		intra	True		Heart	Mus musculus (Mouse)	Schweppe et al. 2017	5	ATP5O	ATP5O	intra	ATPO_MOUSE	Mus musculus (Mouse)	213	PF00213;	ATPO_MOUSE	Mus musculus (Mouse)	213	PF00213;
1021	Q99KI0	Q99KI0	523	549	FKLEAPDADELPR	SDFDPGQDTYQHPPKDSSGQR			1B0J	X-RAY DIFFRACTION	2.5	A	A	496.0	522.0	-	-			False		intra	False		Heart	Mus musculus (Mouse)	Schweppe et al. 2017	5	ACO2	ACO2	intra	ACON_MOUSE	Mus musculus (Mouse)	780	PF00330;PF00694;	ACON_MOUSE	Mus musculus (Mouse)	780	PF00330;PF00694;
1022	P41216	P41216	558	573	KHIFK	LAQGEYIAPEKIENIYLR			afP41216	ALPHAFOLD	ALPHAFOLD	A	A	558.0	573.0	70.16	79.52	16.693	14.446	False		intra	True		Heart	Mus musculus (Mouse)	Schweppe et al. 2017	5			intra	ACSL1_MOUSE	Mus musculus (Mouse)	699	PF00501;PF13193;	ACSL1_MOUSE	Mus musculus (Mouse)	699	PF00501;PF13193;
1023_11	Q6P8J7	Q6P8J7	292	59	GLKEVER	KHNNCMAECLTPTIYAK			4Z9M	X-RAY DIFFRACTION	2.1	B	C	292.0	59.0	-	-	22.577	22.372	False		inter	True	homo2mer	Heart	Mus musculus (Mouse)	Schweppe et al. 2017	5	CKMT2	CKMT2	intra	KCRS_MOUSE	Mus musculus (Mouse)	419	PF00217;PF02807;	KCRS_MOUSE	Mus musculus (Mouse)	419	PF00217;PF02807;
1024	Q9DCW4	Q9DCW4	250	238	LKEVGR	SAGVKVETTEDLVAK			1EFV	X-RAY DIFFRACTION	2.1	B	B	250.0	238.0	-	-	22.007	17.559	False		intra	True		Heart	Mus musculus (Mouse)	Schweppe et al. 2017	5	ETFB	ETFB	intra	ETFB_MOUSE	Mus musculus (Mouse)	255	PF01012;	ETFB_MOUSE	Mus musculus (Mouse)	255	PF01012;
1025	Q9DB20	Q9DB20	192	172	IGEKYVDMSAK	SFLSPNQILKLEIK			afQ9DB20	ALPHAFOLD	ALPHAFOLD	A	A	192.0	172.0	88.14	84.7	17.301	14.464	False		intra	True		Heart	Mus musculus (Mouse)	Schweppe et al. 2017	5	ATP5O	ATP5O	intra	ATPO_MOUSE	Mus musculus (Mouse)	213	PF00213;	ATPO_MOUSE	Mus musculus (Mouse)	213	PF00213;
1026	Q9Z2I9	Q9Z2I9	108	274	GKGTFTSGLK	VLCMDAKINFDSNSAYR			6G4Q	X-RAY DIFFRACTION	2.59	B	B	108.0	274.0	-	-	13.836	13.824	False		intra	True		Heart	Mus musculus (Mouse)	Schweppe et al. 2017	5	SUCLA2	SUCLA2	intra	SUCB1_MOUSE	Mus musculus (Mouse)	463	PF08442;PF00549;	SUCB1_MOUSE	Mus musculus (Mouse)	463	PF08442;PF00549;
1027_4	Q9DB77	Q9DB77	250	92	GGLGLAGAKAK	LASSLTTKGASSFK			7O37	ELECTRON MICROSCOPY	3.2	M	M	236.0	78.0	-	-	38.83	35.238	False	'distance above range'	inter	False		Heart	Mus musculus (Mouse)	Schweppe et al. 2017	5	UQCRC2	UQCRC2	intra	QCR2_MOUSE	Mus musculus (Mouse)	453	PF00675;PF05193;	QCR2_MOUSE	Mus musculus (Mouse)	453	PF00675;PF05193;
1028	Q9DB20	Q9DB20	60	51	KLDQVEKELLR	YATALYSAASKEK			afQ9DB20	ALPHAFOLD	ALPHAFOLD	A	A	60.0	51.0	92.33	91.27	20.75	18.255	False		intra	True		Heart	Mus musculus (Mouse)	Schweppe et al. 2017	5	ATP5O	ATP5O	intra	ATPO_MOUSE	Mus musculus (Mouse)	213	PF00213;	ATPO_MOUSE	Mus musculus (Mouse)	213	PF00213;
1029	Q80XN0	Q80XN0	91	259	DKGDAGVK	KMWDDLPEVVR			afQ80XN0	ALPHAFOLD	ALPHAFOLD	A	A	91.0	259.0	91.37	95.89	22.72	22.72	False		intra	True	homo2mer_homo4mer	Heart	Mus musculus (Mouse)	Schweppe et al. 2017	5	BDH1	BDH1	intra	BDH_MOUSE	Mus musculus (Mouse)	343	PF00106;	BDH_MOUSE	Mus musculus (Mouse)	343	PF00106;
1030	Q9DB15	Q9DB15	150	145	LIKEIK	LTEAKPVDKVK			afQ9DB15	ALPHAFOLD	ALPHAFOLD	A	A	150.0	145.0	91.51	87.87	12.396	10.001	False		intra	True		Heart	Mus musculus (Mouse)	Schweppe et al. 2017	5	MRPL12	MRPL12	intra	RM12_MOUSE	Mus musculus (Mouse)	201	PF00542;PF16320;	RM12_MOUSE	Mus musculus (Mouse)	201	PF00542;PF16320;
1031_46	Q6P8J7	Q6P8J7	292	209	GLKEVER	YYKLSEMTEQDQQR			4Z9M	X-RAY DIFFRACTION	2.1	F	F	292.0	209.0	-	-	29.663	26.091	False		intra	True	homo2mer	Heart	Mus musculus (Mouse)	Schweppe et al. 2017	5	CKMT2	CKMT2	intra	KCRS_MOUSE	Mus musculus (Mouse)	419	PF00217;PF02807;	KCRS_MOUSE	Mus musculus (Mouse)	419	PF00217;PF02807;
1032_4	Q9CZ13	Q9CZ13	102	248	GTKNRPGNALEK	MVLAAAGGVEHQQLLDLAQKHLSSVSR			7O37	ELECTRON MICROSCOPY	3.2	L	L	68.0	214.0	-	-	18.093	18.042	False		intra	True		Heart	Mus musculus (Mouse)	Schweppe et al. 2017	5	UQCRC1	UQCRC1	intra	QCR1_MOUSE	Mus musculus (Mouse)	480	PF00675;PF05193;	QCR1_MOUSE	Mus musculus (Mouse)	480	PF00675;PF05193;
1033_5	P56480	P56480	159	350	GPIKTK	ITTTKK			2W6E	X-RAY DIFFRACTION	6.5	E	E	109.0	300.0	-	-	32.439	30.287	False		intra	True		Heart	Mus musculus (Mouse)	Schweppe et al. 2017-Liu et al. 2018	5	ATP5B	ATP5B	intra	ATPB_MOUSE	Mus musculus (Mouse)	529	PF00006;PF02874;	ATPB_MOUSE	Mus musculus (Mouse)	529	PF00006;PF02874;
1034	P50544	P50544	65	52	EKPAR	EATQAVLDKPETLSSDASTR			afP50544	ALPHAFOLD	ALPHAFOLD	A	A	65.0	52.0	27.6	29.53			False		intra	False	homo2mer	Heart	Mus musculus (Mouse)	Schweppe et al. 2017	5	ACADVL	ACADVL	intra	ACADV_MOUSE	Mus musculus (Mouse)	656	PF00441;PF02770;PF02771;	ACADV_MOUSE	Mus musculus (Mouse)	656	PF00441;PF02770;PF02771;
1035	Q8BMS1	Q8BMS1	644	214	GFYIYQEGSKNK	KMGLVDQLVEPLGPGIK			afQ8BMS1	ALPHAFOLD	ALPHAFOLD	A	A	644.0	214.0	72.69	92.21	29.107	29.107	False		intra	True		Heart	Mus musculus (Mouse)	Schweppe et al. 2017	5	HADHA	HADHA	intra	ECHA_MOUSE	Mus musculus (Mouse)	763	PF00725;PF02737;PF00378;	ECHA_MOUSE	Mus musculus (Mouse)	763	PF00725;PF02737;PF00378;
1036	P54071	P54071	243	155	KWPLYLSTK	EPIICKNIPR			5I96	X-RAY DIFFRACTION	1.55	A	A	243.0	155.0	-	-	20.486	20.484	False		intra	True	homo2mer	Heart	Mus musculus (Mouse)	Schweppe et al. 2017	5	IDH2	IDH2	intra	IDHP_MOUSE	Mus musculus (Mouse)	452	PF00180;	IDHP_MOUSE	Mus musculus (Mouse)	452	PF00180;
1037_4	P09671	P09671	221	122	YTACKK	GELLEAIKR			1N0J	X-RAY DIFFRACTION	2.2	B	B	197.0	98.0	-	-	17.603	16.229	False		intra	True	homo4mer	Heart	Mus musculus (Mouse)	Schweppe et al. 2017	5	SOD2	SOD2	intra	SODM_MOUSE	Mus musculus (Mouse)	222	PF02777;PF00081;	SODM_MOUSE	Mus musculus (Mouse)	222	PF02777;PF00081;
1038	Q8BMF4	Q8BMF4	382	363	KDIDSFVPSK	LAAEKGIDLTQVK			afQ8BMF4	ALPHAFOLD	ALPHAFOLD	A	A	382.0	363.0	84.23	84.6	15.767	13.355	False		intra	True	homo60mer	Heart	Mus musculus (Mouse)	Schweppe et al. 2017	5	DLAT	DLAT	intra	ODP2_MOUSE	Mus musculus (Mouse)	642	PF00198;PF00364;PF02817;	ODP2_MOUSE	Mus musculus (Mouse)	642	PF00198;PF00364;PF02817;
1039	P67778	P67778	208	202	KAAIISAEGDSK	FVVEKAEQQK			afP67778	ALPHAFOLD	ALPHAFOLD	A	A	208.0	202.0	96.27	97.07	13.565	10.791	False		intra	True	homo3mer	Heart	Mus musculus (Mouse)	Schweppe et al. 2017	5	PHB	PHB	intra	PHB_MOUSE	Mus musculus (Mouse)	272	PF01145;	PHB_MOUSE	Mus musculus (Mouse)	272	PF01145;
1040	P26443	P26443	90	191	LVEDLKTR	INPKNYTDNELEK			afP26443	ALPHAFOLD	ALPHAFOLD	A	A	90.0	191.0	88.04	94.73			False		intra	False	homo6mer	Heart	Mus musculus (Mouse)	Schweppe et al. 2017	5	GLUD1	GLUD1	intra	DHE3_MOUSE	Mus musculus (Mouse)	558	PF00208;PF02812;	DHE3_MOUSE	Mus musculus (Mouse)	558	PF00208;PF02812;
1041	Q9DB20	Q9DB20	97	84	SLNDITKR	VSLAVLNPYIKR			afQ9DB20	ALPHAFOLD	ALPHAFOLD	A	A	97.0	84.0	86.72	86.26	21.777	19.849	False		intra	True		Heart	Mus musculus (Mouse)	Schweppe et al. 2017	5	ATP5O	ATP5O	intra	ATPO_MOUSE	Mus musculus (Mouse)	213	PF00213;	ATPO_MOUSE	Mus musculus (Mouse)	213	PF00213;
1042	Q60597	Q60597	640	999	ILKTR	AKPVWYAGRDPAAAPATGNKK			7WGR	ELECTRON MICROSCOPY	2.92	A	A	640.0	999.0	-	-	35.231	35.077	False	'distance above range'	inter	False	homo2mer_homo6mer	Heart	Mus musculus (Mouse)	Schweppe et al. 2017	5	OGDH	OGDH	intra	ODO1_MOUSE	Mus musculus (Mouse)	1023	PF16078;PF00676;PF16870;PF02779;	ODO1_MOUSE	Mus musculus (Mouse)	1023	PF16078;PF00676;PF16870;PF02779;
1043	Q9DCW4	Q9DCW4	176	26	LKLPAVVTADLR	VKPDKSGVVTDGVK			afQ9DCW4	ALPHAFOLD	ALPHAFOLD	A	A	176.0	26.0	98.13	96.6	49.945	46.439	False	'distance above range'	inter	False		Heart	Mus musculus (Mouse)	Schweppe et al. 2017	5	ETFB	ETFB	intra	ETFB_MOUSE	Mus musculus (Mouse)	255	PF01012;	ETFB_MOUSE	Mus musculus (Mouse)	255	PF01012;
1044	P54071	P54071	193	155	AGTFKLVFTPK	NILGGTVFREPIICKNIPR			5I96	X-RAY DIFFRACTION	1.55	A	A	193.0	155.0	-	-			False		intra	False	homo2mer	Heart	Mus musculus (Mouse)	Schweppe et al. 2017	5	IDH2	IDH2	intra	IDHP_MOUSE	Mus musculus (Mouse)	452	PF00180;	IDHP_MOUSE	Mus musculus (Mouse)	452	PF00180;
1045	Q3ULD5	Q3ULD5	70	495	LGGSEKAR	EGKQFSSAEEAALKEPIIK			afQ3ULD5	ALPHAFOLD	ALPHAFOLD	A	A	70.0	495.0	97.98	93.41			False		intra	False	homo6mer	Heart	Mus musculus (Mouse)	Schweppe et al. 2017	5	MCCC2	MCCC2	intra	MCCB_MOUSE	Mus musculus (Mouse)	563	PF01039;	MCCB_MOUSE	Mus musculus (Mouse)	563	PF01039;
1046	Q8BMS1	Q8BMS1	292	326	KQTK	AGLEQGSDAGYLAESQKFGELALTK			afQ8BMS1	ALPHAFOLD	ALPHAFOLD	A	A	292.0	326.0	93.41	98.72	26.361	21.504	False		intra	True		Heart	Mus musculus (Mouse)	Schweppe et al. 2017	5	HADHA	HADHA	intra	ECHA_MOUSE	Mus musculus (Mouse)	763	PF00725;PF02737;PF00378;	ECHA_MOUSE	Mus musculus (Mouse)	763	PF00725;PF02737;PF00378;
1047	Q9CRD0	Q9CRD0	207	197	SKNR	KGVTYEELR			afQ9CRD0	ALPHAFOLD	ALPHAFOLD	A	A	207.0	197.0	88.65	64.78			False		intra	False		Heart	Mus musculus (Mouse)	Schweppe et al. 2017-Liu et al. 2018	5			intra	OCAD1_MOUSE	Mus musculus (Mouse)	247	PF07051;	OCAD1_MOUSE	Mus musculus (Mouse)	247	PF07051;
1048	Q99KI0	Q99KI0	458	605	KDIK	CTTDHISAAGPWLKFR			1B0J	X-RAY DIFFRACTION	2.5	A	A	431.0	578.0	-	-	19.39	19.389	False		intra	True		Heart	Mus musculus (Mouse)	Schweppe et al. 2017	5	ACO2	ACO2	intra	ACON_MOUSE	Mus musculus (Mouse)	780	PF00330;PF00694;	ACON_MOUSE	Mus musculus (Mouse)	780	PF00330;PF00694;
1049	Q03265	Q03265	175	175	VGLKAPGIIPR	VGLKAPGIIPR			6TT7	ELECTRON MICROSCOPY	3.5	A	A	132.0	132.0	-	-	0.0	0.0	True	'same peptide'	inter	True		Heart	Mus musculus (Mouse)	Schweppe et al. 2017	5	ATP5A1	ATP5A1	intra	ATPA_MOUSE	Mus musculus (Mouse)	553	PF00006;PF00306;PF02874;	ATPA_MOUSE	Mus musculus (Mouse)	553	PF00006;PF00306;PF02874;
1050_4	P54071	P54071	180	106	HAHGDQYKATDFVVDR	DQTNDQVTIDSALATQKYSVAVK			5I96	X-RAY DIFFRACTION	1.55	B	B	180.0	106.0	-	-	28.947	27.841	False		intra	True	homo2mer	Heart	Mus musculus (Mouse)	Schweppe et al. 2017	5	IDH2	IDH2	intra	IDHP_MOUSE	Mus musculus (Mouse)	452	PF00180;	IDHP_MOUSE	Mus musculus (Mouse)	452	PF00180;
1051_11	P35486	P35486	244	277	AAASTDYYKR	SGKGPILMELQTYR			3EXE	X-RAY DIFFRACTION	1.98	E	E	215.0	248.0	-	-	21.122	17.731	False		intra	True		Heart	Mus musculus (Mouse)	Schweppe et al. 2017	5	PDHA1	PDHA1	intra	ODPA_MOUSE	Mus musculus (Mouse)	390	PF00676;	ODPA_MOUSE	Mus musculus (Mouse)	390	PF00676;
1052	Q99KI0	Q99KI0	86	739	GKTYLR	DFAPGKPLKCVIK			1B0J	X-RAY DIFFRACTION	2.5	A	A	59.0	712.0	-	-	25.385	23.856	False		intra	True		Heart	Mus musculus (Mouse)	Schweppe et al. 2017	5	ACO2	ACO2	intra	ACON_MOUSE	Mus musculus (Mouse)	780	PF00330;PF00694;	ACON_MOUSE	Mus musculus (Mouse)	780	PF00330;PF00694;
1053	Q9CQQ7	Q9CQQ7	191	162	AYKEVK	AQQALVQKR			afQ9CQQ7	ALPHAFOLD	ALPHAFOLD	A	A	191.0	162.0	98.18	94.85	43.463	43.161	False	'distance above range'	inter	False		Heart	Mus musculus (Mouse)	Schweppe et al. 2017	5	ATP5F1	ATP5F1	intra	AT5F1_MOUSE	Mus musculus (Mouse)	256	PF05405;	AT5F1_MOUSE	Mus musculus (Mouse)	256	PF05405;
1054_4	P54071	P54071	67	45	IIWQFIKEK	IKVEKPVVEMDGDEMTR			5I96	X-RAY DIFFRACTION	1.55	B	B	67.0	45.0	-	-	19.516	17.333	False		intra	True	homo2mer	Heart	Mus musculus (Mouse)	Schweppe et al. 2017	5	IDH2	IDH2	intra	IDHP_MOUSE	Mus musculus (Mouse)	452	PF00180;	IDHP_MOUSE	Mus musculus (Mouse)	452	PF00180;
1055	Q9D172	Q9D172	217	201	ALGAKHCVK	GVEVTVGHEQEEGGKWPYAGTAEAIK			afQ9D172	ALPHAFOLD	ALPHAFOLD	A	A	217.0	201.0	98.61	97.09	26.535	22.361	False		intra	True	homo2mer	Heart	Mus musculus (Mouse)	Schweppe et al. 2017	5	D10JHU81E	D10JHU81E	intra	GAL3A_MOUSE	Mus musculus (Mouse)	266		GAL3A_MOUSE	Mus musculus (Mouse)	266
1056	Q99MR8	Q99MR8	307	363	AAKAVK	IAAGEKIPLSQEEIPLQGHAFEAR			afQ99MR8	ALPHAFOLD	ALPHAFOLD	A	A	307.0	363.0	97.91	97.1	17.341	14.986	False		intra	True		Heart	Mus musculus (Mouse)	Schweppe et al. 2017	5	MCCC1	MCCC1	intra	MCCA_MOUSE	Mus musculus (Mouse)	717	PF02785;PF00289;PF00364;PF02786;	MCCA_MOUSE	Mus musculus (Mouse)	717	PF02785;PF00289;PF00364;PF02786;
1057	Q91VR2	Q91VR2	43	55	NIQKITK	MVAAAKYAR			afQ91VR2	ALPHAFOLD	ALPHAFOLD	A	A	43.0	55.0	97.74	96.03	20.576	18.957	False		intra	True		Heart	Mus musculus (Mouse)	Schweppe et al. 2017	5	ATP5C1	ATP5C1	intra	ATPG_MOUSE	Mus musculus (Mouse)	298	PF00231;	ATPG_MOUSE	Mus musculus (Mouse)	298	PF00231;
1058	P56480	P56480	485	124	LVPLKETIK	GQKVLDSGAPIKIPVGPETLGR			2W6E	X-RAY DIFFRACTION	6.5	D	D	435.0	74.0	-	-			False		intra	False		Heart	Mus musculus (Mouse)	Schweppe et al. 2017	5	ATP5B	ATP5B	intra	ATPB_MOUSE	Mus musculus (Mouse)	529	PF00006;PF02874;	ATPB_MOUSE	Mus musculus (Mouse)	529	PF00006;PF02874;
1059_37	Q64433	Q64433	36	28	GGIMLPEKSQGK	SAAETVTKGGIMLPEK			4PJ1	X-RAY DIFFRACTION	3.15	O	U	36.0	28.0	-	-	21.82	21.614	False		inter	True		Heart	Mus musculus (Mouse)	Schweppe et al. 2017	5	HSPE1	HSPE1	intra	CH10_MOUSE	Mus musculus (Mouse)	102	PF00166;	CH10_MOUSE	Mus musculus (Mouse)	102	PF00166;
1060_16	Q9D051	Q9D051	75	68	GLWKK	VFLLGEEVAQYDGAYKVSR			6CER	X-RAY DIFFRACTION	2.69	H	H	45.0	38.0	-	-	13.61	12.955	False		intra	True		Heart	Mus musculus (Mouse)	Schweppe et al. 2017	5	PDHB	PDHB	intra	ODPB_MOUSE	Mus musculus (Mouse)	359	PF02779;PF02780;	ODPB_MOUSE	Mus musculus (Mouse)	359	PF02779;PF02780;
1061	Q99KI0	Q99KI0	689	549	AIITKSFAR	SDFDPGQDTYQHPPKDSSGQR			1B0J	X-RAY DIFFRACTION	2.5	A	A	662.0	522.0	-	-	56.359	48.887	False	'distance above range'	inter	False		Heart	Mus musculus (Mouse)	Schweppe et al. 2017	5	ACO2	ACO2	intra	ACON_MOUSE	Mus musculus (Mouse)	780	PF00330;PF00694;	ACON_MOUSE	Mus musculus (Mouse)	780	PF00330;PF00694;
1062	Q62425	Q62425	77	48	LKKEGPDF	KNNPEPWNK			afQ62425	ALPHAFOLD	ALPHAFOLD	A	A	77.0	48.0	85.02	92.56	28.283	26.328	False		intra	True		Heart	Mus musculus (Mouse)	Schweppe et al. 2017	5	NDUFA4	NDUFA4	intra	NDUA4_MOUSE	Mus musculus (Mouse)	82	PF06522;	NDUA4_MOUSE	Mus musculus (Mouse)	82	PF06522;
1063	P45952	P45952	307	217	KTFGK	VPASKAFTGFIVEADTPGIHIGKK			afP45952	ALPHAFOLD	ALPHAFOLD	A	A	307.0	217.0	98.54	97.1			False		intra	False	homo4mer	Heart	Mus musculus (Mouse)	Schweppe et al. 2017	5	ACADM	ACADM	intra	ACADM_MOUSE	Mus musculus (Mouse)	421	PF00441;PF02770;PF02771;	ACADM_MOUSE	Mus musculus (Mouse)	421	PF00441;PF02770;PF02771;
1064	Q8BMS1	Q8BMS1	60	350	INSPNSKVNTLNK	ALMGLYNGQVLCKK			afQ8BMS1	ALPHAFOLD	ALPHAFOLD	A	A	60.0	350.0	88.05	96.21	10.703	10.703	False		intra	True		Heart	Mus musculus (Mouse)	Schweppe et al. 2017	5	HADHA	HADHA	intra	ECHA_MOUSE	Mus musculus (Mouse)	763	PF00725;PF02737;PF00378;	ECHA_MOUSE	Mus musculus (Mouse)	763	PF00725;PF02737;PF00378;
1065_28	Q6P8J7	Q6P8J7	209	200	YYKLSEMTEQDQQR	EVENVAITALEGLKGDLAGR			4Z9M	X-RAY DIFFRACTION	2.1	D	D	209.0	200.0	-	-	23.163	22.142	False		intra	True	homo2mer	Heart	Mus musculus (Mouse)	Schweppe et al. 2017	5	CKMT2	CKMT2	intra	KCRS_MOUSE	Mus musculus (Mouse)	419	PF00217;PF02807;	KCRS_MOUSE	Mus musculus (Mouse)	419	PF00217;PF02807;
1066_16	P35486	P35486	313	77	SKSDPIMLLK	RMELKADQLYK			3EXE	X-RAY DIFFRACTION	1.98	G	G	284.0	48.0	-	-	28.03	25.333	False		intra	True		Heart	Mus musculus (Mouse)	Schweppe et al. 2017	5	PDHA1	PDHA1	intra	ODPA_MOUSE	Mus musculus (Mouse)	390	PF00676;	ODPA_MOUSE	Mus musculus (Mouse)	390	PF00676;
1067	P50544	P50544	299	359	SFGGVTHGLPEKK	SLIAKAVDHATNR			afP50544	ALPHAFOLD	ALPHAFOLD	A	A	299.0	359.0	98.64	98.81	28.823	27.335	False		intra	True	homo2mer	Heart	Mus musculus (Mouse)	Schweppe et al. 2017	5	ACADVL	ACADVL	intra	ACADV_MOUSE	Mus musculus (Mouse)	656	PF00441;PF02770;PF02771;	ACADV_MOUSE	Mus musculus (Mouse)	656	PF00441;PF02770;PF02771;
1068_11	P08249	P08249	329	314	KGEDFVK	ITPFEEKMIAEAIPELK			2DFD	X-RAY DIFFRACTION	1.9	C	C	311.0	296.0	-	-	25.822	24.168	False		intra	True	homo2mer	Heart	Mus musculus (Mouse)	Schweppe et al. 2017	5	MDH2	MDH2	intra	MDHM_MOUSE	Mus musculus (Mouse)	338	PF02866;PF00056;	MDHM_MOUSE	Mus musculus (Mouse)	338	PF02866;PF00056;
1069	Q9CQA3	Q9CQA3	160	235	SIEPYLKK	LAKLQDPFSVYR			4YTP	X-RAY DIFFRACTION	3.1	B	B	130.0	205.0	-	-	12.141	12.141	False		intra	True		Heart	Mus musculus (Mouse)	Schweppe et al. 2017	5	SDHB	SDHB	intra	SDHB_MOUSE	Mus musculus (Mouse)	282	PF13085;	SDHB_MOUSE	Mus musculus (Mouse)	282	PF13085;
1070	P54071	P54071	199	106	LVFTPKDGSSAK	DQTNDQVTIDSALATQKYSVAVK			5I96	X-RAY DIFFRACTION	1.55	A	A	199.0	106.0	-	-	34.495	34.416	False		intra	True	homo2mer	Heart	Mus musculus (Mouse)	Schweppe et al. 2017	5	IDH2	IDH2	intra	IDHP_MOUSE	Mus musculus (Mouse)	452	PF00180;	IDHP_MOUSE	Mus musculus (Mouse)	452	PF00180;
1071	Q9Z2I9	Q9Z2I9	108	98	GKGTFTSGLK	DVVIKAQVLAGGR			6G4Q	X-RAY DIFFRACTION	2.59	B	B	108.0	98.0	-	-	12.546	12.242	False		intra	True		Heart	Mus musculus (Mouse)	Schweppe et al. 2017	5	SUCLA2	SUCLA2	intra	SUCB1_MOUSE	Mus musculus (Mouse)	463	PF08442;PF00549;	SUCB1_MOUSE	Mus musculus (Mouse)	463	PF08442;PF00549;
1072	Q99KI0	Q99KI0	689	689	AIITKSFAR	AIITKSFAR			1B0J	X-RAY DIFFRACTION	2.5	A	A	662.0	662.0	-	-	0.0	0.0	True	'same peptide'	inter	True		Heart	Mus musculus (Mouse)	Schweppe et al. 2017	5	ACO2	ACO2	intra	ACON_MOUSE	Mus musculus (Mouse)	780	PF00330;PF00694;	ACON_MOUSE	Mus musculus (Mouse)	780	PF00330;PF00694;
1073	Q9CZU6	Q9CZU6	52	450	TFKQQHGK	ALGFPLERPKSMSTDGLMK			afQ9CZU6	ALPHAFOLD	ALPHAFOLD	A	A	52.0	450.0	97.94	98.3	20.672	20.672	False		intra	True	homo2mer_homo4mer	Heart	Mus musculus (Mouse)	Schweppe et al. 2017	5	CS	CS	intra	CISY_MOUSE	Mus musculus (Mouse)	464	PF00285;	CISY_MOUSE	Mus musculus (Mouse)	464	PF00285;
1074	Q99JB2	Q99JB2	145	145	LSLDKVFR	LSLDKVFR			afQ99JB2	ALPHAFOLD	ALPHAFOLD	A	A	145.0	145.0	93.82	93.82	0.0	0.0	True	'same peptide'	inter	True		Heart	Mus musculus (Mouse)	Schweppe et al. 2017	5	STOML2	STOML2	intra	STML2_MOUSE	Mus musculus (Mouse)	353	PF01145;PF16200;	STML2_MOUSE	Mus musculus (Mouse)	353	PF01145;PF16200;
1075_4	P05202	P05202	396	159	LTKEFSVYMTK	DVFLPKPSWGNHTPIFR			3PD6	X-RAY DIFFRACTION	2.4	C	C	396.0	159.0	-	-	29.873	28.722	False		intra	True	homo2mer	Heart	Mus musculus (Mouse)	Schweppe et al. 2017	5			intra	AATM_MOUSE	Mus musculus (Mouse)	430	PF00155;	AATM_MOUSE	Mus musculus (Mouse)	430	PF00155;
1076	P63038	P63038	130	481	EGFEKISK	IPAMTIAKNAGVEGSLIVEK			7AZP	ELECTRON MICROSCOPY	3.5	A	A	104.0	455.0	-	-	24.805	24.686	False		intra	True	homo14mer	Heart	Mus musculus (Mouse)	Schweppe et al. 2017	5	HSPD1	HSPD1	intra	CH60_MOUSE	Mus musculus (Mouse)	573	PF00118;	CH60_MOUSE	Mus musculus (Mouse)	573	PF00118;
1077	Q9D8T7	Q9D8T7	25	97	KIPWTAAASELR	AKALHGAQTSDEER			afQ9D8T7	ALPHAFOLD	ALPHAFOLD	A	A	25.0	97.0	94.27	57.47			False		intra	False		Heart	Mus musculus (Mouse)	Schweppe et al. 2017	5	SLIRP	SLIRP	intra	SLIRP_MOUSE	Mus musculus (Mouse)	112	PF00076;	SLIRP_MOUSE	Mus musculus (Mouse)	112	PF00076;
1078	Q8QZT1	Q8QZT1	265	304	LKTVFQK	LNVKPLAR			afQ8QZT1	ALPHAFOLD	ALPHAFOLD	A	A	265.0	304.0	97.58	97.46			False		intra	False	homo4mer	Heart	Mus musculus (Mouse)	Schweppe et al. 2017	5	ACAT1	ACAT1	intra	THIL_MOUSE	Mus musculus (Mouse)	424	PF02803;PF00108;	THIL_MOUSE	Mus musculus (Mouse)	424	PF02803;PF00108;
1079_9	Q03265	Q03265	132	161	EGDVVKR	VVDALGNAIDGKGPIGSK			6TT7	ELECTRON MICROSCOPY	3.5	C	C	89.0	118.0	-	-	31.673	30.544	False		intra	True		Heart	Mus musculus (Mouse)	Schweppe et al. 2017	5	ATP5A1	ATP5A1	intra	ATPA_MOUSE	Mus musculus (Mouse)	553	PF00006;PF00306;PF02874;	ATPA_MOUSE	Mus musculus (Mouse)	553	PF00006;PF00306;PF02874;
1080	P54071	P54071	384	48	GKLDGNQDLIR	IKVEKPVVEMDGDEMTR			5I96	X-RAY DIFFRACTION	1.55	A	A	384.0	48.0	-	-	13.09	11.597	False		intra	True	homo2mer	Heart	Mus musculus (Mouse)	Schweppe et al. 2017	5	IDH2	IDH2	intra	IDHP_MOUSE	Mus musculus (Mouse)	452	PF00180;	IDHP_MOUSE	Mus musculus (Mouse)	452	PF00180;
1081	Q9CQ75	Q9CQ75	64	75	ECSEVQPKLWAR	YAFGQEKTVSLNNLSADEVTR			6G2J	ELECTRON MICROSCOPY	3.3	S	S	63.0	74.0	-	-	10.652	10.001	False		intra	True		Heart	Mus musculus (Mouse)	Schweppe et al. 2017	5	NDUFA2	NDUFA2	intra	NDUA2_MOUSE	Mus musculus (Mouse)	99	PF05047;	NDUA2_MOUSE	Mus musculus (Mouse)	99	PF05047;
1082	Q60597	Q60597	1000	981	KTHLTELQR	AKPVWYAGRDPAAAPATGNK			7WGR	ELECTRON MICROSCOPY	2.92	A	A	1000.0	981.0	-	-	38.852	37.182	False	'distance above range'	inter	False	homo2mer_homo6mer	Heart	Mus musculus (Mouse)	Schweppe et al. 2017	5	OGDH	OGDH	intra	ODO1_MOUSE	Mus musculus (Mouse)	1023	PF16078;PF00676;PF16870;PF02779;	ODO1_MOUSE	Mus musculus (Mouse)	1023	PF16078;PF00676;PF16870;PF02779;
1083_6	P97807	P97807	220	501	SKEFAQVIK	ETAIELGYLTAEQFDEWVKPKDMLGPK			3E04	X-RAY DIFFRACTION	1.95	B	B	223.0	504.0	-	-	17.845	16.96	False		intra	True	homo4mer	Heart	Mus musculus (Mouse)	Schweppe et al. 2017-Liu et al. 2018	5	FH1	FH1	intra	FUMH_MOUSE	Mus musculus (Mouse)	507	PF10415;PF00206;	FUMH_MOUSE	Mus musculus (Mouse)	507	PF10415;PF00206;
1084	Q99KI0	Q99KI0	305	31	KYLSK	AKVAMSHFEPSEYIR			1B0J	X-RAY DIFFRACTION	2.5	A	A	278.0	4.0	-	-	27.353	24.05	False		intra	True		Heart	Mus musculus (Mouse)	Schweppe et al. 2017	5	ACO2	ACO2	intra	ACON_MOUSE	Mus musculus (Mouse)	780	PF00330;PF00694;	ACON_MOUSE	Mus musculus (Mouse)	780	PF00330;PF00694;
1085	Q99KI0	Q99KI0	689	401	AIITKSFAR	SAAVAKQALAHGLK			1B0J	X-RAY DIFFRACTION	2.5	A	A	662.0	374.0	-	-			False		intra	False		Heart	Mus musculus (Mouse)	Schweppe et al. 2017	5	ACO2	ACO2	intra	ACON_MOUSE	Mus musculus (Mouse)	780	PF00330;PF00694;	ACON_MOUSE	Mus musculus (Mouse)	780	PF00330;PF00694;
1086_4	Q8K2B3	Q8K2B3	182	615	FGKGGQAHR	VDEYDYSKPIQGQQKKPFGEHWR			6VAX	X-RAY DIFFRACTION	2.59	C	C	182.0	615.0	-	-	27.856	27.84	False		intra	True		Heart	Mus musculus (Mouse)	Schweppe et al. 2017	5	SDHA	SDHA	intra	SDHA_MOUSE	Mus musculus (Mouse)	664	PF00890;PF02910;	SDHA_MOUSE	Mus musculus (Mouse)	664	PF00890;PF02910;
1087	Q8K2B3	Q8K2B3	335	608	YAPVAKDLASR	VDEYDYSKPIQGQQK			6VAX	X-RAY DIFFRACTION	2.59	A	A	335.0	608.0	-	-	35.855	32.135	False	'distance above range'	inter	False		Heart	Mus musculus (Mouse)	Schweppe et al. 2017	5	SDHA	SDHA	intra	SDHA_MOUSE	Mus musculus (Mouse)	664	PF00890;PF02910;	SDHA_MOUSE	Mus musculus (Mouse)	664	PF00890;PF02910;
1088	P42125	P42125	283	270	SLHMYLEKLK	EADIQNFTSFISKDSIQK			afP42125	ALPHAFOLD	ALPHAFOLD	A	A	283.0	270.0	91.92	97.24	21.95	19.601	False		intra	True	homo3mer	Heart	Mus musculus (Mouse)	Schweppe et al. 2017	5	ECI1	ECI1	intra	ECI1_MOUSE	Mus musculus (Mouse)	289	PF00378;	ECI1_MOUSE	Mus musculus (Mouse)	289	PF00378;
1089_5	O35459	O35459	97	94	ISKDSDCR	ELVECFQKISK			1DCI	X-RAY DIFFRACTION	1.5	B	B	97.0	94.0	-	-	6.892	6.096	True	'peptides overlap'	inter	True	homo3mer_homo6mer	Heart	Mus musculus (Mouse)	Schweppe et al. 2017	5	ECH1	ECH1	intra	ECH1_MOUSE	Mus musculus (Mouse)	327	PF00378;	ECH1_MOUSE	Mus musculus (Mouse)	327	PF00378;
1090	Q91VD9	Q91VD9	467	450	HSFCEVLKDAK	YDHLGDSPKILQDIASGR			6G2J	ELECTRON MICROSCOPY	3.3	G	G	444.0	427.0	-	-	23.561	21.112	False		intra	True		Heart	Mus musculus (Mouse)	Schweppe et al. 2017	5	NDUFS1	NDUFS1	intra	NDUS1_MOUSE	Mus musculus (Mouse)	727	PF00384;PF10588;PF09326;	NDUS1_MOUSE	Mus musculus (Mouse)	727	PF00384;PF10588;PF09326;
1091	P48962	P48962	263	63	IAKDEGANAFFK	IPKEQGFLSFWR			1OKC	X-RAY DIFFRACTION	2.2	A	A	262.0	62.0	-	-	38.812	35.297	False	'distance above range'	inter	False		Heart	Mus musculus (Mouse)	Schweppe et al. 2017	5	SLC25A4	SLC25A4	intra	ADT1_MOUSE	Mus musculus (Mouse)	298	PF00153;	ADT1_MOUSE	Mus musculus (Mouse)	298	PF00153;
1092	Q03265	Q03265	531	531	SDGKISEQSDAK	SDGKISEQSDAK			6TT7	ELECTRON MICROSCOPY	3.5	A	A	488.0	488.0	-	-	0.0	0.0	True	'same peptide'	inter	True		Heart	Mus musculus (Mouse)	Schweppe et al. 2017	5	ATP5A1	ATP5A1	intra	ATPA_MOUSE	Mus musculus (Mouse)	553	PF00006;PF00306;PF02874;	ATPA_MOUSE	Mus musculus (Mouse)	553	PF00006;PF00306;PF02874;
1093	P56382	P56382	44	32	TSGSSIKIVK	DALKTEFKANAEK			6TT7	ELECTRON MICROSCOPY	3.5	I	I	44.0	32.0	-	-	26.61	25.228	False		intra	True		Heart	Mus musculus (Mouse)	Schweppe et al. 2017	5	ATP5E	ATP5E	intra	ATP5E_MOUSE	Mus musculus (Mouse)	52	PF04627;	ATP5E_MOUSE	Mus musculus (Mouse)	52	PF04627;
1094	P38647	P38647	360	394	AQFEGIVTDLIKR	MPKVQQTVQDLFGR			afP38647	ALPHAFOLD	ALPHAFOLD	A	A	360.0	394.0	97.67	98.13	11.167	10.86	False		intra	True		Heart	Mus musculus (Mouse)	Schweppe et al. 2017	5	HSPA9	HSPA9	intra	GRP75_MOUSE	Mus musculus (Mouse)	679	PF00012;	GRP75_MOUSE	Mus musculus (Mouse)	679	PF00012;
1095	Q6P8J7	Q6P8J7	46	46	EQHKLFPPSADYPDLR	EQHKLFPPSADYPDLR			afQ6P8J7	ALPHAFOLD	ALPHAFOLD	A	A	46.0	46.0	75.41	75.41	0.0	0.0	True	'same peptide'	inter	True	homo2mer	Heart	Mus musculus (Mouse)	Schweppe et al. 2017	5	CKMT2	CKMT2	intra	KCRS_MOUSE	Mus musculus (Mouse)	419	PF00217;PF02807;	KCRS_MOUSE	Mus musculus (Mouse)	419	PF00217;PF02807;
1096	P08249	P08249	296	78	ETECTYFSTPLLLGKK	ANVKGYLGPEQLPDCLK			2DFD	X-RAY DIFFRACTION	1.9	A	A	278.0	60.0	-	-	27.125	25.832	False		intra	True	homo2mer	Heart	Mus musculus (Mouse)	Schweppe et al. 2017	5	MDH2	MDH2	intra	MDHM_MOUSE	Mus musculus (Mouse)	338	PF02866;PF00056;	MDHM_MOUSE	Mus musculus (Mouse)	338	PF02866;PF00056;
1097	Q9DB77	Q9DB77	92	375	LASSLTTKGASSFK	AVAQGNLSSADVQAAKNK			7O37	ELECTRON MICROSCOPY	3.2	B	B	78.0	361.0	-	-			False		intra	False		Heart	Mus musculus (Mouse)	Schweppe et al. 2017	5	UQCRC2	UQCRC2	intra	QCR2_MOUSE	Mus musculus (Mouse)	453	PF00675;PF05193;	QCR2_MOUSE	Mus musculus (Mouse)	453	PF00675;PF05193;
1098	Q8VEM8	Q8VEM8	290	204	EKGSTASQVLQR	MYKEEGLNAFYK			afQ8VEM8	ALPHAFOLD	ALPHAFOLD	A	A	290.0	204.0	72.05	94.51	31.712	31.431	False		intra	True		Heart	Mus musculus (Mouse)	Schweppe et al. 2017	5			intra	MPCP_MOUSE	Mus musculus (Mouse)	357	PF00153;	MPCP_MOUSE	Mus musculus (Mouse)	357	PF00153;
1099_4	P09671	P09671	221	130	YTACKK	DFGSFEKFK			1N0J	X-RAY DIFFRACTION	2.2	B	B	197.0	106.0	-	-	22.99	22.368	False		intra	True	homo4mer	Heart	Mus musculus (Mouse)	Schweppe et al. 2017	5	SOD2	SOD2	intra	SODM_MOUSE	Mus musculus (Mouse)	222	PF02777;PF00081;	SODM_MOUSE	Mus musculus (Mouse)	222	PF02777;PF00081;
1100	Q9DB20	Q9DB20	54	51	KLDQVEK	YATALYSAASKEK			afQ9DB20	ALPHAFOLD	ALPHAFOLD	A	A	54.0	51.0	91.77	91.27	10.46	9.05	False		intra	True		Heart	Mus musculus (Mouse)	Schweppe et al. 2017	5	ATP5O	ATP5O	intra	ATPO_MOUSE	Mus musculus (Mouse)	213	PF00213;	ATPO_MOUSE	Mus musculus (Mouse)	213	PF00213;
1101	Q99KI0	Q99KI0	245	549	LTGSLSGWTSPKDVILK	SDFDPGQDTYQHPPKDSSGQR			1B0J	X-RAY DIFFRACTION	2.5	A	A	218.0	522.0	-	-	43.086	40.698	False	'distance above range'	inter	False		Heart	Mus musculus (Mouse)	Schweppe et al. 2017	5	ACO2	ACO2	intra	ACON_MOUSE	Mus musculus (Mouse)	780	PF00330;PF00694;	ACON_MOUSE	Mus musculus (Mouse)	780	PF00330;PF00694;
1102	Q9DCW4	Q9DCW4	11	19	ALVAVKR	VIDFAVKIR			1EFV	X-RAY DIFFRACTION	2.1	B	B	11.0	19.0	-	-	23.339	20.001	False		intra	True		Heart	Mus musculus (Mouse)	Schweppe et al. 2017	5	ETFB	ETFB	intra	ETFB_MOUSE	Mus musculus (Mouse)	255	PF01012;	ETFB_MOUSE	Mus musculus (Mouse)	255	PF01012;
1103	Q99KI0	Q99KI0	739	577	DFAPGKPLKCVIK	LQLLEPFDKWDGKDLEDLQILIK			1B0J	X-RAY DIFFRACTION	2.5	A	A	712.0	550.0	-	-	16.726	15.006	False		intra	True		Heart	Mus musculus (Mouse)	Schweppe et al. 2017	5	ACO2	ACO2	intra	ACON_MOUSE	Mus musculus (Mouse)	780	PF00330;PF00694;	ACON_MOUSE	Mus musculus (Mouse)	780	PF00330;PF00694;
1104	Q8BWT1	Q8BWT1	240	171	LPSVFKK	LPMGMTAENLAAKYNISR			afQ8BWT1	ALPHAFOLD	ALPHAFOLD	A	A	240.0	171.0	97.66	98.63	14.664	13.743	False		intra	True	homo2mer_homo4mer	Heart	Mus musculus (Mouse)	Schweppe et al. 2017	5	ACAA2	ACAA2	intra	THIM_MOUSE	Mus musculus (Mouse)	397	PF02803;PF00108;	THIM_MOUSE	Mus musculus (Mouse)	397	PF02803;PF00108;
1105_9	Q03265	Q03265	175	316	VGLKAPGIIPR	HALIIYDDLSKQAVAYR			6TT7	ELECTRON MICROSCOPY	3.5	C	C	132.0	273.0	-	-	26.132	24.959	False		intra	True		Heart	Mus musculus (Mouse)	Schweppe et al. 2017	5	ATP5A1	ATP5A1	intra	ATPA_MOUSE	Mus musculus (Mouse)	553	PF00006;PF00306;PF02874;	ATPA_MOUSE	Mus musculus (Mouse)	553	PF00006;PF00306;PF02874;
1106	P54071	P54071	360	413	EHQKGRPTSTNPIASIFAWTR	VCVQTVESGAMTKDLAGCIHGLSNVK			5I96	X-RAY DIFFRACTION	1.55	A	A	360.0	413.0	-	-	17.528	16.853	False		intra	True	homo2mer	Heart	Mus musculus (Mouse)	Schweppe et al. 2017	5	IDH2	IDH2	intra	IDHP_MOUSE	Mus musculus (Mouse)	452	PF00180;	IDHP_MOUSE	Mus musculus (Mouse)	452	PF00180;
1107	P42125	P42125	255	270	KATADNLIKQR	EADIQNFTSFISKDSIQK			afP42125	ALPHAFOLD	ALPHAFOLD	A	A	255.0	270.0	98.24	97.24	26.34	25.378	False		intra	True	homo3mer	Heart	Mus musculus (Mouse)	Schweppe et al. 2017	5	ECI1	ECI1	intra	ECI1_MOUSE	Mus musculus (Mouse)	289	PF00378;	ECI1_MOUSE	Mus musculus (Mouse)	289	PF00378;
1108	P08249	P08249	324	203	MIAEAIPELKASIK	VNVPVIGGHAGKTIIPLISQCTPK			2DFD	X-RAY DIFFRACTION	1.9	A	A	306.0	185.0	-	-	16.985	13.396	False		intra	True	homo2mer	Heart	Mus musculus (Mouse)	Schweppe et al. 2017	5	MDH2	MDH2	intra	MDHM_MOUSE	Mus musculus (Mouse)	338	PF02866;PF00056;	MDHM_MOUSE	Mus musculus (Mouse)	338	PF02866;PF00056;
1109	Q8VCW8	Q8VCW8	340	179	KALEAISR	GIVFPKQFK			afQ8VCW8	ALPHAFOLD	ALPHAFOLD	A	A	340.0	179.0	97.81	97.47	21.441	21.34	False		intra	True		Heart	Mus musculus (Mouse)	Schweppe et al. 2017	5			intra	ACSF2_MOUSE	Mus musculus (Mouse)	615	PF00501;PF13193;	ACSF2_MOUSE	Mus musculus (Mouse)	615	PF00501;PF13193;
1110	Q99KI0	Q99KI0	521	506	KFKLEAPDADELPR	NDANPETHAFVTSPEIVTALAIAGTLKFNPETDFLTGK			1B0J	X-RAY DIFFRACTION	2.5	A	A	494.0	479.0	-	-	16.703	16.339	False		intra	True		Heart	Mus musculus (Mouse)	Schweppe et al. 2017	5	ACO2	ACO2	intra	ACON_MOUSE	Mus musculus (Mouse)	780	PF00330;PF00694;	ACON_MOUSE	Mus musculus (Mouse)	780	PF00330;PF00694;
1111	P70404	P70404	194	206	IITKAK	IAEYAFKLAQESGR			6L57	X-RAY DIFFRACTION	2.3	B	B	155.0	167.0	-	-	19.699	18.151	False		intra	True		Heart	Mus musculus (Mouse)	Schweppe et al. 2017	5	IDH3G	IDH3G	intra	IDHG1_MOUSE	Mus musculus (Mouse)	393	PF00180;	IDHG1_MOUSE	Mus musculus (Mouse)	393	PF00180;
1112	Q9CQH3	Q9CQH3	152	176	LKEQEVR	GDGPWYQFPTPEKEFIDHSPK			6G2J	ELECTRON MICROSCOPY	3.3	h	h	106.0	130.0	-	-	37.424	34.893	False	'distance above range'	inter	False		Heart	Mus musculus (Mouse)	Schweppe et al. 2017	5	NDUFB5	NDUFB5	intra	NDUB5_MOUSE	Mus musculus (Mouse)	189	PF09781;	NDUB5_MOUSE	Mus musculus (Mouse)	189	PF09781;
1113	Q99LC5	Q99LC5	62	75	CDKVVQDLCK	VAGVAKVLVAQHDAYK			1T9G	X-RAY DIFFRACTION	2.9	R	R	62.0	75.0	-	-	26.822	17.981	False		intra	True		Heart	Mus musculus (Mouse)	Schweppe et al. 2017	5	ETFA	ETFA	intra	ETFA_MOUSE	Mus musculus (Mouse)	333	PF01012;PF00766;	ETFA_MOUSE	Mus musculus (Mouse)	333	PF01012;PF00766;
1114	Q8BMF4	Q8BMF4	357	357	VFVSPLAKK	VFVSPLAKK			afQ8BMF4	ALPHAFOLD	ALPHAFOLD	A	A	357.0	357.0	84.8	84.8	0.0	0.0	True	'same peptide'	inter	True	homo60mer	Heart	Mus musculus (Mouse)	Schweppe et al. 2017	5	DLAT	DLAT	intra	ODP2_MOUSE	Mus musculus (Mouse)	642	PF00198;PF00364;PF02817;	ODP2_MOUSE	Mus musculus (Mouse)	642	PF00198;PF00364;PF02817;
1115	P54071	P54071	256	282	NTILKAYDGR	TDFDKNKIWYEHR			5I96	X-RAY DIFFRACTION	1.55	A	A	256.0	282.0	-	-	33.796	32.618	False		intra	True	homo2mer	Heart	Mus musculus (Mouse)	Schweppe et al. 2017	5	IDH2	IDH2	intra	IDHP_MOUSE	Mus musculus (Mouse)	452	PF00180;	IDHP_MOUSE	Mus musculus (Mouse)	452	PF00180;
1116_5	P56480	P56480	350	198	ITTTKK	VVDLLAPYAKGGK			2W6E	X-RAY DIFFRACTION	6.5	E	E	300.0	148.0	-	-	13.261	12.344	False		intra	True		Heart	Mus musculus (Mouse)	Schweppe et al. 2017	5	ATP5B	ATP5B	intra	ATPB_MOUSE	Mus musculus (Mouse)	529	PF00006;PF02874;	ATPB_MOUSE	Mus musculus (Mouse)	529	PF00006;PF02874;
1117_2	Q8K1Z0	Q8K1Z0	170	283	LVQLGQAEKR	INDAMNMGHTAKQVK			afQ8K1Z0	ALPHAFOLD	ALPHAFOLD	A	A	170.0	283.0	92.1	76.53	20.773	20.773	False		intra	True	homo2mer	Heart	Mus musculus (Mouse)	Schweppe et al. 2017	5	COQ9	COQ9	intra	COQ9_MOUSE	Mus musculus (Mouse)	313	PF08511;	COQ9_MOUSE	Mus musculus (Mouse)	313	PF08511;
1118	Q99KI0	Q99KI0	458	138	KDIK	VAVPSTIHCDHLIEAQVGGEKDLR			1B0J	X-RAY DIFFRACTION	2.5	A	A	431.0	111.0	-	-	16.71	16.172	False		intra	True		Heart	Mus musculus (Mouse)	Schweppe et al. 2017	5	ACO2	ACO2	intra	ACON_MOUSE	Mus musculus (Mouse)	780	PF00330;PF00694;	ACON_MOUSE	Mus musculus (Mouse)	780	PF00330;PF00694;
1119	Q9DB20	Q9DB20	60	172	KLDQVEKELLR	SFLSPNQILKLEIK			afQ9DB20	ALPHAFOLD	ALPHAFOLD	A	A	60.0	172.0	92.33	84.7	18.367	18.281	False		intra	True		Heart	Mus musculus (Mouse)	Schweppe et al. 2017	5	ATP5O	ATP5O	intra	ATPO_MOUSE	Mus musculus (Mouse)	213	PF00213;	ATPO_MOUSE	Mus musculus (Mouse)	213	PF00213;
1120	Q99LC5	Q99LC5	216	232	SDRPELTGAKVVVSGGR	SGENFKLLYDLADQLHAAVGASR			afQ99LC5	ALPHAFOLD	ALPHAFOLD	A	A	216.0	232.0	96.81	97.36	30.154	22.094	False		intra	True		Heart	Mus musculus (Mouse)	Schweppe et al. 2017	5	ETFA	ETFA	intra	ETFA_MOUSE	Mus musculus (Mouse)	333	PF01012;PF00766;	ETFA_MOUSE	Mus musculus (Mouse)	333	PF01012;PF00766;
1121	Q03265	Q03265	175	218	VGLKAPGIIPR	QTGKTSIAIDTIINQK			6TT7	ELECTRON MICROSCOPY	3.5	A	A	132.0	175.0	-	-	42.652	30.161	False	'distance above range'	inter	False		Heart	Mus musculus (Mouse)	Schweppe et al. 2017	5	ATP5A1	ATP5A1	intra	ATPA_MOUSE	Mus musculus (Mouse)	553	PF00006;PF00306;PF02874;	ATPA_MOUSE	Mus musculus (Mouse)	553	PF00006;PF00306;PF02874;
1122	P56480	P56480	522	124	ADKLAEEHGS	GQKVLDSGAPIKIPVGPETLGR			2W6E	X-RAY DIFFRACTION	6.5	D	D	472.0	74.0	-	-			False		intra	False		Heart	Mus musculus (Mouse)	Schweppe et al. 2017	5	ATP5B	ATP5B	intra	ATPB_MOUSE	Mus musculus (Mouse)	529	PF00006;PF02874;	ATPB_MOUSE	Mus musculus (Mouse)	529	PF00006;PF02874;
1123	Q99KI0	Q99KI0	517	411	FNPETDFLTGKDGKK	CKSQFTITPGSEQIR			1B0J	X-RAY DIFFRACTION	2.5	A	A	490.0	384.0	-	-	13.472	13.409	False		intra	True		Heart	Mus musculus (Mouse)	Schweppe et al. 2017	5	ACO2	ACO2	intra	ACON_MOUSE	Mus musculus (Mouse)	780	PF00330;PF00694;	ACON_MOUSE	Mus musculus (Mouse)	780	PF00330;PF00694;
1124	O35129	O35129	262	262	AAQNISKTIATSQNR	AAQNISKTIATSQNR			afO35129	ALPHAFOLD	ALPHAFOLD	A	A	262.0	262.0	84.75	84.75	0.0	0.0	True	'same peptide'	inter	True	homo2mer_homo3mer	Heart	Mus musculus (Mouse)	Schweppe et al. 2017	5	PHB2	PHB2	intra	PHB2_MOUSE	Mus musculus (Mouse)	299	PF01145;	PHB2_MOUSE	Mus musculus (Mouse)	299	PF01145;
1125	Q99NB1	Q99NB1	389	615	LLLKYGDAWVK	IAKYAVPDQILVVK			afQ99NB1	ALPHAFOLD	ALPHAFOLD	A	A	389.0	615.0	78.26	91.39	20.791	20.791	False		intra	True		Heart	Mus musculus (Mouse)	Schweppe et al. 2017	5			intra	ACS2L_MOUSE	Mus musculus (Mouse)	682	PF16177;PF00501;PF13193;	ACS2L_MOUSE	Mus musculus (Mouse)	682	PF16177;PF00501;PF13193;
1126_26	Q8CGK3	Q8CGK3	357	382	KEFELSK	KYLLQEQLK			7NFY	ELECTRON MICROSCOPY	3.9	E	B	368.0	393.0	-	-	16.761	15.512	False		inter	True	homo6mer	Heart	Mus musculus (Mouse)	Schweppe et al. 2017	5	LONP1	LONP1	intra	LONM_MOUSE	Mus musculus (Mouse)	949	PF00004;PF05362;PF02190;	LONM_MOUSE	Mus musculus (Mouse)	949	PF00004;PF05362;PF02190;
1127	Q922D8	Q922D8	488	313	KFSDIQIR	LNLKTPVPSDIAISR			afQ922D8	ALPHAFOLD	ALPHAFOLD	A	A	488.0	313.0	93.99	96.06			False		intra	False	homo2mer	Liver	Mus musculus (Mouse)	Schweppe et al. 2017	5			intra	C1TC_MOUSE	Mus musculus (Mouse)	935	PF01268;PF00763;PF02882;	C1TC_MOUSE	Mus musculus (Mouse)	935	PF01268;PF00763;PF02882;
1128	Q8QZS1	Q8QZS1	220	249	AGIATHFVDSEKLR	SPSAEDVAGVLESYHAKSK			afQ8QZS1	ALPHAFOLD	ALPHAFOLD	A	A	220.0	249.0	98.36	97.14	8.037	8.037	False		intra	True		Heart	Mus musculus (Mouse)	Schweppe et al. 2017	5	HIBCH	HIBCH	intra	HIBCH_MOUSE	Mus musculus (Mouse)	385		HIBCH_MOUSE	Mus musculus (Mouse)	385
1129	Q99KI0	Q99KI0	305	50	KYLSK	YDLLEKNINIVR			1B0J	X-RAY DIFFRACTION	2.5	A	A	278.0	23.0	-	-	35.946	29.123	False	'distance above range'	inter	False		Heart	Mus musculus (Mouse)	Schweppe et al. 2017	5	ACO2	ACO2	intra	ACON_MOUSE	Mus musculus (Mouse)	780	PF00330;PF00694;	ACON_MOUSE	Mus musculus (Mouse)	780	PF00330;PF00694;
1130	B1AR13	B1AR13	96	65	TGLSPLKFK	LELVAGKTYR			afB1AR13	ALPHAFOLD	ALPHAFOLD	A	A	96.0	65.0	98.24	98.23	14.924	11.721	False		intra	True		Heart	Mus musculus (Mouse)	Schweppe et al. 2017	5			intra	CISD3_MOUSE	Mus musculus (Mouse)	137	PF09360;	CISD3_MOUSE	Mus musculus (Mouse)	137	PF09360;
1131	Q8BKZ9	Q8BKZ9	321	394	DLVKDDIK	GIQEIADSVKVLSK			afQ8BKZ9	ALPHAFOLD	ALPHAFOLD	A	A	321.0	394.0	90.64	93.03	25.92	19.628	False		intra	True		Heart	Mus musculus (Mouse)	Schweppe et al. 2017	5	PDHX	PDHX	intra	ODPX_MOUSE	Mus musculus (Mouse)	501	PF00198;PF00364;PF02817;	ODPX_MOUSE	Mus musculus (Mouse)	501	PF00198;PF00364;PF02817;
1132	P54071	P54071	243	400	KWPLYLSTK	FAQTLEKVCVQTVESGAMTK			5I96	X-RAY DIFFRACTION	1.55	A	A	243.0	400.0	-	-	17.835	17.834	False		intra	True	homo2mer	Heart	Mus musculus (Mouse)	Schweppe et al. 2017	5	IDH2	IDH2	intra	IDHP_MOUSE	Mus musculus (Mouse)	452	PF00180;	IDHP_MOUSE	Mus musculus (Mouse)	452	PF00180;
1133	Q03265	Q03265	531	506	SDGKISEQSDAK	ITKFENAFLSHVISQHQSLLGNIR			6TT7	ELECTRON MICROSCOPY	3.5	A	A	488.0	463.0	-	-	31.807	28.749	False		intra	True		Heart	Mus musculus (Mouse)	Schweppe et al. 2017	5	ATP5A1	ATP5A1	intra	ATPA_MOUSE	Mus musculus (Mouse)	553	PF00006;PF00306;PF02874;	ATPA_MOUSE	Mus musculus (Mouse)	553	PF00006;PF00306;PF02874;
1134	Q8BMS1	Q8BMS1	728	326	FVDLYGAQKVVDR	AGLEQGSDAGYLAESQKFGELALTK			afQ8BMS1	ALPHAFOLD	ALPHAFOLD	A	A	728.0	326.0	97.54	98.72	29.248	29.174	False		intra	True		Heart	Mus musculus (Mouse)	Schweppe et al. 2017	5	HADHA	HADHA	intra	ECHA_MOUSE	Mus musculus (Mouse)	763	PF00725;PF02737;PF00378;	ECHA_MOUSE	Mus musculus (Mouse)	763	PF00725;PF02737;PF00378;
1135	Q8K370	Q8K370	1056	948	MELKNQSR	TAFGKPLVEQGTILADIAR			afQ8K370	ALPHAFOLD	ALPHAFOLD	A	A	1056.0	948.0	84.52	89.01			False		intra	False	homo2mer_homo4mer	Heart	Mus musculus (Mouse)	Schweppe et al. 2017	5	ACAD10	ACAD10	intra	ACD10_MOUSE	Mus musculus (Mouse)	1069	PF00441;PF02770;PF02771;PF01636;PF13419;	ACD10_MOUSE	Mus musculus (Mouse)	1069	PF00441;PF02770;PF02771;PF01636;PF13419;
1136	Q62425	Q62425	76	74	LKKEGPDF	FYSVNVDYSKLKK			afQ62425	ALPHAFOLD	ALPHAFOLD	A	A	76.0	74.0	88.94	92.7	9.24	7.79	True	'peptides overlap'	inter	True		Heart	Mus musculus (Mouse)	Schweppe et al. 2017	5	NDUFA4	NDUFA4	intra	NDUA4_MOUSE	Mus musculus (Mouse)	82	PF06522;	NDUA4_MOUSE	Mus musculus (Mouse)	82	PF06522;
1137	Q03265	Q03265	167	539	GPIGSKTR	ISEQSDAKLK			6TT7	ELECTRON MICROSCOPY	3.5	A	A	124.0	496.0	-	-			False		intra	False		Heart	Mus musculus (Mouse)	Schweppe et al. 2017	5	ATP5A1	ATP5A1	intra	ATPA_MOUSE	Mus musculus (Mouse)	553	PF00006;PF00306;PF02874;	ATPA_MOUSE	Mus musculus (Mouse)	553	PF00006;PF00306;PF02874;
1138	P08249	P08249	328	314	ASIKKGEDFVK	ITPFEEKMIAEAIPELK			2DFD	X-RAY DIFFRACTION	1.9	A	A	310.0	296.0	-	-	25.169	22.966	False		intra	True	homo2mer	Heart	Mus musculus (Mouse)	Schweppe et al. 2017	5	MDH2	MDH2	intra	MDHM_MOUSE	Mus musculus (Mouse)	338	PF02866;PF00056;	MDHM_MOUSE	Mus musculus (Mouse)	338	PF02866;PF00056;
1139	P32020	P32020	544	511	LQNLQLQPGKAK	ADCTITMADSDLLALMTGKMNPQSAFFQGK			afP32020	ALPHAFOLD	ALPHAFOLD	A	A	544.0	511.0	37.55	84.08			False		intra	False	homo2mer	Liver	Mus musculus (Mouse)	Schweppe et al. 2017	5			intra	SCP2_MOUSE	Mus musculus (Mouse)	547	PF02036;PF02803;PF00108;	SCP2_MOUSE	Mus musculus (Mouse)	547	PF02036;PF02803;PF00108;
1140_137	Q64433	Q64433	56	54	GKSGEIEPVSVK	VLQATVVAVGSGGKGK			4PJ1	X-RAY DIFFRACTION	3.15	V	W	56.0	54.0	-	-	5.04	5.035	False		inter	True		Heart	Mus musculus (Mouse)	Schweppe et al. 2017	5	HSPE1	HSPE1	intra	CH10_MOUSE	Mus musculus (Mouse)	102	PF00166;	CH10_MOUSE	Mus musculus (Mouse)	102	PF00166;
1141	Q9CQ62	Q9CQ62	246	49	TKGAFSR	FFQPVLKPMLPPDAFQGK			afQ9CQ62	ALPHAFOLD	ALPHAFOLD	A	A	246.0	49.0	73.36	96.17	22.113	21.353	False		intra	True	homo2mer_homo4mer	Heart	Mus musculus (Mouse)	Schweppe et al. 2017	5	DECR1	DECR1	intra	DECR_MOUSE	Mus musculus (Mouse)	335		DECR_MOUSE	Mus musculus (Mouse)	335
1142	Q8BWT1	Q8BWT1	306	340	KAGLSLK	ALDLDPSKTNVSGGAIALGHPLGGSGSR			afQ8BWT1	ALPHAFOLD	ALPHAFOLD	A	A	306.0	340.0	97.59	98.77	21.863	20.525	False		intra	True	homo2mer_homo4mer	Heart	Mus musculus (Mouse)	Schweppe et al. 2017	5	ACAA2	ACAA2	intra	THIM_MOUSE	Mus musculus (Mouse)	397	PF02803;PF00108;	THIM_MOUSE	Mus musculus (Mouse)	397	PF02803;PF00108;
1143_5	Q03265	Q03265	167	126	GPIGSKTR	LIKEGDVVKR			6TT7	ELECTRON MICROSCOPY	3.5	B	B	124.0	83.0	-	-	38.277	35.329	False	'distance above range'	inter	False		Heart	Mus musculus (Mouse)	Schweppe et al. 2017	5	ATP5A1	ATP5A1	intra	ATPA_MOUSE	Mus musculus (Mouse)	553	PF00006;PF00306;PF02874;	ATPA_MOUSE	Mus musculus (Mouse)	553	PF00006;PF00306;PF02874;
1144_16	P97807	P97807	220	210	SKEFAQVIK	VLLPGLQKLHDALSAK			3E04	X-RAY DIFFRACTION	1.95	D	D	223.0	213.0	-	-	17.513	15.975	False		intra	True	homo4mer	Heart	Mus musculus (Mouse)	Schweppe et al. 2017	5	FH1	FH1	intra	FUMH_MOUSE	Mus musculus (Mouse)	507	PF10415;PF00206;	FUMH_MOUSE	Mus musculus (Mouse)	507	PF10415;PF00206;
1145	P54071	P54071	384	360	GKLDGNQDLIR	EHQKGRPTSTNPIASIFAWTR			5I96	X-RAY DIFFRACTION	1.55	A	A	384.0	360.0	-	-	56.028	42.687	False	'distance above range'	inter	False	homo2mer	Heart	Mus musculus (Mouse)	Schweppe et al. 2017	5	IDH2	IDH2	intra	IDHP_MOUSE	Mus musculus (Mouse)	452	PF00180;	IDHP_MOUSE	Mus musculus (Mouse)	452	PF00180;
1146	Q9D172	Q9D172	114	201	GKITSLAQLNAANHDAAIFPGGFGAAK	GVEVTVGHEQEEGGKWPYAGTAEAIK			afQ9D172	ALPHAFOLD	ALPHAFOLD	A	A	114.0	201.0	98.48	97.09	45.223	36.056	False	'distance above range'	inter	False	homo2mer	Heart	Mus musculus (Mouse)	Schweppe et al. 2017	5	D10JHU81E	D10JHU81E	intra	GAL3A_MOUSE	Mus musculus (Mouse)	266		GAL3A_MOUSE	Mus musculus (Mouse)	266
1147	Q9Z2I9	Q9Z2I9	108	139	GKGTFTSGLK	AVSSQMIGQKLITK			6G4Q	X-RAY DIFFRACTION	2.59	B	B	108.0	139.0	-	-	17.74	15.449	False		intra	True		Heart	Mus musculus (Mouse)	Schweppe et al. 2017	5	SUCLA2	SUCLA2	intra	SUCB1_MOUSE	Mus musculus (Mouse)	463	PF08442;PF00549;	SUCB1_MOUSE	Mus musculus (Mouse)	463	PF08442;PF00549;
1148	Q8BWT1	Q8BWT1	137	214	FGTKFGLDLK	GKQTMQVDEHARPQTTLEQLQK			afQ8BWT1	ALPHAFOLD	ALPHAFOLD	A	A	137.0	214.0	95.96	97.18			False		intra	False	homo2mer_homo4mer	Heart	Mus musculus (Mouse)	Schweppe et al. 2017	5	ACAA2	ACAA2	intra	THIM_MOUSE	Mus musculus (Mouse)	397	PF02803;PF00108;	THIM_MOUSE	Mus musculus (Mouse)	397	PF02803;PF00108;
1149	P54071	P54071	166	155	LVPGWTKPITIGR	NILGGTVFREPIICKNIPR			5I96	X-RAY DIFFRACTION	1.55	A	A	166.0	155.0	-	-	12.025	11.324	False		intra	True	homo2mer	Heart	Mus musculus (Mouse)	Schweppe et al. 2017-Liu et al. 2018	5	IDH2	IDH2	intra	IDHP_MOUSE	Mus musculus (Mouse)	452	PF00180;	IDHP_MOUSE	Mus musculus (Mouse)	452	PF00180;
1150_10	P08249	P08249	105	91	KPGMTR	GYLGPEQLPDCLKGCDVVVIPAGVPR			2DFD	X-RAY DIFFRACTION	1.9	C	B	87.0	73.0	-	-	30.225	29.005	False		inter	True	homo2mer	Heart	Mus musculus (Mouse)	Schweppe et al. 2017	5	MDH2	MDH2	intra	MDHM_MOUSE	Mus musculus (Mouse)	338	PF02866;PF00056;	MDHM_MOUSE	Mus musculus (Mouse)	338	PF02866;PF00056;
1151	Q8QZT1	Q8QZT1	260	240	VDFSKVPK	FASEITPITISVKGKPDVVVK			afQ8QZT1	ALPHAFOLD	ALPHAFOLD	A	A	260.0	240.0	97.26	93.22	38.497	38.116	False	'distance above range'	inter	False	homo4mer	Heart	Mus musculus (Mouse)	Schweppe et al. 2017	5	ACAT1	ACAT1	intra	THIL_MOUSE	Mus musculus (Mouse)	424	PF02803;PF00108;	THIL_MOUSE	Mus musculus (Mouse)	424	PF02803;PF00108;
1152	Q3ULD5	Q3ULD5	70	141	LGGSEKAR	VSGVECMIVANDATVKGGTYYPVTVK			afQ3ULD5	ALPHAFOLD	ALPHAFOLD	A	A	70.0	141.0	97.98	96.9	13.402	12.879	False		intra	True	homo6mer	Heart	Mus musculus (Mouse)	Schweppe et al. 2017	5	MCCC2	MCCC2	intra	MCCB_MOUSE	Mus musculus (Mouse)	563	PF01039;	MCCB_MOUSE	Mus musculus (Mouse)	563	PF01039;
1153	Q03265	Q03265	261	167	STVAQLVKR	VVDALGNAIDGKGPIGSKTR			6TT7	ELECTRON MICROSCOPY	3.5	A	A	218.0	124.0	-	-	31.301	28.934	False		intra	True		Heart	Mus musculus (Mouse)	Schweppe et al. 2017	5	ATP5A1	ATP5A1	intra	ATPA_MOUSE	Mus musculus (Mouse)	553	PF00006;PF00306;PF02874;	ATPA_MOUSE	Mus musculus (Mouse)	553	PF00006;PF00306;PF02874;
1154	Q9DC69	Q9DC69	113	157	DKDSIRK	AIAQASKEAGVER			6G2J	ELECTRON MICROSCOPY	3.3	P	P	78.0	122.0	-	-	15.355	14.567	False		intra	True		Heart	Mus musculus (Mouse)	Schweppe et al. 2017	5	NDUFA9	NDUFA9	intra	NDUA9_MOUSE	Mus musculus (Mouse)	377	PF05368;	NDUA9_MOUSE	Mus musculus (Mouse)	377	PF05368;
1155_2	Q61425	Q61425	241	202	GDASKEDIDTAMK	TFESLVDFCKTLGK			3HDH	X-RAY DIFFRACTION	2.8	A	B	229.0	190.0	-	-	21.334	20.556	False		inter	True	homo2mer	Heart	Mus musculus (Mouse)	Schweppe et al. 2017	5	HADH	HADH	intra	HCDH_MOUSE	Mus musculus (Mouse)	314	PF00725;PF02737;	HCDH_MOUSE	Mus musculus (Mouse)	314	PF00725;PF02737;
1156	P08249	P08249	185	215	ANTFVAELKGLDPAR	TIIPLISQCTPKVDFPQDQLATLTGR			2DFD	X-RAY DIFFRACTION	1.9	A	A	167.0	197.0	-	-	11.557	10.125	False		intra	True	homo2mer	Heart	Mus musculus (Mouse)	Schweppe et al. 2017	5	MDH2	MDH2	intra	MDHM_MOUSE	Mus musculus (Mouse)	338	PF02866;PF00056;	MDHM_MOUSE	Mus musculus (Mouse)	338	PF02866;PF00056;
1157_4	O08528	O08528	777	763	LKTR	NILIDFTKR			5HEX	X-RAY DIFFRACTION	2.73	B	B	777.0	763.0	-	-	11.314	11.308	False		intra	True	homo2mer	Heart	Mus musculus (Mouse)	Schweppe et al. 2017	5			intra	HXK2_MOUSE	Mus musculus (Mouse)	917	PF00349;PF03727;	HXK2_MOUSE	Mus musculus (Mouse)	917	PF00349;PF03727;
1158	Q99NB1	Q99NB1	615	606	IAKYAVPDQILVVK	DNISDENMVVNELKLSVATK			afQ99NB1	ALPHAFOLD	ALPHAFOLD	A	A	615.0	606.0	91.39	95.41	9.833	9.58	False		intra	True		Heart	Mus musculus (Mouse)	Schweppe et al. 2017	5			intra	ACS2L_MOUSE	Mus musculus (Mouse)	682	PF16177;PF00501;PF13193;	ACS2L_MOUSE	Mus musculus (Mouse)	682	PF16177;PF00501;PF13193;
1159	O35857	O35857	172	157	LGKTAAFK	TAKQSAESVSK			afO35857	ALPHAFOLD	ALPHAFOLD	A	A	172.0	157.0	52.06	35.52			False		intra	False		Heart	Mus musculus (Mouse)	Schweppe et al. 2017	5	TIMM44	TIMM44	intra	TIM44_MOUSE	Mus musculus (Mouse)	452	PF04280;	TIM44_MOUSE	Mus musculus (Mouse)	452	PF04280;
1160_3	Q9CZU6	Q9CZU6	393	450	IVPNILLEQGKAK	ALGFPLERPKSMSTDGLMK			5UQS	X-RAY DIFFRACTION	1.6	C	A	393.0	450.0	-	-	23.682	23.541	False		inter	True	homo2mer_homo4mer	Heart	Mus musculus (Mouse)	Schweppe et al. 2017	5	CS	CS	intra	CISY_MOUSE	Mus musculus (Mouse)	464	PF00285;	CISY_MOUSE	Mus musculus (Mouse)	464	PF00285;
1161	Q99JY0	Q99JY0	202	189	LSLLSKFR	MMLDLNKAK			afQ99JY0	ALPHAFOLD	ALPHAFOLD	A	A	202.0	189.0	94.16	94.53	14.358	14.117	False		intra	True		Heart	Mus musculus (Mouse)	Schweppe et al. 2017	5			intra	ECHB_MOUSE	Mus musculus (Mouse)	475	PF02803;PF00108;	ECHB_MOUSE	Mus musculus (Mouse)	475	PF02803;PF00108;
1162	Q8BMS1	Q8BMS1	457	489	HKVLK	EVESVTPEHCIFASNTSALPINQIAAVSKRPEK			afQ8BMS1	ALPHAFOLD	ALPHAFOLD	A	A	457.0	489.0	98.08	98.08	16.106	14.351	False		intra	True		Heart	Mus musculus (Mouse)	Schweppe et al. 2017	5	HADHA	HADHA	intra	ECHA_MOUSE	Mus musculus (Mouse)	763	PF00725;PF02737;PF00378;	ECHA_MOUSE	Mus musculus (Mouse)	763	PF00725;PF02737;PF00378;
1163	Q03265	Q03265	175	503	VGLKAPGIIPR	GYLDKLEPSKITK			6TT7	ELECTRON MICROSCOPY	3.5	A	A	132.0	460.0	-	-			False		intra	False		Heart	Mus musculus (Mouse)	Schweppe et al. 2017	5	ATP5A1	ATP5A1	intra	ATPA_MOUSE	Mus musculus (Mouse)	553	PF00006;PF00306;PF02874;	ATPA_MOUSE	Mus musculus (Mouse)	553	PF00006;PF00306;PF02874;
1164	P50544	P50544	279	481	EKITAFVVER	LFVALQGCMDKGKELTGLGNALK			afP50544	ALPHAFOLD	ALPHAFOLD	A	A	279.0	481.0	96.59	93.55	30.912	29.18	False		intra	True	homo2mer	Heart	Mus musculus (Mouse)	Schweppe et al. 2017	5	ACADVL	ACADVL	intra	ACADV_MOUSE	Mus musculus (Mouse)	656	PF00441;PF02770;PF02771;	ACADV_MOUSE	Mus musculus (Mouse)	656	PF00441;PF02770;PF02771;
1165	Q91VD9	Q91VD9	298	607	FAYDGLKR	AQQTKVAVTPPGLAR			6G2J	ELECTRON MICROSCOPY	3.3	G	G	275.0	584.0	-	-	21.776	20.443	False		intra	True		Heart	Mus musculus (Mouse)	Schweppe et al. 2017	5	NDUFS1	NDUFS1	intra	NDUS1_MOUSE	Mus musculus (Mouse)	727	PF00384;PF10588;PF09326;	NDUS1_MOUSE	Mus musculus (Mouse)	727	PF00384;PF10588;PF09326;
1166	Q8BWT1	Q8BWT1	306	25	KAGLSLK	TPFGAYGGLLKDFSATDLTEFAAR			afQ8BWT1	ALPHAFOLD	ALPHAFOLD	A	A	306.0	25.0	97.59	98.67	50.055	39.983	False	'distance above range'	inter	False	homo2mer_homo4mer	Heart	Mus musculus (Mouse)	Schweppe et al. 2017	5	ACAA2	ACAA2	intra	THIM_MOUSE	Mus musculus (Mouse)	397	PF02803;PF00108;	THIM_MOUSE	Mus musculus (Mouse)	397	PF02803;PF00108;
1167_4	P54071	P54071	48	106	IKVEKPVVEMDGDEMTR	DQTNDQVTIDSALATQKYSVAVK			5I96	X-RAY DIFFRACTION	1.55	B	B	48.0	106.0	-	-	10.433	10.273	False		intra	True	homo2mer	Heart	Mus musculus (Mouse)	Schweppe et al. 2017	5	IDH2	IDH2	intra	IDHP_MOUSE	Mus musculus (Mouse)	452	PF00180;	IDHP_MOUSE	Mus musculus (Mouse)	452	PF00180;
1168	P50544	P50544	483	52	GKELTGLGNALK	EATQAVLDKPETLSSDASTR			afP50544	ALPHAFOLD	ALPHAFOLD	A	A	483.0	52.0	92.5	29.53			False		intra	False	homo2mer	Heart	Mus musculus (Mouse)	Schweppe et al. 2017	5	ACADVL	ACADVL	intra	ACADV_MOUSE	Mus musculus (Mouse)	656	PF00441;PF02770;PF02771;	ACADV_MOUSE	Mus musculus (Mouse)	656	PF00441;PF02770;PF02771;
1169	P63038	P63038	75	516	VTKDGVTVAK	ILQSSSEVGYDAMLGDFVNMVEKGIIDPTK			7AZP	ELECTRON MICROSCOPY	3.5	A	A	49.0	490.0	-	-	22.022	21.852	False		intra	True	homo14mer	Heart	Mus musculus (Mouse)	Schweppe et al. 2017	5	HSPD1	HSPD1	intra	CH60_MOUSE	Mus musculus (Mouse)	573	PF00118;	CH60_MOUSE	Mus musculus (Mouse)	573	PF00118;
1170	Q99KI0	Q99KI0	50	549	YDLLEKNINIVR	SDFDPGQDTYQHPPKDSSGQR			1B0J	X-RAY DIFFRACTION	2.5	A	A	23.0	522.0	-	-	29.289	29.153	False		intra	True		Heart	Mus musculus (Mouse)	Schweppe et al. 2017	5	ACO2	ACO2	intra	ACON_MOUSE	Mus musculus (Mouse)	780	PF00330;PF00694;	ACON_MOUSE	Mus musculus (Mouse)	780	PF00330;PF00694;
1171	P45952	P45952	212	173	SNPDPKVPASK	MTEQPMMCAYCVTEPSAGSDVAAIKTK			afP45952	ALPHAFOLD	ALPHAFOLD	A	A	212.0	173.0	93.82	97.44	17.696	15.698	False		intra	True	homo4mer	Heart	Mus musculus (Mouse)	Schweppe et al. 2017	5	ACADM	ACADM	intra	ACADM_MOUSE	Mus musculus (Mouse)	421	PF00441;PF02770;PF02771;	ACADM_MOUSE	Mus musculus (Mouse)	421	PF00441;PF02770;PF02771;
1172	Q99JY0	Q99JY0	333	448	ALAMGYKPK	KDGGQYALVAACAAGGQGHAMIVEAYPK			5ZQZ	ELECTRON MICROSCOPY	4.2	B	B	332.0	447.0	-	-	15.822	15.636	False		intra	True		Heart	Mus musculus (Mouse)	Schweppe et al. 2017	5			intra	ECHB_MOUSE	Mus musculus (Mouse)	475	PF02803;PF00108;	ECHB_MOUSE	Mus musculus (Mouse)	475	PF02803;PF00108;
1173_4	Q8C196	Q8C196	307	757	EPLFGISTGNIITGLAAGAKSYK	NVVSGKTSACFEPSLDYMVTK			6UEL	X-RAY DIFFRACTION	1.9	B	B	307.0	757.0	-	-	25.818	25.804	False		intra	True		Liver	Mus musculus (Mouse)	Schweppe et al. 2017	5			intra	CPSM_MOUSE	Mus musculus (Mouse)	1500	PF02786;PF02787;PF00988;PF00117;PF02142;	CPSM_MOUSE	Mus musculus (Mouse)	1500	PF02786;PF02787;PF00988;PF00117;PF02142;
1174	Q99KI0	Q99KI0	776	573	MKELQQ	LQLLEPFDKWDGKDLEDLQILIK			1B0J	X-RAY DIFFRACTION	2.5	A	A	749.0	546.0	-	-	11.514	11.441	False		intra	True		Heart	Mus musculus (Mouse)	Schweppe et al. 2017	5	ACO2	ACO2	intra	ACON_MOUSE	Mus musculus (Mouse)	780	PF00330;PF00694;	ACON_MOUSE	Mus musculus (Mouse)	780	PF00330;PF00694;
1175_4	Q9R0H0	Q9R0H0	216	241	EIGTHKPLPGITVGDIGPK	FGYEEMDNGYLKMDNYR			1IS2	X-RAY DIFFRACTION	2.2	B	B	216.0	241.0	-	-	17.591	15.684	False		intra	True	homo2mer	Liver	Mus musculus (Mouse)	Schweppe et al. 2017	5			intra	ACOX1_MOUSE	Mus musculus (Mouse)	661	PF01756;PF02770;PF14749;	ACOX1_MOUSE	Mus musculus (Mouse)	661	PF01756;PF02770;PF14749;
1176	O08749	O08749	505	143	EANLAAAFGKPINF	ALTGGIAHLFKQNK			3RNM	X-RAY DIFFRACTION	2.4	A	A	470.0	108.0	-	-			False		intra	False	homo2mer	Heart	Mus musculus (Mouse)	Schweppe et al. 2017	5	DLD	DLD	intra	DLDH_MOUSE	Mus musculus (Mouse)	509	PF07992;PF02852;	DLDH_MOUSE	Mus musculus (Mouse)	509	PF07992;PF02852;
1177	Q924X2	Q924X2	221	214	LQKYLVLK	EFQDKTAPR			afQ924X2	ALPHAFOLD	ALPHAFOLD	A	A	221.0	214.0	97.97	97.09	15.333	13.549	False		intra	True		Heart	Mus musculus (Mouse)	Schweppe et al. 2017	5			intra	CPT1B_MOUSE	Mus musculus (Mouse)	772	PF00755;PF16484;	CPT1B_MOUSE	Mus musculus (Mouse)	772	PF00755;PF16484;
1178	Q8K2B3	Q8K2B3	182	167	FGKGGQAHR	TEDGKIYQR			6VAX	X-RAY DIFFRACTION	2.59	A	A	182.0	167.0	-	-	27.542	25.124	False		intra	True		Heart	Mus musculus (Mouse)	Schweppe et al. 2017	5	SDHA	SDHA	intra	SDHA_MOUSE	Mus musculus (Mouse)	664	PF00890;PF02910;	SDHA_MOUSE	Mus musculus (Mouse)	664	PF00890;PF02910;
1179	Q99KI0	Q99KI0	144	549	AKDINQEVYNFLATAGAK	SDFDPGQDTYQHPPKDSSGQR			1B0J	X-RAY DIFFRACTION	2.5	A	A	117.0	522.0	-	-	27.633	25.704	False		intra	True		Heart	Mus musculus (Mouse)	Schweppe et al. 2017	5	ACO2	ACO2	intra	ACON_MOUSE	Mus musculus (Mouse)	780	PF00330;PF00694;	ACON_MOUSE	Mus musculus (Mouse)	780	PF00330;PF00694;
1180	Q99KI0	Q99KI0	517	138	FNPETDFLTGKDGK	VAVPSTIHCDHLIEAQVGGEKDLRR			1B0J	X-RAY DIFFRACTION	2.5	A	A	490.0	111.0	-	-	31.627	31.53	False		intra	True		Heart	Mus musculus (Mouse)	Schweppe et al. 2017	5	ACO2	ACO2	intra	ACON_MOUSE	Mus musculus (Mouse)	780	PF00330;PF00694;	ACON_MOUSE	Mus musculus (Mouse)	780	PF00330;PF00694;
1181_4	Q9CZU6	Q9CZU6	103	382	GYSIPECQKMLPK	LVAQLYKIVPNILLEQGK			5UQS	X-RAY DIFFRACTION	1.6	C	C	103.0	382.0	-	-	25.966	25.962	False		intra	True	homo2mer_homo4mer	Heart	Mus musculus (Mouse)	Schweppe et al. 2017	5	CS	CS	intra	CISY_MOUSE	Mus musculus (Mouse)	464	PF00285;	CISY_MOUSE	Mus musculus (Mouse)	464	PF00285;
1182	P19783	P19783	78	60	DEKVQLYR	DYPLPDVAHVTMLSASQKALK			7O37	ELECTRON MICROSCOPY	3.2	d	d	56.0	38.0	-	-	20.596	16.842	False		intra	True		Heart	Mus musculus (Mouse)	Schweppe et al. 2017	5	COX4I1	COX4I1	intra	COX41_MOUSE	Mus musculus (Mouse)	169	PF02936;	COX41_MOUSE	Mus musculus (Mouse)	169	PF02936;
1183_37	Q6P8J7	Q6P8J7	344	128	FSKILENLR	TVGMVAGDEESYEVFADLFDPVIKLR			4Z9M	X-RAY DIFFRACTION	2.1	E	E	344.0	128.0	-	-	21.938	21.674	False		intra	True	homo2mer	Heart	Mus musculus (Mouse)	Schweppe et al. 2017	5	CKMT2	CKMT2	intra	KCRS_MOUSE	Mus musculus (Mouse)	419	PF00217;PF02807;	KCRS_MOUSE	Mus musculus (Mouse)	419	PF00217;PF02807;
1184	Q8CAQ8	Q8CAQ8	281	384	TVEGALKER	ELDSITPDITPGWKGMSISDLAGK			afQ8CAQ8	ALPHAFOLD	ALPHAFOLD	A	A	281.0	384.0	90.93	39.3			False		intra	False		Brain	Mus musculus (Mouse)	Schweppe et al. 2017	5	IMMT	IMMT	intra	MIC60_MOUSE	Mus musculus (Mouse)	757	PF09731;	MIC60_MOUSE	Mus musculus (Mouse)	757	PF09731;
1185	Q8BW75	Q8BW75	351	136	KLVR	TMDEMGQEIPSDAPWKAPLAEEWDYMTMK			afQ8BW75	ALPHAFOLD	ALPHAFOLD	A	A	351.0	136.0	98.05	98.68	47.419	37.934	False	'distance above range'	inter	False	homo2mer	Brain	Mus musculus (Mouse)	Schweppe et al. 2017	5			intra	AOFB_MOUSE	Mus musculus (Mouse)	520	PF01593;	AOFB_MOUSE	Mus musculus (Mouse)	520	PF01593;
1186_31	Q64433	Q64433	8	66	KFLPLFDR	SGEIEPVSVKVGDK			4PJ1	X-RAY DIFFRACTION	3.15	O	O	8.0	66.0	-	-	21.885	19.777	False		intra	True		Heart	Mus musculus (Mouse)	Schweppe et al. 2017	5	HSPE1	HSPE1	intra	CH10_MOUSE	Mus musculus (Mouse)	102	PF00166;	CH10_MOUSE	Mus musculus (Mouse)	102	PF00166;
1187	P42125	P42125	76	270	LENDKSIR	EADIQNFTSFISKDSIQK			afP42125	ALPHAFOLD	ALPHAFOLD	A	A	76.0	270.0	92.16	97.24	50.87	46.857	False	'distance above range'	inter	False	homo3mer	Heart	Mus musculus (Mouse)	Schweppe et al. 2017	5	ECI1	ECI1	intra	ECI1_MOUSE	Mus musculus (Mouse)	289	PF00378;	ECI1_MOUSE	Mus musculus (Mouse)	289	PF00378;
1188_81	P20108	P20108	254	242	EYFEKVHQ	AFQFVETHGEVCPANWTPESPTIKPSPTASK			5JCG	X-RAY DIFFRACTION	2.8	I	I	192.0	180.0	-	-	11.412	11.218	False		intra	True	homo10mer	Heart	Mus musculus (Mouse)	Schweppe et al. 2017	5	PRDX3	PRDX3	intra	PRDX3_MOUSE	Mus musculus (Mouse)	257	PF10417;PF00578;	PRDX3_MOUSE	Mus musculus (Mouse)	257	PF10417;PF00578;
1189	O08749	O08749	334	346	RPFTQNLGLEELGIELDPKGR	FQTKIPNIYAIGDVVAGPMLAHK			afO08749	ALPHAFOLD	ALPHAFOLD	A	A	334.0	346.0	97.07	98.0	19.486	17.268	False		intra	True	homo2mer	Heart	Mus musculus (Mouse)	Schweppe et al. 2017	5	DLD	DLD	intra	DLDH_MOUSE	Mus musculus (Mouse)	509	PF07992;PF02852;	DLDH_MOUSE	Mus musculus (Mouse)	509	PF07992;PF02852;
1190	P08249	P08249	324	281	MIAEAIPELKASIK	EGVVECSFVQSKETECTYFSTPLLLGK			afP08249	ALPHAFOLD	ALPHAFOLD	A	A	324.0	281.0	98.45	97.39	16.108	14.444	False		intra	True	homo2mer	Heart	Mus musculus (Mouse)	Schweppe et al. 2017	5	MDH2	MDH2	intra	MDHM_MOUSE	Mus musculus (Mouse)	338	PF02866;PF00056;	MDHM_MOUSE	Mus musculus (Mouse)	338	PF02866;PF00056;
1191	Q9CQR4	Q9CQR4	123	37	TLAFASVDLTNKTTGK	VTLVSAAPEKLICEMK			2CY9	X-RAY DIFFRACTION	2.72	A	A	123.0	37.0	-	-			False		intra	False	homo2mer_homo4mer	Heart	Mus musculus (Mouse)	Schweppe et al. 2017	5	ACOT13	ACOT13	intra	ACO13_MOUSE	Mus musculus (Mouse)	140	PF03061;	ACO13_MOUSE	Mus musculus (Mouse)	140	PF03061;
1192_2	Q03265	Q03265	175	126	VGLKAPGIIPR	LIKEGDVVKR			6TT7	ELECTRON MICROSCOPY	3.5	A	B	132.0	83.0	-	-	36.305	34.368	False	'distance above range'	inter	False		Heart	Mus musculus (Mouse)	Schweppe et al. 2017	5	ATP5A1	ATP5A1	intra	ATPA_MOUSE	Mus musculus (Mouse)	553	PF00006;PF00306;PF02874;	ATPA_MOUSE	Mus musculus (Mouse)	553	PF00006;PF00306;PF02874;
1193	P08249	P08249	157	281	KHGVYNPNK	EGVVECSFVQSKETECTYFSTPLLLGK			afP08249	ALPHAFOLD	ALPHAFOLD	A	A	157.0	281.0	97.41	97.39	22.651	22.227	False		intra	True	homo2mer	Heart	Mus musculus (Mouse)	Schweppe et al. 2017	5	MDH2	MDH2	intra	MDHM_MOUSE	Mus musculus (Mouse)	338	PF02866;PF00056;	MDHM_MOUSE	Mus musculus (Mouse)	338	PF02866;PF00056;
1194	Q99LC5	Q99LC5	69	187	VVQDLCKVAGVAK	GTSFEAAATSGGSASSEKAPSSSSVGISEWLDQK			1T9G	X-RAY DIFFRACTION	2.9	R	R	69.0	187.0	-	-	20.471	19.192	False		intra	True		Heart	Mus musculus (Mouse)	Schweppe et al. 2017	5	ETFA	ETFA	intra	ETFA_MOUSE	Mus musculus (Mouse)	333	PF01012;PF00766;	ETFA_MOUSE	Mus musculus (Mouse)	333	PF01012;PF00766;
1195	P05202	P05202	363	387	TQLVSNLKK	EGSSHNWQHITDQIGMFCFTGLKPEQVER			3PD6	X-RAY DIFFRACTION	2.4	A	A	363.0	387.0	-	-	21.188	20.878	False		intra	True	homo2mer	Heart	Mus musculus (Mouse)	Schweppe et al. 2017	5			intra	AATM_MOUSE	Mus musculus (Mouse)	430	PF00155;	AATM_MOUSE	Mus musculus (Mouse)	430	PF00155;
1196	Q8BWT1	Q8BWT1	137	241	FGTKFGLDLK	KDGTVTAGNASGVSDGAGAVIIASEDAVKK			afQ8BWT1	ALPHAFOLD	ALPHAFOLD	A	A	137.0	241.0	95.96	97.0	37.12	37.12	False	'distance above range'	inter	False	homo2mer_homo4mer	Heart	Mus musculus (Mouse)	Schweppe et al. 2017	5	ACAA2	ACAA2	intra	THIM_MOUSE	Mus musculus (Mouse)	397	PF02803;PF00108;	THIM_MOUSE	Mus musculus (Mouse)	397	PF02803;PF00108;
1197_46	Q6P8J7	Q6P8J7	408	128	GQDIKVPPPLPQFGR	TVGMVAGDEESYEVFADLFDPVIKLR			4Z9M	X-RAY DIFFRACTION	2.1	F	F	408.0	128.0	-	-	31.196	29.514	False		intra	True	homo2mer	Heart	Mus musculus (Mouse)	Schweppe et al. 2017	5	CKMT2	CKMT2	intra	KCRS_MOUSE	Mus musculus (Mouse)	419	PF00217;PF02807;	KCRS_MOUSE	Mus musculus (Mouse)	419	PF00217;PF02807;
1198	Q9EQ20	Q9EQ20	113	517	YQQLIKENLK	TITSQWKEEDATLSSPAVVMPTMGR			afQ9EQ20	ALPHAFOLD	ALPHAFOLD	A	A	113.0	517.0	98.38	85.94			False		intra	False	homo4mer	Heart	Mus musculus (Mouse)	Schweppe et al. 2017	5	ALDH6A1	ALDH6A1	intra	MMSA_MOUSE	Mus musculus (Mouse)	535	PF00171;	MMSA_MOUSE	Mus musculus (Mouse)	535	PF00171;
1199	Q62425	Q62425	56	56	NNPEPWNKLGPNEQYK	KNNPEPWNKLGPNEQYK			afQ62425	ALPHAFOLD	ALPHAFOLD	A	A	56.0	56.0	84.74	84.74	0.0	0.0	True	'same peptide'	inter	True		Heart	Mus musculus (Mouse)	Schweppe et al. 2017	5	NDUFA4	NDUFA4	intra	NDUA4_MOUSE	Mus musculus (Mouse)	82	PF06522;	NDUA4_MOUSE	Mus musculus (Mouse)	82	PF06522;
1200	P05202	P05202	159	185	DVFLPKPSWGNHTPIFR	YYDPKTCGFDFSGALEDISK			3PD6	X-RAY DIFFRACTION	2.4	A	A	159.0	185.0	-	-	14.275	13.944	False		intra	True	homo2mer	Heart	Mus musculus (Mouse)	Schweppe et al. 2017	5			intra	AATM_MOUSE	Mus musculus (Mouse)	430	PF00155;	AATM_MOUSE	Mus musculus (Mouse)	430	PF00155;
1201	Q8K370	Q8K370	948	948	TAFGKPLVEQGTILADIAR	TAFGKPLVEQGTILADIAR			afQ8K370	ALPHAFOLD	ALPHAFOLD	A	A	948.0	948.0	89.01	89.01	0.0	0.0	True	'same peptide'	inter	True	homo2mer_homo4mer	Heart	Mus musculus (Mouse)	Schweppe et al. 2017	5	ACAD10	ACAD10	intra	ACD10_MOUSE	Mus musculus (Mouse)	1069	PF00441;PF02770;PF02771;PF01636;PF13419;	ACD10_MOUSE	Mus musculus (Mouse)	1069	PF00441;PF02770;PF02771;PF01636;PF13419;
1202	P48962	P48962	43	23	LLLQVQHASKQISAEK	DFLAGGIAAAVSKTAVAPIER			1OKC	X-RAY DIFFRACTION	2.2	A	A	42.0	22.0	-	-	27.872	26.581	False		intra	True		Heart	Mus musculus (Mouse)	Schweppe et al. 2017	5	SLC25A4	SLC25A4	intra	ADT1_MOUSE	Mus musculus (Mouse)	298	PF00153;	ADT1_MOUSE	Mus musculus (Mouse)	298	PF00153;
1203	P08249	P08249	241	78	AKAGAGSATLSMAYAGAR	ANVKGYLGPEQLPDCLK			2DFD	X-RAY DIFFRACTION	1.9	A	A	223.0	60.0	-	-	33.558	30.77	False		intra	True	homo2mer	Heart	Mus musculus (Mouse)	Schweppe et al. 2017	5	MDH2	MDH2	intra	MDHM_MOUSE	Mus musculus (Mouse)	338	PF02866;PF00056;	MDHM_MOUSE	Mus musculus (Mouse)	338	PF02866;PF00056;
1204	P19783	P19783	67	63	EKADWSSLSR	DYPLPDVAHVTMLSASQKALKEK			7O37	ELECTRON MICROSCOPY	3.2	d	d	45.0	41.0	-	-	9.197	8.232	False		intra	True		Heart	Mus musculus (Mouse)	Schweppe et al. 2017	5	COX4I1	COX4I1	intra	COX41_MOUSE	Mus musculus (Mouse)	169	PF02936;	COX41_MOUSE	Mus musculus (Mouse)	169	PF02936;
1205	Q8C196	Q8C196	603	560	SAYALGGLGSGICPNKETLIDLGTK	LNEINEKIAPSFAVESMEDALK			afQ8C196	ALPHAFOLD	ALPHAFOLD	A	A	603.0	560.0	97.04	91.74	31.53	27.416	False		intra	True		Liver	Mus musculus (Mouse)	Schweppe et al. 2017	5			intra	CPSM_MOUSE	Mus musculus (Mouse)	1500	PF02786;PF02787;PF00988;PF00117;PF02142;	CPSM_MOUSE	Mus musculus (Mouse)	1500	PF02786;PF02787;PF00988;PF00117;PF02142;
1206	Q9DB20	Q9DB20	176	158	LEIKTDPSIMGGMIVR	GEVPCTVTTASPLDDAVLSELKTVLK			afQ9DB20	ALPHAFOLD	ALPHAFOLD	A	A	176.0	158.0	90.63	86.66	19.998	15.747	False		intra	True		Heart	Mus musculus (Mouse)	Schweppe et al. 2017	5	ATP5O	ATP5O	intra	ATPO_MOUSE	Mus musculus (Mouse)	213	PF00213;	ATPO_MOUSE	Mus musculus (Mouse)	213	PF00213;
1207	Q8R4N0	Q8R4N0	59	80	KIPSLK	VDCAVLDCEDGVAENKKNEAR			afQ8R4N0	ALPHAFOLD	ALPHAFOLD	A	A	59.0	80.0	93.82	98.21	20.575	18.851	False		intra	True	homo3mer	Heart	Mus musculus (Mouse)	Schweppe et al. 2017	5	CLYBL	CLYBL	intra	CLYBL_MOUSE	Mus musculus (Mouse)	338	PF03328;	CLYBL_MOUSE	Mus musculus (Mouse)	338	PF03328;
1208	P67778	P67778	208	186	KAAIISAEGDSK	EFTEAVEAKQVAQQEAER			afP67778	ALPHAFOLD	ALPHAFOLD	A	A	208.0	186.0	96.27	91.68	33.471	32.764	False		intra	True	homo3mer	Heart	Mus musculus (Mouse)	Schweppe et al. 2017	5	PHB	PHB	intra	PHB_MOUSE	Mus musculus (Mouse)	272	PF01145;	PHB_MOUSE	Mus musculus (Mouse)	272	PF01145;
1209	Q8BWT1	Q8BWT1	137	211	FGTKFGLDLK	AANEAGYFNEEMAPIEVKTKK			afQ8BWT1	ALPHAFOLD	ALPHAFOLD	A	A	137.0	211.0	95.96	94.76	47.87	47.501	False	'distance above range'	inter	False	homo2mer_homo4mer	Heart	Mus musculus (Mouse)	Schweppe et al. 2017	5	ACAA2	ACAA2	intra	THIM_MOUSE	Mus musculus (Mouse)	397	PF02803;PF00108;	THIM_MOUSE	Mus musculus (Mouse)	397	PF02803;PF00108;
1210	Q8CAQ8	Q8CAQ8	281	352	TVEGALKER	VQAAQSEAKVVSQYHELVVQAR			afQ8CAQ8	ALPHAFOLD	ALPHAFOLD	A	A	281.0	352.0	90.93	88.89	19.369	18.039	False		intra	True		Heart	Mus musculus (Mouse)	Schweppe et al. 2017	5	IMMT	IMMT	intra	MIC60_MOUSE	Mus musculus (Mouse)	757	PF09731;	MIC60_MOUSE	Mus musculus (Mouse)	757	PF09731;
1211	Q99JY0	Q99JY0	191	294	AKTLGQR	LKPAFIKPYGTVTAANSSFLTDGASAMLIMSEDR			afQ99JY0	ALPHAFOLD	ALPHAFOLD	A	A	191.0	294.0	95.29	97.68			False		intra	False		Heart	Mus musculus (Mouse)	Schweppe et al. 2017	5			intra	ECHB_MOUSE	Mus musculus (Mouse)	475	PF02803;PF00108;	ECHB_MOUSE	Mus musculus (Mouse)	475	PF02803;PF00108;
1212	Q8BMS1	Q8BMS1	295	326	KQTKGLYPAPLK	AGLEQGSDAGYLAESQKFGELALTK			afQ8BMS1	ALPHAFOLD	ALPHAFOLD	A	A	295.0	326.0	93.08	98.72	24.411	20.377	False		intra	True		Heart	Mus musculus (Mouse)	Schweppe et al. 2017	5	HADHA	HADHA	intra	ECHA_MOUSE	Mus musculus (Mouse)	763	PF00725;PF02737;PF00378;	ECHA_MOUSE	Mus musculus (Mouse)	763	PF00725;PF02737;PF00378;
1213_5	P08249	P08249	239	45	IQEAGTEVVKAK	VAVLGASGGIGQPLSLLLKNSPLVSR			2DFD	X-RAY DIFFRACTION	1.9	B	A	221.0	27.0	-	-	25.138	20.381	False		inter	True	homo2mer	Heart	Mus musculus (Mouse)	Schweppe et al. 2017	5	MDH2	MDH2	intra	MDHM_MOUSE	Mus musculus (Mouse)	338	PF02866;PF00056;	MDHM_MOUSE	Mus musculus (Mouse)	338	PF02866;PF00056;
1214	Q9DCW4	Q9DCW4	19	23	VIDFAVKIR	VKPDKSGVVTDGVK			1EFV	X-RAY DIFFRACTION	2.1	B	B	19.0	23.0	-	-	17.324	14.527	False		intra	True		Heart	Mus musculus (Mouse)	Schweppe et al. 2017	5	ETFB	ETFB	intra	ETFB_MOUSE	Mus musculus (Mouse)	255	PF01012;	ETFB_MOUSE	Mus musculus (Mouse)	255	PF01012;
1215_4	P54071	P54071	80	106	LILPHVDVQLKYFDLGLPNR	DQTNDQVTIDSALATQKYSVAVK			5I96	X-RAY DIFFRACTION	1.55	B	B	80.0	106.0	-	-	8.333	8.333	False		intra	True	homo2mer	Heart	Mus musculus (Mouse)	Schweppe et al. 2017	5	IDH2	IDH2	intra	IDHP_MOUSE	Mus musculus (Mouse)	452	PF00180;	IDHP_MOUSE	Mus musculus (Mouse)	452	PF00180;
1216_9	Q03265	Q03265	427	472	AMKQVAGTMK	LTELLKQGQYSPMAIEEQVAVIYAGVR			6TT7	ELECTRON MICROSCOPY	3.5	C	C	384.0	429.0	-	-	25.963	22.641	False		intra	True		Heart	Mus musculus (Mouse)	Schweppe et al. 2017	5	ATP5A1	ATP5A1	intra	ATPA_MOUSE	Mus musculus (Mouse)	553	PF00006;PF00306;PF02874;	ATPA_MOUSE	Mus musculus (Mouse)	553	PF00006;PF00306;PF02874;
1217	Q03265	Q03265	427	427	AMKQVAGTMK	AMKQVAGTMK			6TT7	ELECTRON MICROSCOPY	3.5	A	A	384.0	384.0	-	-	0.0	0.0	True	'same peptide'	inter	True		Heart	Mus musculus (Mouse)	Schweppe et al. 2017	5	ATP5A1	ATP5A1	intra	ATPA_MOUSE	Mus musculus (Mouse)	553	PF00006;PF00306;PF02874;	ATPA_MOUSE	Mus musculus (Mouse)	553	PF00006;PF00306;PF02874;
1218_37	P47738	P47738	370	54	TEQGPQVDETQFKK	KTFPTVNPSTGEVICQVAEGNKEDVDK			5L13	X-RAY DIFFRACTION	2.4	E	E	351.0	35.0	-	-	25.285	25.28	False		intra	True	homo4mer	Heart	Mus musculus (Mouse)	Schweppe et al. 2017	5	ALDH2	ALDH2	intra	ALDH2_MOUSE	Mus musculus (Mouse)	519	PF00171;	ALDH2_MOUSE	Mus musculus (Mouse)	519	PF00171;
1219_4	Q9CZU6	Q9CZU6	352	382	KTDPR	LVAQLYKIVPNILLEQGK			5UQS	X-RAY DIFFRACTION	1.6	C	C	352.0	382.0	-	-	15.0	14.662	False		intra	True	homo2mer_homo4mer	Heart	Mus musculus (Mouse)	Schweppe et al. 2017	5	CS	CS	intra	CISY_MOUSE	Mus musculus (Mouse)	464	PF00285;	CISY_MOUSE	Mus musculus (Mouse)	464	PF00285;
1220	Q925N0	Q925N0	73	93	EAVQLLEDYKHGTLRPGVTNEQLWSAQK	IKQAILHPDTNEK			afQ925N0	ALPHAFOLD	ALPHAFOLD	A	A	73.0	93.0	93.15	95.59	11.758	11.645	False		intra	True		Brain	Mus musculus (Mouse)	Schweppe et al. 2017	5			intra	SFXN5_MOUSE	Mus musculus (Mouse)	342	PF03820;	SFXN5_MOUSE	Mus musculus (Mouse)	342	PF03820;
1221_81	P20108	P20108	92	197	ELSLDDFKGK	GLFIIDPNGVVKHLSVNDLPVGR			5JCG	X-RAY DIFFRACTION	2.8	I	I	30.0	135.0	-	-	18.968	14.78	False		intra	True	homo10mer	Heart	Mus musculus (Mouse)	Schweppe et al. 2017	5	PRDX3	PRDX3	intra	PRDX3_MOUSE	Mus musculus (Mouse)	257	PF10417;PF00578;	PRDX3_MOUSE	Mus musculus (Mouse)	257	PF10417;PF00578;
1222_9	Q03265	Q03265	161	218	VVDALGNAIDGKGPIGSK	QTGKTSIAIDTIINQK			6TT7	ELECTRON MICROSCOPY	3.5	C	C	118.0	175.0	-	-	28.681	28.492	False		intra	True		Heart	Mus musculus (Mouse)	Schweppe et al. 2017	5	ATP5A1	ATP5A1	intra	ATPA_MOUSE	Mus musculus (Mouse)	553	PF00006;PF00306;PF02874;	ATPA_MOUSE	Mus musculus (Mouse)	553	PF00006;PF00306;PF02874;
1223_9	Q03265	Q03265	239	241	FNDGTDEKK	KLYCIYVAIGQK			6TT7	ELECTRON MICROSCOPY	3.5	C	C	196.0	198.0	-	-	10.87	7.356	False		intra	True		Heart	Mus musculus (Mouse)	Schweppe et al. 2017	5	ATP5A1	ATP5A1	intra	ATPA_MOUSE	Mus musculus (Mouse)	553	PF00006;PF00306;PF02874;	ATPA_MOUSE	Mus musculus (Mouse)	553	PF00006;PF00306;PF02874;
1224	Q9JJL8	Q9JJL8	110	147	SLEAEKEAVAEAVR	KQLTPLYPQETQLEEQLYQQALR			afQ9JJL8	ALPHAFOLD	ALPHAFOLD	A	A	110.0	147.0	97.8	98.14	15.829	11.204	False		intra	True	homo2mer	Heart	Mus musculus (Mouse)	Schweppe et al. 2017	5	SARS2	SARS2	intra	SYSM_MOUSE	Mus musculus (Mouse)	518	PF02403;PF00587;	SYSM_MOUSE	Mus musculus (Mouse)	518	PF02403;PF00587;
1225	Q8BWF0	Q8BWF0	128	74	DDLAKIITAESGKPLK	WLPAPATFPVYDPASGAKLGTVADCGVPEAR			afQ8BWF0	ALPHAFOLD	ALPHAFOLD	A	A	128.0	74.0	97.97	96.35	17.998	16.338	False		intra	True	homo4mer	Brain	Mus musculus (Mouse)	Schweppe et al. 2017	5			intra	SSDH_MOUSE	Mus musculus (Mouse)	523	PF00171;	SSDH_MOUSE	Mus musculus (Mouse)	523	PF00171;
1226	P48962	P48962	63	49	IPKEQGFLSFWR	QISAEKQYKGIIDCVVR			1OKC	X-RAY DIFFRACTION	2.2	A	A	62.0	48.0	-	-	13.625	13.613	False		intra	True		Heart	Mus musculus (Mouse)	Schweppe et al. 2017	5	SLC25A4	SLC25A4	intra	ADT1_MOUSE	Mus musculus (Mouse)	298	PF00153;	ADT1_MOUSE	Mus musculus (Mouse)	298	PF00153;
1227	P51881	P51881	33	49	VKLLLQVQHASK	QITADKQYKGIIDCVVR			afP51881	ALPHAFOLD	ALPHAFOLD	A	A	33.0	49.0	96.72	93.78	21.146	18.116	False		intra	True		Heart	Mus musculus (Mouse)	Schweppe et al. 2017	5	SLC25A5	SLC25A5	intra	ADT2_MOUSE	Mus musculus (Mouse)	298	PF00153;	ADT2_MOUSE	Mus musculus (Mouse)	298	PF00153;
1228	Q8QZT1	Q8QZT1	171	270	GATPYGGVKLEDLIVK	TVFQKENGTITAANASTLNDGAAALVLMTAEAAQR			afQ8QZT1	ALPHAFOLD	ALPHAFOLD	A	A	171.0	270.0	96.76	94.63	23.034	23.034	False		intra	True	homo4mer	Heart	Mus musculus (Mouse)	Schweppe et al. 2017	5	ACAT1	ACAT1	intra	THIL_MOUSE	Mus musculus (Mouse)	424	PF02803;PF00108;	THIL_MOUSE	Mus musculus (Mouse)	424	PF02803;PF00108;
1229	Q9CQ62	Q9CQ62	185	133	QLIKAQK	CDVRDPDMVHNTVLELIKVAGHPDVVINNAAGNFISPSER			afQ9CQ62	ALPHAFOLD	ALPHAFOLD	A	A	185.0	133.0	98.81	98.79	14.992	14.868	False		intra	True	homo2mer_homo4mer	Heart	Mus musculus (Mouse)	Schweppe et al. 2017	5	DECR1	DECR1	intra	DECR_MOUSE	Mus musculus (Mouse)	335		DECR_MOUSE	Mus musculus (Mouse)	335
1230	Q8BMS1	Q8BMS1	46	230	THINYGVKGDVAVIR	MGLVDQLVEPLGPGIKSPEER			afQ8BMS1	ALPHAFOLD	ALPHAFOLD	A	A	46.0	230.0	96.45	84.45	18.521	18.514	False		intra	True		Heart	Mus musculus (Mouse)	Schweppe et al. 2017	5	HADHA	HADHA	intra	ECHA_MOUSE	Mus musculus (Mouse)	763	PF00725;PF02737;PF00378;	ECHA_MOUSE	Mus musculus (Mouse)	763	PF00725;PF02737;PF00378;
1231	Q9DCV4	Q9DCV4	272	282	KLAAFWLVK	AKGYPAHTEEDKQIQTEAAQLLTGL			afQ9DCV4	ALPHAFOLD	ALPHAFOLD	A	A	272.0	282.0	98.2	98.06	17.687	15.982	False		intra	True		Heart	Mus musculus (Mouse)	Schweppe et al. 2017	5	RMDN1	RMDN1	intra	RMD1_MOUSE	Mus musculus (Mouse)	305		RMD1_MOUSE	Mus musculus (Mouse)	305
1232	Q99KI0	Q99KI0	523	523	FKLEAPDADELPR	FKLEAPDADELPR			1B0J	X-RAY DIFFRACTION	2.5	A	A	496.0	496.0	-	-	0.0	0.0	True	'same peptide'	inter	True		Heart	Mus musculus (Mouse)	Schweppe et al. 2017	5	ACO2	ACO2	intra	ACON_MOUSE	Mus musculus (Mouse)	780	PF00330;PF00694;	ACON_MOUSE	Mus musculus (Mouse)	780	PF00330;PF00694;
1233	P20108	P20108	150	249	KNGGLGHMNITLLSDITK	AFQFVETHGEVCPANWTPESPTIKPSPTASKEYFEK			5JCG	X-RAY DIFFRACTION	2.8	A	A	88.0	187.0	-	-			False		intra	False	homo10mer	Heart	Mus musculus (Mouse)	Schweppe et al. 2017	5	PRDX3	PRDX3	intra	PRDX3_MOUSE	Mus musculus (Mouse)	257	PF10417;PF00578;	PRDX3_MOUSE	Mus musculus (Mouse)	257	PF10417;PF00578;
1234	Q8BWT1	Q8BWT1	270	305	KHNFTPLAR	VVGYFVSGCDPTIMGIGPVPAINGALKK			afQ8BWT1	ALPHAFOLD	ALPHAFOLD	A	A	270.0	305.0	98.7	98.15	38.171	32.954	False	'distance above range'	inter	False	homo2mer_homo4mer	Heart	Mus musculus (Mouse)	Schweppe et al. 2017	5	ACAA2	ACAA2	intra	THIM_MOUSE	Mus musculus (Mouse)	397	PF02803;PF00108;	THIM_MOUSE	Mus musculus (Mouse)	397	PF02803;PF00108;
1235	P48962	P48962	33	245	VKLLLQVQHASK	KGADIMYTGTLDCWR			1OKC	X-RAY DIFFRACTION	2.2	A	A	32.0	244.0	-	-	29.585	28.061	False		intra	True		Heart	Mus musculus (Mouse)	Schweppe et al. 2017	5	SLC25A4	SLC25A4	intra	ADT1_MOUSE	Mus musculus (Mouse)	298	PF00153;	ADT1_MOUSE	Mus musculus (Mouse)	298	PF00153;
1236	Q9DB20	Q9DB20	70	176	VGQLLKDPK	LEIKTDPSIMGGMIVR			afQ9DB20	ALPHAFOLD	ALPHAFOLD	A	A	70.0	176.0	84.91	90.63	25.57	25.57	False		intra	True		Heart	Mus musculus (Mouse)	Schweppe et al. 2017	5	ATP5O	ATP5O	intra	ATPO_MOUSE	Mus musculus (Mouse)	213	PF00213;	ATPO_MOUSE	Mus musculus (Mouse)	213	PF00213;
1237	Q61425	Q61425	312	300	TGEGFYKYK	FILDGWHEMEPENPLFQPSPSMNNLVAQKK			afQ61425	ALPHAFOLD	ALPHAFOLD	A	A	312.0	300.0	98.16	97.91	14.766	13.771	False		intra	True	homo2mer	Heart	Mus musculus (Mouse)	Schweppe et al. 2017	5	HADH	HADH	intra	HCDH_MOUSE	Mus musculus (Mouse)	314	PF00725;PF02737;	HCDH_MOUSE	Mus musculus (Mouse)	314	PF00725;PF02737;
1238	Q9DCW4	Q9DCW4	110	210	VLAKLAEK	IEVVKAGDLGVDLTSK			1EFV	X-RAY DIFFRACTION	2.1	B	B	110.0	210.0	-	-	13.877	11.759	False		intra	True		Heart	Mus musculus (Mouse)	Schweppe et al. 2017	5	ETFB	ETFB	intra	ETFB_MOUSE	Mus musculus (Mouse)	255	PF01012;	ETFB_MOUSE	Mus musculus (Mouse)	255	PF01012;
1239_9	O35459	O35459	76	230	HVLHVQLNRPEKR	KMMADEALDSGLVSR			1DCI	X-RAY DIFFRACTION	1.5	C	C	76.0	230.0	-	-	20.45	19.62	False		intra	True	homo3mer_homo6mer	Heart	Mus musculus (Mouse)	Schweppe et al. 2017	5	ECH1	ECH1	intra	ECH1_MOUSE	Mus musculus (Mouse)	327	PF00378;	ECH1_MOUSE	Mus musculus (Mouse)	327	PF00378;
1240_121	Q64433	Q64433	56	40	GKSGEIEPVSVK	SQGKVLQATVVAVGSGGK			4PJ1	X-RAY DIFFRACTION	3.15	U	U	56.0	40.0	-	-	29.016	28.856	False		intra	True		Heart	Mus musculus (Mouse)	Schweppe et al. 2017	5	HSPE1	HSPE1	intra	CH10_MOUSE	Mus musculus (Mouse)	102	PF00166;	CH10_MOUSE	Mus musculus (Mouse)	102	PF00166;
1241	Q99LC5	Q99LC5	216	158	SDRPELTGAKVVVSGGR	TIYAGNALCTVKCDEK			afQ99LC5	ALPHAFOLD	ALPHAFOLD	A	A	216.0	158.0	96.81	98.36	37.29	35.139	False	'distance above range'	inter	False		Heart	Mus musculus (Mouse)	Schweppe et al. 2017	5	ETFA	ETFA	intra	ETFA_MOUSE	Mus musculus (Mouse)	333	PF01012;PF00766;	ETFA_MOUSE	Mus musculus (Mouse)	333	PF01012;PF00766;
1242	Q8CAQ8	Q8CAQ8	269	352	KSAQWR	VQAAQSEAKVVSQYHELVVQAR			afQ8CAQ8	ALPHAFOLD	ALPHAFOLD	A	A	269.0	352.0	69.75	88.89			False		intra	False		Heart	Mus musculus (Mouse)	Schweppe et al. 2017	5	IMMT	IMMT	intra	MIC60_MOUSE	Mus musculus (Mouse)	757	PF09731;	MIC60_MOUSE	Mus musculus (Mouse)	757	PF09731;
1243	P56480	P56480	133	264	VLDSGAPIKIPVGPETLGR	DATSKVALVYGQMNEPPGAR			afP56480	ALPHAFOLD	ALPHAFOLD	A	A	133.0	264.0	95.47	85.37	32.705	24.609	False		intra	True		Heart	Mus musculus (Mouse)	Schweppe et al. 2017	5	ATP5B	ATP5B	intra	ATPB_MOUSE	Mus musculus (Mouse)	529	PF00006;PF02874;	ATPB_MOUSE	Mus musculus (Mouse)	529	PF00006;PF02874;
1244	P41216	P41216	387	357	IFGQANTSLKR	LLMDDLKVLQPTIFPVVPR			afP41216	ALPHAFOLD	ALPHAFOLD	A	A	387.0	357.0	90.28	96.06	22.97	22.955	False		intra	True		Heart	Mus musculus (Mouse)	Schweppe et al. 2017	5			intra	ACSL1_MOUSE	Mus musculus (Mouse)	699	PF00501;PF13193;	ACSL1_MOUSE	Mus musculus (Mouse)	699	PF00501;PF13193;
1245	Q03265	Q03265	427	305	AMKQVAGTMK	DNGKHALIIYDDLSK			6TT7	ELECTRON MICROSCOPY	3.5	A	A	384.0	262.0	-	-	27.17	25.396	False		intra	True		Heart	Mus musculus (Mouse)	Schweppe et al. 2017	5	ATP5A1	ATP5A1	intra	ATPA_MOUSE	Mus musculus (Mouse)	553	PF00006;PF00306;PF02874;	ATPA_MOUSE	Mus musculus (Mouse)	553	PF00006;PF00306;PF02874;
1246_16	Q6P8J7	Q6P8J7	209	209	YYKLSEMTEQDQQR	YYKLSEMTEQDQQR			4Z9M	X-RAY DIFFRACTION	2.1	B	H	209.0	209.0	-	-	20.757	20.757	False		inter	True	homo2mer	Heart	Mus musculus (Mouse)	Schweppe et al. 2017	5	CKMT2	CKMT2	intra	KCRS_MOUSE	Mus musculus (Mouse)	419	PF00217;PF02807;	KCRS_MOUSE	Mus musculus (Mouse)	419	PF00217;PF02807;
1247_4	Q61425	Q61425	241	192	GDASKEDIDTAMK	TPMTSQKTFESLVDFCK			3HDH	X-RAY DIFFRACTION	2.8	B	A	229.0	180.0	-	-	27.334	25.69	False		inter	True	homo2mer	Heart	Mus musculus (Mouse)	Schweppe et al. 2017	5	HADH	HADH	intra	HCDH_MOUSE	Mus musculus (Mouse)	314	PF00725;PF02737;	HCDH_MOUSE	Mus musculus (Mouse)	314	PF00725;PF02737;
1248	Q9DB77	Q9DB77	92	162	LASSLTTKGASSFK	IDKAVAFQNSQTR			7O37	ELECTRON MICROSCOPY	3.2	B	B	78.0	148.0	-	-	34.554	29.615	False		intra	True		Heart	Mus musculus (Mouse)	Schweppe et al. 2017	5	UQCRC2	UQCRC2	intra	QCR2_MOUSE	Mus musculus (Mouse)	453	PF00675;PF05193;	QCR2_MOUSE	Mus musculus (Mouse)	453	PF00675;PF05193;
1249	Q9D172	Q9D172	217	149	ALGAKHCVK	NLSTFAVDGKDCK			afQ9D172	ALPHAFOLD	ALPHAFOLD	A	A	217.0	149.0	98.61	92.39	18.886	14.995	False		intra	True	homo2mer	Heart	Mus musculus (Mouse)	Schweppe et al. 2017	5	D10JHU81E	D10JHU81E	intra	GAL3A_MOUSE	Mus musculus (Mouse)	266		GAL3A_MOUSE	Mus musculus (Mouse)	266
1250	O35143	O35143	64	52	TKEQLAALRK	EKAEEDRYFR			afO35143	ALPHAFOLD	ALPHAFOLD	A	A	64.0	52.0	97.38	88.87	20.673	18.757	False		intra	True	homo2mer	Heart	Mus musculus (Mouse)	Schweppe et al. 2017	5	ATPIF1	ATPIF1	intra	ATIF1_MOUSE	Mus musculus (Mouse)	106	PF04568;	ATIF1_MOUSE	Mus musculus (Mouse)	106	PF04568;
1251_46	Q6P8J7	Q6P8J7	353	230	LQKR	LIDDHFLFDKPVSPLLTCAGMAR			4Z9M	X-RAY DIFFRACTION	2.1	F	F	353.0	230.0	-	-	26.751	23.132	False		intra	True	homo2mer	Heart	Mus musculus (Mouse)	Schweppe et al. 2017	5	CKMT2	CKMT2	intra	KCRS_MOUSE	Mus musculus (Mouse)	419	PF00217;PF02807;	KCRS_MOUSE	Mus musculus (Mouse)	419	PF00217;PF02807;
1252	Q99LC5	Q99LC5	164	164	VKVFSVR	VKVFSVR			1T9G	X-RAY DIFFRACTION	2.9	R	R	164.0	164.0	-	-	0.0	0.0	True	'same peptide'	inter	True		Heart	Mus musculus (Mouse)	Schweppe et al. 2017	5	ETFA	ETFA	intra	ETFA_MOUSE	Mus musculus (Mouse)	333	PF01012;PF00766;	ETFA_MOUSE	Mus musculus (Mouse)	333	PF01012;PF00766;
1253_4	P54071	P54071	166	299	LVPGWTKPITIGR	LIDDMVAQVLKSSGGFVWACK			5I96	X-RAY DIFFRACTION	1.55	B	B	166.0	299.0	-	-	16.194	14.095	False		intra	True	homo2mer	Heart	Mus musculus (Mouse)	Schweppe et al. 2017	5	IDH2	IDH2	intra	IDHP_MOUSE	Mus musculus (Mouse)	452	PF00180;	IDHP_MOUSE	Mus musculus (Mouse)	452	PF00180;
1254	Q03265	Q03265	531	539	SDGKISEQSDAK	ISEQSDAKLKEIVTNFLAGFEP			6TT7	ELECTRON MICROSCOPY	3.5	A	A	488.0	496.0	-	-	15.676	13.876	True	'peptides overlap'	inter	True		Heart	Mus musculus (Mouse)	Schweppe et al. 2017-Liu et al. 2018	5	ATP5A1	ATP5A1	intra	ATPA_MOUSE	Mus musculus (Mouse)	553	PF00006;PF00306;PF02874;	ATPA_MOUSE	Mus musculus (Mouse)	553	PF00006;PF00306;PF02874;
1255	Q9DB77	Q9DB77	92	109	LASSLTTKGASSFK	GIEAVGGKLSVTATR			7O37	ELECTRON MICROSCOPY	3.2	B	B	78.0	95.0	-	-	27.586	22.438	False		intra	True		Heart	Mus musculus (Mouse)	Schweppe et al. 2017	5	UQCRC2	UQCRC2	intra	QCR2_MOUSE	Mus musculus (Mouse)	453	PF00675;PF05193;	QCR2_MOUSE	Mus musculus (Mouse)	453	PF00675;PF05193;
1256	Q9CZP5	Q9CZP5	300	300	DLAVENPIKYQGLGR	DLAVENPIKYQGLGR			afQ9CZP5	ALPHAFOLD	ALPHAFOLD	A	A	300.0	300.0	55.22	55.22	0.0	0.0	True	'same peptide'	inter	True	homo7mer	Heart	Mus musculus (Mouse)	Schweppe et al. 2017	5	BCS1L	BCS1L	intra	BCS1_MOUSE	Mus musculus (Mouse)	418	PF00004;PF08740;	BCS1_MOUSE	Mus musculus (Mouse)	418	PF00004;PF08740;
1257	P54071	P54071	45	106	IKVEKPVVEMDGDEMTR	YFDLGLPNRDQTNDQVTIDSALATQKYSVAVK			5I96	X-RAY DIFFRACTION	1.55	A	A	45.0	106.0	-	-	21.746	20.685	False		intra	True	homo2mer	Heart	Mus musculus (Mouse)	Schweppe et al. 2017	5	IDH2	IDH2	intra	IDHP_MOUSE	Mus musculus (Mouse)	452	PF00180;	IDHP_MOUSE	Mus musculus (Mouse)	452	PF00180;
1258_4	P05202	P05202	122	227	ASAELALGENNEVLKSGR	IPEQSVLLLHACAHNPTGVDPRPEQWKEIASVVK			3PD6	X-RAY DIFFRACTION	2.4	C	C	122.0	227.0	-	-	24.531	23.904	False		intra	True	homo2mer	Heart	Mus musculus (Mouse)	Schweppe et al. 2017	5			intra	AATM_MOUSE	Mus musculus (Mouse)	430	PF00155;	AATM_MOUSE	Mus musculus (Mouse)	430	PF00155;
[truncated: 3,596 more rows]
